# Supplementary material for: Haplotype block analysis of an Argentinean hexaploid wheat collection and GWAS for yield components and adaptation
Source: BMC Plant Biol. 2019 Dec 16;19:553. doi: 10.1186/s12870-019-2015-4 (PMC6916457; doi:10.1186/s12870-019-2015-4)
Supplement: Supplementary file 1 — Additional file 1 Table S1. Polymorphic SNPs and gene-related molecular markers genetically and physically anchored to IWGSC Ref Seq v1.0. based on 102 Argentinean hexaploid wheats. [file 12870_2019_2015_MOESM1_ESM.xlsx]

## Sheet: Table S1
Table S1: Polymorphic SNPs and gene-related molecular markers genetically and physically anchored to IWGSC Ref Seq v1.0. based on 102 Argentinean hexaploid wheats
probeset_id	Flank	consensus	Ref Seq v1.0	Allele_A	Allele_B	55 CL 2	ACA 201	ACA 202	ACA 223	ACA 320	ACA 801	ACA 901	ACA 903 B	ACA 906	ACA 907	BAGUETTE 10	BAGUETTE 17	BAGUETTE 18	BAGUETTE 19	BAGUETTE 21	BAGUETTE 30	BAGUETTE 31	BAGUETTE 9	BAGUETTE PREMIUM 11	BARLETA 77	BIOINTA 1000	BIOINTA 1001	BIOINTA 1002	BIOINTA 1003	BIOINTA 1004	BIOINTA 1005	BIOINTA 1006	BIOINTA BONAERENSE 2001	BIOINTA 2004	BIOINTA 3003	BIOINTA 3004	BIOINTA 3005	SY 100	SY 200	SY 300	BUCK 75 ANIVERSARIO	AGP FAST	BUCK BAQUEANO	BUCK BIGUÁ	BUCK BRASIL	BUCK CHACARERO	BUCK GUAPO	BUCK HUANCHEN	BUCK MALEVO
AX-94422082	GAAACATCCTTCCCTGATCAATCATAAAACATCAG[G/T]TTGGTTTGCAGCTGAAAGGCACAAACCAACTGCAC	1A	1145919	T	G	G/G	G/G	G/G	G/G	G/G	G/G	G/G	G/G	G/G	-	T/T	G/G	T/T	-	T/T	G/G	G/G	T/T	T/T	G/G	G/G	G/G	T/T	G/G	G/G	G/G	G/G	G/G	T/G	T/G	G/G	G/G	T/T	T/T	T/T	G/G	G/G	G/G	T/T	G/G	G/G	G/G	G/G	G/G
AX-94598030	AGTGATGCTGGACGCAGCGAGATCGAAGAGCAGGC[A/G]GAAGCTGCTGCTTAGACAGCTGGACCACCCCGACA	1A	1159571	A	G	G/G	G/G	G/G	G/G	G/G	G/G	G/G	G/G	G/G	A/A	A/A	G/G	A/A	A/A	A/A	G/G	G/G	A/A	A/A	G/G	G/G	G/G	A/A	G/G	G/G	G/G	G/G	G/G	A/G	A/G	G/G	G/G	A/A	A/A	A/A	G/G	G/G	G/G	A/A	G/G	G/G	G/G	G/G	G/G
AX-94669331	CCAGAAGCGGCGGCTGCTATTCGTCAACAGAAGTC[C/T]CTTACGAAGCAACCGTCTAGCGACACGTCCGAGGC	1A	1159724	T	C	T/T	T/T	T/T	T/T	T/T	T/T	T/T	T/T	T/T	T/C	C/C	T/T	C/C	C/C	C/C	T/T	T/T	C/C	C/C	T/T	T/T	T/T	C/C	T/T	T/T	T/T	T/T	T/T	T/C	T/C	T/T	T/T	C/C	C/C	C/C	T/T	T/T	T/T	C/C	T/T	T/T	T/T	T/T	T/T
AX-95183288	CCTCAGCCTCCAGGTGTCGCCATGCCAGAAGCGGC[A/G]GCTGCTATTCGTCAACAGAAGTCTCTTACGAAGCA	1A	1159748	A	G	G/G	G/G	G/G	G/G	G/G	G/G	G/G	G/G	G/G	A/A	A/A	G/G	A/A	A/A	A/A	G/G	G/G	A/A	A/A	G/G	G/G	G/G	A/A	G/G	G/G	G/G	G/G	G/G	-	A/G	G/G	G/G	-	A/A	A/A	G/G	-	G/G	A/A	G/G	G/G	G/G	G/G	G/G
AX-94690456	AGTGGTCCTGCGCAGTCACCTCCTCCTGGAAATGC[A/G]TTGGTTGCTTCTAGCCAACCCAGCCTTGACATTGT	1A	1174248	A	G	A/A	A/A	A/A	A/A	A/A	A/A	A/A	A/A	A/A	-	G/G	A/A	A/G	A/G	G/G	A/A	A/A	-	G/G	A/A	A/A	A/A	G/G	A/A	A/A	A/A	A/A	A/A	A/A	A/A	A/A	A/A	G/G	G/G	G/G	A/A	A/A	A/A	G/G	A/A	A/A	A/A	A/A	A/A
AX-94966051	TGATGTATGGATGTAGGTTTCACTTAGATTGTATG[C/T]CTTACTCCCTCAAACCTCCCCATAGATAATTAGAT	1A	1210021	T	C	T/T	T/T	T/T	T/T	T/T	T/T	T/T	T/T	T/T	C/C	C/C	T/T	C/C	C/C	C/C	T/T	T/T	C/C	C/C	T/T	T/T	T/T	C/C	T/T	T/T	T/T	T/T	T/T	-	C/C	T/T	T/T	C/C	C/C	C/C	T/T	T/T	T/T	C/C	T/T	T/T	T/T	T/T	T/T
AX-94889872	GATAAGTTGATTGGCGTCTTCATGGTCGATAAGCC[C/T]ACACCGACGGATTGGAGGAAATTGCTGGCGTTCAG	1A	1211741	T	C	T/T	T/T	T/T	T/T	T/T	T/T	T/T	T/T	T/T	C/C	C/C	T/T	C/C	C/C	C/C	T/T	T/T	C/C	C/C	T/T	T/T	T/T	C/C	T/T	T/T	T/T	T/T	T/T	C/C	C/C	T/T	T/T	C/C	C/C	C/C	T/T	T/T	T/T	C/C	T/T	T/T	T/T	T/T	T/T
AX-94583145	CAGCAGCAGCAGTGCCCGACGATTACACAGAGAAC[A/G]CGCCGTCAAGCAGTGGATACGCGAATGGCCATATG	1A	1211920	A	G	G/G	G/G	G/G	G/G	G/G	G/G	G/G	G/G	G/G	-	A/A	G/G	A/A	A/A	A/A	G/G	G/G	A/A	A/A	G/G	G/G	G/G	A/A	G/G	G/G	G/G	A/A	G/G	A/G	A/G	G/G	G/G	A/A	A/A	A/A	G/G	G/G	G/G	A/A	G/G	G/G	G/G	G/G	G/G
AX-94815021	AACAGGAGGAGAATCTCATCTGGTGCAACCGCCGC[C/T]GCCGCACCTGGCAAGGCCGATTTTGTCAAGGCAGC	1A	1337687	T	C	T/T	T/T	T/T	T/T	T/T	T/T	T/T	T/T	T/T	-	C/C	T/T	C/C	C/C	C/C	T/T	T/T	C/C	C/C	T/T	T/T	T/T	C/C	T/T	T/T	T/T	T/T	T/T	T/C	T/C	T/T	T/T	C/C	C/C	C/C	T/T	T/T	T/T	C/C	T/T	T/T	T/T	T/T	T/T
AX-95142467	ACATCTATGAGGGTTACTTCCCATTGGGGTTGTGG[C/T]GACCTACCAAACCGGATGGAATGTGTCTGTTGTAG	1A	2540479	T	C	C/C	T/T	T/T	C/C	C/C	C/C	C/C	C/C	C/C	-	T/T	C/C	T/T	T/T	T/T	C/C	C/C	T/T	T/T	C/C	C/C	C/C	T/T	C/C	C/C	C/C	C/C	C/C	C/C	C/C	C/C	C/C	T/T	T/T	T/T	T/T	C/C	C/C	T/T	C/C	T/T	C/C	C/C	C/C
AX-94492529	ATTGCTGTCAAACTAAACCTGAGTTAAGGATAACT[A/T]TGAACACAGCCTAGCCAATTTACAGGTGTGTACAA	1A	3118407	A	T	A/A	A/A	A/A	A/A	A/A	A/A	A/A	A/A	A/A	A/T	T/T	A/A	T/T	T/T	T/T	A/A	A/A	T/T	T/T	A/A	A/A	A/A	T/T	A/A	A/A	A/A	A/A	A/A	A/T	A/T	A/A	A/A	T/T	T/T	T/T	A/A	A/A	A/A	T/T	A/A	A/A	A/A	A/A	A/A
AX-94607341	CAATGGTTCTCTTTGTTCCCGCAGGCAAAGCCTTC[A/G]ATCCTCACTTTTGGGCTGCTACTCGCCCCGCAAGA	1A	3120052	A	G	A/A	A/A	A/A	A/G	A/A	G/G	-	G/G	G/G	G/G	G/G	G/G	G/G	G/G	G/G	A/A	A/A	G/G	G/G	G/G	G/G	A/A	G/G	A/A	G/G	G/G	A/A	A/A	G/G	G/G	G/G	A/G	G/G	G/G	G/G	A/A	A/A	G/G	G/G	A/A	A/A	A/A	A/A	A/A
AX-95653435	CCTCATCCTCCGGACAGAAGGTAGAAAGCATGACA[A/G]CAGCAGGCGCGATCCGGAGAGACCAGGGAAACAAC	1A	3256290	A	G	G/G	G/G	G/G	A/A	G/G	A/A	A/A	A/A	A/A	-	G/G	A/A	G/G	G/G	G/G	A/A	G/G	G/G	G/G	A/A	A/A	A/A	G/G	A/A	-	A/A	-	G/G	G/G	G/G	A/A	A/A	G/G	G/G	G/G	A/A	A/A	A/A	G/G	G/G	G/G	G/G	A/A	G/G
AX-94936441	TCGCCTATCAGAATTGAACCTACACGCCAGTACAA[C/T]AACCAAGCTGCTATTAGTGAACTTGGCGGATCGCT	1A	3388754	T	C	C/C	C/C	C/C	C/C	C/C	C/C	C/C	C/C	C/C	T/C	T/T	C/C	T/T	T/T	T/T	C/C	C/C	T/T	T/T	C/C	C/C	C/C	T/T	C/C	C/C	C/C	C/C	C/C	T/T	T/T	C/C	C/C	T/T	T/T	T/T	C/C	C/C	C/C	T/T	C/C	C/C	C/C	C/C	C/C
AX-95082131	CATAAATCCACCATGAAGACCTTACTCATCCTGAC[A/G]ATCATTGCGGTGGCACTAACTACCACCACCGCCAA	1A	3847162	A	G	A/A	A/A	A/A	A/A	A/A	A/A	A/A	A/A	A/A	-	G/G	A/A	G/G	G/G	G/G	A/A	A/A	G/G	G/G	A/A	A/A	A/A	G/G	A/A	A/A	A/A	A/A	A/A	A/G	-	A/A	A/A	G/G	G/G	G/G	A/A	A/A	A/A	G/G	A/A	A/A	A/A	A/A	A/A
AX-94979270	GATGTGAGGCCATCCACAACGTCGTGCACGCCATC[A/G]TTTTGCAACAGCAACAACAATTGGTACAAGGTATT	1A	4053531	A	G	G/G	G/G	A/A	G/G	G/G	G/G	G/G	G/G	G/G	A/A	A/A	G/G	A/A	-	A/A	G/G	A/A	A/A	A/A	G/G	G/G	G/G	A/A	G/G	G/G	G/G	A/A	G/G	A/G	A/G	G/G	G/G	A/A	A/A	A/A	G/G	G/G	G/G	A/A	G/G	G/G	A/A	G/G	G/G
Glu-A3a		1A	4203001	A	T	T/T	T/T	T/T	T/T	T/T	T/T	T/T	T/T	T/T	T/T	T/T	T/T	T/T	T/T	T/T	T/T	T/T	T/T	T/T	T/T	T/T	T/T	T/T	T/T	T/T	T/T	T/T	T/T	T/T	T/T	T/T	T/T	T/T	T/T	T/T	T/T	T/T	T/T	T/T	T/T	T/T	T/T	T/T	T/T
Glu-A3b		1A	4203002	A	T	T/T	T/T	T/T	T/T	T/T	T/T	T/T	T/T	T/T	T/T	T/T	A/A	T/T	T/T	T/T	T/T	T/T	T/T	T/T	A/A	T/T	A/A	T/T	A/A	T/T	T/T	T/T	T/T	T/T	T/T	T/T	T/T	T/T	T/T	T/T	T/T	T/T	T/T	T/T	T/T	T/T	T/T	T/T	T/T
Glu-A3c		1A	4203003	A	T	T/T	T/T	T/T	A/A	T/T	A/A	A/A	T/T	T/T	T/T	T/T	T/T	T/T	T/T	T/T	A/A	T/T	T/T	T/T	T/T	A/A	T/T	T/T	T/T	A/A	A/A	T/T	T/T	T/T	T/T	A/A	T/T	T/T	T/T	T/T	A/A	T/T	A/A	T/T	T/T	T/T	T/T	A/A	T/T
Glu-A3d		1A	4203004	A	T	T/T	T/T	T/T	T/T	T/T	T/T	T/T	T/T	T/T	T/T	T/T	T/T	T/T	A/A	A/A	T/T	T/T	A/A	A/A	T/T	T/T	T/T	A/A	T/T	T/T	T/T	T/T	T/T	T/T	T/T	T/T	T/T	A/A	T/T	T/T	T/T	T/T	T/T	A/A	T/T	T/T	T/T	T/T	T/T
Glu-A3e		1A	4203005	A	T	T/T	T/T	A/A	T/T	T/T	T/T	T/T	T/T	T/T	T/T	T/T	T/T	T/T	T/T	T/T	T/T	A/A	T/T	T/T	T/T	T/T	T/T	T/T	T/T	T/T	T/T	T/T	T/T	T/T	T/T	T/T	T/T	T/T	T/T	T/T	T/T	T/T	T/T	T/T	T/T	T/T	A/A	T/T	T/T
Glu-A3f		1A	4203006	A	T	A/A	A/A	T/T	T/T	A/A	T/T	T/T	T/T	A/A	A/A	A/A	T/T	A/A	T/T	T/T	T/T	T/T	T/T	T/T	T/T	T/T	T/T	T/T	T/T	T/T	T/T	T/T	A/A	T/T	T/T	T/T	A/A	T/T	T/T	A/A	T/T	A/A	T/T	T/T	A/A	A/A	T/T	T/T	A/A
Glu-A3g		1A	4203007	A	T	T/T	T/T	T/T	T/T	T/T	T/T	T/T	A/A	T/T	T/T	T/T	T/T	T/T	T/T	T/T	T/T	T/T	T/T	T/T	T/T	T/T	T/T	T/T	T/T	T/T	T/T	A/A	T/T	T/T	T/T	T/T	T/T	T/T	A/A	T/T	T/T	T/T	T/T	T/T	T/T	T/T	T/T	T/T	T/T
Glu-A3h		1A	4203008	A	T	T/T	T/T	T/T	T/T	T/T	T/T	T/T	T/T	T/T	T/T	T/T	T/T	T/T	T/T	T/T	T/T	T/T	T/T	T/T	T/T	T/T	T/T	T/T	T/T	T/T	T/T	T/T	T/T	A/A	A/A	T/T	T/T	T/T	T/T	T/T	T/T	T/T	T/T	T/T	T/T	T/T	T/T	T/T	T/T
AX-95139456	CAACATCCATACCAACAAGTAAACCGACACTTAGC[A/G]TTGTACTACCAGAGGTGATGACTGACACATTGACT	1A	5025294	A	G	G/G	G/G	A/A	A/A	G/G	A/A	A/A	A/A	A/A	A/G	G/G	G/G	G/G	G/G	G/G	A/A	A/A	G/G	G/G	A/A	A/A	A/A	G/G	G/G	A/A	A/A	G/G	G/G	A/A	A/A	A/A	G/G	G/G	G/G	G/G	A/A	G/G	A/A	G/G	G/G	G/G	A/G	A/A	G/G
AX-95230167	TTCATTGTTCCAACCACACTATCGCTGCAAAACTC[A/G]AACAGTTCACTGGTTACCTTCTTTAATTGATCGAC	1A	5028327	A	G	G/G	G/G	G/G	G/G	G/G	G/G	G/G	G/G	G/G	A/A	A/A	G/G	A/A	A/A	A/A	G/G	G/G	A/A	A/A	G/G	G/G	G/G	A/A	G/G	G/G	G/G	A/A	G/G	G/G	G/G	G/G	G/G	A/A	A/A	A/A	G/G	G/G	G/G	A/A	G/G	G/G	A/G	G/G	G/G
AX-94497321	CTTGGGCAGAGAGGGGTTCATGGCGCGACAGGCAT[A/G]TAGCTAGTACTCCTACCAGCTAACAAAGGGCTCCC	1A	6654590	A	G	A/A	A/A	A/A	A/A	A/A	A/A	A/A	A/A	A/A	A/G	G/G	A/A	G/G	A/A	G/G	A/A	A/A	G/G	G/G	A/A	A/A	A/A	A/A	A/A	A/A	A/A	A/A	A/A	G/G	G/G	A/A	A/A	A/A	G/G	G/G	A/A	A/A	A/A	A/A	A/A	A/A	A/A	A/A	A/A
AX-95144037	ACGGTGGAGCCGGAGCTGGACTACCAGGTCCGAAG[C/T]CTTGCTCTATCTCCTGGTGATATCAGGCCGGACGT	1A	7536257	T	C	C/C	C/C	C/C	C/C	C/C	C/C	C/C	C/C	C/C	T/T	T/T	C/C	T/T	T/T	T/T	C/C	C/C	T/T	T/T	C/C	C/C	C/C	T/T	C/C	C/C	C/C	C/C	C/C	T/C	T/C	C/C	C/C	T/T	T/T	T/T	C/C	C/C	C/C	T/T	C/C	C/C	C/C	C/C	C/C
AX-95652739	CCTTAGATCTGTTCGTCCCTACTCCGTCTATTTCC[A/G]TTTCCTTTACGTTGCTCCTAGGGATGACTGAAAAT	1A	7643117	A	G	A/A	A/A	A/A	A/A	A/A	A/A	A/A	A/A	A/A	A/G	G/G	A/A	G/G	G/G	G/G	A/A	A/A	G/G	G/G	A/A	A/A	G/G	G/G	A/A	A/A	A/A	A/A	A/A	A/G	A/G	A/A	A/A	G/G	G/G	G/G	A/A	A/A	A/A	G/G	A/A	A/A	A/A	-	A/A
AX-94600120	AATGGGCATTATGTCAACGCAGCAAAGTTTGTGAA[C/T]GCAACTACCTTGACTATTCCAACAAAGGCAGATTC	1A	7658614	T	C	T/T	T/T	T/T	T/T	T/T	T/T	T/T	T/T	T/T	-	C/C	T/T	C/C	C/C	C/C	T/T	T/T	C/C	C/C	T/T	T/T	T/T	C/C	T/T	T/T	T/T	T/T	T/T	C/C	C/C	T/T	T/T	C/C	C/C	C/C	T/T	T/T	T/T	C/C	T/T	T/T	T/T	T/T	T/T
AX-94977486	AAATGACTCACACAATACAACATTTGACAATACAA[G/T]GGATATGTTTCAATAGCTTTCAGCACACAAACCGA	1A	7691988	T	G	T/T	T/T	T/T	T/T	T/T	T/T	T/T	T/T	T/T	T/G	G/G	T/T	G/G	G/G	G/G	T/T	T/T	G/G	G/G	T/T	T/T	G/G	G/G	T/T	T/T	T/T	T/T	T/T	T/G	G/G	T/T	T/T	G/G	G/G	G/G	T/T	T/T	T/T	G/G	T/T	T/T	T/T	G/G	T/T
AX-94604055	TCTTCTTTCGCAAAATAGCCATTTGTCGTCGTGAG[C/T]TGAGCTCGTTTCTATGGCGTCCCAAACTTTGTTTG	1A	7850518	T	C	T/T	T/T	T/T	T/T	T/T	T/T	T/T	T/T	T/T	-	C/C	T/T	C/C	C/C	C/C	T/T	T/T	C/C	C/C	T/T	T/T	T/T	C/C	T/T	T/T	T/T	T/T	T/T	C/C	C/C	T/T	T/T	C/C	C/C	C/C	T/T	T/T	T/T	C/C	T/T	T/T	T/T	T/T	T/T
AX-94902531	ACATGCTTTGTTGAAAGGTTCATTTGATATGATCC[C/T]TGAGTAGTATGCTGAGGAGCATTCAAAATCTCGTC	1A	8130190	T	C	C/C	C/C	C/C	C/C	C/C	C/C	C/C	T/T	C/C	T/T	T/T	C/C	T/T	T/T	T/T	C/C	C/C	T/T	T/T	C/C	C/C	C/C	T/T	C/C	C/C	C/C	C/C	C/C	T/T	T/T	C/C	C/C	T/T	T/T	T/T	C/C	C/C	C/C	T/T	C/C	C/C	C/C	C/C	C/C
AX-94617286	AATGCCATTGTTCCGGGGCTGCTGATATAATCATT[A/G]TATCCACCTATATGGAGTACCAAATCAAATATAAA	1A	8162647	A	G	A/A	A/A	A/A	A/A	A/A	A/A	A/A	G/G	A/A	A/A	A/A	A/A	A/A	G/G	A/A	A/A	A/A	A/A	A/A	A/A	A/A	A/A	G/G	A/A	A/A	A/A	A/A	A/A	G/G	G/G	A/A	A/A	-	A/A	A/A	A/A	A/A	A/A	G/G	A/A	A/A	A/A	A/A	A/A
AX-94957092	TTCATCGCCAATGGTGGATATGACCGTGAGGAAGG[A/G]GGCAAGGTGGTCACCGAGGGATACACTGACCTAGT	1A	8296976	A	G	A/A	G/G	A/A	A/A	G/G	A/A	A/A	G/G	A/A	A/A	A/A	A/A	A/A	G/G	A/A	A/A	A/A	A/A	A/A	A/A	G/G	G/G	G/G	A/A	-	A/A	A/A	G/G	A/G	A/G	G/G	G/G	G/G	A/A	A/A	A/A	G/G	G/G	G/G	G/G	G/G	A/A	G/G	G/G
AX-95078610	CTTGTTCCGATCGCTGACAAGCAAAGTCTGTCCAT[C/T]GGCTTTATTCCCATCTGTCGTAACCTCATTAGCGC	1A	9109813	T	C	C/C	C/C	C/C	T/T	C/C	C/C	C/C	T/T	T/T	C/C	C/C	C/C	C/C	-	C/C	C/C	C/C	C/C	C/C	C/C	C/C	T/T	-	C/C	C/C	C/C	C/C	C/C	C/C	C/C	T/T	C/C	C/C	C/C	C/C	C/C	C/C	T/T	-	C/C	C/C	T/T	T/T	T/T
AX-94637309	GAGTTGGCTTTCGTTCTGTAGTGGATTAGAGCACA[C/T]TAATCGGTTTTCTCGTTGTCGAATTTTCGATCCAT	1A	9123012	T	C	T/T	C/C	T/T	T/C	C/C	T/T	T/T	T/T	T/T	T/T	T/T	T/T	T/T	T/T	T/T	T/T	T/T	T/T	T/T	T/T	C/C	C/C	T/T	T/T	C/C	T/T	C/C	C/C	T/C	-	C/C	C/C	T/T	T/T	T/T	T/T	C/C	C/C	T/T	C/C	C/C	T/T	C/C	C/C
AX-94950558	CATTTCTGTCTCGGGTACGATTGTGATACCGACGC[C/T]GGCAAGCTCGGCGACGCTGATGGATAATGACATGG	1A	9204515	T	C	T/T	C/C	T/T	T/T	C/C	T/T	T/T	T/T	T/T	T/C	C/C	T/T	T/T	C/C	C/C	T/T	T/T	C/C	C/C	T/T	C/C	C/C	C/C	T/T	C/C	T/T	C/C	C/C	T/C	T/C	C/C	C/C	C/C	C/C	C/C	T/T	C/C	C/C	C/C	C/C	C/C	T/T	C/C	C/C
AX-95220910	TTGATGCAGTCGAGAAGTTCCTCAGGATTCAACAA[A/G]TGATTGGCCCTACGAGGTATGCCTACACAAACATC	1A	9356420	A	G	G/G	A/A	G/G	A/A	A/A	G/G	G/G	G/G	G/G	G/G	G/G	G/G	G/G	G/G	G/G	G/G	G/G	G/G	G/G	G/G	A/A	A/A	G/G	G/G	A/A	G/G	G/G	A/A	G/G	G/G	A/A	A/A	G/G	G/G	G/G	G/G	A/A	A/A	G/G	A/A	A/A	G/G	A/A	A/A
AX-94532387	CCCGTCGTCATGGCCGGGGTGCTCGGGATCTACGG[C/T]CTCATCATCGCCGTCATCATCTCCACCGGGATCAA	1A	9589040	T	C	T/T	C/C	T/T	-	C/C	C/C	C/C	T/T	C/C	C/C	C/C	T/T	T/T	C/C	T/T	T/T	T/T	C/C	C/C	-	C/C	C/C	C/C	T/T	C/C	C/C	T/T	C/C	C/C	C/C	C/C	C/C	C/C	C/C	C/C	C/C	C/C	C/C	C/C	C/C	C/C	T/T	C/C	C/C
AX-94833258	GCACCAAGAACAATGCCGAAATTGCGCAAGTCGTC[A/G]TGGCTTAACTAGTTATGCCAAAGAGCTGCATCTGA	1A	9980693	A	G	A/A	G/G	A/A	A/A	G/G	A/A	A/A	A/A	A/A	A/A	A/A	G/G	A/A	A/A	A/A	A/A	A/A	A/A	A/A	A/A	G/G	G/G	A/A	A/A	G/G	A/A	G/G	G/G	A/A	A/A	G/G	G/G	A/A	A/A	A/A	A/A	G/G	G/G	A/A	G/G	G/G	A/A	G/G	G/G
AX-95630586	ACTAGTTATGCCAACGAGCTGCATCTGACAAGCCC[A/G]CCAAGGAGTGTTTGTGTTGCCTTCAATAATTGGTG	1A	9980736	A	G	G/G	G/G	G/G	G/G	G/G	G/G	G/G	G/G	G/G	A/A	A/A	G/G	G/G	A/A	G/G	G/G	G/G	A/A	A/A	G/G	G/G	G/G	A/A	G/G	G/G	A/A	G/G	G/G	G/G	G/G	G/G	G/G	A/A	A/A	A/A	G/G	G/G	G/G	A/A	G/G	G/G	G/G	G/G	G/G
AX-94811887	TTCATGTTGTATCCTTGGCAAATGGCATGATGACG[A/C]CATGCTTTTAGTGAAATCTTGTTTAGTTTGCAAAT	1A	9980893	A	C	C/C	A/A	C/C	C/C	A/A	C/C	C/C	C/C	C/C	C/C	C/C	A/A	C/C	C/C	C/C	C/C	C/C	C/C	C/C	C/C	A/A	-	C/C	C/C	A/A	C/C	A/A	A/A	C/C	C/C	-	A/A	C/C	C/C	C/C	C/C	A/A	A/A	C/C	A/A	A/A	C/C	A/A	A/A
AX-94970991	CTGCACGCCCGCCGCGTGATTGCACGGCGGATCAT[C/G]TCCTGTTGTCGCTTGCCTGAATAATGCCGATTAGC	1A	10136020	C	G	G/G	C/C	C/G	C/G	C/C	G/G	G/G	G/G	G/G	G/G	G/G	G/G	G/G	G/G	G/G	G/G	G/G	G/G	G/G	-	C/C	C/C	G/G	G/G	C/C	G/G	G/G	C/C	G/G	G/G	C/C	C/C	-	G/G	G/G	G/G	C/C	C/C	G/G	C/C	C/C	G/G	C/C	C/C
AX-95200832	CCGGCCGGAATTCCAGAGGGGCGTCCCAGTGGGCC[G/T]GGTGGCGCCCAATGGACCACAGGTTGATCAACACC	1A	10248196	T	G	G/G	T/T	G/G	-	T/T	G/G	G/G	G/G	G/G	G/G	G/G	G/G	G/G	T/G	G/G	G/G	G/G	G/G	G/G	G/G	T/T	T/T	G/G	G/G	T/T	-	G/G	T/T	T/G	-	T/T	T/T	G/G	G/G	G/G	G/G	T/T	T/T	G/G	T/T	T/T	G/G	T/T	T/T
AX-94401561	GATTGTATGGTTCACTAATCACTTTGATCATGCTG[G/T]TCGGGAAGGGCGTATCAACTCTGCCACACGGGGGC	1A	11229775	T	G	G/G	G/G	G/G	G/G	G/G	G/G	G/G	G/G	G/G	T/T	T/T	G/G	G/G	G/G	G/G	G/G	G/G	T/T	T/T	G/G	G/G	G/G	G/G	G/G	G/G	T/T	T/T	G/G	G/G	G/G	G/G	G/G	G/G	T/G	T/T	G/G	G/G	G/G	T/T	G/G	G/G	G/G	G/G	G/G
AX-95230703	GGGAGGGTGTGGTGGGCGCTGGAGGCAAGCAAGGG[C/T]GCAAACTGGTACCTCCAGCCGAGGATCTCCTCCAA	1A	11663004	T	C	C/C	C/C	C/C	C/C	C/C	C/C	C/C	C/C	C/C	T/T	T/T	C/C	C/C	C/C	C/C	C/C	C/C	T/T	T/T	C/C	C/C	C/C	C/C	C/C	C/C	T/T	T/T	C/C	C/C	C/C	C/C	C/C	C/C	-	T/T	C/C	C/C	C/C	T/T	C/C	C/C	C/C	C/C	C/C
AX-94894061	ATCCATCCTGGAGCACGACCCCAAGACGAAGCGCA[A/T]GGTCTACACCCGCTACTCCTTCAACGACTTCTCGG	1A	11670885	A	T	A/A	A/A	A/A	A/A	A/A	A/A	A/A	A/A	A/A	T/T	T/T	A/A	A/A	A/T	A/A	A/A	A/A	T/T	T/T	A/T	A/A	A/A	A/A	A/A	A/A	T/T	T/T	A/A	A/T	-	A/A	A/A	A/A	A/T	T/T	A/A	A/A	A/A	T/T	A/A	A/A	A/T	A/A	A/A
AX-95175506	CAATGCGATACACCAAGAGGTGTGTAAATGGTTTG[A/G]AACTCCAAGACACTGCAAACATACTTACTGTCAAG	1A	11671392	A	G	G/G	G/G	G/G	G/G	G/G	G/G	G/G	G/G	G/G	A/A	A/A	G/G	G/G	A/G	G/G	G/G	G/G	A/A	A/A	A/G	G/G	G/G	G/G	G/G	G/G	A/A	A/A	G/G	A/A	A/A	G/G	G/G	G/G	A/G	A/A	G/G	G/G	G/G	A/A	G/G	G/G	A/G	G/G	G/G
AX-95231896	GTTGGGTTCAGTTCTACTGTTGAAACATACTTGTG[C/G]TGCTGCTTGATACATGAGCTACAGTACCTCGCGGT	1A	11722357	C	G	G/G	G/G	G/G	C/G	G/G	G/G	G/G	G/G	G/G	C/C	C/C	G/G	G/G	C/C	G/G	G/G	G/G	C/C	C/C	C/C	G/G	G/G	G/G	G/G	G/G	C/C	C/C	G/G	C/C	C/C	G/G	G/G	G/G	C/C	C/C	G/G	G/G	G/G	C/C	G/G	G/G	C/C	G/G	G/G
AX-94491754	CTGTAGCAACATGACAAGCTAAGTTGTGGTGTTAT[C/G]ATGCTTCAAATGATGTAATGAATCAAGTAATGATT	1A	11729747	C	G	C/C	C/C	C/C	C/C	C/C	C/C	C/C	C/C	C/C	C/G	C/G	C/C	C/C	C/C	C/C	C/C	C/C	C/G	C/G	-	C/C	C/C	C/C	C/C	C/C	G/G	G/G	C/C	G/G	G/G	C/C	C/C	C/C	C/C	C/G	C/C	C/C	C/C	G/G	C/C	C/C	-	C/C	C/C
AX-95092990	GGGAGCGGGCAGATGTTGGGCCAGTCATAGGGTTC[A/G]GGCGGAACCCCCATAGTGTCTTTCATCAACAGTTT	1A	11894702	A	G	G/G	G/G	G/G	G/G	G/G	G/G	G/G	G/G	G/G	A/A	A/A	G/G	G/G	G/G	G/G	G/G	G/G	A/A	A/A	G/G	G/G	G/G	G/G	G/G	G/G	A/A	A/A	G/G	G/G	G/G	G/G	G/G	G/G	A/A	A/A	G/G	G/G	G/G	A/A	G/G	G/G	G/G	G/G	G/G
AX-94777225	ATAGTCTAATTACACCGAATTTAGTAACAGCTGAA[C/T]GAGCAGGGGCCGGCGGTAAATCAGTTACTTAGGAT	1A	11934124	T	C	C/C	C/C	C/C	C/C	C/C	C/C	C/C	C/C	C/C	T/T	T/T	C/C	C/C	C/C	C/C	C/C	C/C	T/T	T/T	C/C	C/C	C/C	C/C	C/C	C/C	T/T	T/T	C/C	C/C	C/C	C/C	C/C	C/C	T/T	T/T	C/C	C/C	C/C	T/T	C/C	C/C	C/C	C/C	C/C
AX-95105886	GTTACTGAAATTGTTGACCCAGCATTGTTACAAGC[C/T]GAGCAATGCAGCGGAATTACAAAGAGGATACCAGA	1A	12003571	T	C	C/C	C/C	C/C	C/C	C/C	C/C	C/C	C/C	C/C	T/T	T/T	C/C	C/C	C/C	C/C	C/C	C/C	T/T	T/T	C/C	C/C	C/C	C/C	C/C	C/C	T/T	T/T	C/C	T/T	T/T	C/C	C/C	C/C	T/C	T/T	C/C	C/C	C/C	T/T	C/C	C/C	C/C	C/C	C/C
AX-94963297	CTGACGGACGCGCAGTTCAAGAACGAGGAGACGAC[C/T]GAGCAGGTGGGCAAGGTGAAGATCGTGGCCTGCGA	1A	12093331	T	C	C/C	C/C	C/C	C/C	C/C	C/C	C/C	C/C	C/C	-	C/C	C/C	T/T	C/C	C/C	C/C	T/T	C/C	C/C	C/C	C/C	C/C	C/C	C/C	C/C	-	T/C	C/C	C/C	C/C	C/C	T/T	T/T	T/C	C/C	T/T	C/C	C/C	-	C/C	C/C	C/C	C/C	C/C
AX-94698745	AGGTTGTCATGGACGATGCGTCGAAGAAGGACCTC[A/G]AGGAGCGGTTGCGGAGGGTCGAGTTTGTGAAGCAG	1A	12098203	A	G	G/G	G/G	G/G	G/G	G/G	G/G	G/G	G/G	G/G	A/A	A/A	G/G	G/G	G/G	G/G	G/G	G/G	A/A	A/A	G/G	G/G	G/G	G/G	G/G	G/G	A/A	A/A	G/G	A/G	A/G	G/G	G/G	G/G	A/A	A/A	G/G	G/G	G/G	A/A	G/G	G/G	G/G	G/G	G/G
AX-94922039	GGGACTGATTATCCAGGGCTGGTTATAGCACTTGA[C/G]TAGCTAGGATTGCTCAGGATCTTGGAAGTGCCATT	1A	12098296	C	G	C/C	C/C	C/C	C/C	C/C	C/C	C/C	C/C	C/C	G/G	G/G	C/C	C/C	C/C	C/C	C/C	C/C	G/G	G/G	C/C	C/C	C/C	C/C	C/C	C/C	G/G	G/G	C/C	C/G	C/G	C/C	C/C	C/C	-	G/G	C/C	C/C	C/C	G/G	C/C	C/C	C/C	C/C	C/C
AX-94998317	TTGACGAACTGCAAGAACAAATCACCAAGGGATAC[C/T]TATGAGAATTGGCCATGCCCTTTGGAAGATTGCGA	1A	12098991	T	C	C/C	C/C	C/C	C/C	C/C	C/C	C/C	C/C	C/C	T/T	T/T	C/C	C/C	C/C	C/C	C/C	C/C	T/T	T/T	C/C	C/C	C/C	C/C	C/C	C/C	T/T	T/T	C/C	T/T	T/T	C/C	C/C	C/C	T/T	T/T	C/C	C/C	C/C	T/T	C/C	C/C	C/C	C/C	C/C
AX-94402122	GCCACGGCTGTTCTTCAGTACAGATCCAGCTACTA[C/G]TCTCTGGCTCCAGGCCCGGGAAGAAAGACGGACCC	1A	12142440	C	G	G/G	G/G	G/G	G/G	G/G	G/G	G/G	G/G	G/G	C/C	C/C	G/G	G/G	G/G	G/G	G/G	G/G	C/C	C/C	G/G	G/G	G/G	G/G	G/G	G/G	C/C	C/C	G/G	C/G	C/G	G/G	G/G	G/G	C/C	C/C	G/G	G/G	G/G	C/C	G/G	G/G	G/G	G/G	G/G
AX-94831912	GAGTTACATGATGGTGTTATGTATCAACCAACATT[A/G]CAGTGCGCTTGTCGACTCATGGTCCTTTCTGACTG	1A	12157286	A	G	A/A	A/A	A/A	G/G	A/A	A/A	A/A	A/G	G/G	A/A	A/A	A/A	A/A	A/A	A/A	A/A	A/A	A/A	A/A	A/A	A/A	G/G	A/A	A/A	A/A	A/A	A/A	A/A	A/G	A/G	G/G	-	A/A	A/A	A/A	A/A	A/A	G/G	A/A	A/A	A/A	G/G	G/G	G/G
AX-95684821	GGATGATGAAGATGACGATGACAACGATGACGACG[A/G]TGAATGTATAGCTTTTAGATGCATGTAGAGTACAT	1A	12157352	A	G	A/A	A/A	A/A	A/A	A/A	A/A	A/A	G/G	A/A	G/G	G/G	A/A	A/A	A/A	A/A	A/A	A/A	G/G	G/G	A/A	A/A	A/A	A/A	G/G	A/A	G/G	G/G	A/A	A/G	A/G	A/A	A/A	A/A	G/G	G/G	A/A	A/A	A/A	G/G	A/A	A/A	A/A	A/A	A/A
AX-95182057	CGTCTCGGTCCTCCTCATCTCCATGTTTTCTTTCG[A/G]TGGATGACATGACAAGCCCTGACTCCTCTACTAGG	1A	12157421	A	G	A/A	A/A	A/A	A/A	A/A	A/A	A/A	G/G	A/A	G/G	G/G	A/A	A/A	A/A	A/A	A/A	A/A	G/G	G/G	A/A	A/A	A/A	A/A	G/G	A/A	G/G	G/G	A/A	G/G	G/G	A/A	A/A	A/A	G/G	G/G	A/A	A/A	A/A	G/G	A/A	A/A	A/A	A/A	A/A
AX-94901922	AGCAACTGGAGATTGAGGAGGGTGCCATTCCGTGC[A/G]TTGATGGTATCTACATCGTGTCGCTCTCAGAGCTC	1A	12303881	A	G	A/A	G/G	A/A	-	G/G	A/A	A/A	A/A	A/A	A/A	A/A	A/A	A/A	A/A	A/A	A/A	A/A	A/A	A/A	G/G	A/A	A/A	A/A	A/A	A/A	A/A	A/A	G/G	A/A	A/A	A/A	G/G	G/G	A/A	A/A	G/G	A/A	G/G	A/A	A/A	G/G	G/G	A/A	G/G
AX-94865067	CTGAAGACGATGAATGATGTAATTCAAGACTTGGG[C/T]ACAACACATCTCAGCAACAATGTCGTCAAGGGTTG	1A	12306279	T	C	C/C	C/C	C/C	C/C	C/C	C/C	C/C	T/C	C/C	T/T	T/T	C/C	C/C	C/C	C/C	C/C	C/C	T/T	T/T	C/C	C/C	C/C	-	T/C	C/C	T/T	T/T	C/C	T/C	C/C	C/C	C/C	-	T/T	T/T	T/T	C/C	C/C	T/T	C/C	C/C	C/C	C/C	C/C
AX-95085103	TTCAATGGGAGTCTAGCTGTCATTGACCTGCTGTT[A/G]TTGCTGGACTTTTTATAGATTATATAATCGAAGAA	1A	12364361	A	G	A/A	A/A	A/A	A/A	A/A	A/A	A/A	A/A	A/A	G/G	G/G	A/A	A/A	A/A	A/A	A/A	A/A	G/G	G/G	A/A	A/A	A/A	A/A	A/A	A/A	G/G	G/G	A/A	A/G	A/G	A/A	A/A	A/A	G/G	G/G	A/A	A/A	A/A	G/G	A/A	A/A	A/A	A/A	A/A
AX-94667962	AGCTACCTTTTCCATTGGTTGCTCATTGGATTTGA[C/T]GCATCTAACCTGTCCATATCATTACTGGATACATT	1A	12496414	T	C	T/T	C/C	T/T	-	C/C	T/T	T/T	-	T/T	T/T	T/T	T/T	C/C	T/T	T/T	T/T	C/C	T/T	T/T	C/C	T/T	T/T	T/T	T/T	T/T	T/T	T/T	C/C	T/T	T/T	T/T	C/C	T/T	T/T	T/T	T/T	T/T	C/C	T/T	T/T	C/C	C/C	T/T	C/C
AX-94477156	TAACGGCATGGACACACTGCACATAACCTGCATGC[C/T]GCAAAGAAATCACTTTTATGCCTAACTAATGGCCT	1A	12497497	T	C	T/C	C/C	T/T	T/C	C/C	T/T	T/T	T/T	T/T	-	T/T	T/T	C/C	T/T	T/T	T/T	C/C	T/T	T/T	C/C	T/T	T/T	T/T	T/T	T/T	-	T/T	C/C	T/T	T/T	T/T	C/C	T/T	T/T	T/T	T/T	-	C/C	T/T	T/T	C/C	C/C	T/T	C/C
AX-95222692	TGATTACCCCACGCGCAGATCACCGTGTGCGACGC[C/T]GCTCTTCAGCGCATCTGTGTGTGCAATTTGTGTCA	1A	13943471	T	C	-	T/T	T/T	-	T/C	T/T	T/T	T/T	T/T	C/C	C/C	T/T	C/C	C/C	T/T	T/T	C/C	C/C	C/C	T/T	T/C	T/T	C/C	T/T	T/T	C/C	C/C	T/C	C/C	C/C	T/T	T/C	T/T	C/C	C/C	T/T	T/T	T/C	C/C	T/T	-	T/T	-	-
AX-94501544	ACGCCGGACAGCAAATCTAAGATCGATGGGGGCGA[C/T]GACGTGTTCATCGGAGACATTAGGGATCCTGGGAG	1A	14046238	T	C	T/T	C/C	T/T	T/T	C/C	T/T	T/T	C/C	T/T	C/C	C/C	T/T	C/C	C/C	T/T	T/T	C/C	C/C	C/C	T/T	T/T	T/T	C/C	C/C	T/T	C/C	C/C	C/C	T/C	T/C	T/T	C/C	C/C	C/C	C/C	C/C	T/T	C/C	C/C	T/T	C/C	C/C	T/T	C/C
AX-94554622	GATCCTAGCAAAGGGGGTCGGCCCGAGTTTTACTT[C/T]GAGGAAGGGTCTGATCCTGAGCAGGTGGATTGGAT	1A	14046385	T	C	C/C	C/C	C/C	C/C	C/C	C/C	C/C	C/C	C/C	C/C	C/C	C/C	C/C	C/C	C/C	C/C	C/C	C/C	C/C	C/C	C/C	C/C	T/T	C/C	C/C	C/C	C/C	C/C	T/C	T/C	C/C	C/C	T/T	C/C	C/C	T/T	C/C	C/C	C/C	C/C	C/C	C/C	C/C	C/C
AX-95248807	AGGGCTGGAGGACTACAAGACAAAGATGGTGGTGT[A/G]CGTGAGTTGATTGTTGGAAAGGATGACGAGATCTT	1A	14047359	A	G	G/G	G/G	G/G	G/G	G/G	G/G	G/G	G/G	G/G	A/A	A/A	G/G	G/G	G/G	G/G	G/G	G/G	A/A	A/A	G/G	G/G	G/G	G/G	G/G	G/G	A/A	A/A	G/G	G/G	G/G	G/G	G/G	G/G	A/A	A/A	G/G	G/G	G/G	A/A	G/G	G/G	G/G	-	G/G
AX-94996528	GGTGGTGTGCGTGAGTTGATTGTTGGAAAGGATGA[C/T]GAGATCTTGAAGACGGAAACAAAAACTATTGCCAG	1A	14047386	T	C	C/C	C/C	C/C	C/C	C/C	C/C	C/C	C/C	C/C	T/T	T/T	C/C	C/C	C/C	C/C	C/C	C/C	T/T	T/T	C/C	C/C	C/C	C/C	C/C	C/C	T/T	T/T	C/C	C/C	C/C	C/C	C/C	C/C	T/T	T/T	C/C	C/C	C/C	T/T	C/C	C/C	C/C	C/C	C/C
AX-94910059	ATCCCTCGCAAAGGCATGATGATGGGGCATAAGTG[A/C]CTGAACATACATTTGGTGAGATCGTACTATTGCTT	1A	14108234	A	C	C/C	C/C	C/C	C/C	C/C	C/C	C/C	C/C	C/C	A/A	A/A	C/C	A/A	C/C	C/C	C/C	A/A	A/A	A/A	C/C	C/C	C/C	C/C	C/C	C/C	A/A	A/A	C/C	A/C	-	C/C	C/C	C/C	A/A	A/A	C/C	C/C	C/C	A/A	C/C	C/C	C/C	C/C	C/C
AX-94773234	ATCCACAACCACTGCCTTCAGATAAACCAGCCACC[A/G]CCAGAAGTGTGTGTGCTACTAAACGACTTGCCTGA	1A	14109211	A	G	G/G	G/G	G/G	G/G	G/G	G/G	G/G	G/G	G/G	A/A	A/A	G/G	G/G	G/G	G/G	G/G	G/G	A/A	A/A	G/G	G/G	G/G	G/G	G/G	G/G	-	A/A	G/G	A/A	A/A	G/G	G/G	G/G	A/A	A/A	G/G	G/G	G/G	A/A	G/G	G/G	G/G	G/G	-
AX-94693693	TGAAGCAAGAAAGACAATTGAGAGGGTCCTATTTG[A/G]GCGGGATGCACTTAAGAGCATAGCATGTGAGGATG	1A	14130732	A	G	G/G	A/A	G/G	G/G	G/G	G/G	G/G	G/G	G/G	G/G	G/G	G/G	G/G	G/G	G/G	G/G	G/G	G/G	G/G	G/G	G/G	G/G	G/G	A/A	G/G	G/G	G/G	A/A	G/G	G/G	G/G	A/A	G/G	G/G	G/G	G/G	G/G	A/A	G/G	G/G	A/A	A/A	G/G	A/A
AX-94682405	ATTTCTTCTGGCATAATTTACTGGTACTATGCGCA[A/C]CTATTGAAGGTCGACGAGGAAGAATTTGGAGGCCA	1A	14144309	A	C	A/A	A/A	A/A	A/A	A/A	A/A	A/A	C/C	A/A	C/C	C/C	C/C	C/C	C/C	A/A	C/C	C/C	C/C	C/C	C/C	A/A	A/A	C/C	A/A	A/A	C/C	C/C	A/A	C/C	C/C	A/A	A/A	A/A	C/C	C/C	A/A	A/A	A/A	C/C	A/A	A/A	A/A	A/A	A/A
AX-94605029	TTCGGGGACGCATTCGGAGCAAGGTCTCTCTTCTC[C/T]GGTGCTAAGTCGCTTGACGGGATAACGAGGGTGAA	1A	14161961	T	C	T/T	T/T	T/T	T/T	T/T	T/T	T/T	T/T	T/T	C/C	C/C	T/T	T/T	T/T	T/T	T/T	T/T	C/C	C/C	T/T	T/T	T/T	T/T	T/T	T/T	C/C	C/C	T/T	C/C	C/C	T/T	T/T	T/T	C/C	C/C	T/T	T/T	T/T	C/C	T/T	T/T	T/T	T/T	T/T
AX-95135871	TGCGTTCTTATTGGCTGAAAGCCGGAAACTACTTT[C/T]TGAAGATAGTAGTCTTGTTGCTCTGTAGTGCATAT	1A	14162979	T	C	-	T/T	T/T	T/T	T/T	T/T	T/T	T/T	T/T	C/C	C/C	T/T	C/C	T/T	T/T	T/T	C/C	C/C	C/C	T/T	T/T	T/T	T/T	T/T	T/T	C/C	C/C	T/T	C/C	-	T/T	T/T	T/T	C/C	C/C	T/T	T/T	T/T	C/C	T/T	T/T	T/T	-	T/T
AX-94493792	AGATTCCTGGGCATTGAGTCCGTTAATTTTTCTAA[C/T]ATAAACACCGCCATGTATCTCGAAGGAGAGAATTT	1A	14253708	T	C	T/T	T/T	T/T	T/T	T/T	T/T	T/T	T/T	T/T	C/C	C/C	T/T	C/C	T/T	T/T	T/T	C/C	C/C	C/C	T/T	T/T	T/T	T/T	T/T	T/T	C/C	C/C	T/T	C/C	C/C	T/T	T/T	T/T	C/C	C/C	T/T	T/T	T/T	C/C	T/T	T/T	T/T	T/T	T/T
AX-95154988	GAGTATGCCGCTGACCACAGATTAGGTGGCATCTT[C/T]GACAAGTCGCAGATGAAGCGTGTGATTGTCCTGGG	1A	14254011	T	C	C/C	C/C	C/C	C/C	C/C	C/C	C/C	C/C	C/C	T/T	T/T	C/C	T/T	C/C	C/C	C/C	T/T	-	T/T	C/C	C/C	C/C	C/C	C/C	C/C	T/T	T/T	C/C	C/C	C/C	C/C	C/C	C/C	T/T	T/T	C/C	C/C	C/C	T/T	C/C	C/C	C/C	C/C	C/C
AX-94711533	GGAGGGTGTGATAAACAGGTCAAAATGTGGCCTCT[C/G]CTGTCTGGTGGGCAGGCTCAGACGGTTGCAATGCA	1A	15431337	C	G	G/G	C/C	G/G	G/G	G/G	G/G	G/G	G/G	G/G	C/C	C/C	G/G	C/C	G/G	G/G	G/G	C/C	C/C	C/C	G/G	G/G	G/G	G/G	C/C	G/G	C/C	C/C	C/C	G/G	G/G	G/G	G/G	G/G	C/C	C/C	G/G	G/G	C/C	C/C	G/G	C/C	C/C	G/G	C/C
AX-94607056	TCTCGCTGTGAGACTGGGTTCGCTTTATATCTGTG[A/G]TTGTAATTTACGCCGCACTTGTGATTCGGTCACGC	1A	15438376	A	G	A/A	G/G	A/A	A/A	A/A	A/A	A/A	A/A	A/A	G/G	G/G	A/A	A/A	-	A/A	A/A	A/A	G/G	G/G	A/A	A/A	A/A	A/A	G/G	A/A	G/G	G/G	G/G	-	-	A/A	A/A	A/A	G/G	G/G	A/A	A/A	G/G	G/G	A/A	G/G	G/G	A/A	G/G
AX-95229003	GGAATGTAATCAGACCATTTTCTCTCTCTATGTGT[C/G]TGTGTAACAAGTTCCTTTGATTGATTGTCATACTT	1A	16236081	C	G	G/G	G/G	G/G	C/C	C/C	C/C	C/C	G/G	C/C	G/G	G/G	C/C	C/G	C/G	G/G	C/C	-	G/G	G/G	C/C	C/C	C/C	C/C	G/G	C/C	G/G	-	G/G	G/G	G/G	C/C	G/G	C/C	G/G	G/G	C/C	G/G	G/G	G/G	C/C	G/G	G/G	G/G	G/G
AX-94952968	AGAAAGTGACAACAGGAACCACATTACGGAAGCTA[C/G]AATCATCGCGCAGCTTCCTCACCTGCTCAGATTGC	1A	16300867	C	G	C/C	C/C	C/C	G/G	G/G	G/G	G/G	G/G	G/G	C/C	C/C	G/G	G/G	C/G	C/C	G/G	G/G	C/C	C/C	G/G	G/G	G/G	G/G	C/C	G/G	C/C	C/C	C/C	C/C	C/C	G/G	C/C	G/G	C/C	C/C	G/G	C/C	C/C	C/C	G/G	C/C	C/C	C/C	C/C
AX-94466457	GGAACCGCTGTATGAAAAATTGGCTGATTAATTAG[C/T]TAACTACCACCCGACCGAGCAGTTACCAATTAACG	1A	16389678	T	C	T/T	C/C	T/T	T/T	T/T	T/T	T/T	T/T	T/T	C/C	C/C	T/T	T/T	T/C	T/T	T/T	T/T	C/C	C/C	T/T	T/T	T/T	T/T	C/C	T/T	C/C	C/C	C/C	T/C	T/C	T/T	T/T	T/T	C/C	C/C	T/T	T/T	C/C	C/C	T/T	C/C	C/C	T/T	C/C
AX-94877635	AAATAGCCAAGCGAAAACTGAAACAGCGACTCTAC[A/G]TGATCCTCCCGCATTGTACAACAACATATACAGTG	1A	18820821	A	G	G/G	G/G	G/G	G/G	G/G	G/G	G/G	G/G	G/G	A/A	A/A	G/G	G/G	G/G	G/G	G/G	G/G	A/A	A/A	G/G	G/G	G/G	G/G	G/G	G/G	A/A	A/A	G/G	A/A	A/A	G/G	G/G	G/G	A/A	A/A	G/G	G/G	G/G	A/A	G/G	G/G	G/G	G/G	G/G
AX-95244785	TGACAAATGAAGACGCATTTTCACTTATTTGGTAA[G/T]CTAGACGCGTCAAAAGTGACTTCTTTCAAATGTGC	1A	18821381	T	G	T/T	T/T	T/T	T/T	T/T	T/T	T/T	T/T	T/T	G/G	G/G	T/T	T/T	T/T	T/T	T/T	T/T	G/G	G/G	T/T	T/T	T/T	T/T	T/T	T/T	G/G	G/G	T/T	G/G	G/G	T/T	T/T	T/T	G/G	G/G	T/T	T/T	T/T	G/G	T/T	T/T	T/T	T/T	T/T
AX-94443744	ACAGCGCTGTGGACGTGTGACCAATTTCCCAAGAT[A/C]AGTGGTGATGGAGAACTACAGAAAGCTTCGTCTAT	1A	20094281	A	C	A/A	A/A	A/A	A/A	A/A	A/A	A/A	A/A	A/A	C/C	C/C	A/A	A/A	-	A/A	A/A	A/A	C/C	C/C	A/A	A/A	A/A	A/A	A/A	A/A	C/C	C/C	A/A	A/C	-	A/A	A/A	A/A	C/C	C/C	A/A	A/A	-	C/C	A/A	A/A	A/A	A/A	A/A
AX-94581035	CAAGTTCTTGTGCGGTATATGACATGAGGGATGGG[C/G]AGTGTTTCTTCATACCACTTCCGACAGGATCATGC	1A	20538239	C	G	C/C	G/G	C/C	C/G	G/G	G/G	G/G	C/C	G/G	-	C/G	C/C	C/C	C/G	C/C	G/G	C/C	C/G	-	C/C	-	G/G	C/C	G/G	C/C	G/G	G/G	G/G	C/G	C/G	G/G	C/C	G/G	C/G	-	G/G	C/C	G/G	G/G	C/C	G/G	G/G	G/G	G/G
AX-94430904	AAACACGCTTATCCACAAAATTAAACCTGAAACTA[C/T]TGTATTCGTGGCTACCATGAGGAAGTGCGATGTTC	1A	21282351	T	C	T/T	T/T	T/T	T/T	C/C	T/T	T/T	T/T	T/T	T/T	C/C	C/C	T/T	T/T	T/T	T/T	T/T	T/C	C/C	T/T	T/T	-	T/T	T/T	T/T	T/T	T/T	T/T	-	T/T	T/T	T/T	T/T	C/C	C/C	T/T	T/C	T/T	T/T	T/T	T/T	T/T	-	T/T
AX-94599217	GTTTGTTCGCCTCAATCAGGTTAGCAGTGTTTGGG[C/G]TGTGATGAGTTCAGCTAGGGGCATTTTGCAGTGGC	1A	21624369	C	G	C/C	C/C	G/G	-	G/G	C/C	C/C	C/C	C/C	C/C	G/G	G/G	C/C	C/C	C/C	C/C	G/G	G/G	G/G	G/G	C/C	C/C	G/G	C/C	C/C	C/C	C/C	C/C	C/G	C/G	C/C	C/C	C/C	G/G	G/G	C/C	C/C	C/C	C/C	C/C	C/C	C/C	C/C	C/C
AX-94669768	AAAACTTATGAACAAACAGTGAACGAAGCATGTGT[G/T]AGTGAGCCTTTGAACGATCCTGCTGTAATAAACAA	1A	21700465	T	G	T/T	T/T	T/G	T/T	G/G	T/T	T/T	T/T	T/T	T/T	G/G	G/G	T/T	T/T	T/T	T/T	T/G	-	G/G	T/G	T/T	T/T	T/T	T/T	T/T	T/T	T/T	T/T	G/G	G/G	T/T	-	T/T	G/G	G/G	T/T	T/T	T/T	T/T	T/T	T/T	T/T	T/T	T/T
AX-94710260	ACCTCGCGGATAAAAACCATGATATCCACTGCCTC[C/T]TGGAAAGAGCATGATATCCACTGCAAGCTGCCGAG	1A	22045362	T	C	T/T	T/T	C/C	-	T/C	T/T	T/T	T/T	T/T	T/T	C/C	C/C	T/T	-	T/T	T/T	T/T	C/C	C/C	C/C	T/T	T/T	T/T	T/T	T/T	T/T	T/T	T/T	T/C	T/C	T/T	T/T	C/C	C/C	C/C	T/T	T/T	T/T	T/T	T/T	T/T	T/T	T/T	T/T
AX-94759417	CTCCGGCTCAAGCACATTGTGCGAACACTCAACGC[C/T]GCCAAGGATAGAGCCTACCTGTGCGCGTCGCTCAA	1A	22535535	T	C	T/T	C/C	T/T	T/T	T/C	T/T	T/T	T/T	T/T	T/T	C/C	C/C	T/T	T/T	T/T	T/T	T/T	C/C	C/C	T/T	T/T	T/T	T/T	C/C	T/T	T/T	T/T	C/C	T/C	T/C	T/T	T/T	C/C	C/C	C/C	T/T	T/T	T/C	T/T	T/T	C/C	C/C	T/T	C/C
AX-94710443	GAGCAGTTTAGACAAGAAGGACAAGAAGATCAGGA[A/T]TCTGAAGACTAAGGTGGAAAGAAGGAATCTGAAGG	1A	22597045	A	T	T/T	A/A	T/T	T/T	A/A	T/T	T/T	T/T	T/T	T/T	A/A	A/A	T/T	T/T	T/T	A/A	T/T	A/A	A/A	T/T	T/T	T/T	T/T	A/A	T/T	T/T	T/T	A/A	A/A	A/A	T/T	T/T	A/A	A/A	A/A	T/T	T/T	T/T	T/T	T/T	A/A	A/A	T/T	A/A
AX-94571950	AGACCCTCTTCAGTTTCTTGTAAAGGCATCGTCGC[C/G]GTCCAAGGAGAGCAAACTCATGAGCTCCTGATCCC	1A	22615449	C	G	G/G	G/G	G/G	-	C/G	G/G	G/G	G/G	G/G	G/G	C/C	C/C	G/G	C/C	G/G	C/C	C/C	C/C	C/C	G/G	G/G	G/G	G/G	C/C	G/G	G/G	G/G	G/G	C/G	C/G	G/G	G/G	G/G	C/C	C/C	G/G	G/G	G/G	G/G	G/G	G/G	G/G	G/G	G/G
AX-94926933	ACAAGTGTCTTCTCTCATATCATGGAAGTGACAGC[A/G]GTTAGTAAAGGAAAGAAGTATGAAATTCTTCCTCG	1A	23130926	A	G	G/G	A/A	G/G	A/G	A/A	A/G	A/A	A/A	A/A	A/A	A/A	G/G	G/G	A/A	A/A	G/G	A/A	A/A	A/A	G/G	A/A	A/A	A/A	A/A	A/A	A/A	A/A	A/A	A/A	A/A	A/A	G/G	G/G	A/A	A/A	G/G	A/A	A/A	G/G	A/A	A/A	A/A	A/A	A/A
AX-94455868	TCGTACATAACATGATGATGTGAAGCTAGAAATGC[A/G]TCGGACCTGGGGCGTTTTATTTATCTAAATAAGAT	1A	23969510	A	G	A/A	A/A	G/G	A/A	A/A	G/G	A/A	G/G	A/A	A/A	A/A	A/A	G/G	A/A	G/G	A/A	G/G	A/A	A/A	G/G	G/G	G/G	G/G	G/G	G/G	G/G	G/G	A/A	A/A	A/A	A/A	G/G	G/G	A/A	A/A	G/G	G/G	-	A/A	G/G	A/A	A/A	A/A	A/A
AX-95630408	GGCAAGACGAAGCGGAGCAACTACGCGGTGGACGC[A/C]GACATTGTCCAGGACGTCAAGAGATTTCAGGGCAA	1A	24247344	A	C	A/A	A/A	C/C	A/A	A/A	A/A	A/A	A/A	A/A	A/A	A/A	A/A	C/C	A/A	C/C	A/A	A/A	A/A	A/A	C/C	A/A	-	C/C	-	A/A	A/A	A/A	A/A	-	-	A/A	C/C	C/C	A/A	A/A	C/C	C/C	A/A	A/A	C/C	A/A	A/A	A/A	A/A
AX-94547512	GTGCTCAGCTGGGGCAACTACAAACAAGACTCTTC[C/T]CTGTCTCACAAAGACTTGTTGAATGTCCACAGGAA	1A	24321390	T	C	T/T	T/T	C/C	T/T	T/T	T/T	T/T	T/T	T/T	T/T	T/T	T/T	C/C	T/T	C/C	T/T	T/T	T/T	T/T	C/C	T/T	C/C	C/C	T/C	T/T	T/T	T/T	T/T	T/C	T/C	T/T	C/C	C/C	T/T	T/T	C/C	C/C	T/T	T/T	C/C	T/T	T/T	T/T	T/T
AX-95187202	ACTACTTTAAAGCTGATGCATACTTGGAACAATGC[C/T]GCCTCATAAGATAGAGACTGGCCACCAAGATGTGG	1A	24944743	T	C	T/C	C/C	T/T	T/C	C/C	C/C	T/T	C/C	C/C	C/C	T/T	T/T	T/T	C/C	T/T	T/T	C/C	T/T	T/T	T/T	C/C	C/C	T/T	C/C	C/C	C/C	C/C	C/C	C/C	C/C	C/C	T/T	T/T	T/T	T/T	T/T	T/T	C/C	C/C	T/T	C/C	C/C	C/C	C/C
AX-94994228	GATGAAGAAATTGACGAAGTCTCATCATGAGAAGT[A/G]GAAGCAGCCTTTTCCCTTTGACAGCCAACTCCAAG	1A	27361124	A	G	G/G	A/A	G/G	G/G	A/A	A/A	G/G	A/A	G/G	G/G	G/G	G/G	G/G	G/G	-	G/G	G/G	G/G	G/G	G/G	G/G	A/A	G/G	A/G	A/A	A/A	A/A	A/A	G/G	G/G	G/G	A/A	A/A	G/G	G/G	A/A	G/G	A/A	G/G	G/G	A/A	A/A	G/G	A/A
AX-95099059	CACTATATATTAGCTACTGTACTTCATGTAACCAC[C/T]GGTGTCCAATTTTGTTTGGTCTGTATATATGGTGA	1A	27392690	T	C	T/T	C/C	T/T	T/T	C/C	C/C	T/T	C/C	T/T	T/C	T/T	T/T	T/T	T/T	T/T	T/T	T/T	T/T	T/T	T/T	T/T	C/C	T/T	T/C	C/C	C/C	C/C	-	T/T	T/T	T/T	T/T	T/T	T/T	T/T	T/T	T/T	C/C	T/T	T/T	C/C	C/C	T/T	C/C
AX-94507814	AAGTTGTACCACTCTAATCTGTTGTATGTTGAGAG[A/G]AGAGTGCAAATAAGAGCAAAATTAAAGAAAGGCAT	1A	28361124	A	G	G/G	G/G	G/G	G/G	G/G	G/G	G/G	G/G	G/G	G/G	G/G	G/G	G/G	G/G	A/A	G/G	G/G	G/G	G/G	G/G	G/G	G/G	G/G	G/G	G/G	G/G	G/G	G/G	A/G	A/G	G/G	A/A	A/A	G/G	G/G	A/A	G/G	G/G	G/G	G/G	G/G	G/G	G/G	G/G
AX-94471435	GCACTATGATTTTGCAAGATAGGAGCTGGCTTGTA[C/G]GAAGTTGTACCACTCTAATCTGTTGTATGTTGAGA	1A	28361161	C	G	G/G	G/G	G/G	G/G	G/G	G/G	G/G	G/G	G/G	G/G	G/G	G/G	G/G	G/G	C/C	G/G	G/G	G/G	G/G	G/G	G/G	G/G	G/G	G/G	G/G	G/G	G/G	G/G	C/G	C/G	G/G	C/C	C/C	G/G	G/G	C/C	G/G	G/G	G/G	G/G	G/G	G/G	G/G	G/G
AX-94412818	ACCTCTGCTGCACCGCCGACCTTTAGATTGATCCA[C/T]GAATCTGCTTAAGACAGAAATTTTTTGGATTGGCT	1A	28422157	T	C	C/C	C/C	C/C	C/C	C/C	C/C	C/C	C/C	C/C	C/C	T/T	T/T	T/T	C/C	C/C	T/C	T/T	T/T	T/T	C/C	C/C	C/C	C/C	C/C	C/C	C/C	C/C	C/C	T/T	T/T	C/C	C/C	C/C	T/T	T/T	C/C	C/C	C/C	C/C	C/C	C/C	C/C	C/C	C/C
AX-95072103	TGTTTGCACCGTGAGCTCATTTGTTGCCCTCTGGC[G/T]TCGCAATTTCTGAAGGAAAGGGATCCATGTGTAAT	1A	28620389	T	G	G/G	G/G	T/T	T/G	G/G	G/G	T/T	G/G	T/T	T/T	G/G	G/G	T/T	G/G	T/T	G/G	G/G	G/G	G/G	T/T	G/G	G/G	T/T	G/G	G/G	G/G	G/G	G/G	G/G	G/G	T/T	T/T	T/T	G/G	G/G	T/T	T/T	G/G	G/G	G/G	G/G	G/G	T/T	G/G
AX-95233488	CTACCTATCTATCCTCCTCGGCACTGGAGCTGTGG[C/T]TGTTTCGTGTGATAGCAGAATCAACTTCTTAAATG	1A	28626928	T	C	C/C	C/C	C/C	C/C	C/C	C/C	T/T	C/C	T/T	T/C	T/T	T/T	C/C	C/C	C/C	T/C	T/T	T/T	-	C/C	C/C	C/C	T/T	C/C	C/C	C/C	C/C	C/C	T/T	T/T	T/T	C/C	C/C	T/T	-	C/C	C/C	C/C	C/C	C/C	C/C	C/C	T/T	C/C
AX-94595423	GTACATGCACTGGAGTTAGTGAGGCTCGGAGACAC[A/G]AGTGTGGAAGCTTACGAAACTCTGATGGGTCTGTT	1A	28656311	A	G	A/A	A/A	G/G	A/A	A/A	A/A	A/A	A/A	A/A	A/A	G/G	G/G	G/G	A/A	A/A	G/G	G/G	G/G	G/G	G/G	A/A	A/A	A/A	A/A	A/A	A/A	A/A	A/A	A/A	A/A	A/A	A/A	A/A	G/G	G/G	A/A	G/G	A/A	A/A	A/A	A/A	A/A	A/A	A/A
AX-94995317	ATCGGGCCAAAGAACTTTCACATGTTCCGCTGTGT[C/G]ACGAGGTACGGGTACAAGGACATCCACAAGAAGCA	1A	29191380	C	G	C/C	C/C	G/G	-	C/C	C/C	C/C	C/C	C/C	C/C	G/G	G/G	C/C	G/G	C/G	G/G	C/C	G/G	G/G	C/C	G/G	G/G	C/C	C/G	G/G	C/C	C/C	C/C	C/C	C/C	C/C	C/C	G/G	G/G	G/G	G/G	C/C	C/C	G/G	G/G	C/C	C/C	C/C	C/C
AX-94861968	GCTCACCTAGAGGAAGAAGCGTGTCTCCATGAAAC[A/G]TGGAACCATTTTCCAGTTTCTGCTCGCTACATGTG	1A	31781690	A	G	A/A	A/A	G/G	A/A	A/A	A/A	A/A	A/A	A/A	A/A	A/A	A/A	A/A	G/G	A/A	A/A	A/A	A/A	A/A	A/A	A/A	A/A	A/A	A/G	G/G	A/A	A/A	A/A	A/A	A/G	A/A	A/A	A/A	A/A	A/A	A/A	A/A	A/A	A/A	G/G	A/A	A/A	A/A	A/A
AX-94522489	AGATAGTTCATCCGTGCCGTTAGCTACTTTTGTTC[C/T]GTTCGTCCGTGTGTCCCTCTTAGTATAGAATAGAA	1A	32302672	T	C	T/T	T/T	C/C	T/C	T/T	T/T	T/T	T/T	T/T	T/T	C/C	C/C	T/T	C/C	C/C	C/C	T/T	C/C	C/C	T/T	C/C	T/T	T/T	C/C	C/C	T/T	T/T	T/T	T/C	T/C	T/T	T/T	C/C	C/C	C/C	C/C	T/T	T/T	C/C	C/C	T/T	T/T	T/T	T/T
AX-94526544	TCCCGCTAGGTAAAACTAATAAAGTGGAAAATCAA[C/T]CGGGGTCTCGAGTTTAGTTGGCTGTACGTGGTGTT	1A	32376873	T	C	T/T	T/T	C/C	T/T	T/T	T/T	T/T	T/T	T/T	T/T	C/C	C/C	T/T	C/C	C/C	C/C	T/T	C/C	C/C	T/T	C/C	T/T	T/T	C/C	C/C	T/T	T/T	T/T	T/C	-	T/T	T/T	C/C	C/C	C/C	C/C	T/T	T/T	C/C	C/C	T/T	T/T	T/T	T/T
AX-94761052	CGCCAATGGGAACTCCAACGGCGACATGAACCAAG[A/G]GGAAGAGAAACACGACAGCAAGGTCGAACAGCAGG	1A	32893897	A	G	A/A	A/A	A/A	A/A	A/A	A/A	A/A	A/A	A/A	A/A	G/G	G/G	A/A	G/G	-	G/G	G/G	G/G	G/G	G/G	A/A	A/A	A/A	G/G	A/A	A/A	A/A	A/A	A/G	A/G	A/A	A/A	G/G	G/G	G/G	G/G	G/G	A/A	G/G	G/G	A/A	A/A	A/A	A/A
AX-95662307	CCTCTGTACTTGGAGCTGCCCCGCGAGAAGCCGGT[A/G]CTCTGCCGCCGCAGCACGTGCACGAACTCCTCCTT	1A	38731805	A	G	A/A	A/A	A/A	A/A	A/A	G/G	A/A	A/A	A/A	A/A	A/A	A/A	A/A	G/G	-	A/A	G/G	A/A	A/A	A/A	G/G	A/A	G/G	-	A/A	G/G	G/G	A/A	G/G	G/G	A/A	A/A	G/G	A/A	A/G	G/G	A/A	A/A	A/A	G/G	A/A	A/A	A/A	A/A
AX-94645762	CCTTGCGAGGTTAACACTTCTCAAACCGAGGTATC[A/G]CCTTCACTGCCACTTGGAGTTGCAAAAGTGGAAGT	1A	39407425	A	G	A/A	G/G	G/G	A/A	G/G	A/A	A/A	A/A	A/A	A/A	G/G	G/G	A/A	A/A	-	G/G	A/A	G/G	G/G	G/G	A/A	G/G	A/A	A/G	G/G	A/A	A/A	G/G	A/G	A/G	A/A	A/A	A/A	G/G	A/A	A/A	G/G	A/A	G/G	A/A	G/G	G/G	A/A	G/G
AX-94488826	TTTAGGAGCGTTGGCACCTAGCCGGTGAGGCCGGC[C/T]GGCCATATCCATGACCTTGTCGATGGACAGAATAA	1A	41830080	T	C	C/C	C/C	C/C	C/C	C/C	T/T	C/C	T/T	T/T	C/C	C/C	C/C	C/C	C/C	T/T	-	T/T	C/C	C/C	C/C	C/C	T/T	T/T	C/C	C/C	T/T	T/T	C/C	T/C	T/C	T/T	T/T	T/T	C/C	-	T/T	-	-	C/C	T/T	C/C	C/C	T/T	-
AX-94416982	TATCCTTCTTGTACTTTCGGTTGACATATGTTGGG[C/T]TTTGCTGTGTAGAGGGCAGGCAATTCATCAGAGAA	1A	47578094	T	C	C/C	C/C	C/C	C/C	C/C	T/T	T/T	T/T	T/T	C/C	T/T	T/T	T/T	T/T	-	T/T	T/T	T/T	T/T	C/C	C/C	C/C	T/T	-	C/C	T/T	T/T	C/C	T/C	T/C	T/T	T/T	T/T	T/T	T/T	T/T	T/T	C/C	C/C	T/T	C/C	C/C	T/T	C/C
AX-94950280	TCGAACATCAAGGTAACGAACATCTAAATTAGCGC[A/C]TCAAACCCTAAATACAATGATGGTACACACAAACA	1A	48591033	A	C	A/A	A/A	A/A	A/A	A/A	C/C	C/C	C/C	C/C	A/A	C/C	C/C	C/C	C/C	A/C	C/C	C/C	C/C	C/C	A/A	A/A	A/A	C/C	A/C	A/A	C/C	C/C	A/A	C/C	C/C	C/C	C/C	C/C	C/C	C/C	C/C	C/C	A/A	A/A	C/C	A/A	A/A	C/C	A/A
AX-94811606	TACTGATCCTTACACGAAGCTCCTTCACTTACGCA[G/T]CCAAGCTGCTTCATTTGGTGCTAGCAAGCTCAACC	1A	48726010	T	G	T/T	T/T	T/T	T/T	T/T	G/G	G/G	G/G	G/G	T/T	G/G	G/G	G/G	G/G	T/G	G/G	G/G	G/G	G/G	T/T	T/T	T/T	G/G	T/G	T/T	G/G	G/G	T/T	G/G	G/G	G/G	G/G	G/G	G/G	G/G	G/G	G/G	T/T	T/T	G/G	T/T	T/T	G/G	T/T
AX-95079481	ACCACAGAACTATGTTATTATGAAGAAGGCACAAC[A/G]TGATGGAAGCAAGTACATTGAATTCAAGACTAATG	1A	48773383	A	G	G/G	G/G	G/G	G/G	G/G	A/A	A/A	A/A	A/A	-	A/A	A/A	A/A	A/A	A/G	A/A	A/A	A/A	A/A	G/G	G/G	G/G	G/G	A/G	G/G	A/A	A/A	G/G	G/G	G/G	A/A	A/A	A/A	A/A	A/A	A/A	G/G	G/G	G/G	A/A	G/G	G/G	A/A	G/G
AX-94849540	CTCCGTCTGCGCAATAGCCTACCAAGCTGACCAGG[G/T]TTGGATGGTGCAAGAGGCTGAGCATCAAGACTTCA	1A	49097476	T	G	T/T	T/T	T/T	T/T	T/T	G/G	G/G	G/G	-	-	T/T	T/T	T/T	T/T	G/G	G/G	T/T	T/T	T/T	T/T	T/T	T/T	G/G	T/T	T/T	G/G	G/G	T/T	T/T	T/T	G/G	G/G	G/G	T/T	-	G/G	G/G	T/T	T/T	G/G	T/T	T/T	G/G	T/T
AX-95631185	TTCTTTGCTATTTTCACTGGAAGAATCTGCAGCCT[A/C]GAATTGGGGTCGGTTCCGAAGGTCTCGGCGAGGAG	1A	49153578	A	C	C/C	C/C	C/C	C/C	C/C	A/A	A/A	A/A	A/A	C/C	C/C	C/C	C/C	C/C	A/A	A/A	C/C	C/C	C/C	C/C	C/C	C/C	A/A	A/C	C/C	A/A	A/A	C/C	C/C	-	A/A	A/A	A/A	C/C	C/C	A/A	A/A	C/C	C/C	A/A	C/C	C/C	A/A	C/C
AX-94505680	TTGAGATTTCTAGAGCCTGATTTGCAAAAGACATG[C/T]GGAGGCACTGCTCCTGCTCCTGCAATGCGCGGGAG	1A	49288348	T	C	T/T	T/T	T/T	T/T	T/T	C/C	C/C	C/C	C/C	T/T	T/T	T/T	T/T	C/C	-	C/C	T/T	T/T	T/T	T/T	T/T	T/T	C/C	-	T/T	C/C	C/C	T/T	T/C	T/C	C/C	C/C	C/C	T/T	T/T	C/C	C/C	T/T	T/T	C/C	T/T	T/T	C/C	T/T
AX-94845461	TCTCTGATTGCTATACAGGTATGACGATCACGCCC[A/G]CCATGCTCTGGGCGTCCTGTCAGTGGATCCGGATT	1A	135970140	A	G	G/G	G/G	G/G	A/A	G/G	G/G	G/G	A/A	A/A	G/G	G/G	G/G	G/G	G/G	G/G	G/G	G/G	G/G	G/G	A/G	G/G	A/A	G/G	G/G	G/G	G/G	G/G	G/G	-	A/G	A/A	G/G	G/G	G/G	G/G	G/G	G/G	A/A	G/G	G/G	G/G	A/A	A/A	A/A
AX-94405391	ATACATTGTTCACTGGAGGTATCCGTGCCATTACA[C/G]TCATCCCTCTGTGTGAGTGACACAACTATGTACTG	1A	261373141	C	G	C/C	C/C	C/C	G/G	C/C	C/C	G/G	C/C	C/C	G/G	C/C	C/C	C/C	C/C	C/C	C/C	C/C	C/C	C/C	C/C	G/G	G/G	C/C	C/C	C/C	C/C	C/C	C/C	C/C	C/C	C/C	C/C	C/C	C/C	C/C	C/C	C/C	G/G	C/C	G/G	C/C	C/G	C/C	C/C
AX-94410462	GTGGATTCGATGGAGAAACTGACTGCATTGCTTGA[G/T]GCGTGTAGTGAGCTGGGTGTGGATACAGGCCCTAG	1A	298035660	T	G	G/G	G/G	G/G	G/G	G/G	G/G	G/G	G/G	G/G	G/G	G/G	G/G	G/G	-	G/G	G/G	G/G	G/G	G/G	T/T	G/G	G/G	G/G	G/G	G/G	G/G	G/G	G/G	T/T	T/T	G/G	G/G	G/G	G/G	G/G	G/G	G/G	G/G	G/G	G/G	G/G	G/G	G/G	G/G
AX-95089938	TCCACTCCTCCAAGAACGTCTCCATCATCCATCAT[C/T]TCTCTTAAGTATGAATAAAATGGCACACGGCATCG	1A	298109162	T	C	T/T	T/T	T/T	T/T	T/T	T/T	T/T	T/T	T/T	T/T	T/T	T/T	C/C	C/C	T/T	T/T	T/T	T/T	T/T	C/C	T/T	T/T	T/T	T/T	T/T	T/T	T/T	T/T	C/C	C/C	T/T	T/T	T/T	T/T	T/T	T/T	T/T	T/T	T/T	T/T	T/T	T/T	T/T	T/T
AX-94412593	TGGGTAAGCAAGTTTATGGAGAAGCTCAGGGAAGG[C/T]TGTGCTTATGAGATTTGTCAGTTTCTGGTGTTCCC	1A	298115798	T	C	C/C	C/C	C/C	C/C	C/C	C/C	C/C	C/C	C/C	C/C	C/C	C/C	T/T	T/T	C/C	C/C	C/C	C/C	C/C	T/T	C/C	C/C	C/C	C/C	C/C	C/C	C/C	C/C	T/T	T/T	C/C	C/C	C/C	C/C	C/C	C/C	C/C	C/C	C/C	C/C	C/C	C/C	C/C	C/C
AX-94539875	CTTAGTGTAGATTATTTGTAATCAGTACTATGCCC[C/T]AGTATACCTGCATAAGACTACTACCCTTTGCTATT	1A	298115993	T	C	C/C	C/C	C/C	C/C	C/C	C/C	C/C	C/C	C/C	C/C	C/C	C/C	T/T	T/T	C/C	C/C	C/C	C/C	C/C	T/T	C/C	C/C	C/C	C/C	C/C	C/C	C/C	C/C	T/T	T/T	C/C	C/C	C/C	C/C	C/C	C/C	C/C	C/C	C/C	C/C	C/C	C/C	C/C	C/C
AX-94552774	ATGCCCCAGTATACCTGCATAAGACTACTACCCTT[C/T]GCTATTGTAATTGTAATCAGTACTATCTAGATGGA	1A	298116022	T	C	T/T	T/T	T/T	T/T	T/T	T/T	T/T	T/T	T/T	T/T	T/T	T/T	C/C	C/C	T/T	T/T	T/T	T/T	T/T	C/C	T/T	T/T	T/T	T/T	T/T	T/T	T/T	T/T	C/C	C/C	T/T	T/T	T/T	T/T	T/T	T/T	T/T	T/T	T/T	T/T	T/T	T/T	T/T	T/T
AX-94890395	GAAGTGGCTCAGTTGGGAGAGGAAGGTCTCATTGT[C/G]ATCGCGTCCATGCCCCAGCTTGTCCTTCTCAAGTT	1A	299106515	C	G	C/C	C/C	C/C	C/C	C/C	C/C	C/C	C/C	C/C	C/C	C/C	C/C	G/G	G/G	C/C	C/C	C/C	C/C	C/C	G/G	C/C	C/C	C/C	C/C	C/C	C/C	C/C	C/C	G/G	G/G	C/C	C/C	C/C	C/C	C/C	C/C	C/C	C/C	C/C	C/C	C/C	C/C	C/C	C/C
AX-95200932	TTCAAATTTCAGGTTGTGAAAGCAATTGAGAAGGC[A/C]ATACCCATTCCGCGAGGGCTATCTGTTGCTGAGAA	1A	301197519	A	C	C/C	C/C	C/C	C/C	C/C	A/A	C/C	C/C	A/C	C/C	A/A	A/A	C/C	A/A	A/C	A/A	A/A	A/A	-	A/A	A/C	C/C	C/C	C/C	C/C	C/C	C/C	C/C	-	A/A	A/A	C/C	C/C	A/A	-	A/A	C/C	C/C	C/C	C/C	C/C	C/C	A/A	C/C
AX-94441967	GTTGTTATTTCCTGCTGAATAAATAAGCTGCATCC[C/G]TTCCCATTTGAAAAATAGGAGACTAACACAAGGCT	1A	301198167	C	G	G/G	G/G	G/G	G/G	G/G	C/C	G/G	G/G	C/C	G/G	C/C	C/C	C/C	C/C	G/G	C/C	C/C	C/C	C/C	C/C	C/C	G/G	G/G	G/G	G/G	G/G	G/G	G/G	C/C	C/C	C/C	G/G	G/G	C/C	C/C	C/C	G/G	G/G	G/G	G/G	G/G	G/G	C/C	G/G
AX-95237226	TCGGAGTAGCGGATATTCTGGCGCTATATTGTCGT[C/T]GTCTTATGGTGTTTCTGAGCATCTGTCCTATATCG	1A	301776551	T	C	C/C	C/C	C/C	C/C	C/C	T/T	C/C	C/C	T/T	C/C	T/T	T/T	C/C	T/T	C/C	T/T	T/T	T/T	T/T	T/T	T/T	C/C	C/C	C/C	C/C	C/C	C/C	C/C	T/T	T/T	T/T	C/C	C/C	T/T	T/T	T/T	C/C	C/C	C/C	C/C	C/C	C/C	T/T	C/C
AX-95238138	TTTCCTGTGCTGCAGTTCAGCAAGGTGGCTACATC[C/T]TTTCCAGGAAGCATTGATCGTCCACAAATATCACA	1A	301782299	T	C	C/C	C/C	C/C	C/C	C/C	T/T	C/C	C/C	T/T	C/C	T/T	T/T	C/C	T/T	C/C	T/T	T/T	T/T	T/T	T/T	T/T	C/C	C/C	C/C	C/C	C/C	C/C	C/C	T/T	T/T	T/T	C/C	C/C	T/T	T/T	T/T	C/C	C/C	C/C	C/C	C/C	C/C	T/T	C/C
AX-94464122	CTGATATGGAGGACAAGAAGCAGAAGGCCGTGTGT[A/C]TGGAGAGGTACAGAAGGAGAGATGAAGACGAAACA	1A	301897851	A	C	C/C	C/C	C/C	C/C	C/C	A/A	C/C	C/C	A/A	C/C	A/A	A/A	C/C	A/A	A/C	A/A	A/A	A/A	A/A	A/A	A/A	C/C	C/C	C/C	C/C	C/C	C/C	C/C	A/A	A/A	A/A	C/C	C/C	A/A	A/A	A/A	C/C	C/C	C/C	C/C	C/C	C/C	A/A	C/C
AX-94895904	GTTGGCTTGGTCACTGAGAAGATATATGGCTACGA[C/T]GCCAAGACTGTAAACATCGCAAACGGATCAGCACA	1A	303853951	T	C	C/C	C/C	C/C	C/C	C/C	T/T	C/C	C/C	T/T	C/C	T/T	T/T	C/C	C/C	C/C	T/T	T/T	T/T	T/T	C/C	T/T	C/C	C/C	C/C	C/C	C/C	C/C	C/C	C/C	C/C	T/T	C/C	C/C	T/T	T/T	T/T	C/C	C/C	C/C	C/C	C/C	C/C	T/T	C/C
AX-94751395	CCCGTTGGACGTGCTAGATTAGACCTTCAGGGTGA[A/G]CCATATTCTTGTTGATGTACTTCTGTTTATTGTAC	1A	304030647	A	G	A/A	A/A	A/A	A/A	A/A	G/G	A/A	A/A	G/G	A/A	G/G	G/G	A/A	G/G	A/G	G/G	G/G	G/G	G/G	G/G	G/G	A/A	A/A	A/A	A/A	A/A	A/A	A/A	G/G	G/G	G/G	A/A	A/A	G/G	G/G	G/G	A/A	A/A	A/A	A/A	A/A	A/A	G/G	A/A
AX-94408765	GGTACTAGCAACATAATTATAAGGCTGCACTTCAT[C/T]GACGGCACTTACACTGTGCTCCCTGAGGTAGTGGA	1A	304038644	T	C	T/T	T/T	T/T	T/T	T/T	C/C	T/T	T/T	C/C	T/T	C/C	C/C	T/T	C/C	T/T	C/C	C/C	C/C	C/C	C/C	C/C	T/T	T/T	T/T	T/T	T/T	T/T	T/T	C/C	C/C	C/C	T/T	T/T	C/C	C/C	C/C	T/T	T/T	T/T	T/T	T/T	T/T	C/C	T/T
AX-94661235	AGGGAATAGAGTCTGCGCTGATAAATCCATCAACC[C/T]TGCTACCTGAACCCTGGCAAGCTTCTAGTGAATTG	1A	304040746	T	C	T/T	T/T	T/T	T/T	T/T	C/C	T/T	T/T	C/C	T/T	C/C	C/C	C/C	C/C	-	C/C	C/C	C/C	C/C	C/C	C/C	T/T	T/T	T/T	T/T	T/T	T/T	T/T	C/C	C/C	C/C	T/T	T/T	C/C	C/C	C/C	T/T	T/T	T/T	T/T	T/T	T/T	C/C	T/T
AX-94446416	CGGGGGCTTAGGGCATCTTGAATAAACTACAAGGA[C/G]CATTTATCTGGCGCACCGTCATCTATAACTCTTCA	1A	305003329	C	G	G/G	G/G	G/G	G/G	G/G	C/C	G/G	G/G	C/C	G/G	C/C	C/C	G/G	C/C	-	C/C	C/C	C/C	C/C	C/C	C/C	G/G	G/G	G/G	G/G	G/G	G/G	G/G	C/C	C/C	C/C	G/G	G/G	C/C	C/C	C/C	G/G	G/G	G/G	G/G	G/G	G/G	C/C	G/G
AX-94415384	ACATTCTGCAGTGTTATGAACATATGATGCGTGCT[A/T]CCTGTGAAGTGAAGGATATGCTAGTTTCATCAACA	1A	305004211	A	T	A/A	A/A	A/A	A/A	A/A	T/T	A/A	A/A	T/T	A/A	T/T	T/T	A/A	-	A/A	T/T	T/T	T/T	T/T	T/T	T/T	A/A	A/A	A/A	A/A	A/A	A/A	A/A	T/T	T/T	T/T	A/A	A/A	T/T	T/T	T/T	A/A	A/A	A/A	A/A	A/A	A/A	T/T	A/A
AX-95105199	CAAAACGACGACGTCTGTCTGAAAACGGCAACAGT[A/G]ATTTGAGAAGTGGCAGTGGTAGTGATCCTTTTGCA	1A	306112127	A	G	A/A	A/A	A/A	A/A	A/A	G/G	A/A	A/A	G/G	A/A	G/G	G/G	G/G	G/G	A/A	G/G	G/G	G/G	G/G	G/G	G/G	A/A	A/A	A/A	A/A	A/A	A/A	A/A	G/G	G/G	G/G	A/A	A/A	G/G	G/G	G/G	A/A	A/A	A/A	A/A	A/A	A/A	G/G	A/A
AX-94790278	CTCAAGCCTAGGCGTGCTATTTAAAGAGATAAGAG[C/T]AGTGTTGCAATCAGCTTTTCAATCTTGTAAAGTAG	1A	307481854	T	C	T/T	T/T	T/T	T/T	T/T	C/C	T/T	T/T	C/C	T/T	C/C	C/C	C/C	C/C	T/T	C/C	C/C	C/C	C/C	C/C	C/C	T/T	T/T	T/T	T/T	T/T	T/T	T/T	C/C	C/C	C/C	T/T	T/T	C/C	C/C	C/C	T/T	T/T	T/T	T/T	T/T	T/T	C/C	T/T
AX-94704464	TTTCTTGCGGTCATACACATTAACTTTGCAGTCAC[A/G]TCTTCACATCACATTTGACCTGCAGCAATTGGTGT	1A	308347954	A	G	-	A/A	A/A	A/A	A/A	G/G	A/A	A/A	G/G	A/A	G/G	G/G	G/G	G/G	A/A	G/G	G/G	G/G	G/G	G/G	G/G	A/A	A/A	A/A	A/A	A/A	A/A	A/A	G/G	G/G	G/G	A/G	A/A	G/G	G/G	G/G	A/A	A/A	A/A	A/A	A/A	A/A	G/G	A/A
AX-94873875	CAAGTTAAACAAGTTGTCAGAAATGGGCAAAACAG[C/T]GGAGGCTTGGGAAAGAACATTGATAGGATGTTCAA	1A	308813892	T	C	C/C	C/C	C/C	C/C	C/C	T/T	C/C	C/C	T/T	C/C	T/T	T/T	C/C	T/T	-	T/T	T/T	T/T	T/T	T/T	T/T	C/C	C/C	C/C	C/C	C/C	C/C	C/C	T/T	T/T	T/T	C/C	C/C	T/T	T/T	T/T	C/C	C/C	T/C	C/C	C/C	C/C	T/T	C/C
AX-94382831	TGGGGATATAGTGCTGGTGCGCTGTTATTGTTAGT[C/T]CGTCACTGGAGTGCTGGATATTACTGGGGTAGCGG	1A	309401571	T	C	C/C	C/C	C/C	C/C	C/C	C/C	C/C	C/C	C/C	C/C	T/T	T/T	C/C	C/C	-	T/T	C/C	T/T	-	T/T	C/C	C/C	C/C	C/C	C/C	C/C	C/C	C/C	T/T	T/T	C/C	C/C	C/C	T/T	C/C	C/C	C/C	C/C	C/C	C/C	C/C	C/C	C/C	C/C
AX-94853274	GCCGAGGGAGGTGAGCTCGGAGGAGGTAAAAGAGA[A/G]GGAAGCCACAGCCGACGCAGTCAGCGCCGAGAGCT	1A	309401719	A	G	G/G	G/G	G/G	G/G	G/G	G/G	G/G	G/G	G/G	G/G	A/A	A/A	G/G	G/G	G/G	A/A	G/G	A/A	A/A	A/A	G/G	G/G	G/G	G/G	G/G	G/G	G/G	G/G	A/A	A/A	G/G	G/G	G/G	A/A	-	G/G	G/G	G/G	G/G	G/G	G/G	G/G	G/G	G/G
AX-94418426	TACATCCAATATGGATGAGGGCACTAATGGGGATG[C/T]CAATTGAATCAGCCTGCACATGTAATCATCTGTAG	1A	311806317	T	C	T/T	T/T	T/T	T/T	T/T	T/T	T/T	T/T	T/T	T/T	C/C	C/C	T/T	T/T	T/T	C/C	T/T	C/C	-	C/C	T/T	T/T	T/T	T/T	T/T	T/T	T/T	T/T	C/C	C/C	T/T	T/T	T/T	C/C	T/C	T/T	T/T	T/T	T/T	T/T	T/T	T/T	T/T	T/T
AX-94580118	CTTGCACAAGCAGCCGTTCATTGGCACTGAAAGCA[A/G]AAGATACTTGTGAAGATAGACTCTTGAATTCCTCC	1A	312775488	A	G	G/G	G/G	G/G	G/G	G/G	G/G	G/G	G/G	G/G	G/G	A/A	A/A	G/G	G/G	G/G	A/A	G/G	A/A	A/A	A/A	G/G	G/G	G/G	G/G	G/G	G/G	G/G	G/G	A/A	A/A	G/G	G/G	G/G	A/A	A/G	G/G	G/G	G/G	G/G	G/G	G/G	G/G	G/G	G/G
AX-94760203	GCGGGTGGTGGGGCTGTTGATGTAACCGGAATACG[A/C]GGGGTTGCTCGCGTACTTGCAGAGGCAGCCTCGCT	1A	313006831	A	C	A/A	A/A	A/A	A/A	A/A	A/A	A/A	A/A	A/A	A/A	C/C	C/C	A/A	A/A	A/A	C/C	A/A	C/C	A/C	C/C	A/A	A/A	A/A	A/A	A/A	A/A	A/A	A/A	C/C	C/C	A/A	A/A	A/A	C/C	A/C	A/A	A/A	A/A	A/A	A/A	A/A	A/A	A/A	A/A
AX-94398183	GAGTGACCAGCGGACCATGACCTGATGACCAAGCA[A/G]TACAGTAGCAACTTTGTGTCGAAGGTACATCAATT	1A	313161461	A	G	A/A	A/A	A/A	A/A	A/A	A/A	A/A	A/A	A/A	A/A	G/G	G/G	A/A	A/A	A/A	G/G	A/A	G/G	G/G	G/G	A/A	A/A	A/A	A/A	A/A	A/A	A/A	A/A	G/G	G/G	A/A	A/A	A/A	G/G	A/G	A/A	A/A	A/A	A/A	A/A	A/A	A/A	A/A	A/A
AX-94665409	TCAGAGGATTTTACCTTATGTTGATGCCCTGAAAA[A/G]AACTGTTAGTGGAGGGTTCATTGGAGCTCCTTGAT	1A	313739062	A	G	A/A	A/A	A/A	A/A	A/A	A/A	A/A	A/A	A/A	A/A	G/G	G/G	A/A	A/A	A/G	G/G	A/A	G/G	G/G	G/G	A/A	A/A	A/A	A/A	A/A	A/A	A/A	A/A	G/G	G/G	A/A	A/A	A/A	G/G	A/G	A/A	A/A	A/A	A/A	A/A	A/A	A/A	A/A	A/A
AX-94403578	AGTAGACAACACCATGCATTCTATACCAACCCAAC[A/G]GTGTAATGTAGTGCGATTTAGAGGTACCTACTTGA	1A	313740671	A	G	A/A	A/A	A/A	A/A	A/A	A/A	A/A	A/A	A/A	A/A	G/G	G/G	A/A	A/A	-	G/G	A/A	G/G	G/G	G/G	A/A	A/A	A/A	A/A	A/A	A/A	A/A	A/A	G/G	G/G	A/A	A/A	A/A	G/G	-	A/A	A/A	A/A	A/A	A/A	A/A	A/A	A/A	A/A
AX-94497542	TGACTAGCTCCTATCGACTATTACTATCAGGCTAT[C/G]TTTAATTAGCTAGGGCTTTCTGCCATGGTAAACAA	1A	314620698	C	G	G/G	G/G	G/G	G/G	G/G	G/G	G/G	G/G	G/G	G/G	C/C	C/C	G/G	G/G	-	C/C	G/G	C/C	C/G	C/C	G/G	G/G	G/G	G/G	G/G	G/G	G/G	G/G	C/C	C/C	G/G	G/G	G/G	C/C	G/G	G/G	G/G	G/G	G/G	G/G	G/G	G/G	G/G	G/G
AX-94858246	GAGATTACGAGCGTGCAAGTCACGAACAGGACCCT[C/G]GCAGGGACCGAGATTACAAGCGTGCGCGCCATGAA	1A	315835104	C	G	-	G/G	G/G	G/G	G/G	G/G	G/G	G/G	G/G	G/G	-	C/C	G/G	G/G	C/G	C/C	G/G	-	C/G	C/C	G/G	G/G	G/G	G/G	G/G	G/G	G/G	G/G	C/C	C/C	G/G	G/G	G/G	C/C	-	G/G	G/G	G/G	G/G	G/G	G/G	G/G	G/G	G/G
AX-94907052	TGGATCAAGGGCAGTTGCTTGTCAAGTATGTCCTG[C/G]ATGTGTTGGACACCAAAAGCGGTGTGCTGTCATTG	1A	320224080	C	G	C/C	C/C	C/C	G/G	C/C	C/C	G/G	G/G	C/C	G/G	G/G	G/G	C/C	C/C	G/G	G/G	C/C	G/G	C/G	C/C	G/G	C/C	G/G	G/G	C/C	G/G	G/G	C/C	C/C	C/C	C/C	G/G	G/G	G/G	-	C/C	C/C	G/G	C/C	G/G	C/C	C/C	C/C	C/C
AX-94397743	CAGCGGTATCGTTTGTGAAGTAGTTTCGTTCTCGT[C/T]GCTCACGGGTGGCAAAGGCTGAGACGATGTATCGA	1A	320336785	T	C	T/T	T/T	T/T	T/C	T/T	C/C	C/C	C/C	C/C	C/C	C/C	C/C	-	T/T	C/C	C/C	C/C	C/C	C/C	C/C	C/C	T/T	C/C	C/C	T/T	C/C	C/C	T/T	C/C	C/C	C/C	C/C	C/C	C/C	C/C	C/C	T/T	C/C	T/T	C/C	T/T	T/T	-	T/T
AX-94471395	TCTGTACAACCAAGAACAGTTTGTCCCGTCTATAC[C/T]TTACAGGAAGCTGTTGGAAGAAATTATTCCTAATA	1A	325047116	T	C	T/T	T/T	T/T	C/C	T/T	C/C	C/C	C/C	C/C	C/C	C/C	C/C	C/C	T/T	C/C	C/C	C/C	C/C	C/C	C/C	C/C	T/T	C/C	C/C	T/T	C/C	C/C	T/T	C/C	C/C	C/C	C/C	C/C	C/C	C/C	C/C	T/T	C/C	T/T	C/C	T/T	T/T	C/C	T/T
AX-94592848	TGTCGCCTAGTCTGGGGGCTTTGGTAGAGGAGAAC[C/G]AGTGCATTTTCACCCGAAAACGCTGCATACATGAT	1A	333626089	C	G	C/C	C/C	C/C	G/G	C/C	G/G	G/G	G/G	G/G	G/G	G/G	G/G	G/G	C/C	G/G	G/G	G/G	G/G	G/G	G/G	G/G	C/C	G/G	G/G	C/C	G/G	G/G	C/C	G/G	G/G	G/G	G/G	G/G	G/G	G/G	G/G	C/C	G/G	C/C	G/G	C/C	C/C	G/G	C/C
AX-94415447	CTGCTTCGGAGACCAAGTAAACGTCATGGAAACAT[A/G]AGTCCCATTGAATAAAAAAGAGTGCATGTTTTCTA	1A	337677668	A	G	G/G	G/G	G/G	A/A	G/G	A/A	A/A	A/A	A/A	A/A	A/A	A/A	A/A	G/G	A/A	A/A	A/A	A/A	A/A	A/A	A/A	G/G	A/A	A/A	G/G	A/A	A/A	G/G	G/G	G/G	A/A	A/A	A/A	A/A	A/A	A/A	G/G	A/A	G/G	A/A	G/G	G/G	A/A	G/G
AX-94387523	ATTATGGAATGATAACTCTTCTAGCAACAGATGGC[A/C]CTCCTGGCTTGCAGATATGCAGGGAGAAGGATAGG	1A	340012176	A	C	A/A	A/A	A/A	C/C	A/A	C/C	C/C	C/C	C/C	C/C	C/C	C/C	A/A	A/A	C/C	C/C	C/C	C/C	C/C	A/A	C/C	A/A	C/C	C/C	A/A	C/C	C/C	A/A	C/C	C/C	-	C/C	C/C	C/C	C/C	C/C	A/A	C/C	A/A	C/C	A/A	A/A	C/C	A/A
AX-94719212	AACCATCATGAATTGGTTCCCAGTGAGAAATGCAT[A/C]CGAATAGGGGACAAAATTAGCTTGAACGAAATTAG	1A	343408778	A	C	C/C	C/C	C/C	A/A	C/C	A/A	A/A	A/A	A/A	A/A	A/A	A/A	A/C	-	A/A	A/A	A/A	A/A	A/A	A/C	A/A	C/C	A/A	A/A	C/C	A/A	A/A	C/C	A/A	A/A	A/A	A/A	A/A	A/A	A/A	A/A	C/C	A/A	C/C	A/A	C/C	C/C	A/A	C/C
AX-94448542	CATGCTGTTTTTCCCTAAGTAAGATTAATTTAGCC[A/G]CCGTCTGTAATGCTGTAGCTCTCGCTGTCACTAAC	1A	345168045	A	G	A/A	A/A	A/A	G/G	A/A	G/G	G/G	G/G	G/G	G/G	G/G	G/G	G/G	A/A	G/G	G/G	G/G	G/G	G/G	G/G	G/G	A/A	G/G	G/G	A/A	G/G	G/G	A/A	G/G	G/G	G/G	G/G	G/G	G/G	G/G	G/G	A/A	G/G	A/A	G/G	A/A	A/A	G/G	A/A
AX-94912730	CACACCCCTGCATTCAACCAGTTCTATCAGCAGAA[C/T]AGAGAAAGACAAATGTGGCAGGGTTATCACAGAAA	1A	345309174	T	C	T/T	T/T	T/T	C/C	T/T	C/C	C/C	C/C	C/C	C/C	C/C	C/C	T/T	T/T	C/C	C/C	C/C	C/C	C/C	T/T	C/C	T/T	C/C	C/C	T/T	C/C	C/C	-	C/C	C/C	C/C	C/C	C/C	C/C	C/C	C/C	T/T	C/C	T/C	C/C	T/T	T/T	C/C	T/T
AX-94500378	CGACAGGTCGTAGGCACATTCACTTGTATATAGCA[G/T]CTCATTCCTTTAGTCCTAGCTCATTGTCAGCTCTC	1A	345786713	T	G	T/T	T/T	T/T	G/G	T/T	G/G	G/G	G/G	G/G	G/G	G/G	G/G	T/T	T/T	G/G	G/G	G/G	G/G	G/G	T/T	G/G	T/T	G/G	G/G	T/T	G/G	G/G	T/T	G/G	G/G	G/G	G/G	G/G	G/G	G/G	G/G	T/T	G/G	T/T	G/G	T/T	T/T	G/G	T/T
AX-94959165	ATATGTCAAGAAGAACAGAGGTGAAATTAACGGGG[A/C]ACCCATAGTTAATGGATTCAAACCAGGCCAGTGAT	1A	345789935	A	C	A/A	A/A	A/A	C/C	A/A	C/C	C/C	C/C	C/C	C/C	C/C	C/C	C/C	A/A	C/C	C/C	C/C	C/C	C/C	C/C	C/C	A/A	C/C	C/C	A/A	C/C	C/C	A/A	C/C	C/C	C/C	C/C	C/C	C/C	C/C	C/C	A/A	C/C	A/A	C/C	A/A	A/A	C/C	A/A
AX-94875204	CGAAAGGCCGTATCTCACCACCGTCACGTACTCGC[C/T]GGCTCTTCGCACCTCCGAGGTCTCAGCTCTCCCAA	1A	348157225	T	C	T/T	T/T	T/T	C/C	T/T	C/C	C/C	C/C	C/C	C/C	C/C	C/C	T/C	T/T	C/C	C/C	C/C	C/C	C/C	T/C	C/C	T/T	C/C	C/C	T/T	C/C	C/C	T/T	C/C	C/C	C/C	C/C	C/C	C/C	C/C	C/C	T/T	C/C	T/T	C/C	T/T	T/T	C/C	T/T
AX-94399186	TCAAAATGGCAAAAATACCCTCTAGTAACAACCAC[C/T]GGGGGCATTTTGATCATTTTGGGAAGGAAGGCAAC	1A	350396010	T	C	T/T	T/T	T/T	C/C	T/T	C/C	C/C	C/C	C/C	C/C	C/C	C/C	T/T	T/T	C/C	C/C	C/C	C/C	C/C	T/T	C/C	T/T	C/C	C/C	T/T	C/C	C/C	T/T	C/C	C/C	C/C	C/C	C/C	C/C	C/C	C/C	T/T	C/C	T/T	C/C	T/T	T/T	C/C	T/T
AX-94768467	CTCCAACATCTCCGGCGATGCGGATCCAAATGGGC[A/G]CAGCATCTGGGGAAACGCGTGATATATAAGGAAGG	1A	350411656	A	G	G/G	G/G	G/G	A/A	G/G	A/A	A/A	A/A	A/A	A/A	A/A	A/A	G/G	G/G	A/A	A/A	A/A	A/A	A/A	G/G	A/A	G/G	A/A	A/A	G/G	A/A	A/A	-	A/A	A/A	A/A	A/A	A/A	A/A	A/A	A/A	G/G	A/A	G/G	A/A	G/G	G/G	A/A	G/G
AX-94519347	TGGCATTGCTGGTGAGGGATGGTTGGTCCACTCTC[A/T]TTTGCTCTCTCCTTGTCTATGGGGTTTGGAGCCTA	1A	351882560	A	T	T/T	T/T	T/T	A/A	T/T	A/A	A/A	A/A	A/A	A/A	A/A	A/A	T/T	-	A/A	A/A	A/A	A/A	A/A	T/T	A/A	T/T	A/A	A/A	T/T	A/A	A/A	T/T	A/A	A/A	A/A	A/A	A/A	A/A	A/A	A/A	T/T	A/A	T/T	A/A	T/T	T/T	A/A	T/T
AX-94480304	CTGTCTCACTAGTTGTTGGATTTCGTAACAAGATT[A/C]TGCCCTTGCGCTGAAAAGAAGAAGCTGCAGCGCTT	1A	351884622	A	C	C/C	C/C	C/C	A/A	C/C	A/A	A/A	A/A	A/A	A/A	A/A	A/A	A/A	C/C	A/A	A/A	A/A	A/A	A/A	A/A	A/A	C/C	A/A	A/A	C/C	A/A	A/A	C/C	A/A	A/A	A/A	A/A	A/A	A/A	A/A	A/A	C/C	A/A	C/C	A/A	C/C	C/C	A/A	C/C
AX-94937776	TCCGATGGTGAAGCGGGAAGCAGCAAATGCTCCAG[C/T]CAAGGCACGAGGTCAGTGACCATGGTGGATTGGAG	1A	353256314	T	C	C/C	C/C	C/C	T/T	C/C	T/T	T/T	T/T	T/T	T/T	T/T	T/T	T/T	C/C	T/T	T/T	T/T	T/T	T/T	T/T	T/T	C/C	T/T	T/T	C/C	T/T	T/T	C/C	C/C	C/C	T/T	T/T	T/T	T/T	T/T	T/T	C/C	T/T	C/C	T/T	C/C	C/C	T/T	C/C
AX-94525103	CATGAGTTGGAAGGAATGTAGTCTTCTGAGTTTAT[A/T]TGCGTCTGTCTGTGAATCTGCCGCTCTGTCTGTCT	1A	353256408	A	T	T/T	T/T	T/T	A/A	T/T	A/A	A/A	A/A	A/A	A/A	A/A	A/A	A/A	T/T	A/A	A/A	A/A	A/A	A/A	A/A	A/A	T/T	A/A	A/A	T/T	A/A	A/A	T/T	T/T	T/T	A/A	A/A	A/A	A/A	A/A	A/A	T/T	A/A	T/T	A/A	T/T	T/T	A/A	T/T
AX-94715511	GCCTCCAATTTGAGGCCGGCCTAGGGTAGGCACAC[G/T]GTTATTAGAAGACAAGACGATTGTTCGTCACGTTG	1A	353626131	T	G	G/G	G/G	G/G	T/T	G/G	T/T	T/T	T/T	T/T	T/T	T/T	T/T	T/T	G/G	T/T	T/T	T/T	T/T	T/T	T/T	T/T	G/G	T/T	T/T	G/G	T/T	T/T	G/G	G/G	G/G	T/T	T/T	T/T	T/T	T/T	T/T	G/G	T/T	G/G	T/T	G/G	G/G	T/T	G/G
AX-95168725	AACTTTATAATCTGTAATCCAGCGGTTTGACATTT[C/T]TTCTTCTTCCATTGTGCTATGGACATGGACACGCA	1A	354303814	T	C	T/T	T/T	T/T	C/C	T/T	C/C	C/C	C/C	C/C	C/C	C/C	C/C	C/C	T/T	C/C	C/C	C/C	C/C	C/C	C/C	C/C	T/T	C/C	C/C	T/T	C/C	C/C	T/T	C/C	C/C	C/C	C/C	-	C/C	C/C	C/C	T/T	C/C	T/T	C/C	T/T	T/T	C/C	T/T
AX-94404141	CAAGTGTTGGGAGCTTTTGTGATTCATCCATGGTC[A/G]CACGTTCACGTTCCTTCCCAGCTCAAGTTCCATAT	1A	354823548	A	G	G/G	G/G	G/G	A/A	G/G	A/A	A/A	A/A	A/A	A/A	A/A	A/A	A/A	G/G	A/A	A/A	A/A	A/A	A/A	A/A	A/A	G/G	A/A	A/A	G/G	A/A	A/A	G/G	A/A	A/A	A/A	A/A	A/A	A/A	A/A	A/A	G/G	A/A	G/G	A/A	G/G	G/G	A/A	G/G
AX-95660313	CCTGAGGCGCTCCCTTTCTGCGCCATCGCCTACGC[A/G]CTCACCGGCATTTTCGGCTCATTGATCTGCTCCTC	1A	354935047	A	G	A/A	A/A	A/A	G/G	A/A	G/G	G/G	G/G	G/G	G/G	G/G	G/G	G/G	A/A	G/G	G/G	G/G	G/G	G/G	G/G	G/G	A/A	G/G	G/G	A/A	G/G	G/G	A/A	G/G	G/G	G/G	G/G	G/G	G/G	G/G	G/G	A/A	G/G	A/A	G/G	A/A	A/A	G/G	A/A
AX-95195514	GCGAATTTACCACTCCCTGACTTGACCTTTTGCCT[C/G]GCATTTTAGTGAAAATGATTGCCCCTTTAGTCCAG	1A	354950276	C	G	C/C	C/C	C/C	G/G	C/C	G/G	G/G	G/G	G/G	G/G	G/G	G/G	G/G	C/C	G/G	G/G	G/G	G/G	G/G	G/G	G/G	C/C	G/G	G/G	C/C	G/G	G/G	C/C	G/G	G/G	G/G	G/G	G/G	G/G	G/G	G/G	C/C	G/G	C/C	G/G	C/C	C/C	G/G	C/C
AX-94386081	TCTGCATTTTCTTGACCCTGCTGGCAGTGATCTTC[C/T]GTTTCTGGGCGTTCATTGATATCCTTTATAAGGCT	1A	355323717	T	C	T/T	T/T	T/T	C/C	T/T	C/C	C/C	C/C	C/C	C/C	C/C	C/C	C/C	T/T	C/C	C/C	C/C	C/C	C/C	C/C	C/C	T/T	C/C	C/C	T/T	C/C	C/C	T/T	C/C	C/C	C/C	C/C	C/C	C/C	C/C	C/C	T/T	C/C	T/T	C/C	T/T	T/T	C/C	T/T
AX-94449995	TCGGACGTGTTCTGCGGGATCGCGCAGCTGGAGTT[C/T]TTCTACGGGGAGGCGCCGGCGTCGATGCGCAGCAT	1A	355630989	T	C	C/C	C/C	C/C	T/T	C/C	T/T	T/T	T/T	T/T	T/T	T/T	T/T	T/T	C/C	T/T	T/T	T/T	T/T	T/T	T/T	T/T	C/C	T/T	T/T	C/C	T/T	T/T	C/C	T/T	T/T	T/T	T/T	T/T	T/T	T/T	T/T	C/C	T/T	C/C	T/T	C/C	C/C	T/T	C/C
AX-94497344	TTCCTGTGCGTCCTCTGTCACGGTCGCCAGTCCGC[A/G]GCGCATCCGGTGGCTCTCGCGGCTCTCTCAGACTG	1A	356442364	A	G	A/A	A/A	A/A	G/G	A/A	G/G	G/G	G/G	G/G	G/G	G/G	G/G	G/G	A/A	G/G	G/G	G/G	G/G	G/G	G/G	G/G	A/A	G/G	G/G	A/A	G/G	G/G	A/A	G/G	G/G	G/G	G/G	G/G	G/G	G/G	G/G	A/A	G/G	A/A	G/G	A/A	A/A	G/G	A/A
AX-94865782	GTGCTGTCCAGCTCTGGGACCCGCTCGGCCTTAGG[C/G]TCAAAGGCGGCGTGTCTCCAACCCTGGTTCCGACT	1A	356474603	C	G	G/G	G/G	G/G	C/C	G/G	C/C	C/C	C/C	C/C	C/C	C/C	C/C	C/C	G/G	C/C	C/C	C/C	C/C	C/C	C/C	C/C	G/G	C/C	C/C	G/G	C/C	C/C	G/G	G/G	G/G	C/C	C/C	C/C	C/C	C/C	C/C	G/G	C/C	G/G	C/C	G/G	G/G	C/C	G/G
AX-95235150	AAGTAGAGCCAGGTGGCAGCGTCCAAGATGTACTA[C/G]GAACATATGTAATCCCAAATAGATTTTGGTACTAA	1A	366130335	C	G	G/G	G/G	G/G	C/C	G/G	C/C	C/C	C/C	C/C	C/C	C/C	C/C	C/C	G/G	C/C	C/C	C/C	C/C	C/C	C/C	C/C	C/C	C/C	C/C	G/G	C/C	C/C	G/G	C/C	C/C	C/C	C/C	C/C	C/C	C/C	C/C	G/G	C/C	G/G	C/C	G/G	G/G	C/C	G/G
AX-94627790	CGATGTACAGATGGTAGATGCCTATAATGCTAATA[C/T]TCTTACTCAGTATCAATAGCCGTGGTCAATTAAGG	1A	366269193	T	C	T/T	T/T	T/T	C/C	T/T	C/C	C/C	C/C	C/C	C/C	C/C	C/C	C/C	T/T	C/C	C/C	C/C	C/C	C/C	C/C	C/C	C/C	C/C	C/C	T/C	C/C	C/C	T/T	C/C	C/C	C/C	C/C	C/C	C/C	C/C	C/C	T/T	C/C	T/T	C/C	T/T	T/T	C/C	T/T
AX-94909603	AGACAAAATCAGGCAGCATTGAACTGATCCTCAAA[C/T]GGTCTTTTGAAATCACCCGCTCCAAGTGATCCACC	1A	368198252	T	C	T/T	T/T	T/T	C/C	T/T	C/C	C/C	C/C	C/C	C/C	C/C	C/C	C/C	-	C/C	C/C	C/C	C/C	C/C	C/C	C/C	C/C	C/C	C/C	T/T	C/C	C/C	T/T	C/C	C/C	C/C	C/C	C/C	C/C	C/C	C/C	T/T	C/C	T/T	C/C	T/T	T/T	C/C	T/T
AX-94518188	TTTTGCTTGCACAAGCGCCGTTGTGCCATCCATCT[A/G]CAGGTCACAGCCTCCTTCAGCAACAGGCCGATGCT	1A	368357393	A	G	G/G	G/G	G/G	A/A	G/G	A/A	A/A	A/A	A/A	A/A	A/A	A/A	G/G	-	A/A	A/A	-	A/A	A/A	A/A	A/A	A/A	A/A	A/A	G/G	A/A	A/A	G/G	G/G	G/G	A/A	A/A	A/A	A/A	A/A	A/A	G/G	A/A	G/G	A/A	G/G	G/G	-	G/G
AX-94710221	GCGGAGGCGATCAAGGGGTGGCTCGATAGCGGGCA[C/T]GAGACGTCCCCGATGACGAAGATGCCTCTCGCGCA	1A	369994217	T	C	T/T	T/T	T/T	C/C	T/T	C/C	C/C	C/C	C/C	C/C	T/T	T/T	C/C	T/T	C/C	T/T	C/C	C/C	-	C/C	C/C	C/C	C/C	C/C	T/T	C/C	C/C	T/T	C/C	C/C	C/C	C/C	C/C	T/T	C/C	C/C	T/T	C/C	T/T	C/C	T/T	T/T	C/C	T/T
AX-94868310	ATAGAGTATGCTGGCAAGCAAGGAGTCGGCGCGGT[G/T]TCTCGGCAACTGTACACCTCGCTAACAAGCCTCCA	1A	370097161	T	G	G/G	G/G	G/G	T/T	G/G	T/T	T/T	T/T	T/T	T/T	G/G	G/G	T/T	G/G	T/T	G/G	T/T	T/T	G/G	T/T	T/T	T/T	T/T	T/T	G/G	T/T	T/T	G/G	G/G	G/G	T/T	T/T	T/T	G/G	T/T	T/T	G/G	T/T	G/G	T/T	G/G	-	T/T	G/G
AX-94487715	CTCAAACTGTGGTGTCAGTTGATCACGAGTAGAAT[C/T]GGCATGGCTTGGCAGGTTGCAGGGTGTGTGCGTGT	1A	372067744	T	C	C/C	C/C	C/C	T/T	C/C	T/T	T/T	T/T	T/T	T/T	T/T	T/T	T/T	C/C	T/C	C/C	T/T	T/T	T/T	T/T	T/T	T/T	T/T	T/T	C/C	T/T	T/T	C/C	T/T	T/T	T/T	T/T	T/T	T/T	T/T	T/T	C/C	T/T	C/C	T/T	C/C	-	T/T	C/C
AX-94441027	CACGAAAGCACACGCAGTCGCTAACACTTGCTCTC[C/T]ACTGATATCGATCGATGGCCATGGTAGCGAGAGCC	1A	372467980	T	C	T/T	T/T	T/T	C/C	T/T	C/C	C/C	C/C	C/C	C/C	C/C	C/C	C/C	T/T	T/C	T/T	C/C	C/C	C/C	C/C	C/C	C/C	C/C	C/C	T/T	C/C	C/C	-	C/C	C/C	C/C	C/C	C/C	C/C	C/C	C/C	T/T	C/C	T/T	C/C	T/T	T/C	C/C	T/T
AX-94733386	GCCAATGTGCTGGATCTGATCAAGGCGAAGGTGGG[C/T]GTGCCTCCGTTGAATGACCGGTGCTGCCCGCTGCT	1A	374137423	T	C	C/C	C/C	C/C	T/T	C/C	T/T	T/T	T/T	T/T	T/T	T/T	T/T	T/T	C/C	T/T	C/C	T/T	T/T	T/T	T/T	T/T	T/T	T/T	T/T	C/C	T/T	T/T	C/C	T/T	T/T	T/T	T/T	T/T	T/T	T/T	T/T	C/C	T/T	C/C	T/T	C/C	C/C	T/T	C/C
AX-95259364	TATGATGCGTCCATCTGATAGCCGAGAGGAAGGCG[A/G]TATGTTCCGTTGAGTTTGGTGCCATTTTCAGGAGG	1A	374216364	A	G	G/G	G/G	-	A/A	G/G	A/A	A/A	A/A	A/A	A/A	A/A	A/A	A/A	-	A/A	G/G	A/A	A/A	A/A	A/A	A/A	A/A	A/A	A/A	G/G	A/A	A/A	G/G	A/A	A/A	A/A	A/A	A/A	A/A	A/A	A/A	G/G	A/A	G/G	A/A	G/G	-	A/A	G/G
AX-94411508	ACTGCGGCTGCATCCGCCTTCTGTGAGCTGTCGGC[G/T]CCGCCGGCTGATGTGGCCCCATTCCTGCCTCTCGC	1A	374567327	T	G	T/T	T/T	-	G/G	T/T	G/G	G/G	G/G	G/G	G/G	G/G	G/G	G/G	-	-	T/G	G/G	G/G	G/G	G/G	G/G	G/G	T/G	G/G	T/T	G/G	T/G	-	G/G	G/G	G/G	G/G	G/G	G/G	G/G	G/G	T/T	G/G	T/T	G/G	T/T	T/G	G/G	T/T
AX-95244447	CTCACGTATGGCTGCTGCGCCCAGTCGCCGCTCAA[C/T]TACACCGGCTCCTTGGCCAAATCCTCCAAGGCTAG	1A	375016226	T	C	C/C	C/C	C/C	T/T	C/C	T/T	T/T	T/T	T/T	T/T	T/T	T/T	T/T	C/C	T/C	C/C	T/T	T/T	T/T	T/T	T/T	T/T	T/T	T/T	C/C	T/T	T/T	C/C	T/T	T/T	T/T	T/T	T/T	T/T	T/T	T/T	C/C	T/T	C/C	T/T	C/C	-	T/T	C/C
AX-94621604	CAACTAGACAACCACAGAAGAGCTCCTCGCACACG[C/G]TAGGAAGATCCGACTATCGAAGCCCGAGCTGCAAC	1A	375475215	C	G	G/G	G/G	G/G	C/C	G/G	C/C	C/C	C/C	C/C	C/C	C/C	C/C	C/C	G/G	C/C	G/G	C/C	C/C	C/C	C/C	C/C	C/C	C/C	C/C	G/G	C/C	C/C	G/G	C/C	C/C	C/C	C/C	C/C	C/C	C/C	C/C	G/G	C/C	G/G	C/C	G/G	G/G	C/C	G/G
AX-95684049	CACTCAAGGTCTTGCACGTGTCCCGGATGCACTTC[A/G]TCCAAAGCCTACTGGCCATTTGTGTGCTAGCCAAC	1A	376145286	A	G	A/A	A/A	-	G/G	A/A	G/G	G/G	G/G	G/G	-	G/G	G/G	G/G	A/A	A/G	A/A	G/G	G/G	G/G	G/G	G/G	G/G	G/G	G/G	A/A	G/G	G/G	A/A	G/G	G/G	G/G	G/G	G/G	G/G	G/G	G/G	A/A	G/G	A/A	G/G	A/A	A/A	G/G	-
AX-95069110	AGGTGAGCGCCTACGAAGCTGGATC[C/T]TGAAATGCATCAAGGAAAATAGTTCAATAGGAAGC	1A	377428939	T	C	C/C	C/C	C/C	T/T	C/C	T/T	T/T	T/T	T/T	T/T	T/T	T/T	T/T	C/C	-	C/C	T/T	T/T	T/T	T/T	T/T	T/T	T/T	T/T	C/C	T/T	T/T	C/C	T/T	T/T	T/T	T/T	T/T	T/T	T/T	T/T	C/C	T/T	C/C	T/T	C/C	C/C	T/T	C/C
AX-94462130	TAAAAATGCCGAAATCCAGCTGGAGCCCGTCGTCG[C/T]TGCCGTCGTCCGGCAGGAACTTGTCGGTGCTGTCA	1A	377614268	T	C	C/C	C/C	C/C	T/T	C/C	T/T	T/T	T/T	T/T	-	T/T	T/T	T/T	C/C	T/T	C/C	T/T	T/T	T/T	T/T	T/T	T/T	T/T	T/T	-	T/T	-	C/C	T/T	T/T	T/T	T/T	T/T	T/T	T/T	T/T	C/C	T/T	-	T/T	C/C	-	T/T	C/C
AX-94389844	TTGCTCTTCAATCTGGATACGGAACTTTTCAGAAC[C/T]AGTTGAAGTTTTGGCCATGTATCCGTACCCACGAG	1A	379476385	T	C	C/C	T/T	C/C	T/C	T/T	C/C	C/C	C/C	C/C	C/C	C/C	C/C	C/C	C/C	C/C	C/C	C/C	C/C	C/C	C/C	T/T	T/T	C/C	C/C	T/T	C/C	C/C	T/T	C/C	C/C	T/T	T/T	C/C	C/C	C/C	C/C	T/T	T/T	C/C	T/T	T/T	C/C	T/T	T/T
AX-94635834	CATCGATTGATGGAGATTTTAAAGATTTTTCAAGA[C/T]ACCAATAGTGAGAATAACAGTTCAGACCTTGCACA	1A	380947793	T	C	C/C	C/C	C/C	T/T	C/C	T/T	T/T	T/T	T/T	T/T	T/T	T/T	T/T	C/C	T/T	C/C	T/T	T/T	T/T	T/T	T/T	T/T	T/T	T/T	C/C	T/T	T/T	C/C	T/T	T/T	T/T	T/T	T/T	T/T	T/T	T/T	C/C	T/T	C/C	T/T	C/C	C/C	T/T	C/C
AX-94395617	GCTATGCTCTGTTTGGTTACCTGTAGCGCCTGCTG[C/G]CTATGTTGCCTTGGGTTGTGTAGTTTCAGCTGGAA	1A	380956317	C	G	C/C	C/C	C/C	G/G	-	G/G	G/G	C/G	G/G	G/G	G/G	G/G	G/G	C/C	-	C/C	G/G	G/G	G/G	G/G	G/G	G/G	G/G	C/G	C/C	G/G	G/G	C/G	G/G	G/G	G/G	G/G	G/G	G/G	G/G	G/G	C/C	G/G	C/C	G/G	C/C	C/G	G/G	C/C
AX-94624109	GTGAAGGCTGCACAAAAACGCATTCCAAATAATAA[C/T]GATGATCTACCGTTGTCAATAGTGTGAGGATTTAG	1A	381295842	T	C	T/T	T/T	-	C/C	T/T	C/C	C/C	C/C	C/C	C/C	C/C	C/C	C/C	T/T	-	T/T	C/C	C/C	C/C	C/C	C/C	C/C	C/C	C/C	T/T	C/C	C/C	T/T	C/C	C/C	C/C	C/C	C/C	C/C	C/C	C/C	T/T	C/C	T/T	C/C	T/T	-	C/C	T/T
AX-94423447	GGTGCAGCCGCGTAGCTGTTTCGTACATACGGTCT[A/G]GAGTACGGTTTGCTGAAACAAGAATAAGGCCACGA	1A	381822371	A	G	G/G	G/G	G/G	A/A	G/G	A/A	A/A	A/A	A/A	A/A	A/A	A/A	A/A	G/G	A/A	G/G	A/A	A/A	A/A	A/A	A/A	A/A	A/A	A/A	G/G	A/A	A/A	G/G	A/A	A/A	A/A	A/A	A/A	A/A	A/A	A/A	-	A/A	G/G	A/A	G/G	A/G	A/A	G/G
AX-95630229	AGCGTGGTCTGGAGATCTATCCCGGCTTGGATTAA[A/G]CTGTTTTGTTCGACGCGAAACCCTAACTGATTGTA	1A	382738724	A	G	G/G	G/G	G/G	A/A	G/G	A/A	A/A	A/A	A/A	A/A	A/A	A/A	A/A	G/G	A/A	G/G	A/A	A/A	A/A	A/A	A/A	A/A	A/A	A/A	G/G	A/A	A/A	G/G	A/A	A/A	A/A	A/A	A/A	A/A	A/A	A/A	G/G	A/A	G/G	A/A	G/G	-	A/A	G/G
AX-94385971	CCTGCCTTGTCAGCATTACGACCTTCTGGAATGCA[C/T]GGTGCTGGCCCTCTACTTACACAGATAACACAAAC	1A	384332998	T	C	T/T	T/T	T/T	C/C	T/T	C/C	C/C	C/C	C/C	C/C	C/C	C/C	C/C	T/T	C/C	T/T	C/C	C/C	C/C	C/C	C/C	C/C	C/C	C/C	T/T	C/C	C/C	T/T	C/C	C/C	C/C	C/C	C/C	C/C	C/C	C/C	T/T	C/C	T/T	C/C	T/T	-	C/C	T/T
AX-94947927	GGATCTGGTGTAACCTCGGCCAAGGATCCTACAAG[C/T]GCGAAAACACCATTAGACAGGTTAAAGCAGCCAAT	1A	385355637	T	C	C/C	C/C	C/C	T/T	C/C	T/T	T/T	T/T	T/T	T/T	T/T	T/T	T/T	C/C	-	C/C	T/T	T/T	T/T	T/T	T/T	T/T	T/T	T/T	C/C	T/T	T/T	C/C	T/T	T/T	T/T	T/T	T/T	T/T	T/T	T/T	C/C	T/T	C/C	T/T	C/C	T/C	T/T	C/C
AX-94862659	CGTCTCCCGCACTGATGTCTCTCCAAATGCTGTCG[C/T]TCGTCTAATCTCCCACTCCAAAACCCTCGAGCTTA	1A	385888701	T	C	T/T	T/T	T/T	C/C	T/T	C/C	C/C	C/C	C/C	C/C	C/C	C/C	C/C	T/T	C/C	T/T	C/C	C/C	C/C	C/C	C/C	C/C	C/C	C/C	T/T	C/C	C/C	T/T	C/C	C/C	C/C	C/C	C/C	C/C	C/C	C/C	T/T	C/C	T/T	C/C	T/T	T/T	C/C	T/T
AX-94909396	GGTGCAAATTGTGACCTAGTCAATCTTGAAGCTCG[C/T]CTCTTAAGGCGACGTCTGCTCTGTACTTGGTGTTT	1A	387523580	T	C	T/T	T/T	T/T	C/C	T/T	C/C	C/C	C/C	C/C	C/C	C/C	C/C	C/C	-	C/C	T/T	C/C	C/C	C/C	C/C	C/C	C/C	C/C	C/C	T/T	C/C	C/C	T/C	C/C	C/C	C/C	C/C	C/C	C/C	C/C	C/C	T/T	C/C	T/T	C/C	T/T	-	C/C	T/T
AX-94400275	ATCAGGCTGCAGAGGATCGCGTCCATCAAGAAGTC[C/T]GCCGGACCCCGCGGCCTCAAGCACGGCAAGTAGCT	1A	387811987	T	C	T/T	T/T	T/T	T/T	T/T	T/T	T/T	T/T	T/T	T/T	C/C	C/C	C/C	T/T	T/T	T/T	T/T	T/T	T/C	C/C	T/T	T/T	T/T	T/T	T/T	T/T	T/T	T/T	C/C	C/C	T/T	T/T	T/T	C/C	T/T	T/T	T/T	T/T	T/T	T/T	T/T	T/T	T/T	T/T
AX-94417411	CACAGACGGAGTTTCAGATTCATAACAAACAA[A/G]CAGACGCACTACATTACAGAGAGCAGCATAGCTTG	1A	394445147	A	G	A/A	G/G	G/G	G/G	G/G	G/G	G/G	G/G	G/G	G/G	A/A	A/A	A/A	G/G	G/G	G/G	G/G	G/G	A/G	A/A	G/G	G/G	G/G	G/G	G/G	G/G	G/G	G/G	A/A	A/A	G/G	G/G	G/G	A/A	G/G	G/G	G/G	G/G	G/G	G/G	G/G	G/G	G/G	G/G
AX-94404955	CGATTTGCTCTTCCAAAGGAGGCAGAGAGCTCCCA[C/G]ATTTCTTCTTTGGTTTCTTGCTTCGTTTATTTCCA	1A	402232673	C	G	G/G	G/G	G/G	C/C	G/G	G/G	C/C	C/C	G/G	C/C	G/G	G/G	G/G	C/C	C/C	C/C	G/G	C/C	G/G	G/G	C/C	C/C	G/G	C/C	C/C	C/C	C/C	G/G	G/G	G/G	G/G	C/C	C/C	G/G	C/G	G/G	G/G	C/C	G/G	C/C	G/G	G/G	G/G	G/G
AX-94466632	AAATATGATGACCTTCCTACTGTTTCTTCGTTTGT[A/C]AAGTCAAACTAATTTTGGATACCCATGTACCCTGA	1A	403028552	A	C	C/C	C/C	C/C	C/C	C/C	A/A	C/C	C/C	A/A	C/C	C/C	C/C	C/C	C/C	C/C	C/C	A/A	C/C	-	A/A	C/C	C/C	A/A	C/C	C/C	C/C	C/C	C/C	A/A	A/A	A/A	C/C	C/C	C/C	A/C	A/A	C/C	C/C	C/C	C/C	C/C	C/C	A/A	C/C
AX-94608897	ATGTTTTTGGGGCTATTCTTTTGAAAATCTTGCCA[C/G]TGAGAACTCCATTGACGAAGACGGAAGCGGTATTG	1A	434423710	C	G	G/G	G/G	G/G	G/G	G/G	C/C	G/G	G/G	C/C	G/G	G/G	G/G	G/G	G/G	G/G	G/G	G/G	G/G	G/G	C/C	G/G	G/G	C/C	G/G	G/G	G/G	G/G	G/G	G/G	G/G	C/C	G/G	G/G	G/G	G/G	C/C	G/G	G/G	G/G	G/G	G/G	G/G	C/C	G/G
AX-95072845	TCGCTAAACGGACAGCTTTGAGGGACCTTACGTAA[A/C]AGCGTCGCGTCTTAGAATGGTTTGAGCTATAGTTC	1A	434425753	A	C	C/C	C/C	C/C	C/C	C/C	A/A	C/C	C/C	A/A	C/C	C/C	C/C	C/C	C/C	C/C	C/C	C/C	C/C	C/C	A/A	C/C	C/C	A/A	C/C	C/C	C/C	C/C	C/C	C/C	C/C	A/A	C/C	C/C	C/C	C/C	A/A	C/C	C/C	C/C	C/C	C/C	C/C	A/A	C/C
AX-94451045	CAGTTACCGGTGCATTAGGATTGGAAATTGGAACT[C/T]GCGTGTTCAGTGCTCGCTATGCATTGTGGTTTGGA	1A	434639041	T	C	T/T	T/T	T/T	T/T	T/T	C/C	T/T	T/T	C/C	T/T	T/T	T/T	T/T	T/T	T/T	T/T	T/T	T/T	T/T	C/C	T/T	T/T	C/C	T/T	T/T	T/T	T/T	T/T	T/T	T/T	C/C	T/T	T/T	T/T	T/T	C/C	T/T	T/T	T/T	T/T	T/T	T/T	C/C	T/T
AX-94534394	CACCAGAACTACTTCTGGACAACACCTATTCCACT[C/T]CATTCCATTACATTCCAAGTACGAATCAGATGCTC	1A	436423004	T	C	T/T	T/T	T/T	T/T	T/T	C/C	T/T	T/T	C/C	T/T	T/T	T/T	T/T	T/T	T/T	T/T	T/T	T/T	T/T	C/C	T/T	T/T	-	T/T	T/T	T/T	T/T	T/T	T/T	T/T	C/C	T/T	T/T	T/T	T/T	C/C	T/T	T/T	T/T	T/T	T/T	T/T	C/C	T/T
AX-94787873	CTTATTGCCATGGATGAAGAAGAGAAGAATCCCAC[C/T]GTTGCGACCAAGCGTCAATCGCGCATGAACACACC	1A	438698810	T	C	T/T	T/T	T/T	T/T	T/T	C/C	T/T	T/T	C/C	T/T	T/T	T/T	T/T	T/T	T/T	T/T	T/T	T/T	T/T	C/C	T/T	T/T	C/C	T/T	T/T	T/T	T/T	T/T	T/T	T/T	C/C	T/T	T/T	T/T	T/T	C/C	T/T	T/T	T/T	T/T	T/T	T/T	C/C	T/T
AX-95134433	AAGAGCATTGTCATCGTGTTTATGCGTACATGTGG[C/T]CTCACAATGCACGCTGAGAATGCATGTACTATTGT	1A	461048288	T	C	T/T	T/T	T/T	T/T	T/T	C/C	T/T	T/T	C/C	T/T	T/T	T/T	-	T/T	T/T	C/C	T/T	T/T	T/T	C/C	T/T	T/T	-	T/T	T/T	T/T	T/T	T/T	T/T	T/T	C/C	T/T	T/T	T/T	T/T	C/C	T/T	T/T	T/T	T/T	T/T	T/T	-	T/T
AX-94432777	CATGAATGGGTAAAAACCCTACAAATCTGCCATCT[A/G]TCTTTAAACTTATCTATAATTGCTTGTTGTTGATG	1A	462435249	A	G	G/G	G/G	G/G	A/A	A/A	G/G	A/A	A/A	G/G	A/A	G/G	G/G	A/A	G/G	A/G	G/G	G/G	A/A	G/G	G/G	A/A	A/A	G/G	A/A	G/G	A/A	A/A	G/G	G/G	G/G	G/G	A/A	A/A	A/G	A/A	G/G	G/G	A/A	G/G	A/A	G/G	A/G	G/G	G/G
AX-94456767	GGTTCCATGCCTTATCTTCCTGATAGGATATTGCC[C/T]CCACTAATGTTGCTGTAGTACTTTCCCTAGTCATA	1A	462435412	T	C	C/C	C/C	C/C	T/T	T/T	C/C	T/T	T/T	C/C	T/T	C/C	C/C	T/T	C/C	T/C	C/C	C/C	T/T	C/C	T/T	T/T	T/T	C/C	T/T	C/C	T/T	T/T	C/C	C/C	C/C	C/C	T/T	T/T	T/C	T/T	C/C	C/C	T/T	C/C	T/T	C/C	C/C	C/C	C/C
AX-95630916	ATGCTTTTCGCTAGACCTATTAGCTTTGCCTTATG[A/C]TAGCAGATGATGTAGAGTAGTGTGTCCGTATCCCC	1A	463813611	A	C	A/A	A/A	A/A	A/A	A/A	C/C	A/A	A/A	C/C	A/A	C/C	C/C	C/C	C/C	A/C	C/C	C/C	A/A	C/C	A/A	A/A	A/A	C/C	A/A	C/C	A/A	A/A	A/A	A/A	A/A	C/C	A/A	A/A	A/C	A/A	C/C	A/A	A/A	A/A	A/A	A/A	A/A	C/C	A/A
AX-94478919	ATAGTGTTAGTTGCCCGGTCTCATTCTTTTCACTT[A/C]TGTTTATATTTTGCGACATTCCAAATAAATATATT	1A	463961342	A	C	C/C	C/C	C/C	C/C	C/C	A/A	C/C	C/C	A/A	C/C	A/A	A/A	A/A	C/C	C/C	A/A	-	C/C	A/A	C/C	C/C	C/C	A/A	C/C	A/A	C/C	C/C	C/C	C/C	C/C	-	C/C	C/C	A/C	C/C	A/A	C/C	C/C	C/C	C/C	C/C	C/C	A/A	C/C
AX-95629537	ATGTAGAATGGCACAAGAGCAACTAATTTTGTCAT[A/G]TCAGCCATGTTGTTTGCATCTGGCAGCACAAACTT	1A	464793066	A	G	A/A	A/A	A/A	A/A	A/A	G/G	A/A	A/A	G/G	A/A	G/G	G/G	G/G	A/A	A/A	A/A	G/G	A/A	G/G	A/A	A/A	A/A	G/G	A/A	G/G	A/A	A/A	A/A	A/A	A/A	G/G	A/A	A/A	-	A/A	G/G	A/A	A/A	A/A	A/A	A/A	A/A	G/G	A/A
AX-94600055	GTTGGTGGTTCCGTCTATCTGATTCGGGTGCACAG[C/T]AGCTCATTTGTAAGAAAAAACTCAAGACACTTCCC	1A	464793605	T	C	C/C	C/C	C/C	C/C	C/C	T/T	C/C	C/C	T/T	C/C	T/T	T/T	T/T	C/C	T/C	C/C	T/T	C/C	T/T	C/C	C/C	C/C	T/T	C/C	T/T	C/C	C/C	C/C	C/C	C/C	T/T	C/C	C/C	T/C	C/C	T/T	C/C	C/C	C/C	C/C	C/C	C/C	T/T	C/C
AX-94670396	AAATATCACAATTTCTTTAGCCTCTTAACAACCGC[C/T]TGGCTGGCGAAGAATTCCTGAACTTCTTCCTATAC	1A	464797270	T	C	T/T	T/T	T/T	T/T	T/T	C/C	T/T	T/T	C/C	T/T	C/C	C/C	C/C	T/T	T/C	T/T	C/C	T/T	C/C	T/T	T/T	T/T	C/C	T/T	C/C	T/T	T/T	T/T	T/T	T/T	C/C	T/T	T/T	T/C	T/T	C/C	T/T	T/T	T/T	T/T	T/T	T/T	C/C	T/T
AX-94753347	AATGGCATCTCGGATTTTATCTGTGGAGAGCTCTT[C/T]TCGCTGCTCTTGTGACCCTACAAGGCCTTGGGCAG	1A	464797460	T	C	T/T	T/T	T/T	T/T	T/T	C/C	T/T	T/T	C/C	T/T	C/C	C/C	C/C	C/C	T/T	C/C	C/C	T/T	C/C	T/T	T/T	T/T	C/C	T/T	C/C	T/T	T/T	T/T	T/T	T/T	C/C	T/T	T/T	-	T/T	C/C	T/T	T/T	T/T	T/T	T/T	T/T	C/C	T/T
AX-95083492	AAGAAGCCAAGATCAAGCACATCAGGCTATGGCTA[C/T]GCGGACGAGTTATCGGATGATGAGGAAAAGAATGC	1A	464837188	T	C	T/T	T/T	T/T	T/T	T/T	T/T	T/T	T/T	T/T	T/T	C/C	C/C	C/C	C/C	T/T	T/T	C/C	T/T	C/C	T/T	T/T	T/T	T/T	T/T	C/C	T/T	T/T	T/T	T/T	T/T	T/T	T/T	T/T	T/C	T/T	T/T	T/T	T/T	T/T	T/T	T/T	T/T	T/T	T/T
AX-95660621	CCATCGCTCCACGCCTCTCCCTGCAGCTCCAATTC[A/G]CCGGCGTAGCACATCCTCCTCATCTCCCGTTGTTC	1A	465131825	A	G	G/G	G/G	G/G	A/A	A/A	G/G	G/G	A/A	G/G	G/G	G/G	G/G	G/G	G/G	G/G	G/G	G/G	G/G	G/G	G/G	G/G	G/G	G/G	A/A	G/G	A/A	A/A	G/G	G/G	G/G	G/G	A/A	G/G	G/G	G/G	G/G	G/G	G/G	G/G	G/G	G/G	G/G	G/G	G/G
AX-94653665	GCCGCTAGTCGGATCTCCATCGCTCCACGCCTCTC[C/T]CTGCAGCTCCAATTCGCCGGCGTAGCACATCCTCC	1A	465131841	T	C	T/T	T/T	T/T	T/T	T/T	T/T	T/T	T/T	T/T	T/T	C/C	C/C	C/C	T/T	T/T	T/T	C/C	T/T	C/C	T/T	T/T	T/T	T/T	T/T	C/C	T/T	T/T	T/T	T/T	T/T	T/T	T/T	T/T	T/C	T/T	T/T	T/T	T/T	T/T	T/T	T/T	T/T	T/T	T/T
AX-94919876	ATTTGTAGATTAGAAGCTGGAACACAAGGACTGTG[C/T]GATAGAGTAAACACCGGTTGTATATTAGGCGGGTT	1A	465505611	T	C	C/C	C/C	C/C	T/T	-	C/C	C/C	T/T	C/C	C/C	C/C	C/C	C/C	C/C	C/C	C/C	C/C	C/C	C/C	C/C	C/C	C/C	C/C	T/T	C/C	T/T	T/T	C/C	C/C	C/C	C/C	-	C/C	C/C	C/C	C/C	C/C	C/C	C/C	C/C	C/C	C/C	C/C	C/C
AX-94841522	GCCAATGTACAAAGTCATCTCCACAGTTGCAATGG[C/T]CAATTTCTGATTGAGCCTGTGCTGCCACATCCTTG	1A	472168995	T	C	T/T	T/T	T/T	T/T	T/T	C/C	T/T	T/T	C/C	T/T	T/T	T/T	C/C	C/C	C/C	T/T	C/C	C/C	T/C	C/C	T/T	T/T	C/C	T/T	T/T	T/T	T/T	T/T	T/T	T/T	C/C	T/T	C/C	T/C	C/C	C/C	T/T	T/T	T/T	T/T	T/T	T/T	C/C	T/T
AX-94977002	CTTCCACGGCAGAAAACCGAGTCTTCTCACGCAAA[G/T]ACATACCACGGCTCGAGAGTTTACAGTGAATATAT	1A	473034668	T	G	G/G	G/G	G/G	G/G	G/G	T/T	G/G	G/G	T/T	G/G	T/T	T/T	T/T	T/T	T/T	T/T	T/T	T/T	T/T	T/T	G/G	G/G	T/T	G/G	T/T	G/G	G/G	G/G	G/G	G/G	T/T	G/G	T/T	T/T	T/T	T/T	G/G	G/G	G/G	G/G	G/G	G/G	T/T	G/G
AX-94929127	AGCTGCAGCACTTATTGGCACGGCATGTTATTTGT[A/G]CAGTGCAACGGTGGATTCACTGTTATGAGAATATC	1A	473415818	A	G	A/A	A/A	A/A	A/A	-	G/G	A/A	A/A	G/G	A/A	G/G	G/G	G/G	G/G	G/G	G/G	G/G	G/G	G/G	G/G	A/A	A/A	G/G	A/A	G/G	A/A	A/A	A/A	A/A	A/A	G/G	A/A	G/G	G/G	G/G	G/G	A/A	A/A	A/A	A/A	A/A	A/A	G/G	A/A
AX-94979262	CACGTCGCAGCAAGCAAAGTGCCCAGATCACGCAA[C/T]GCGGCAGCAGCTGGGCGGAACTCGGATTCAGCAAA	1A	473630949	T	C	C/C	C/C	C/C	C/C	C/C	C/C	C/C	C/C	C/C	C/C	-	T/T	C/C	C/C	C/C	T/T	C/C	C/C	T/C	C/C	C/C	C/C	C/C	C/C	T/T	C/C	C/C	C/C	C/C	C/C	C/C	C/C	C/C	T/C	C/C	C/C	C/C	C/C	C/C	C/C	C/C	C/C	C/C	C/C
AX-94665770	GGCTATGATGCTTTCGTTGTCAATCGATTCATAAA[A/G]ACGTCTCTCTTTTGGCTCCAGTGGCAATTGCCCGG	1A	474189310	A	G	G/G	G/G	G/G	G/G	G/G	G/G	G/G	G/G	G/G	G/G	A/A	A/A	G/G	G/G	G/G	A/A	G/G	G/G	A/G	G/G	G/G	G/G	G/G	G/G	A/A	G/G	G/G	G/G	G/G	G/G	G/G	G/G	G/G	A/G	G/G	G/G	G/G	G/G	G/G	G/G	G/G	G/G	G/G	G/G
AX-95110122	GACAGTTTGTAAAGCGGCCCCCGTTTTGACCCAGG[A/G]AAGATAATATCCTCTGCAAGGATGGTCAGTGAA	1A	474197637	A	G	G/G	G/G	G/G	G/G	A/A	G/G	G/G	A/A	G/G	G/G	A/A	A/A	A/A	G/G	A/A	A/A	A/A	G/G	A/A	G/G	G/G	G/G	G/G	A/A	A/A	A/A	A/A	G/G	G/G	G/G	G/G	A/A	G/G	A/G	G/G	G/G	-	G/G	G/G	G/G	G/G	G/G	G/G	G/G
AX-94768074	CAAATGCCTTCCCTGAGGTACGTGTGGGTGCAGGG[C/G]TACAGGGCCTCTCAGACCGGCCGCGACCTCATGCT	1A	474699888	C	G	G/G	G/G	G/G	G/G	C/C	C/C	G/G	C/C	C/C	G/G	C/C	C/C	C/C	C/C	C/C	C/C	C/C	C/C	C/C	C/C	G/G	G/G	C/C	C/C	C/C	C/C	C/C	G/G	G/G	-	C/C	C/C	C/C	C/C	C/C	C/C	G/G	G/G	G/G	G/G	G/G	G/G	C/C	G/G
AX-94519887	TACCTGAAATGCTGTTGAAATGCGGTTGGCGTCTA[A/T]GCTGAGTTTAACTAGCAAATGGAAATGCAAGTTTC	1A	477049152	A	T	A/A	A/A	A/A	A/A	T/T	A/A	-	T/T	A/A	A/A	A/A	A/A	A/A	A/A	A/A	A/A	A/A	A/A	A/A	A/A	A/A	A/A	A/A	T/T	A/A	T/T	T/T	A/A	A/A	A/A	A/A	T/T	A/A	A/A	A/A	A/A	A/A	A/A	A/A	A/A	A/A	-	A/A	A/A
AX-94890423	TCGCCGGACAGCAGCGGGAGGCCCTCCGATCCTTC[A/G]AACTCGCAGCAAGGGCAAAGCAGCAGCATGTCACA	1A	479544575	A	G	A/A	A/A	A/A	A/A	G/G	A/A	A/A	G/G	A/A	A/A	A/A	A/A	A/A	A/A	A/A	A/A	A/A	A/A	A/A	A/A	A/A	A/A	A/A	G/G	A/A	G/G	G/G	A/A	A/A	A/A	A/A	G/G	A/A	A/A	A/A	A/A	A/A	A/A	A/A	A/A	A/A	A/A	A/A	A/A
AX-94389450	AAGCATGTGAACTTCTCCGGAGCGAACAAACCGAA[C/T]GAGCCAGCCAAAGACACTCCATGCTTACTAAATAA	1A	480599349	T	C	C/C	C/C	C/C	C/C	T/T	T/T	C/C	T/T	T/T	C/C	T/T	T/T	T/T	T/T	T/T	T/T	T/T	T/T	T/T	T/T	C/C	C/C	T/T	T/T	T/T	T/T	T/T	C/C	C/C	C/C	T/T	T/T	-	-	T/T	T/T	C/C	C/C	C/C	C/C	C/C	C/C	T/T	C/C
AX-94889305	CAGGGTGATATAGCTTCCATGACAGTCTGAGGACA[A/C]AGGTACTTACTATGCAATAATCAGGGAACGCTACA	1A	480755318	A	C	A/A	A/A	A/A	A/A	C/C	A/A	A/A	C/C	A/A	A/A	A/A	A/A	A/A	A/A	A/A	A/A	A/A	A/A	A/A	A/A	A/A	A/A	A/A	C/C	A/A	C/C	C/C	A/A	A/A	A/A	A/A	C/C	A/A	A/A	A/A	A/A	A/A	A/A	A/A	A/A	A/A	A/A	A/A	A/A
AX-95188865	CTTTCCTGGAATTGCAGAGTGCCAGTAACCGTTGG[C/T]TAGTGTTAGTGTAAGCCTGGAGTCCTGACAAATCC	1A	480755666	T	C	C/C	C/C	C/C	C/C	T/T	C/C	C/C	T/T	C/C	C/C	C/C	C/C	C/C	C/C	C/C	C/C	C/C	C/C	C/C	C/C	C/C	C/C	C/C	T/T	C/C	T/T	T/T	C/C	C/C	C/C	C/C	T/T	C/C	C/C	C/C	C/C	C/C	C/C	C/C	C/C	C/C	C/C	C/C	C/C
AX-94413158	CAGATAACAATTGACAAACCAGATATAAAGGGCCG[C/T]GATCAGATATTCCGCATATATCTTACAAAACTTAA	1A	481652474	T	C	C/C	C/C	C/C	C/C	T/T	T/T	C/C	T/T	T/T	C/C	T/T	T/T	T/T	T/T	T/T	T/T	T/T	T/T	T/T	T/T	C/C	C/C	T/T	T/T	T/T	T/T	T/T	C/C	C/C	C/C	T/T	T/T	T/T	T/T	T/T	T/T	C/C	C/C	C/C	C/C	C/C	C/C	T/T	C/C
AX-94943789	CACGATGAAGCTGCTGGTCGAGGTTCATGCTCTGA[A/G]CTTGTATTGGCGTCGCCAGACGTTTTTGACGGATC	1A	481655120	A	G	G/G	G/G	G/G	G/G	A/A	G/G	G/G	A/A	G/G	G/G	G/G	G/G	G/G	G/G	G/G	G/G	G/G	G/G	G/G	G/G	G/G	G/G	G/G	A/A	G/G	A/A	A/A	G/G	G/G	G/G	G/G	A/A	G/G	G/G	G/G	G/G	G/G	G/G	G/G	G/G	G/G	G/G	G/G	G/G
AX-94384181	CCGGGAGTACCTCGGCGCGCAGTCCACGGGCGTCC[A/G]GTTCTCCGACGTGCCTGTCAACCCCGGCGTCAGCT	1A	482328644	A	G	G/G	G/G	G/G	G/G	A/A	G/G	G/G	A/A	G/G	G/G	G/G	G/G	G/G	G/G	G/G	G/G	G/G	G/G	G/G	G/G	G/G	G/G	G/G	A/A	G/G	A/A	A/A	G/G	G/G	G/G	G/G	A/A	G/G	G/G	G/G	G/G	G/G	G/G	G/G	G/G	G/G	G/G	G/G	G/G
AX-94415357	AGTATGAGAGTGGTGTGATGACCGTAAGAATAAGG[C/T]GGATGGTTCAGGGATAAAGTGAAGCATCGTTGATC	1A	482329646	T	C	T/T	T/T	T/T	T/T	C/C	C/C	T/T	C/C	C/C	T/T	C/C	C/C	C/C	C/C	C/C	C/C	C/C	C/C	C/C	C/C	T/T	T/T	C/C	C/C	C/C	C/C	C/C	T/T	T/T	T/T	C/C	C/C	C/C	C/C	C/C	C/C	T/T	T/T	T/T	T/T	T/T	T/T	C/C	T/T
AX-94507420	GTAGTAGTAGTGGTTCGTTGGAGTCGTTTGATCTG[A/G]AAGACATGATGGATGATGATGTTTGCTTGTTGGTT	1A	482335883	A	G	A/A	A/A	A/A	A/A	G/G	A/A	A/A	G/G	A/A	A/A	A/A	A/A	A/A	A/A	A/A	A/A	A/A	A/A	A/A	A/A	A/A	A/A	A/A	G/G	A/A	G/G	G/G	A/A	A/A	A/A	A/A	G/G	A/A	A/A	A/A	A/A	A/A	A/A	A/A	A/A	A/A	A/A	A/A	A/A
AX-94938408	CTGTCTCGGTGTCCTCTGGATGCCGCTCGGTGGTG[C/T]CAGTCGTCTGTCGTCGTGTCATCTAGCTGCAAGTA	1A	482335951	T	C	T/T	T/T	T/T	T/T	C/C	T/T	T/T	C/C	T/T	T/T	C/C	C/C	C/C	C/C	C/C	T/T	C/C	T/T	C/C	T/T	T/T	T/T	T/T	C/C	T/T	C/C	C/C	T/T	T/T	T/T	T/T	C/C	T/T	T/C	T/T	T/T	T/T	T/T	T/T	T/T	T/T	T/T	T/T	T/T
AX-95024082	GATGGGTGTTCTGTCTCGGTGTCCTCTGGATGCCG[C/T]TCGGTGGTGCCAGTCGTCTGTCGTCGTGTCATCTA	1A	482335961	T	C	C/C	C/C	C/C	C/C	C/C	T/T	C/C	C/C	T/T	C/C	C/C	C/C	C/C	C/C	C/C	T/T	C/C	T/T	C/C	T/T	C/C	C/C	T/T	C/C	T/T	C/C	C/C	C/C	C/C	C/C	T/T	C/C	T/T	T/T	T/T	T/T	C/C	C/C	C/C	C/C	C/C	C/C	T/T	C/C
AX-94644800	TGTTGCCATTGCTGGGAGCTATTGTACGCTGGATT[C/T]CAGTCCGTTGAACCTCTCGCTACAGTGTGTAATGA	1A	483026798	T	C	C/C	C/C	C/C	C/C	T/T	T/T	C/C	T/T	T/T	C/C	T/T	T/T	-	T/T	T/T	T/T	-	T/T	T/T	T/T	C/C	C/C	T/T	T/T	T/T	T/T	T/T	C/C	C/C	C/C	T/T	-	T/T	T/T	T/T	T/T	C/C	C/C	C/C	C/C	C/C	C/C	T/T	C/C
AX-94507352	TAAAGACAAAGCTCTACCTCAAGGCTCAACCTGGA[A/T]AACAATTTTGACAAATCTGAAATGATGGTAGACAT	1A	483676988	A	T	A/A	A/A	A/A	A/T	T/T	T/T	A/A	T/T	T/T	A/A	T/T	T/T	T/T	T/T	T/T	T/T	T/T	T/T	T/T	A/T	A/A	A/A	T/T	T/T	T/T	T/T	T/T	A/A	A/A	A/A	T/T	T/T	T/T	T/T	T/T	T/T	A/A	A/A	A/T	A/A	A/A	A/A	T/T	A/A
AX-95120675	TCTCTATGGTAATACCAAAGAGTGAGAAGAAAATT[C/G]TAGGTGCTGATTTGGCAAAGAAACCTGCCTATGTT	1A	485007550	C	G	C/C	C/C	C/C	C/C	C/C	G/G	C/C	C/C	G/G	C/C	C/C	C/C	C/C	C/C	C/C	G/G	C/C	G/G	C/C	G/G	C/C	C/C	G/G	C/C	G/G	C/C	C/C	C/C	C/C	C/C	G/G	C/C	G/G	C/G	G/G	G/G	C/C	C/C	C/C	C/C	C/C	C/C	G/G	C/C
AX-94448644	AATTATGCCCAGTCATACCAGAACTACCCATCCTC[C/T]GATACCAATGCAGCCCAAAGTTCCAGTACAGTGCC	1A	485008775	T	C	T/T	T/T	T/T	T/T	C/C	C/C	T/T	C/C	C/C	T/T	T/T	T/T	T/T	T/T	T/T	C/C	T/T	C/C	T/T	C/C	T/T	T/T	C/C	C/C	C/C	C/C	C/C	T/T	T/T	T/T	C/C	C/C	C/C	T/C	C/C	C/C	T/T	T/T	T/T	T/T	T/T	T/T	C/C	T/T
AX-94997258	GAAGAGGGTTTTGCCTTCTCCTGAGCTAGAGACTA[C/T]TGATCATATGCAGGACTCCTACTGGTCTGGTTTGA	1A	485355306	T	C	T/T	T/T	T/T	T/T	T/T	C/C	T/T	T/T	C/C	T/T	T/T	T/T	T/T	T/T	T/T	C/C	T/T	C/C	T/T	C/C	T/T	T/T	C/C	T/T	T/T	T/T	T/T	T/T	T/T	T/T	C/C	T/T	C/C	T/C	C/C	C/C	T/T	T/T	T/T	T/T	T/T	T/T	C/C	T/T
AX-95629264	CCTAGCATCGCACCGCTGTTAGGTTAGCTAAGGCT[A/G]TAGCATATATTTGGGCCCTTTCACATAAGCTTCAT	1A	485357366	A	G	A/A	A/A	A/A	A/A	A/A	G/G	A/A	A/A	G/G	A/A	A/A	A/A	A/A	A/A	A/A	G/G	A/A	G/G	A/A	G/G	A/A	A/A	G/G	A/A	A/A	A/A	A/A	A/A	A/A	A/A	G/G	A/A	G/G	A/G	G/G	G/G	A/A	A/A	A/A	A/A	A/A	A/A	G/G	A/A
AX-94757176	GATGGTGAATGGACAGTAGAATCACCCAAAGGAAA[C/T]GACAAGGCGGAGTCGCCGAAGAAAGACAGGGTCCA	1A	487012064	T	C	C/C	C/C	C/C	C/C	C/C	T/T	C/C	C/C	T/T	C/C	C/C	C/C	C/C	C/C	C/C	T/T	C/C	T/T	C/C	T/T	C/C	C/C	T/T	C/C	C/C	C/C	C/C	C/C	C/C	C/C	T/T	C/C	T/T	T/C	T/T	T/T	C/C	C/C	C/C	C/C	C/C	C/C	T/T	C/C
AX-95006353	AAACAAATAGCAGATAACCCAACCATTCTCATCTA[C/T]GACCAGACTTCGAGCTACCATATTGCTTATGCATC	1A	487311512	T	C	T/T	T/T	T/T	T/T	T/T	C/C	T/T	T/T	C/C	T/T	T/T	T/T	T/T	T/T	T/T	C/C	T/T	C/C	T/T	C/C	T/T	T/T	C/C	T/T	T/T	T/T	T/T	T/T	T/T	T/T	C/C	T/T	C/C	T/C	C/C	C/C	T/T	T/T	T/T	T/T	T/T	T/T	C/C	T/T
AX-94694621	GATAAGATCTGTGTGGCAGTGGCCTTGCGCGGAGA[C/T]CCGTGCATGTGCAATGTACAACGATGAGGGCGTTC	1A	490087930	T	C	C/C	C/C	C/C	T/T	C/C	C/C	T/T	C/C	T/T	T/T	T/T	T/T	T/T	T/T	T/T	T/T	T/T	C/C	C/C	T/T	T/T	T/T	C/C	C/C	T/C	C/C	C/C	C/C	C/C	C/C	C/C	C/C	C/C	T/C	C/C	C/C	C/C	T/T	C/C	T/T	T/C	T/C	C/C	C/C
AX-94583334	CAATCAATGTTTTTTGCAAAACCATTACAGAAGAC[A/G]CGGTGTTTTCTGCAACAAAAACATGACATATTGTT	1A	490414412	A	G	G/G	G/G	G/G	A/A	G/G	G/G	A/A	G/G	A/A	A/A	A/A	A/A	A/A	A/A	A/A	A/A	A/A	G/G	G/G	A/A	A/A	A/A	G/G	G/G	A/A	G/G	G/G	G/G	G/G	G/G	G/G	G/G	G/G	A/G	G/G	G/G	G/G	A/A	G/G	A/A	A/G	A/G	G/G	G/G
AX-95207978	TACACTATGGTGCACTCTTCAGGCTCATCGAATTC[A/G]TCCTCGCCTTCTTTCCAGTCATCGCCGAAACTGAT	1A	491149083	A	G	A/A	A/A	A/A	G/G	A/A	A/A	G/G	A/A	G/G	G/G	G/G	G/G	G/G	G/G	G/G	G/G	G/G	A/A	A/A	G/G	G/G	G/G	A/A	A/A	G/G	A/A	A/A	A/A	A/A	A/A	A/A	A/A	A/A	A/G	A/A	A/A	G/G	G/G	A/A	G/G	A/G	A/G	A/A	A/A
AX-94746949	GCGTATCTGATAAGTCTTTCAGGCCACAGAAGGGG[A/G]GAGTTGCTTGTTTCATCTGAACTGGAAACAGCAGA	1A	492125106	A	G	G/G	G/G	G/G	A/A	G/G	G/G	A/A	G/G	A/A	A/A	A/A	A/A	A/A	A/A	A/A	A/A	A/A	G/G	G/G	A/A	A/A	A/A	G/G	G/G	A/A	G/G	G/G	G/G	G/G	G/G	G/G	G/G	G/G	G/G	G/G	G/G	A/A	A/A	G/G	A/A	-	A/G	G/G	G/G
AX-94802893	TTGCGGATGTTTAATACCTACTTTGAGGAGATCTA[C/T]GCAGTACAATCAGAATGGGTGGTAGCCGATGATCA	1A	492807702	T	C	T/T	T/T	T/T	T/T	T/T	T/T	T/T	T/T	T/T	T/T	C/C	C/C	C/C	C/C	C/C	C/C	C/C	T/T	T/T	C/C	T/T	T/T	T/T	T/T	C/C	T/T	T/T	T/T	T/T	T/T	T/T	T/T	T/T	T/C	T/T	T/T	C/C	T/T	T/T	T/T	T/T	T/T	T/T	T/T
AX-94504536	ACATCCAAGCAGGGGAGCATCACAGCCAGAATAAC[A/C]ACGCAGAAGATGCCTCCAAAAGTAACCATCTCTCT	1A	496304644	A	C	A/A	A/A	A/A	A/A	C/C	C/C	A/A	A/A	A/A	A/A	A/A	A/A	A/A	A/A	A/A	A/A	A/A	C/C	C/C	A/A	A/A	A/A	C/C	C/C	A/A	C/C	C/C	A/A	C/C	C/C	C/C	C/C	C/C	A/C	C/C	A/A	A/A	A/A	A/A	A/A	A/A	A/A	C/C	A/A
AX-94509297	AACAACAGCGTGCTTTTAAAAGAGCTGAGAAACTT[A/C]AAGATAGTCTAGACCCTGACAACCCGTCGTTTGTC	1A	496313444	A	C	C/C	C/C	C/C	C/C	A/A	A/A	C/C	C/C	C/C	C/C	C/C	C/C	C/C	C/C	C/C	C/C	C/C	A/A	A/A	C/C	C/C	C/C	A/A	A/A	C/C	A/A	A/A	C/C	A/A	A/A	A/A	A/A	A/A	A/C	A/A	C/C	C/C	C/C	C/C	C/C	C/C	C/C	A/A	C/C
AX-95654600	TGGTCTTCAGAGCGCCGTCCTTCAAGGATGTGTCG[A/G]GCACCGCTAACTTTCAGCAACTGGAGGAAACCCTC	1A	497506182	A	G	G/G	G/G	G/G	A/A	G/G	A/A	A/A	G/G	A/A	A/A	G/G	G/G	G/G	G/G	G/G	G/G	G/G	A/A	G/G	A/A	A/A	A/A	A/A	A/A	G/G	A/A	A/A	G/G	A/A	A/A	A/A	A/A	A/A	A/A	A/A	A/A	G/G	A/A	A/G	A/A	G/G	A/G	A/A	G/G
AX-94386020	CCCGCAAACTGCGGCTGCGCCTATTCGTACAATGG[C/G]AAGATGGTCTTCAGAGCGCCGTCCTTCAAGGATGT	1A	497506222	C	G	C/C	C/C	C/C	G/G	C/C	G/G	G/G	C/C	G/G	G/G	C/C	C/C	C/C	C/C	C/C	C/C	C/C	G/G	C/C	G/G	G/G	G/G	G/G	G/G	C/C	G/G	G/G	C/C	G/G	G/G	G/G	G/G	G/G	-	G/G	G/G	C/C	G/G	C/C	G/G	C/C	C/G	-	C/C
AX-94773962	TCCTGGCGCTGAATTCAAACAAGTTGACGGGCACA[A/G]TACCGCCTCAGCTTGGCCTACTCTCAAAACTCTTC	1A	497507788	A	G	G/G	G/G	G/G	A/A	A/A	A/A	A/A	A/A	A/A	A/A	G/G	G/G	G/G	G/G	G/G	G/G	G/G	A/A	A/A	A/A	A/A	A/A	A/A	A/A	G/G	A/A	A/A	G/G	A/A	A/A	A/A	A/A	A/A	A/G	A/A	A/A	G/G	A/A	G/G	A/A	G/G	A/G	A/A	G/G
AX-95008533	ACATGGACACTGGAAGGTTATTTGAGGGAAACCGG[C/T]TACCAGAAATATTGCCCCCAGGTTGTTGAACACCT	1A	497518185	T	C	T/T	T/T	T/T	T/T	C/C	T/T	T/T	C/C	T/T	T/T	T/T	T/T	T/T	T/T	T/T	T/T	T/T	T/T	C/C	T/T	T/T	T/T	T/T	T/T	T/T	T/T	T/T	T/T	T/T	T/T	T/T	T/T	T/T	T/T	T/T	T/T	T/T	T/T	T/T	T/T	T/T	T/T	T/T	T/T
AX-94914663	GAGCTTGAGAAGGAGCTTGATGAGTATTATAAGCT[A/G]GACTATGAGGACACCATTGGAGATCTGAAGACACG	1A	498807583	A	G	A/A	A/A	A/A	A/A	A/A	A/A	G/G	A/A	A/A	A/A	A/A	A/A	A/A	A/A	A/A	A/A	A/A	A/A	A/A	G/G	A/A	A/A	A/A	G/G	A/A	G/G	A/A	A/A	G/G	A/A	A/A	G/G	A/A	A/A	A/A	A/A	A/A	A/A	A/A	A/A	A/A	A/A	A/A	A/A
AX-94442121	GCTGGAATTGAAGGGGAAGCTGCCTGTAAGCTTGG[C/T]GCAGATGACTTGGAGGAAGATTTTGATCCAGAGGA	1A	498807922	T	C	T/T	T/T	T/T	T/T	T/T	T/T	C/C	T/T	T/T	T/T	T/T	T/T	T/T	T/T	T/T	T/T	T/T	T/T	T/T	C/C	T/T	T/T	T/T	C/C	T/T	C/C	T/T	T/T	C/C	T/T	T/T	C/C	T/T	T/T	T/T	T/T	T/T	T/T	T/T	T/T	T/T	T/T	T/T	T/T
AX-94619058	TTTCCAAGTTCTGTGGCTTGTAAGGAGGTGGATCC[A/G]GCATATGCGCGCCAAAAGACGACAAGACCCCAAAG	1A	499189858	A	G	A/A	A/A	A/A	A/A	A/A	A/A	G/G	A/A	A/A	A/A	A/A	A/A	A/A	A/A	A/A	A/A	A/A	A/A	A/A	G/G	A/A	A/A	A/A	G/G	G/G	G/G	A/A	A/A	G/G	A/A	A/A	G/G	A/A	A/A	A/A	A/A	A/A	A/A	A/A	A/A	A/A	A/A	A/A	A/A
AX-95235178	AGGTTAATTTAGCTGTGTGCCAGTGCCAGAGAGCA[G/T]GCAGGCTAATTTATGTATGTGTTGTGTACAAGCCG	1A	499807827	T	G	G/G	G/G	G/G	G/G	G/G	G/G	T/T	G/G	G/G	G/G	G/G	G/G	T/T	G/G	G/G	G/G	G/G	G/G	G/G	G/G	G/G	G/G	T/T	T/T	G/G	T/T	G/G	G/G	T/T	G/G	G/G	T/T	G/G	G/G	G/G	G/G	G/G	G/G	G/G	G/G	G/G	G/G	G/G	G/G
AX-94521226	CATCTGATCTCTGCCACCATGAGCGGAGTGACCTG[C/T]TGCCTGAGGTTCCCCGGCCAGCTGAACTCCGACCT	1A	500563574	T	C	T/T	T/T	T/T	T/T	C/C	C/C	C/C	T/T	T/T	T/T	T/T	T/T	T/T	T/T	T/T	T/T	T/T	C/C	T/T	C/C	T/T	T/T	C/C	C/C	T/T	C/C	T/T	T/T	C/C	T/T	T/T	C/C	C/C	T/C	C/C	T/T	T/T	T/T	T/T	T/T	T/T	T/T	T/T	T/T
AX-95660012	GAGCTCTACAAGAGGGTCCCGGTCGAGATCTGAGC[A/G]GCCTGTGCTGCTTTGCTTGGGGTGTTGCGCTGCTT	1A	501031088	A	G	A/A	A/A	A/A	A/A	A/A	G/G	G/G	A/A	A/A	A/A	A/A	A/A	A/A	A/A	A/A	A/A	A/A	G/G	A/A	A/A	A/A	A/A	A/A	G/G	A/A	G/G	A/A	A/A	G/G	A/A	A/A	G/G	A/G	A/G	G/G	A/A	A/A	A/A	A/A	A/A	A/A	A/A	A/A	A/A
AX-95188181	CCGGCGTCGAGCTGCTGCCCGCCTCCGGCGACACC[C/G]TCGACAGCCCCTTCTGCTGGAACGTCTACGGCAAC	1A	502805016	C	G	C/C	C/C	C/C	G/G	G/G	G/G	G/G	C/C	G/G	G/G	G/G	G/G	G/G	G/G	G/G	G/G	C/C	G/G	C/C	G/G	G/G	G/G	C/C	G/G	C/C	G/G	G/G	-	G/G	C/C	C/C	G/G	G/G	G/G	G/G	G/G	G/G	G/G	-	G/G	C/C	C/G	C/C	C/C
AX-94442809	TACTCATATATAATAGCAATAGAAGGAGGTTACAG[C/T]TATACTCAGGAGGATGTGTTCTGGTACAAAATTGT	1A	503376335	T	C	T/T	T/T	T/T	C/C	T/T	T/T	T/T	T/T	C/C	C/C	C/C	C/C	C/C	C/C	C/C	C/C	T/T	T/T	T/T	T/T	C/C	C/C	T/T	T/T	T/T	T/T	C/C	T/T	T/T	T/T	T/T	T/T	T/T	T/C	T/T	C/C	C/C	C/C	-	C/C	T/T	T/C	T/T	T/T
AX-95083535	CAGACTGCATAAAAATAGAGTACACAGGCTGGATC[A/G]TGTTTCCTCAATCAAATTATAGTAATTGTTCATGG	1A	505524367	A	G	G/G	G/G	G/G	G/G	G/G	A/A	A/A	G/G	G/G	A/A	A/A	A/A	A/A	A/A	A/A	A/A	G/G	A/A	G/G	A/A	G/G	G/G	A/A	A/A	G/G	A/A	G/G	G/G	A/A	G/G	G/G	A/A	A/A	A/A	A/A	G/G	A/A	G/G	G/G	G/G	G/G	G/G	G/G	G/G
AX-94445422	ACTTACAATGAGAAGCGACTAGATTCACTGGAGGC[C/T]GCAGCAAATCCCAAAGATGATGAGATCAGCAGAAT	1A	505675814	T	C	-	T/T	T/T	C/C	C/C	C/C	C/C	T/T	C/C	C/C	C/C	C/C	C/C	C/C	C/C	C/C	T/T	C/C	T/T	C/C	C/C	C/C	C/C	C/C	C/C	C/C	C/C	T/T	C/C	T/T	T/T	C/C	C/C	C/C	C/C	C/C	T/T	C/C	T/C	C/C	T/T	T/C	T/C	T/T
AX-94987165	GGGGAGATGTTGGCGTTGTCTTGCGAGGGCAGCAT[C/T]GTAACTGGACATATGCTGCCTCATCACCGCAAGCT	1A	506854621	T	C	C/C	C/C	C/C	T/T	C/C	C/C	C/C	C/C	-	C/C	C/C	C/C	C/C	C/C	C/C	C/C	C/C	C/C	C/C	C/C	T/T	T/T	T/T	C/C	C/C	C/C	T/T	C/C	C/C	C/C	C/C	C/C	C/C	C/C	C/C	T/T	C/C	T/T	T/C	T/T	C/C	T/C	C/C	C/C
AX-94449293	GAGATTGCTAACCAGGCCTGTCGCTAATGAATGAG[C/T]TTTTCTCCCCAAAAGATGCATGTTGATTCATGTAT	1A	507079317	T	C	T/T	T/T	T/T	C/C	T/T	T/T	T/T	T/T	C/C	T/T	T/T	T/T	T/T	T/T	T/T	T/T	T/T	T/T	T/T	T/T	C/C	C/C	C/C	T/T	T/T	T/T	C/C	T/T	T/T	T/T	T/T	T/T	T/T	T/T	T/T	C/C	T/T	C/C	-	C/C	T/T	T/T	T/T	T/T
AX-95194961	TGAAGTCAAAGCCTCTGGATTCGAGATTCGACGGC[C/T]GCAAGGTCCAGCTGCGCCAAGCATTGAAGCAGAAG	1A	508555050	T	C	C/C	C/C	C/C	T/T	C/C	C/C	C/C	C/C	T/T	C/C	C/C	C/C	C/C	C/C	C/C	C/C	C/C	C/C	C/C	C/C	T/T	T/T	T/T	C/C	C/C	C/C	T/T	C/C	C/C	C/C	C/C	C/C	C/C	C/C	C/C	T/T	C/C	T/T	T/C	T/T	C/C	T/C	C/C	C/C
AX-94775918	TGTGTCGGTGCCGTCTGTCCGTAATCTCGGTGATG[C/T]GTATGTTCTTCTTCATATTTATGTATTTGTAGTGC	1A	508640919	T	C	T/T	T/T	T/T	C/C	T/T	T/T	T/T	T/T	C/C	T/T	T/T	T/T	T/T	T/T	T/T	T/T	T/T	T/T	T/T	T/T	C/C	C/C	C/C	T/T	C/C	T/T	C/C	T/T	T/T	T/T	T/T	T/T	T/T	T/T	T/T	C/C	T/T	C/C	T/C	C/C	T/T	T/C	T/T	T/T
AX-94519549	CGGCGACGCATTGTTGGCCAGCCAGTGATAGAACT[A/C]TCTGCAGCTCGCTTGGTGCTTAGGCATGCATGCAC	1A	508724029	A	C	A/A	A/A	A/A	C/C	A/A	A/A	A/A	A/A	C/C	A/A	C/C	C/C	C/C	C/C	C/C	C/C	A/A	A/A	A/A	A/A	C/C	C/C	C/C	A/A	A/A	A/A	C/C	A/A	A/A	A/A	A/A	A/A	A/A	A/C	A/A	C/C	A/A	C/C	A/C	C/C	A/A	-	A/A	A/A
Glu-A1_2*		1A	508726338	A	T	A/A	A/A	A/A	T/T	A/A	A/A	A/A	A/A	T/T	A/A	T/T	T/T	T/T	T/T	T/T	T/T	A/A	A/A	A/A	A/A	T/T	T/T	T/T	A/A	A/A	A/A	T/T	A/A	A/A	A/A	A/A	A/A	A/A	A/A	A/A	T/T	T/T	T/T	T/T	T/T	A/A	T/T	A/A	A/A
Glu-A1_1		1A	508726339	A	T	T/T	T/T	T/T	A/A	T/T	T/T	T/T	T/T	A/A	T/T	T/T	T/T	T/T	T/T	T/T	T/T	T/T	T/T	T/T	T/T	A/A	A/A	A/A	T/T	T/T	T/T	A/A	T/T	T/T	T/T	T/T	T/T	T/T	T/T	T/T	A/A	T/T	A/A	A/A	A/A	T/T	A/A	T/T	T/T
Glu-A1_null		1A	508726340	A	T	T/T	T/T	T/T	T/T	T/T	T/T	T/T	T/T	T/T	T/T	A/A	A/A	A/A	A/A	A/A	A/A	T/T	T/T	T/T	T/T	T/T	T/T	T/T	T/T	T/T	T/T	T/T	T/T	T/T	T/T	T/T	T/T	T/T	T/T	T/T	T/T	A/A	T/T	T/T	T/T	T/T	T/T	T/T	T/T
AX-94509092	CGGCGGGACGGCAACGTGACGGTGGCCGAGTACGC[G/T]GAGAACGACCTGGCGCCGCCGGACTCCAACATCGT	1A	510281533	T	G	G/G	G/G	G/G	G/G	G/G	T/T	T/T	G/G	G/G	T/T	T/T	T/T	T/T	T/T	T/T	T/T	G/G	T/T	G/G	G/G	G/G	G/G	G/G	T/T	T/T	T/T	G/G	G/G	G/G	G/G	G/G	T/T	T/T	T/T	T/T	G/G	G/G	G/G	G/G	G/G	G/G	G/G	G/G	G/G
AX-95192108	TATTGATGAGTCCTGGTGGATGATAACATGTGCTG[C/G]CTGAAATTCTGGGCTTGCTGTCGTTTGGGTGATGA	1A	510373178	C	G	C/G	C/C	C/C	G/G	C/G	G/G	G/G	C/C	G/G	G/G	G/G	G/G	G/G	G/G	G/G	G/G	C/C	G/G	C/C	C/C	G/G	G/G	G/G	G/G	G/G	G/G	G/G	C/C	C/C	C/C	C/C	G/G	G/G	G/G	G/G	G/G	C/G	G/G	C/G	G/G	C/C	C/G	C/G	C/C
AX-94826839	CACGACAAACGGGTCCTCAAAACTTTCCTATGAGC[A/G]CACCAACAATGCTGCCATCAATCTCAATGAATCAT	1A	513624161	A	G	A/A	A/A	A/A	G/G	A/A	G/G	G/G	A/A	G/G	G/G	A/A	A/A	A/A	A/A	A/A	A/A	A/A	G/G	A/A	A/A	G/G	G/G	G/G	G/G	A/A	G/G	G/G	A/A	A/A	A/A	A/A	G/G	G/G	A/G	G/G	G/G	A/A	G/G	A/G	G/G	A/A	A/G	A/A	A/A
AX-95631320	GGAGGAATCTGAACGTCCATTTCTGGCTCGGCATG[A/C]TGAGCAGGCTGAGAAGATTTGCTGAGAGGAACGTC	1A	513661825	A	C	A/A	A/A	A/A	C/C	C/C	A/A	A/A	A/A	C/C	A/A	C/C	C/C	C/C	C/C	C/C	C/C	A/A	A/A	A/A	A/A	C/C	C/C	C/C	A/A	A/A	A/A	C/C	A/A	A/A	A/A	A/A	A/C	A/A	A/C	A/A	C/C	C/C	C/C	-	C/C	A/A	-	A/A	A/A
AX-94535560	GTGCGCATGAGTACATTGCCTCAGAAGAAGTAACC[A/G]AAGATGAGCGCAGTCAGGGACGCCACGACGACAGC	1A	513933943	A	G	A/A	A/A	A/A	G/G	G/G	A/A	A/A	A/A	G/G	A/A	G/G	G/G	G/G	G/G	G/G	G/G	A/A	A/A	A/A	A/A	G/G	G/G	G/G	A/A	G/G	A/A	G/G	A/A	A/A	A/A	A/A	A/A	A/A	A/G	A/A	G/G	G/G	G/G	A/G	G/G	A/A	A/G	A/A	A/A
AX-94737712	GGCATCAGGAGGCAGTGCAAGTACTCGAGGATGTG[C/G]ATGACGACAAGGCGGTTGCCCGAGCT	1A	514691778	C	G	C/C	C/C	C/C	C/C	G/G	C/C	C/C	C/C	C/C	C/C	G/G	G/G	G/G	G/G	G/G	G/G	C/C	C/C	C/C	C/C	C/C	C/C	C/C	C/C	G/G	C/C	C/C	C/C	C/C	C/C	C/C	C/C	C/C	C/G	C/C	C/C	C/C	C/C	C/C	C/C	C/C	C/C	C/C	C/C
AX-94586921	TACATGATGGGCTTGGACAGAGAGGTGGAACAAGA[C/T]ACCAGAGGGCATGCTGCGCGCATACTGCTGGAGCT	1A	514887955	T	C	T/T	T/T	T/T	T/T	C/C	T/T	T/T	T/T	T/T	T/T	C/C	C/C	C/C	C/C	C/C	C/C	T/T	T/T	T/T	T/T	T/T	T/T	T/T	T/T	C/C	T/T	T/T	T/T	T/T	T/T	T/T	T/T	T/T	C/C	T/T	T/T	T/T	T/T	T/T	T/T	T/T	T/T	T/T	T/T
AX-94718117	GTGGTTCGGGCTTGTAGTTGGATCAGCAAACATCT[A/C]TCCCAACTCCCAAATACGTACTCTCTTCCATCTCA	1A	514890018	A	C	C/C	C/C	C/C	C/C	A/A	C/C	C/C	C/C	C/C	C/C	A/A	A/A	A/A	A/A	A/A	A/A	C/C	C/C	C/C	C/C	C/C	C/C	C/C	C/C	A/A	C/C	C/C	C/C	C/C	C/C	C/C	C/C	C/C	A/C	C/C	C/C	C/C	C/C	C/C	C/C	C/C	C/C	C/C	C/C
AX-95632782	CTCTAGCTGCCGGCTGTCTTGCAGAGAGAAAAGTG[A/G]TGTCCAGAACTCCAGGATCGTAGTGCGTATTGGTG	1A	516373192	A	G	G/G	G/G	G/G	G/G	A/A	A/A	A/A	G/G	G/G	-	A/A	A/A	A/A	A/A	A/A	A/A	G/G	A/A	G/G	G/G	G/G	G/G	G/G	A/A	A/A	A/A	G/G	G/G	G/G	G/G	G/G	A/A	A/A	A/A	A/A	G/G	A/A	G/G	G/G	G/G	G/G	G/G	G/G	G/G
AX-94624955	AGGCAGCCTGGCAGATCCGGAGATGATGGCTTCTG[C/T]CAGCAGTCCCAGTCGGTTTAATTCCACCGACCGGT	1A	516564171	T	C	T/T	T/T	T/T	C/C	T/T	T/T	T/T	T/T	C/C	T/T	T/T	T/T	T/T	T/T	T/T	T/T	C/C	T/T	T/T	T/T	C/C	C/C	T/T	T/T	T/T	T/T	C/C	T/T	T/T	T/T	T/T	T/T	T/T	T/T	T/T	C/C	T/T	C/C	T/C	C/C	T/T	T/T	T/T	T/T
AX-94476549	TGTCATCGGATTTCAGTCCACCTGCTAGTGGCAGC[C/T]GAGTGATGGCATGCCCAATTGAGATTGGAAAAATG	1A	517412057	T	C	T/T	T/T	T/T	T/T	C/C	C/C	C/C	T/T	T/T	C/C	T/T	T/T	T/T	T/T	T/T	T/T	T/T	C/C	T/T	T/T	T/T	T/T	T/T	C/C	T/T	C/C	T/T	T/T	T/T	T/T	T/T	T/T	C/C	T/C	C/C	T/T	T/T	T/T	T/T	T/T	T/T	T/T	T/T	T/T
AX-94437971	AACATAACTCCCGACAATCATCACATTACAGCAAA[C/T]ATTGGTGAACCAATGTCAGCTCCCACTGGCCGTAA	1A	517482783	T	C	C/C	T/T	C/C	C/C	C/C	T/T	T/T	C/C	C/C	T/T	C/C	C/C	C/C	C/C	C/C	C/C	C/C	T/T	C/C	C/C	C/C	C/C	C/C	T/T	C/C	T/T	C/C	T/T	C/C	C/C	C/C	C/C	T/T	-	T/T	C/C	C/C	C/C	C/C	C/C	T/T	T/T	C/C	T/T
AX-94725964	GCCAGAAAACACGCATGATAAGGCCTGGGAGGCAA[G/T]CAGCGAGGTCCCAAACGGCAAGCCTGATGATGAAG	1A	517517619	T	G	G/G	G/G	G/G	G/G	G/G	T/T	T/T	G/G	G/G	T/T	G/G	G/G	G/G	G/G	G/G	G/G	G/G	T/T	G/G	G/G	G/G	G/G	G/G	T/T	G/G	T/T	G/G	G/G	G/G	G/G	G/G	G/G	T/T	T/G	T/T	G/G	G/G	G/G	G/G	G/G	G/G	G/G	G/G	G/G
AX-94769932	TCGAGCGTGTCAGCATCCTGCTTCTCTCGCTTCAG[C/T]GAAGAACACGGACCCTCAAAGACAACGTCTCCGCT	1A	520338516	T	C	T/T	T/T	T/T	T/T	T/T	C/C	C/C	T/T	T/T	C/C	T/T	T/T	T/T	T/T	T/T	T/T	C/C	C/C	T/T	T/T	T/T	T/T	T/T	C/C	T/T	C/C	T/T	T/T	T/T	T/T	T/T	T/T	C/C	T/C	C/C	T/T	C/C	T/T	T/T	T/T	T/T	T/T	T/T	T/T
AX-94927265	GCTTCTGAGTAGTAGTCACGACCGTAGCTCATATC[G/T]GTGATTTCAGCTCGGCTGCCACGTTTCGGTGTTTG	1A	520413112	T	G	G/G	G/G	G/G	T/T	T/T	T/T	T/T	G/G	T/T	T/T	G/G	G/G	G/G	G/G	G/G	G/G	G/G	G/G	G/G	G/G	T/T	T/T	G/G	T/T	G/G	T/T	T/T	G/G	G/G	G/G	T/T	G/G	G/G	G/G	G/G	T/T	G/G	T/T	T/T	T/T	G/G	G/G	T/T	G/G
AX-94508777	AAAGGAGTTTCGGGACTCTAAGGTGCGCATATCAA[C/T]TAATTCAGGACGAGCATGCTTGAGATCTTTGCAGG	1A	520583745	T	C	T/T	C/C	T/T	C/C	C/C	C/C	T/T	T/T	C/C	C/C	C/C	C/C	C/C	C/C	C/C	C/C	C/C	C/C	C/C	T/T	C/C	C/C	C/C	T/T	T/T	T/T	C/C	C/C	T/T	T/T	C/C	T/T	C/C	C/C	C/C	C/C	C/C	C/C	C/C	C/C	C/C	T/C	C/C	T/T
AX-94706964	CAGCTGCTGCTCCGGCGACATGGCGCGGAACTCGT[C/G]CCCCTCGATGACGATGCCGCTGGGGTCGTTGCTGG	1A	521258770	C	G	-	G/G	G/G	G/G	G/G	G/G	C/C	G/G	G/G	C/G	C/C	C/C	C/C	C/C	C/C	-	G/G	-	-	G/G	G/G	G/G	G/G	C/C	G/G	C/C	G/G	G/G	G/G	G/G	G/G	G/G	C/G	C/G	G/G	G/G	G/G	G/G	G/G	G/G	-	-	G/G	G/G
AX-94426657	CATTTACGGAAGCCAAGATGAAGTGAGACGCTGCA[A/G]CCTTTCTTTCTTACCATAAGACCTCTACCGTTCAT	1A	521323237	A	G	G/G	G/G	G/G	G/G	G/G	G/G	A/A	G/G	G/G	G/G	A/A	A/A	A/A	A/A	A/A	A/A	A/A	A/A	A/A	G/G	G/G	G/G	G/G	A/A	G/G	A/A	G/G	G/G	G/G	G/G	A/A	G/G	A/A	A/A	A/A	G/G	G/G	G/G	G/G	G/G	A/A	A/G	G/G	A/A
AX-94638745	GTTGGAAAGCTGAGATCGGACTTCCTGGGGACAAA[A/G]TTCGTCATGTACGACAATCAGAAACCATACGACGG	1A	521643778	A	G	G/G	G/G	G/G	G/G	A/A	G/G	A/A	A/G	G/G	A/G	A/A	A/A	A/A	A/A	A/A	A/A	A/A	A/A	A/A	G/G	G/G	G/G	A/A	A/A	-	A/A	-	G/G	G/G	G/G	A/A	G/G	A/A	A/A	A/A	G/G	A/A	G/G	G/G	G/G	A/A	A/G	-	G/G
AX-94868846	ATAATCATCGATATAGTGGTCGGAGCAGACAAGAA[A/G]CACGGGGAGGTGCATGCCTTGCTCGATCTGTACAT	1A	522506470	A	G	G/G	G/G	G/G	G/G	A/A	G/G	A/A	G/G	G/G	G/G	A/A	A/A	A/A	A/A	A/A	A/A	A/A	A/A	A/A	G/G	G/G	G/G	G/G	A/A	G/G	A/A	G/G	G/G	G/G	G/G	A/A	G/G	A/A	A/A	A/A	G/G	A/A	G/G	G/G	G/G	A/A	A/A	G/G	G/G
AX-95137011	GCATCACCAAGGGACATGTACTACCCTCCAACTCC[A/C]GTCAATGAGGATTCAAGTTACAAGATCGAGTTGTC	1A	522980606	A	C	C/C	C/C	C/C	C/C	A/A	C/C	A/A	C/C	C/C	-	A/A	A/A	A/A	A/A	A/A	A/A	A/A	A/A	A/A	C/C	C/C	C/C	C/C	A/A	C/C	A/A	C/C	C/C	C/C	C/C	A/A	C/C	A/A	A/A	A/A	C/C	C/C	C/C	C/C	C/C	A/A	A/C	C/C	C/C
AX-94497323	ACAAATACAGTTCAGTAATACAAGGATAGAAGGAT[C/G]TTAGCCTGGAACTGAATCTGCATACTATGATGCTT	1A	527955247	C	G	G/G	G/G	G/G	G/G	G/G	G/G	C/C	G/G	G/G	C/G	C/C	C/C	C/C	C/C	C/C	C/C	C/C	C/C	C/C	G/G	G/G	G/G	C/C	C/C	G/G	C/C	G/G	G/G	G/G	G/G	C/C	G/G	C/C	C/C	C/C	G/G	C/C	G/G	G/G	G/G	C/C	C/G	G/G	G/G
AX-94492604	CAGTTTGAGTGTCTTGAGGGAGTGCGCCACCAAAC[C/T]TCTCGAGCGGATATTTGGACAACCACACACTTCTA	1A	529788863	T	C	T/T	T/T	T/T	T/T	C/C	T/T	C/C	T/T	T/T	T/T	C/C	C/C	C/C	C/C	C/C	C/C	C/C	C/C	C/C	T/T	T/T	T/T	C/C	C/C	T/T	T/T	T/T	T/T	T/T	T/T	C/C	T/T	C/C	C/C	C/C	T/T	C/C	T/T	T/T	T/T	C/C	T/C	T/T	T/T
AX-94960090	GTTAGTGGTTCCATCCCTTATGAAGAGATGACTCC[G/T]CTCCAAGCAGCTTATGCAGTTGTTAATAAGAACTT	1A	530173397	T	G	G/G	G/G	G/G	G/G	T/T	G/G	T/T	G/G	G/G	G/G	T/T	T/T	T/T	T/T	T/T	T/T	T/T	T/T	T/T	G/G	G/G	G/G	T/T	T/T	G/G	G/G	G/G	G/G	G/G	G/G	T/T	G/G	T/T	T/T	T/T	G/G	T/T	G/G	G/G	G/G	T/T	T/G	G/G	T/T
AX-94504454	GACTGTAAATCTCTCCAGGCGAAATTTTGCTCCCA[G/T]ACAACTGAAAGATCGACTCGGTTTGGTTTACTCCT	1A	530203453	T	G	T/T	T/T	T/T	T/T	G/G	T/T	G/G	T/T	T/T	T/T	G/G	G/G	G/G	G/G	G/G	G/G	G/G	G/G	G/G	T/T	T/T	T/T	G/G	G/G	T/T	T/T	T/T	T/T	T/T	T/T	G/G	T/T	G/G	G/G	G/G	T/T	G/G	T/T	T/T	T/T	G/G	-	T/T	G/G
AX-94583506	GGAATCAGAGCAGAATGGTGAGCCGGAAATTGATG[C/T]TGGGAGCAGGAAGAGGAAGAGCTTGGGAGAACTGG	1A	530236583	T	C	T/T	T/T	T/T	T/T	C/C	T/T	C/C	T/T	T/T	T/T	C/C	C/C	C/C	C/C	C/C	C/C	C/C	C/C	C/C	T/T	T/T	T/T	C/C	C/C	T/T	T/T	T/T	T/T	T/T	T/T	C/C	T/T	C/C	C/C	C/C	T/T	C/C	T/T	T/T	T/T	C/C	T/C	T/T	C/C
AX-94726800	CGCAGCTGTCCAAGATGCTGATCCAGGAGGAGATC[A/G]ACGAGAACTGCACGGTGTACATCGACGCCGCCAAC	1A	530257627	A	G	G/G	G/G	G/G	G/G	A/A	G/G	A/A	G/G	G/G	G/G	A/A	A/A	A/A	A/A	A/A	A/A	A/A	A/A	A/A	G/G	G/G	G/G	G/G	A/A	G/G	G/G	G/G	G/G	G/G	G/G	A/A	G/G	A/A	A/A	A/A	G/G	A/A	G/G	G/G	G/G	A/A	A/G	G/G	A/A
AX-94406149	TAGGTTGACAGGATTCTGTACTCGTCCGTAGTCTA[C/T]CCACATAACTACGGTTTCGTACCACGGACGCTGTG	1A	531643044	T	C	T/T	T/T	T/T	T/T	C/C	T/T	C/C	T/T	C/C	T/T	C/C	C/C	C/C	C/C	C/C	T/C	C/C	C/C	C/C	T/T	T/T	T/T	T/T	C/C	T/T	C/C	T/T	T/T	T/T	T/T	C/C	T/T	C/C	C/C	C/C	T/T	C/C	T/T	T/T	T/T	C/C	T/C	T/T	C/C
AX-94919955	ATCAGGACTTGAACATGATGAGTTGGTTTCGATTG[C/T]GGAACCACTGCTCTCAGACCTTCCTGGTGTGAAAC	1A	532245007	T	C	C/C	C/C	C/C	C/C	T/T	C/C	T/T	C/C	T/T	T/T	T/T	T/T	T/T	T/T	T/T	T/T	T/T	T/T	T/T	C/C	C/C	C/C	T/T	C/C	C/C	C/C	C/C	C/C	C/C	C/C	T/T	C/C	T/T	T/T	T/T	C/C	T/T	C/C	C/C	C/C	T/T	T/C	T/T	T/T
AX-94971351	GAGCCTTTGACCAATCTGCAGCAACTTCGTCGAAC[A/G]GCGAGATATAGCGATGCGCTGGTCTGTAACCGTGT	1A	532253624	A	G	A/A	A/A	A/A	A/A	G/G	A/A	G/G	A/A	G/G	G/G	G/G	G/G	G/G	G/G	G/G	G/G	G/G	G/G	G/G	A/A	A/A	A/A	G/G	G/G	A/A	G/G	A/A	A/A	A/A	A/A	-	A/A	G/G	G/G	G/G	A/A	G/G	A/A	A/A	A/A	G/G	A/G	G/G	G/G
AX-94440483	TGGTGTTGGTATAAGATGGCAAACTAGAGAGTAAT[A/T]AAAGGAGGGGCGAGTTATCCCCAAGCATATAGAAC	1A	532815438	A	T	A/A	A/A	A/A	A/A	A/A	A/A	T/T	A/A	T/T	T/T	A/A	A/A	A/A	A/A	T/T	A/A	A/A	T/T	A/T	A/A	A/A	A/A	T/T	T/T	T/T	T/T	A/A	A/A	A/A	A/A	T/T	A/A	T/T	A/T	T/T	A/A	A/A	A/A	A/A	A/A	A/A	A/A	T/T	A/A
AX-94972237	AACCTTTGCATGTCGGTTCTTGTGCAAGAAGTTGT[A/G]AGTGCAGACTACGCCTTCGTGATACATACTACCAA	1A	532816214	A	G	G/G	G/G	G/G	G/G	G/G	G/G	A/A	G/G	A/A	A/A	G/G	G/G	G/G	G/G	A/A	G/G	G/G	A/A	-	G/G	G/G	G/G	A/A	A/A	A/A	A/A	G/G	G/G	G/G	G/G	A/A	G/G	A/A	A/G	A/A	G/G	G/G	G/G	G/G	G/G	G/G	G/G	A/A	G/G
AX-94681397	TTCTACGAACTTAAAAAGTCATGCCAGCTTTTGCT[C/G]AATATCCTCTTTCCAATGCTATGGTTAACGTAGCA	1A	533147811	C	G	-	G/G	C/C	G/G	G/G	G/G	C/C	G/G	C/C	C/C	G/G	G/G	G/G	G/G	C/C	G/G	G/G	G/G	C/G	G/G	G/G	G/G	C/C	C/C	C/C	C/C	G/G	G/G	G/G	G/G	C/C	G/G	C/G	G/G	G/G	G/G	G/G	G/G	G/G	G/G	G/G	G/G	C/C	G/G
AX-95652758	CACTAGTGTTTTTTGATAAAATTTACGCCCACCTC[A/G]GTGATGATCTGTAACCATCACTCAATGTGACGGTA	1A	533445237	A	G	G/G	G/G	A/A	G/G	G/G	G/G	A/A	G/G	A/A	A/A	G/G	G/G	A/G	G/G	G/G	A/A	G/G	G/G	A/A	G/G	G/G	G/G	A/A	A/A	A/A	A/A	G/G	G/G	G/G	G/G	A/A	G/G	G/G	G/G	G/G	G/G	G/G	G/G	G/G	G/G	G/G	G/G	A/A	G/G
AX-94668245	GCCTGACTTTGGAGAGCAAGGGAAAGAATCACCTA[C/G]TGCTTTCTCGGTGCACCGGTCGCCAGTTAGGCAAT	1A	533447922	C	G	G/G	G/G	C/C	G/G	G/G	G/G	C/C	G/G	-	C/C	G/G	G/G	C/G	G/G	G/G	C/C	G/G	G/G	C/C	G/G	G/G	G/G	C/C	C/C	C/C	C/C	G/G	G/G	G/G	G/G	C/C	G/G	G/G	G/G	G/G	G/G	G/G	G/G	G/G	G/G	G/G	G/G	C/C	G/G
AX-94460676	TACATATCACTTGTTATTCATGGAGAGCGTCTATA[C/T]CTTATCCTGGATTGGTACAAAAGAACGACATGGAT	1A	533450142	T	C	T/T	T/T	C/C	T/T	T/T	T/T	C/C	T/T	C/C	C/C	T/T	T/T	T/C	T/T	T/T	C/C	T/T	T/T	C/C	T/T	T/T	T/T	C/C	C/C	C/C	C/C	T/T	T/T	T/T	T/T	C/C	T/T	T/T	T/T	T/T	T/T	T/T	T/T	T/T	T/T	T/T	T/T	-	T/T
AX-94515468	CAGATCTCCTGAATCATCTGCAGGCTACAAACTCG[C/G]CGGGACTTCCGATCTTGTGTGCAACAGTGCGTACG	1A	534201522	C	G	C/C	C/C	G/G	C/C	C/C	C/C	G/G	C/C	G/G	G/G	C/C	C/C	C/C	C/C	C/C	G/G	C/C	C/C	G/G	C/C	C/C	C/C	C/C	G/G	G/G	G/G	C/C	C/C	C/C	C/C	G/G	C/C	C/C	C/C	C/C	C/C	C/C	C/C	C/C	C/C	G/G	G/G	G/G	C/C
AX-95166641	CTGGTGCTGTTGCCTCAGATAAAAGAAGAAGTGTA[C/T]GGGAAGCAGCTTTGTCATCACAAGACCAAGAAAAT	1A	534242479	T	C	C/C	C/C	T/T	C/C	C/C	C/C	T/T	C/C	T/T	T/T	C/C	C/C	C/C	C/C	C/C	T/T	C/C	C/C	T/T	C/C	C/C	C/C	C/C	T/T	T/T	T/T	C/C	C/C	C/C	C/C	T/T	C/C	C/C	C/C	C/C	C/C	C/C	C/C	C/C	C/C	C/C	C/C	T/T	C/C
AX-94676999	TCAGCGAATCCCAATTCATTTGGCCTGTTGTTTGC[C/T]CGCTCGCTCTATTTCACCTGCTGTAAACAAACAAA	1A	534265526	T	C	T/T	T/T	C/C	T/T	T/T	T/T	C/C	T/T	C/C	C/C	T/T	T/T	-	T/T	T/T	C/C	T/T	C/C	C/C	T/T	C/C	T/T	C/C	C/C	-	C/C	T/T	T/T	T/T	T/T	C/C	T/T	-	T/C	C/C	T/T	T/T	T/T	T/T	T/T	T/T	T/T	-	T/T
AX-94502624	AGATAAAGCGGTTTAAATCTAATAAGATTGGGACT[C/T]CATTGTGTATGATATTTTCTGTACAATCATTTATG	1A	534271653	T	C	C/C	T/T	C/C	C/C	T/T	T/T	C/C	C/C	C/C	C/C	T/T	T/T	T/C	T/T	T/T	C/C	T/T	C/C	C/C	C/C	T/T	C/C	C/C	C/C	C/C	C/C	C/C	T/T	C/C	C/C	C/C	C/C	C/C	T/C	C/C	C/C	T/T	T/T	T/T	T/T	T/T	T/T	C/C	T/T
AX-94425953	TGGCTAAGCAGTGAAATTAGTTTTGTTTCTCCCTC[A/C]GATCCATATAATCGTGAACTGTTACTCCCTCTGTA	1A	535315046	A	C	A/A	A/A	A/A	A/A	A/A	A/A	A/A	C/C	A/A	C/C	A/A	A/A	A/A	A/A	A/A	C/C	A/A	A/A	C/C	A/A	C/C	C/C	A/A	A/A	C/C	C/C	C/C	A/A	C/C	A/A	A/A	C/C	A/A	A/A	A/A	C/C	A/A	A/A	A/A	A/A	C/C	C/C	A/A	A/A
AX-94616748	AAGCCGGCCACTTGGTAGTTGAAGCGCAATCCGCC[A/T]AATTATAGTTCGAATTTGCAGTCGGATGTATACAC	1A	535418403	A	T	T/T	T/T	A/A	T/T	T/T	T/T	A/A	A/A	A/A	A/A	T/T	T/T	T/T	T/T	T/T	A/A	T/T	T/T	A/A	T/T	A/A	A/A	T/T	T/T	A/A	A/A	-	T/T	A/A	T/T	A/A	A/A	T/T	T/T	T/T	A/A	T/T	T/T	T/T	T/T	A/A	A/A	A/A	T/T
AX-95657284	TGCTGCATCAAAAATCTGGCGGCTCTAACCGGGCA[C/T]GCACCTCCGCTGCCTTCTATGCTGTTTGAGTTCAG	1A	535434633	T	C	C/C	C/C	C/C	C/C	C/C	C/C	C/C	T/T	C/C	T/T	C/C	C/C	C/C	C/C	C/C	T/T	C/C	C/C	T/T	C/C	T/T	T/T	C/C	C/C	T/T	T/T	T/T	C/C	T/T	C/C	C/C	T/T	C/C	C/C	C/C	T/T	C/C	C/C	C/C	C/C	T/T	T/T	C/C	C/C
AX-94444426	ACAAGAACCAGTCAAGAGCCACATCGGCTTCTTTC[C/T]TTCGGCGTCTGTCTCCGGTAGGCTGATTAAACCCA	1A	537971961	T	C	C/C	C/C	C/C	C/C	C/C	C/C	C/C	T/T	C/C	-	C/C	C/C	C/C	C/C	C/C	T/T	C/C	C/C	T/T	C/C	T/T	-	C/C	C/C	C/C	C/C	T/T	C/C	C/C	C/C	C/C	T/T	C/C	C/C	C/C	T/T	C/C	C/C	C/C	C/C	T/T	C/C	C/C	C/C
AX-94873283	TTGAATAAATGGGTCAGGAACTCAGGATGAATTAG[C/T]TGTTGGAGTAGCTGGGGATATGCATCCGGTGCTGT	1A	538783060	T	C	T/T	T/T	T/T	T/T	T/T	T/T	T/T	C/C	T/T	C/C	T/T	T/T	-	T/T	T/T	C/C	T/T	T/T	C/C	T/T	C/C	C/C	T/T	T/T	T/T	T/T	C/C	T/T	T/T	T/T	T/T	C/C	T/T	T/T	T/T	C/C	T/T	T/T	T/T	T/T	C/C	T/T	T/T	T/T
AX-95653947	AAAGAGGGAGCGAAAGTTGACAAGTCTATGCTGTC[A/G]TCAAGAGACGCAGCTGAGAGACCGATGAAAGCTGA	1A	540051136	A	G	A/A	A/A	A/A	A/A	A/A	A/A	A/A	G/G	A/A	G/G	G/G	G/G	G/G	G/G	G/G	A/A	G/G	G/G	A/A	A/A	-	G/G	A/A	A/A	A/A	A/A	G/G	A/A	A/A	A/A	A/A	G/G	G/G	G/G	G/G	G/G	A/A	A/A	A/A	A/A	A/A	A/A	A/A	A/A
AX-95683952	TTTGAGCAGCGTGGCGACGGACGTTTGGGTGGACG[A/G]CAGCTTGCTCCTCTGATTGTTTTGCTTCTGATGTA	1A	540051775	A	G	A/A	A/A	A/A	A/A	A/A	A/A	A/A	G/G	A/A	G/G	G/G	G/G	G/G	G/G	G/G	G/G	G/G	G/G	G/G	A/A	G/G	G/G	A/A	A/A	A/A	A/A	G/G	A/A	A/A	A/A	A/A	G/G	G/G	G/G	G/G	G/G	-	A/A	A/A	A/A	A/A	A/A	A/A	G/G
AX-94732625	GCCTGAGTTTGACTTATTTTTATAGGGTTTTGCGA[C/T]GGTCGTGCCGCCTTTGGCTTGTGTCTTGTATAGCT	1A	540051921	T	C	T/T	T/T	T/T	T/T	T/T	T/T	T/T	C/C	T/T	-	C/C	C/C	C/C	C/C	C/C	C/C	C/C	C/C	C/C	T/T	C/C	C/C	T/T	T/T	T/T	T/T	C/C	T/T	T/T	T/T	T/T	C/C	C/C	C/C	C/C	C/C	T/T	T/T	T/T	T/T	T/T	T/T	T/T	C/C
AX-95214312	CCATCACAATGCTAACTTTGCTGTCAACTTTGAGG[A/G]CTGGTTTATTTCCCATATAAAGTGCACCCATCAGT	1A	540146935	A	G	-	A/A	G/G	G/G	A/A	A/A	G/G	A/A	G/G	A/A	G/G	G/G	G/G	G/G	G/G	A/A	G/G	G/G	A/A	G/G	A/A	A/A	A/A	A/A	A/A	A/A	A/A	A/A	A/A	G/G	G/G	A/A	G/G	G/G	G/G	A/A	A/A	G/G	A/A	A/A	G/G	A/A	G/G	A/A
AX-94464571	TATTTCTCGGGTCGCTGCTGAAACTAAACTTTTGT[C/T]GAAAGGCCTGATCAAGCCTTTTGGTTTCACTGGTT	1A	541632664	T	C	C/C	T/T	T/T	C/C	T/T	T/T	T/T	C/C	T/T	-	C/C	C/C	T/T	C/C	-	T/T	C/C	C/C	T/T	C/C	T/T	C/C	T/T	T/T	T/T	T/T	C/C	T/T	T/T	-	T/T	C/C	C/C	C/C	C/C	T/T	T/T	T/T	T/T	T/T	T/T	T/T	T/T	T/T
AX-94585050	GAAAGGGTTCAAGGTGTGGAGGGAGCACCCCGAGC[A/G]GATGGTCGGCTTCTACCCACGGATGATCGACGGCG	1A	541991798	A	G	G/G	A/A	A/A	G/G	A/A	A/A	A/A	G/G	A/A	G/G	G/G	G/G	A/A	G/G	G/G	A/A	G/G	G/G	A/A	G/G	A/A	G/G	A/A	A/A	A/A	A/A	G/G	A/A	A/A	G/G	A/A	G/G	G/G	G/G	G/G	A/A	-	A/A	A/A	A/A	A/A	A/A	A/A	A/A
AX-94458307	CCATACATTACTGTTTGTGCATTTGAGAAATTTGG[A/C]ATCCAGAGTGTGTCATTACCTGCGGAGTTGAACTA	1A	542136607	A	C	C/C	C/C	C/C	C/C	C/C	C/C	C/C	A/A	C/C	A/A	A/A	A/A	C/C	A/A	A/A	C/C	A/A	A/A	C/C	C/C	C/C	A/A	C/C	C/C	C/C	C/C	A/A	C/C	C/C	C/C	C/C	A/A	A/A	A/A	A/A	C/C	C/C	C/C	C/C	C/C	C/C	C/C	C/C	C/C
AX-95228998	TTCCAAGGCGCCATCACCCTGAAGGATCTCGTCTT[A/G]CGGTTTACTGGGCCAGAGATGTGGATCATGCCGAA	1A	543042214	A	G	G/G	G/G	A/A	G/G	G/G	G/G	A/A	A/A	A/A	A/A	A/A	A/A	G/G	A/A	A/A	G/G	A/A	A/A	G/G	G/G	G/G	A/A	G/G	G/G	G/G	G/G	A/A	G/G	G/G	G/G	A/A	A/A	A/A	A/A	A/A	G/G	G/G	G/G	G/G	G/G	G/G	G/G	A/A	G/G
AX-94774940	CGAGACAGGAGGTGCCGGGGGAGACCTCGGCTTCG[C/T]GCCATCGCCATTTGAAGGAGCTGGTTGTCATTGGA	1A	543055492	T	C	T/T	T/T	C/C	T/T	T/T	T/T	C/C	C/C	C/C	C/C	C/C	C/C	T/T	C/C	C/C	T/T	C/C	C/C	T/T	T/T	T/T	C/C	T/T	T/T	T/T	T/T	C/C	T/T	T/T	T/T	C/C	C/C	C/C	C/C	C/C	T/T	T/T	T/T	T/T	T/T	T/T	T/T	C/C	T/T
AX-94480220	GGACCATGAGTGGTTCGCCAAAAGGTTTCAGCTTC[A/G]TGCGACATGGATACCAGCATATTTCATGGATATTC	1A	543181011	A	G	A/A	A/A	G/G	A/A	A/A	A/A	G/G	G/G	G/G	A/G	G/G	G/G	A/A	G/G	G/G	A/A	G/G	G/G	A/A	A/A	A/A	G/G	A/A	A/A	A/A	A/A	G/G	A/A	A/A	A/A	G/G	G/G	G/G	G/G	G/G	A/A	A/A	A/A	A/A	A/A	A/A	A/A	G/G	A/A
AX-94417718	GCGACACTTGCCAGTTGCCATGTAAAACACAAAAT[A/T]TTTGAAAGATGTGTTCGAGGCTTCTGTAAA	1A	543929712	A	T	T/T	T/T	A/A	T/T	T/T	T/T	A/A	A/A	A/A	A/A	A/A	A/A	T/T	A/A	A/A	T/T	A/A	A/A	T/T	T/T	T/T	A/A	T/T	T/T	T/T	T/T	A/A	T/T	T/T	T/T	A/A	A/A	A/A	A/A	A/A	T/T	-	T/T	T/T	T/T	T/T	T/T	A/A	T/T
AX-94749673	GGCTGACCGCTTCTCGCGCCCGCGGCTTTCGGAGC[G/T]GCTGCGGGTTATTTCCGTGCATGGCTCTGTTTTTT	1A	543961388	T	G	T/T	T/T	G/G	T/T	T/T	T/T	G/G	G/G	G/G	T/G	G/G	G/G	G/G	G/G	G/G	T/T	G/G	G/G	T/T	T/T	T/T	G/G	T/T	T/T	T/T	T/T	G/G	T/T	T/T	T/T	G/G	G/G	G/G	G/G	G/G	T/T	T/T	T/T	T/T	T/T	T/T	T/T	G/G	T/T
AX-95226098	CTCGATCTTCACTTCTCTGCACCCTTCTGGGGTAG[A/G]TGAATATTTTCTTACCTGTGCAATGTTAGTTGCGG	1A	544054375	A	G	G/G	G/G	A/A	G/G	G/G	G/G	A/A	A/A	A/A	A/A	A/A	A/A	A/A	A/A	A/A	G/G	A/A	A/A	G/G	G/G	G/G	A/A	G/G	G/G	G/G	G/G	A/A	G/G	G/G	G/G	A/A	A/A	A/A	A/A	A/A	G/G	G/G	G/G	G/G	G/G	G/G	G/G	A/A	G/G
AX-94395032	AGAACACATCAGGTATGCTTAACCGGCTGACGGTC[A/G]CAAAATTCATTCGAAGGCTTTGGAAGGCACACCTC	1A	544055210	A	G	G/G	G/G	G/G	G/G	A/A	G/G	G/G	G/G	G/G	G/G	G/G	G/G	G/G	G/G	G/G	A/A	G/G	G/G	G/G	G/G	A/A	G/G	G/G	G/G	A/A	A/A	G/G	G/G	G/G	G/G	G/G	G/G	G/G	G/G	G/G	G/G	A/G	G/G	A/A	A/A	G/G	G/G	G/G	G/G
AX-94467726	CTCATTCATCTTTACAAGTGACCGTAGAGCATAAG[A/G]AAGTAAGGAACTGATGTGATTATCAATCTATGACA	1A	544055358	A	G	A/A	A/A	G/G	A/A	A/A	A/A	G/G	G/G	G/G	A/G	G/G	G/G	G/G	G/G	G/G	A/A	G/G	G/G	A/A	A/A	A/A	G/G	A/A	A/A	A/A	A/A	G/G	A/A	A/A	A/A	G/G	G/G	G/G	G/G	G/G	A/A	A/A	A/A	A/A	A/A	A/A	A/A	G/G	A/A
AX-95652964	GAGATCACATACCAATTGCAGGGCCAGAGCAAGTC[A/G]CCAGGACCGGATCTGCACCGATGGGGTATAAAACC	1A	544170170	A	G	G/G	G/G	G/G	G/G	G/G	G/G	G/G	A/A	G/G	A/A	A/A	A/A	A/A	A/A	A/A	G/G	A/A	A/A	G/G	G/G	G/G	A/A	G/G	G/G	G/G	G/G	A/A	G/G	G/G	G/G	G/G	A/A	A/A	A/A	A/A	G/G	G/G	G/G	G/G	G/G	G/G	G/G	G/G	G/G
AX-94532291	GAGCTTGAGAAGGGATCTGGGGCGCTCGTGGATTG[G/T]GAGAAAGGATAGGCTGGAACTATTACCGCCGGGAG	1A	544170307	T	G	T/T	T/T	G/G	T/T	G/G	T/T	G/G	G/G	G/G	G/G	G/G	G/G	G/G	G/G	G/G	G/G	G/G	G/G	T/T	T/T	G/G	G/G	T/T	T/T	G/G	G/G	G/G	T/T	T/T	T/T	G/G	G/G	G/G	G/G	G/G	T/T	T/G	T/T	G/G	G/G	T/T	T/T	G/G	T/T
AX-94709162	TAATACGAGATTATATACTGAAGGTAACACAAAAT[C/T]GCGACTAGAACTCCCAGATCGATATTCATAAAATA	1A	544367599	T	C	C/C	T/T	T/T	C/C	C/C	C/C	T/T	T/T	T/T	T/T	T/T	T/T	T/T	T/T	T/T	T/T	T/T	T/T	C/C	C/C	C/C	T/T	C/C	C/C	C/C	C/C	T/T	T/T	C/C	C/C	T/T	T/T	T/T	T/T	T/T	C/C	C/C	T/T	C/C	C/C	C/C	C/C	T/T	C/C
AX-94507844	CGAGTAGTAGGCGCACGGATTTAGTACGATCCATG[C/T]ATAGAGGGTAGCTTAGAACCGTGAGCGGTGTGTCT	1A	544378356	T	C	C/C	T/T	T/T	C/C	C/C	C/C	T/T	T/T	T/T	-	T/T	T/T	T/T	T/T	T/T	T/T	T/T	T/T	C/C	C/C	C/C	T/T	C/C	C/C	C/C	C/C	T/T	T/T	C/C	C/C	T/T	T/T	T/T	T/T	T/T	C/C	C/C	T/T	C/C	C/C	C/C	C/C	T/T	C/C
AX-95139778	AAGAGCTGGCAGGGTGGGATGGGCTCTGCCCGCGA[C/T]CTGAGGTTCGAGAGCATCGTGATGAAGAACGTGTC	1A	544391430	T	C	T/T	C/C	C/C	T/T	T/T	T/T	C/C	C/C	C/C	C/C	C/C	C/C	C/C	C/C	C/C	C/C	C/C	C/C	T/T	T/T	T/T	C/C	T/T	T/T	T/T	T/T	C/C	C/C	T/T	T/T	C/C	C/C	C/C	C/C	C/C	T/T	T/T	C/C	T/T	T/T	T/T	T/T	C/C	T/T
AX-94879161	GTGTACTGTGGTTGATACGCTCCCATAGCAATCTC[A/T]GTGTCTCTGGTTCCTTCCATGGACCTCTGGTTGAT	1A	544474439	A	T	A/A	T/T	T/T	A/A	A/A	A/A	T/T	T/T	T/T	-	T/T	T/T	T/T	T/T	T/T	A/A	T/T	T/T	A/A	A/A	A/A	T/T	A/A	A/A	A/A	A/A	T/T	T/T	A/A	A/A	T/T	T/T	T/T	T/T	T/T	A/A	A/A	T/T	A/A	A/A	A/A	A/A	T/T	A/A
AX-94483924	TCTGTAGTCCCTTCTTTCCAATGTTACAAATAAAC[G/T]TATCCGTAATGCTGCCCTTTTCTGATAAACTAGGT	1A	544605181	T	G	T/T	T/T	T/T	T/T	T/T	T/T	T/T	G/G	T/T	T/G	G/G	G/G	G/G	G/G	G/G	T/T	G/G	G/G	T/T	T/T	T/T	G/G	T/T	T/T	T/T	T/T	G/G	T/T	T/T	T/T	T/T	G/G	G/G	G/G	G/G	T/T	T/T	T/T	T/T	T/T	T/T	T/T	T/T	T/T
AX-94651424	TCGCTAGAGTGTGACCATGGCCTCGCCCTCT[C/T]GGATTGGGAATTTCAGCCTACTTTGGCATGCTCAC	1A	544723326	T	C	C/C	C/C	C/C	C/C	C/C	C/C	C/C	T/T	C/C	T/C	C/C	T/T	T/T	C/C	C/C	C/C	C/C	C/C	C/C	C/C	C/C	T/T	C/C	C/C	C/C	C/C	T/T	C/C	C/C	C/C	C/C	T/T	C/C	C/C	C/C	C/C	C/C	C/C	C/C	C/C	C/C	C/C	C/C	C/C
AX-94964398	GGCAATGATATGTCCCTTCAGAATGTCTACACCAA[C/T]GAGGGCCAGGTCATGAAGGTCCTTTGCCTCATCAC	1A	545475040	T	C	T/T	T/T	T/T	T/T	C/C	T/T	T/T	T/T	T/T	T/T	T/T	T/T	T/T	T/T	T/T	T/T	T/T	T/T	T/T	T/T	C/C	T/T	T/T	T/T	C/C	C/C	T/T	T/T	T/T	T/T	T/T	T/T	T/T	T/T	T/T	T/T	T/T	T/T	-	C/C	T/T	T/T	T/T	T/T
AX-95162673	CGAGGTAAAATAGTTTGTGTCGAACGGTGTAATCC[C/T]CGCGGACAAATATTATTCGAGAAAGTATGTATAAA	1A	545528592	T	C	T/T	C/C	C/C	C/C	T/T	C/C	C/C	T/T	C/C	-	T/T	T/T	T/T	T/T	T/T	C/C	T/T	T/T	C/C	C/C	T/T	T/T	C/C	C/C	T/T	T/T	T/T	C/C	T/T	C/C	C/C	T/T	T/T	T/T	T/T	C/C	T/C	C/C	T/T	T/T	C/C	C/C	C/C	T/T
AX-95631864	AGAGGAAGAACGACATGTACAATGCTCTAGCCAAG[A/G]CCGATTCGAAACGGATCAAGAGATAACTTTAGCGG	1A	545891292	A	G	A/A	G/G	G/G	G/G	A/A	G/G	G/G	A/A	G/G	-	G/G	G/G	G/G	G/G	G/G	G/G	G/G	G/G	G/G	G/G	A/A	A/A	G/G	G/G	A/A	A/A	A/A	G/G	G/G	A/A	G/G	A/A	G/G	G/G	G/G	G/G	A/G	G/G	A/A	A/A	G/G	G/G	G/G	G/G
AX-94406527	AGATTCACCGATAATATGTGACACCATAATTTGAT[C/G]AAAATTCCAGAAGTTCCTCCAACCACCATAAGTCT	1A	546034348	C	G	C/C	C/C	C/C	C/C	G/G	C/C	C/C	C/C	C/C	C/C	C/C	C/C	C/C	C/C	C/C	C/C	C/C	C/C	C/C	C/C	G/G	C/C	C/C	C/C	G/G	G/G	C/C	C/C	C/C	C/C	C/C	C/C	C/C	C/C	C/C	C/C	C/G	C/C	G/G	G/G	C/C	C/C	C/C	C/C
AX-95652265	CAGTGGCTGCATTCACTGGCTGGGCACCAGGATCT[A/G]TAAGATAATGTGTACGTACGTACGTACTGTATTCC	1A	547298655	A	G	G/G	A/A	A/A	A/A	G/G	A/A	A/A	G/G	A/A	A/G	A/A	A/A	A/A	A/A	A/A	A/A	A/A	A/A	A/A	A/A	G/G	G/G	A/A	A/A	G/G	G/G	G/G	A/A	A/A	G/G	A/A	G/G	A/A	A/A	A/A	A/A	A/G	A/A	G/G	G/G	A/A	A/A	A/A	G/G
AX-94407377	TGCTTGTAGTCCTCTCTATCTCTATGGATCCTTAC[C/G]CGTTCAGATTGGTTTGGTTATCCCGCTACCATCTC	1A	547384298	C	G	C/C	C/C	C/C	C/C	G/G	C/C	C/C	C/C	C/C	C/C	C/C	C/C	C/C	C/C	C/C	C/C	C/C	C/C	C/C	C/C	G/G	C/C	C/C	C/C	G/G	G/G	C/C	C/C	C/C	G/G	C/C	C/C	C/C	C/C	C/C	C/C	C/G	C/C	G/G	G/G	C/C	C/C	C/C	C/C
AX-94672901	CAAAGGGTATGGTTGCCGAGAGGAGGAAAGCAAGC[A/G]GAGTATATTTGCTTCTGTTATGAACTTGTGGTATC	1A	547906947	A	G	G/G	A/A	A/A	A/A	G/G	A/A	A/A	A/A	A/A	A/A	A/A	A/A	A/A	A/A	A/A	A/A	A/A	A/A	A/A	A/A	G/G	A/A	A/A	A/A	G/G	G/G	A/A	A/A	A/A	G/G	A/A	A/A	A/A	A/A	A/A	A/A	A/G	A/A	G/G	G/G	A/A	A/A	A/A	A/A
AX-95236603	AGCAAATGCAACCAGCTTAATGGCAAGTCATTCTA[G/T]CATACTGGCATAATGGGATTCGAGGTAGCACCTGC	1A	548318519	T	G	T/T	T/T	T/T	T/T	G/G	T/T	T/T	T/T	T/T	T/T	T/T	T/T	T/T	T/T	T/T	T/T	T/T	T/T	T/T	T/T	T/T	T/T	T/T	T/T	G/G	G/G	T/T	T/T	T/T	T/T	T/T	T/T	T/T	T/T	T/T	T/T	T/T	T/T	G/G	G/G	T/T	T/T	T/T	G/G
AX-94708727	GAAATAGATGGCTTCAGATTTGTTGCCCTAGCAGC[A/G]GAAAGAACAGCAGCTTTCTTCACAGCACCGGATGC	1A	548510402	A	G	A/A	A/A	G/G	G/G	A/A	G/G	G/G	G/G	G/G	G/G	G/G	A/A	G/G	G/G	G/G	G/G	G/G	G/G	G/G	G/G	G/G	G/G	G/G	A/A	G/G	G/G	G/G	A/A	G/G	G/G	G/G	-	G/G	G/G	G/G	G/G	A/G	G/G	G/G	A/G	A/A	G/G	G/G	A/A
AX-94752491	ACCCGATGTGTTGTACAAGACCCTTTCATCCAAAT[A/C]TATGTCCTGCCAATTCTCTGGATATGCTACCTTCA	1A	548510500	A	C	A/A	A/A	C/C	C/C	A/A	C/C	C/C	C/C	C/C	C/C	C/C	A/A	C/C	C/C	C/C	C/C	C/C	C/C	C/C	C/C	C/C	C/C	C/C	A/C	C/C	C/C	C/C	A/A	C/C	C/C	C/C	A/C	C/C	C/C	C/C	C/C	A/C	C/C	C/C	-	A/A	C/C	C/C	-
AX-94859613	CAGATCAGACCAGACCAAACCAGACCAGGTGTGTG[A/C]TGTACCATGTGCTTCTTGAATTAGACTACTTACAT	1A	548564089	A	C	A/A	A/A	A/A	A/A	A/A	A/A	A/A	C/C	A/A	C/C	A/A	A/A	A/A	A/A	A/A	A/A	A/A	A/A	A/A	A/A	C/C	C/C	A/A	A/A	A/A	A/A	C/C	A/A	A/A	C/C	C/C	C/C	A/A	A/A	A/A	A/A	A/A	A/A	A/A	A/A	C/C	C/C	A/A	C/C
AX-94495040	TGCTCGCAATCTACAGTTTTCATCATCCTTATTTC[A/G]TACTTCTACTTGCAGCACATCTACATTCTGCTGAA	1A	549619385	A	G	G/G	G/G	G/G	G/G	A/A	G/G	G/G	A/A	G/G	A/A	G/G	G/G	G/G	G/G	G/G	G/G	G/G	G/G	G/G	G/G	A/A	A/A	G/G	G/G	A/A	A/A	A/A	G/G	G/G	A/A	A/A	A/A	G/G	G/G	G/G	G/G	A/G	G/G	A/A	A/A	A/A	A/A	G/G	A/A
AX-94491525	TGTGTGAGGTATAATAATAAAACGAGGCGAGTGCT[A/G]TATACTTTATATATTAAACAGAAATAAATTGACAG	1A	549671029	A	G	A/A	A/A	A/A	A/A	G/G	A/A	A/A	G/G	A/A	G/G	A/A	A/A	A/A	A/A	A/A	A/A	A/A	A/A	A/A	A/A	G/G	G/G	A/A	A/A	G/G	G/G	G/G	A/A	A/A	G/G	G/G	G/G	A/A	A/A	A/A	A/A	A/G	A/A	G/G	G/G	G/G	G/G	A/A	G/G
AX-94401483	GATGTCACTTGAGGGCGTGAGGTAATAATAAATCG[C/T]ACGAGAGTGTTATATTACGTATAAAGAGAGAG	1A	549695828	T	C	C/C	C/C	C/C	C/C	T/T	C/C	C/C	T/T	C/C	T/T	C/C	C/C	C/C	C/C	C/C	C/C	C/C	C/C	C/C	C/C	T/T	T/T	C/C	C/C	T/T	T/T	T/T	C/C	C/C	T/T	T/T	T/T	C/C	C/C	C/C	C/C	T/C	C/C	T/T	T/T	T/T	T/T	C/C	T/T
AX-95148214	CCAACAGGGTCGCGCAACAATGAGGAAACAGTTTG[C/T]GCGCAAAGCTGTTGGCCCTGATTTCCCGATCATAC	1A	549702967	T	C	T/T	T/T	T/T	T/T	C/C	T/T	T/T	C/C	T/T	C/C	T/T	T/T	T/T	T/T	T/T	T/T	T/T	T/T	T/T	T/T	C/C	C/C	T/T	T/T	C/C	C/C	C/C	T/T	T/T	C/C	C/C	C/C	T/T	T/T	T/T	T/T	T/C	T/T	C/C	C/C	C/C	C/C	T/T	C/C
AX-94722837	TTGCATATGAACTGCCAGACTAAATCAGCTTGCTC[G/T]TCGTATGAAAACTTTGTAATAAGCAATGGAAAGAC	1A	549840376	T	G	G/G	G/G	G/G	G/G	T/T	G/G	G/G	T/T	G/G	T/T	G/G	G/G	G/G	G/G	G/G	G/G	G/G	G/G	G/G	G/G	T/T	T/T	G/G	G/G	T/T	T/T	-	G/G	G/G	T/T	T/T	T/T	G/G	G/G	G/G	G/G	T/G	G/G	T/T	T/T	T/T	T/T	G/G	T/T
AX-94729071	CAACTCAAGTTCTTCTCTATGCACGTGATTAGACA[A/G]GGTAAACCGGATAGACTTGCACATTCCTTGAAGCT	1A	549842909	A	G	A/A	A/A	A/A	A/A	G/G	A/A	A/A	G/G	A/A	-	A/A	A/A	A/A	A/A	A/A	A/A	A/A	A/A	A/A	A/A	G/G	G/G	A/A	A/A	G/G	G/G	G/G	A/A	A/A	G/G	G/G	G/G	A/A	A/A	A/A	A/A	A/G	A/A	G/G	G/G	G/G	G/G	A/A	G/G
AX-94544499	GAACCCACACCCAGATGCCAACGGCTGACTACAGA[C/T]CAGACTTTCACAACAAAGCTTCACCCAACGAGTAT	1A	550311567	T	C	C/C	C/C	C/C	C/C	T/T	C/C	C/C	C/C	C/C	C/C	C/C	T/T	T/T	C/C	C/C	C/C	C/C	C/C	C/C	C/C	C/C	C/C	C/C	C/C	T/T	T/T	T/T	C/C	C/C	C/C	C/C	C/C	C/C	C/C	C/C	C/C	T/C	C/C	T/T	T/T	C/C	C/C	C/C	C/C
AX-95652764	AACTCTTGAGTGTTGTGTGCAGAATGAGATGGAAT[A/C]GCTGGGACCGGGGAACGATCCCCTCTTCTAATCTC	1A	550441934	A	C	C/C	C/C	C/C	C/C	C/C	C/C	C/C	C/C	C/C	C/C	C/C	A/A	A/A	C/C	C/C	C/C	C/C	C/C	C/C	C/C	C/C	A/C	C/C	C/C	A/A	A/A	A/A	C/C	C/C	C/C	C/C	C/C	C/C	C/C	C/C	C/C	A/C	C/C	C/C	A/A	C/C	C/C	C/C	C/C
AX-94534146	TGTGAGTTGTGAGCTTGTGGCTGTCCATATATCAT[A/C]TTCGAATACCTGTGTATATCGAAAGAAAACACAAT	1A	551050634	A	C	A/A	A/A	A/A	A/A	A/A	A/A	A/A	A/A	A/A	A/A	A/A	C/C	C/C	A/A	A/A	A/A	A/A	A/A	A/A	A/A	A/A	A/A	A/A	A/A	C/C	C/C	C/C	A/A	A/A	C/C	C/C	A/A	A/A	A/A	A/A	A/A	A/C	A/A	A/A	C/C	C/C	C/C	A/A	C/C
AX-94674333	AGTGTTGTAATCGTGGATGCAAATCAGACCGCAAT[A/G]CAATATGTGCTTCACTCTTCCACCCTTACGAGGAC	1A	551607516	A	G	A/A	A/A	A/A	A/A	A/A	A/A	A/A	G/G	A/A	G/G	A/A	A/A	A/A	A/A	A/A	A/A	A/A	A/A	A/A	A/A	G/G	G/G	A/A	A/A	A/A	A/A	A/A	A/A	A/A	A/A	A/A	G/G	A/A	A/A	A/A	A/A	A/A	A/A	A/A	A/A	A/A	A/A	A/A	A/A
AX-95205762	TTTATGCTTGGAAACAACATCACGGACCACCCCAC[A/G]GCGAGCTGGGCAGTTTAGGCCTCTAACATTCCAAA	1A	552844386	A	G	A/A	A/A	A/A	A/A	A/A	A/A	A/A	A/A	A/A	A/A	A/A	A/A	A/A	A/A	A/A	A/A	A/A	A/A	A/A	A/A	A/A	A/A	A/A	A/A	G/G	G/G	G/G	A/A	A/A	A/A	-	A/A	A/A	A/A	A/A	A/A	A/G	A/A	A/A	G/G	A/G	-	A/A	A/A
AX-94690045	GCGGCGGCTCAGGAGGAGCTGAAAATGCAGTTCCA[G/T]AAAAAGAAAGAAGAGTTGTTCGATGTGCTGGTGGA	1A	557294522	T	G	T/T	T/T	T/T	T/T	G/G	T/T	T/T	G/G	T/T	G/G	T/T	G/G	G/G	T/T	T/T	T/T	T/T	T/T	T/T	T/T	G/G	G/G	T/T	T/T	G/G	G/G	G/G	T/T	T/T	G/G	G/G	G/G	T/T	T/T	T/T	T/T	T/T	T/T	G/G	G/G	G/G	G/G	T/T	G/G
AX-94725691	TTGCGGCGGTGCAGAGGATCTGAATCTCGACTTGG[C/T]GATGCCCGCTAGCAGCGCTGCTAACCGATTGCCCT	1A	558188764	T	C	C/C	T/T	T/T	T/T	C/C	T/T	T/T	C/C	T/T	-	T/T	T/T	T/T	T/T	T/T	T/T	T/T	T/T	T/T	T/T	C/C	C/C	T/T	T/T	C/C	C/C	-	T/T	T/T	-	C/C	-	T/T	T/T	T/T	T/T	T/C	T/T	C/C	C/C	C/C	C/C	T/T	C/C
AX-94393159	CTCGGCAGCTCTCCGCTCCGCAGCTTAATTTTTCA[A/G]AGTTGGCAAACTGGTGCTCCGTGCGCTTCCATATT	1A	558195164	A	G	A/A	G/G	G/G	G/G	A/A	G/G	G/G	A/A	G/G	A/A	G/G	G/G	G/G	G/G	G/G	G/G	G/G	G/G	G/G	G/G	A/A	A/A	G/G	G/G	A/A	A/A	A/A	G/G	G/G	A/A	A/A	A/A	G/G	G/G	G/G	G/G	A/G	G/G	A/A	A/A	A/A	A/A	-	A/A
AX-94406447	CGTGCGGTTGCCGTTTTAATTTTACGTGAAGTACG[C/T]TTGTGTTGATGTTGATCCGTATGGTATGAAAAGTT	1A	558489366	T	C	C/C	T/T	T/T	T/T	C/C	T/T	T/T	C/C	T/T	C/C	T/T	T/T	T/T	T/T	T/T	T/T	T/T	T/T	T/T	T/T	C/C	C/C	T/T	T/T	C/C	C/C	C/C	T/T	T/T	C/C	C/C	C/C	T/T	T/T	T/T	T/T	T/C	T/T	C/C	C/C	C/C	C/C	T/T	C/C
AX-94709271	GCCTTCTTCCTCCTCTCGCCTCGTGCTTGTGTACC[A/G]TGGATCTGATGGATTCCCCCCTATGGCCCTATCTA	1A	558591627	A	G	A/A	G/G	-	G/G	-	G/G	G/G	-	G/G	A/G	G/G	G/G	G/G	-	G/G	G/G	G/G	G/G	G/G	G/G	A/A	A/A	G/G	G/G	A/A	A/A	A/A	G/G	G/G	G/G	A/A	A/A	-	G/G	A/G	G/G	A/G	G/G	A/A	A/A	A/A	A/A	G/G	-
AX-95074437	GCATGCTTCATTCTTGCGAGCTTCACATGTGCATC[G/T]ACGAAGTTCTCCATGCGCTTCACCTCCAGCTGCTT	1A	558958199	T	G	G/G	T/T	T/T	T/T	G/G	T/T	T/T	G/G	T/T	G/G	T/T	T/T	T/T	T/T	T/T	T/T	-	T/T	T/T	T/T	G/G	G/G	T/T	T/T	G/G	G/G	G/G	T/T	T/T	T/T	G/G	G/G	T/T	T/T	T/T	T/T	T/G	T/T	G/G	G/G	G/G	G/G	T/T	G/G
AX-95113161	AAAGAGATTCTTAGTGTGTAACTGAAGGAACTGGG[C/T]GGGTGCACCGTCTTTGTGTGAAATGCACCTGGTGT	1A	560463522	T	C	T/T	C/C	C/C	T/C	T/T	C/C	C/C	T/T	C/C	T/T	C/C	C/C	C/C	C/C	C/C	C/C	C/C	C/C	C/C	C/C	T/T	T/T	C/C	C/C	T/T	T/T	T/T	C/C	C/C	C/C	T/T	T/T	C/C	C/C	C/C	C/C	T/C	C/C	T/T	T/T	T/T	T/T	C/C	T/T
AX-95144698	GGGGACGAAGGCTTCGAGGAATGTGTCCGAGGACC[C/T]GAGAAGAGTTCACAATTAGTATTACTATTCTAGGT	1A	564392683	T	C	C/C	T/T	T/C	T/T	T/T	T/T	T/T	T/T	T/T	T/T	T/T	T/T	T/T	T/T	T/T	T/T	T/T	T/T	T/T	T/T	T/T	T/T	T/T	T/T	C/C	C/C	C/C	T/T	T/T	T/T	T/T	T/T	T/T	T/T	T/T	T/T	T/T	T/T	T/T	C/C	T/T	T/T	T/T	T/T
AX-94637020	ACATCCTACACATCCATCATGCCAAATAATCATTT[A/G]TCTTCTGTTGAGGATCCCAAAATATCGGGTTACAT	1A	566001760	A	G	G/G	G/G	G/G	A/G	G/G	G/G	G/G	A/A	G/G	A/A	G/G	A/A	A/A	-	G/G	G/G	G/G	G/G	G/G	G/G	A/A	A/A	G/G	-	G/G	G/G	-	G/G	G/G	A/A	A/A	A/A	G/G	G/G	G/G	G/G	A/G	G/G	A/A	G/G	G/G	G/G	G/G	-
AX-94972660	ATGAAGTTTGAAGAGGGCAAGTATGTGCTTGTGAA[A/G]GATCCTGCAAAGCCACAGATGAGGATCTATCAGGT	1A	566477994	A	G	G/G	A/A	A/A	A/A	A/A	A/A	A/A	A/A	A/A	A/A	A/A	A/A	A/A	A/A	A/A	A/A	A/A	A/A	A/A	A/A	A/A	A/A	A/A	A/A	G/G	G/G	G/G	A/A	A/A	G/G	G/G	G/G	A/A	A/A	A/A	A/A	A/A	A/A	A/A	G/G	A/A	A/A	A/A	A/A
AX-94894053	CGGCTTCGTATATTGGGGGCTCAGTATGAAGTCGT[C/T]ATTAATTTCAAGACACGCTTGGGTAAAAAGTTTGG	1A	566602640	T	C	C/C	T/T	T/T	T/T	T/T	T/T	T/T	C/C	T/T	T/C	T/T	T/T	T/T	T/T	T/T	T/T	T/T	T/T	T/T	T/T	T/T	C/C	T/T	T/T	T/C	C/C	C/C	T/T	T/T	T/C	C/C	C/C	T/T	T/T	T/T	T/T	T/T	T/T	T/T	C/C	T/T	T/T	T/T	-
AX-95629375	GCCTTGGATCCATGCCTGACATTGAGTTCACCATT[A/G]GTGGCAAGAAGTTTGCGCTGAAACCAGAAGAGTAT	1A	568012785	A	G	G/G	A/A	A/A	A/A	G/G	A/A	A/A	G/G	A/A	A/G	A/A	A/A	A/A	A/A	A/A	A/A	A/A	A/A	A/A	A/A	A/A	G/G	A/A	A/A	G/G	G/G	G/G	A/A	A/A	G/G	G/G	G/G	A/A	A/A	A/A	A/A	A/A	A/A	A/A	G/G	G/G	G/G	A/A	G/G
AX-94998567	GGAGGAACGAACGCTTAGTTTCTAGCATTCCCGAT[C/T]CGAAAACAAGAAAGACGCCCTTTGCTACTGTGAAT	1A	569466075	T	C	T/T	C/C	C/C	C/C	T/T	C/C	C/C	C/C	C/C	C/C	C/C	T/T	T/T	C/C	C/C	C/C	C/C	C/C	C/C	C/C	T/T	C/C	C/C	C/C	T/T	T/T	C/C	C/C	C/C	C/C	C/C	C/C	C/C	C/C	C/C	C/C	T/C	C/C	T/T	T/T	C/C	C/C	C/C	C/C
AX-95077803	TCTTTGGCGGGACGCAAGAAGGCATCAAACTCTGC[A/C]ACGATTTCTTTTTCTTTATCAGCATTCATCAAAGC	1A	569947708	A	C	C/C	A/A	A/A	A/A	C/C	A/A	A/A	C/C	A/A	A/C	A/A	C/C	C/C	A/A	A/A	A/A	A/A	A/A	A/A	A/A	C/C	C/C	A/A	A/A	C/C	C/C	C/C	A/A	A/A	A/A	A/A	A/A	A/A	A/A	A/A	A/A	A/A	A/A	C/C	C/C	A/A	A/A	A/A	C/C
AX-94395420	ATACAGACTGATGCTGCTATCAACCCTGGTAACAG[C/T]GGAGGCCCACTTCTTGATAGTTCTGGAAACCTGAT	1A	570450212	T	C	C/C	T/T	T/T	T/T	T/T	T/T	T/T	C/C	T/T	T/C	T/T	T/T	T/T	T/T	T/T	T/T	T/T	T/T	T/T	T/T	T/T	C/C	T/T	T/T	C/C	C/C	C/C	T/T	T/T	T/T	T/T	T/T	T/T	T/T	T/T	T/T	T/C	T/T	T/T	C/C	T/T	T/T	T/T	-
AX-94515437	CTGTATGTGTAGCCGCCTGTCCGTCTGTCAGGGAG[C/T]CGCTTTCGTTGTACTAGCATCTTGTACATGGATGG	1A	571347756	T	C	T/T	C/C	C/C	C/C	C/C	C/C	C/C	C/C	C/C	C/C	C/C	C/C	C/C	C/C	C/C	C/C	C/C	C/C	C/C	C/C	C/C	T/T	C/C	C/C	T/T	T/T	C/C	C/C	C/C	C/C	C/C	C/C	C/C	C/C	C/C	C/C	T/C	C/C	C/C	T/T	C/C	C/C	C/C	C/C
AX-94400851	TGGTTTGTTACTGAATTTTCTGTCTCAACTGAAAG[A/G]AGAAAAGGAGATGCATGCTGCCAAGTTATCAGCAG	1A	571584677	A	G	A/A	G/G	G/G	G/G	G/G	G/G	G/G	G/G	G/G	G/G	G/G	G/G	G/G	G/G	G/G	G/G	G/G	G/G	G/G	G/G	G/G	A/A	-	G/G	A/A	A/A	G/G	G/G	G/G	G/G	G/G	G/G	-	G/G	G/G	G/G	A/G	G/G	G/G	A/A	G/G	G/G	-	G/G
AX-95086158	AAGGGAGATAGGGACTCCGTGTTCCTCCGTGAGGC[A/G]TACAAGAACTCGCAGCTGATCGAGAAGAGCCATCT	1A	571654114	A	G	G/G	A/A	A/A	A/A	A/A	A/A	A/A	A/A	A/A	A/A	A/A	A/A	A/A	A/A	A/A	A/A	-	A/A	A/A	A/A	A/A	G/G	A/A	A/A	G/G	G/G	A/A	A/A	A/A	A/A	A/A	A/A	A/A	A/A	A/A	A/A	-	A/A	A/A	G/G	A/A	A/A	A/A	A/A
AX-94992551	GGCTGGTGGGACTATGTGTCAAACTCCGTAGGGCG[C/T]GGAAGCAAGATGGTGGGCCAGCATACCAGAAGCTC	1A	572020431	T	C	T/T	C/C	C/C	C/C	T/T	C/C	C/C	T/T	C/C	T/T	C/C	T/T	T/T	C/C	C/C	C/C	C/C	C/C	C/C	C/C	T/T	T/T	C/C	C/C	T/T	T/T	T/T	C/C	C/C	T/C	T/T	T/T	C/C	C/C	C/C	C/C	T/C	C/C	T/T	T/T	T/T	T/T	C/C	T/T
AX-94767509	CATCGACACGGCGAGGAGCAAACCCATGTGAGTGA[C/T]ATCCTAACTATAGTCAATGCCTTGATGAGCACAGC	1A	572335704	T	C	C/C	C/C	C/C	C/C	C/C	C/C	C/C	T/T	C/C	T/T	C/C	C/C	C/C	C/C	C/C	C/C	C/C	C/C	C/C	C/C	C/C	T/T	C/C	C/C	C/C	C/C	T/T	C/C	C/C	C/C	C/C	C/C	C/C	C/C	C/C	C/C	T/C	C/C	C/C	C/C	C/C	C/C	C/C	T/T
AX-95255804	GTCAGGTAGAGAGAGACCCCTGTTGGTGGTGGACT[C/G]AGTGAGTCGTCTTCGTTTCCAGAATAATAAAAGTT	1A	572350948	C	G	G/G	C/C	C/C	C/C	G/G	C/C	C/C	G/G	C/C	G/G	C/C	G/G	G/G	C/C	C/C	C/C	C/C	C/C	C/C	C/C	G/G	G/G	C/C	C/C	G/G	G/G	G/G	C/C	C/C	G/G	G/G	G/G	C/C	C/C	C/C	C/C	G/G	C/C	G/G	G/G	G/G	G/G	C/C	G/G
AX-94908840	CTAGTAGGGCTACAGTTCACAATTCAGTATAAAAA[A/G]GGGGTAGAAAACACTGTGGCAGATGCTCTGTCTAG	1A	573215555	A	G	G/G	G/G	G/G	G/G	G/G	G/G	G/G	-	G/G	A/A	G/G	G/G	G/G	G/G	G/G	G/G	G/G	G/G	G/G	G/G	G/G	-	G/G	G/G	G/G	G/G	A/A	G/G	G/G	G/G	G/G	G/G	G/G	G/G	G/G	G/G	G/G	G/G	A/A	G/G	G/G	G/G	G/G	A/A
AX-94705107	CTAGGAGAGTTCGGTCATGGCCATGGGCACGCCTT[C/G]TTTTCTGGCGAGGCACGCACGGGCATGGCAGAGTG	1A	576637193	C	G	C/C	G/G	G/G	C/C	G/G	G/G	G/G	G/G	G/G	G/G	G/G	G/G	G/G	G/G	G/G	G/G	G/G	G/G	G/G	G/G	G/G	G/G	G/G	G/G	C/C	G/G	G/G	G/G	G/G	G/G	G/G	G/G	G/G	G/G	G/G	G/G	G/G	G/G	C/C	C/C	G/G	G/G	G/G	G/G
AX-94568594	CTCTCCTCCAGACCACAACGGAGAAATATGGCATG[C/T]AAGTACAAACACCCCACCTCAAGCACACGCCAAAA	1A	577079086	T	C	T/T	C/C	C/C	T/T	C/C	C/C	C/C	C/C	C/C	C/C	T/T	C/C	C/C	C/C	T/T	T/T	T/T	T/T	T/T	C/C	C/C	C/C	T/C	C/C	T/T	C/C	C/C	C/C	C/C	C/C	C/C	C/C	T/T	T/T	T/T	C/C	C/C	C/C	T/T	T/T	C/C	C/C	C/C	C/C
AX-95186761	CCACAACGGAGAAATATGGCATGTAAGTACAAACA[C/T]CCCACCTCAAGCACACGCCAAAACTCGCTGACACT	1A	577079097	T	C	C/C	T/T	T/T	C/C	T/T	T/T	T/T	T/T	T/T	T/T	C/C	T/T	T/T	T/T	C/C	C/C	C/C	C/C	C/C	T/T	T/T	T/T	-	T/T	C/C	T/T	T/T	T/T	T/T	T/T	T/T	T/T	C/C	C/C	C/C	T/T	T/T	T/T	C/C	C/C	T/T	T/T	T/T	T/T
AX-94425021	CCCCTTTCTTCTCCACGCAAGCGCAAAAGAG[A/G]CTTCGTCACCAAATTGGGCAAGATTCTCTCTTTCC	1A	577461545	A	G	A/A	G/G	G/G	A/A	G/G	G/G	G/G	G/G	G/G	G/G	A/A	G/G	G/G	G/G	A/A	A/A	A/A	A/A	A/A	G/G	G/G	G/G	A/G	G/G	A/A	G/G	G/G	G/G	G/G	G/G	G/G	G/G	A/A	A/A	A/A	G/G	G/G	G/G	A/A	A/A	G/G	G/G	G/G	G/G
AX-94863732	TCGCATGCAGCACCGCTAAAGCTGTCGAATGGGAC[A/G]CCGCCTGGTCCGAGCTCCTCGACCCGTCTGGCCGC	1A	577841266	A	G	A/A	A/A	A/A	A/A	G/G	G/G	G/G	G/G	G/G	G/G	A/A	A/A	G/G	A/A	A/A	G/G	A/A	-	A/A	A/G	G/G	G/G	A/G	G/G	A/A	G/G	G/G	A/A	A/A	A/A	A/A	G/G	A/A	G/G	-	A/A	A/A	A/A	G/G	G/G	A/A	A/A	G/G	A/A
AX-94421922	TTCGTCACAATAATGAGAGCAAATATGATGATTTC[A/T]TTCCACTTTGTCTCGATGACTTTCGTCAAATTAAG	1A	578922901	A	T	A/A	T/T	T/T	A/A	T/T	T/T	T/T	T/T	T/T	T/T	T/T	A/A	T/T	A/A	T/T	T/T	T/T	T/T	T/T	T/T	T/T	T/T	T/T	T/T	A/A	T/T	T/T	T/T	T/T	T/T	-	T/T	T/T	T/T	T/T	T/T	T/T	T/T	T/T	T/T	T/T	T/T	T/T	T/T
AX-94430594	AGTAAAACTCTCTCGACCAGGAGTAAGATTGGCAG[C/T]GTGGAATGCTGTTGGAGCCTTTTTTCCTAAACCGT	1A	579199013	T	C	T/T	T/T	T/T	T/T	C/C	C/C	C/C	C/C	C/C	-	T/T	T/T	T/T	T/T	T/T	C/C	T/T	T/C	T/T	T/C	C/C	C/C	T/C	C/C	T/T	C/C	C/C	T/T	C/C	C/C	T/T	C/C	-	C/C	C/C	T/T	T/T	T/T	C/C	C/C	T/T	T/T	C/C	T/T
AX-94720138	TACTGGTTCCGGAACCCTAATTGCTGCCGCACTCT[C/T]GCTTCGGAAAGTAATAAGTTGGCTGTAAAGCATTA	1A	579864400	T	C	C/C	T/T	T/T	C/C	C/C	C/C	C/C	C/C	C/C	C/C	T/T	C/C	T/T	T/T	T/T	C/C	T/T	T/C	T/T	T/C	C/C	C/C	T/C	C/C	C/C	C/C	C/C	T/T	C/C	C/C	T/T	C/C	T/C	C/C	C/C	T/T	T/T	T/T	C/C	C/C	T/T	T/T	C/C	T/T
AX-94800178	ATGGTATGATTGATGCATTCAGGAAAACTGTCCGC[C/T]ACGAAGGATTTGGTGCTCTGTACAAGGGTCTTGTG	1A	579864815	T	C	C/C	T/T	T/T	C/C	C/C	C/C	C/C	C/C	C/C	C/C	T/T	C/C	T/T	T/T	T/T	C/C	T/T	T/C	T/T	T/C	C/C	C/C	T/C	C/C	C/C	C/C	C/C	T/T	C/C	C/C	T/T	C/C	T/C	C/C	C/C	T/T	T/T	T/T	C/C	C/C	T/T	T/T	C/C	T/T
AX-94760290	CAGGAAAGGAAAACCTATTTCCACACACTCCATTC[C/G]TTTACTTGAGATATATCTCGTGATGGTATATTCGG	1A	580424795	C	G	G/G	C/C	C/C	G/G	C/C	C/C	C/C	G/G	G/G	G/G	C/C	G/G	C/C	C/C	C/C	C/C	C/C	C/G	C/C	C/C	C/C	G/G	C/C	C/C	G/G	G/G	C/C	C/C	C/C	C/C	C/C	G/G	C/G	G/G	G/G	C/C	C/C	C/C	G/G	G/G	C/C	C/C	C/C	C/C
AX-95243556	CACACACTCCATTCCTTTACTTGAGATATATCTCG[C/T]GATGGTATATTCGGGCAGAGGTGTAGCTCCAAGTT	1A	580424816	T	C	T/T	C/C	C/C	T/T	T/T	T/T	T/T	T/T	T/T	T/T	C/C	T/T	C/C	C/C	C/C	T/T	T/T	T/C	C/C	T/C	T/T	T/T	T/C	T/T	T/T	T/T	T/T	C/C	C/C	C/C	C/C	T/T	-	T/T	T/T	C/C	C/C	C/C	T/T	T/T	C/C	C/C	T/T	T/T
AX-94388778	TGGTAGGCTTGACAATGAGAATGGTTGGTCGACTT[A/T]TGCATCTCAGTACCTCTGTGGTCCTGTGCCGTGCC	1A	582708437	A	T	T/T	T/T	T/T	A/A	A/A	A/A	A/A	T/T	T/T	T/T	A/A	T/T	A/A	T/T	A/A	A/T	A/A	A/T	A/A	A/T	A/A	T/T	A/T	A/A	T/T	T/T	T/T	T/T	T/T	T/T	T/T	T/T	A/T	A/A	T/T	T/T	T/T	T/T	T/T	T/T	T/T	T/T	T/T	A/A
AX-95174049	TCAGCACCACCCCTTTGTCATCTTTCTTCTCCCCC[A/G]CCCGTACACTTTCAGACTTGATCTCAGTGGCCTCT	1A	582842725	A	G	A/A	G/G	G/G	G/G	G/G	G/G	G/G	A/A	G/G	A/G	G/G	G/G	G/G	G/G	G/G	G/G	G/G	A/G	G/G	G/G	G/G	A/A	G/G	G/G	G/G	A/A	A/A	G/G	A/A	A/A	G/G	A/A	A/G	G/G	A/A	G/G	G/G	G/G	A/A	A/A	G/G	G/G	G/G	G/G
AX-94521760	GTCTGCATGTGTGAGACTTCATTTGTGAACCTTCT[A/C]TGTACCTTAGTTGCTACTTGGTCTGCATGTGGACT	1A	584469148	A	C	C/C	A/A	C/C	C/C	A/A	C/C	C/C	A/A	A/A	A/A	C/C	A/A	C/C	A/A	C/C	C/C	C/C	-	C/C	A/C	C/C	A/A	C/C	C/C	C/C	C/C	A/A	A/A	C/C	C/C	A/A	A/A	A/C	C/C	A/A	A/A	C/C	A/A	A/A	A/A	A/A	A/A	A/A	C/C
AX-94480654	ACACTTTTTGAGCAGGGTAAATCAAGATTCAAAGG[C/T]CGCCGCTAGTGACTCGCTAAAGTCGCGTTTCACCA	1A	584469479	T	C	C/C	T/T	C/C	C/C	T/T	C/C	C/C	T/T	T/T	T/T	C/C	T/T	C/C	T/T	C/C	C/C	C/C	T/C	C/C	T/C	C/C	T/T	C/C	C/C	C/C	C/C	T/T	T/T	C/C	C/C	T/T	T/T	T/C	C/C	T/T	T/T	C/C	T/T	T/T	T/T	T/T	T/T	T/T	C/C
AX-94503208	TCAGACCAACAGAAAATTATTCACACCACATAATC[C/T]GAGACACGGGTAGTGTAGATAGAACAACATTCTTC	1A	584478294	T	C	C/C	T/T	C/C	C/C	T/T	C/C	C/C	T/T	T/T	T/T	C/C	T/T	T/T	T/T	C/C	C/C	C/C	T/C	C/C	T/C	C/C	T/T	C/C	C/C	C/C	C/C	T/T	T/T	C/C	C/C	T/T	T/T	T/C	C/C	T/T	T/T	C/C	T/T	T/T	T/T	T/T	T/T	T/T	C/C
AX-94664571	GGCAACGCTAGGAGGCAATATTCTCAGTATGCGAC[C/T]GTCTCCGCATCTCCTCTTGTTGGTCTCCCGGAATT	1A	584683003	T	C	C/C	C/C	C/C	T/T	C/C	T/T	T/T	C/C	C/C	C/C	T/T	C/C	T/T	C/C	T/T	T/C	T/T	T/C	T/T	T/C	T/T	C/C	T/C	T/T	C/C	T/T	C/C	C/C	T/T	T/T	C/C	C/C	-	T/T	C/C	C/C	C/C	C/C	C/C	C/C	C/C	C/C	C/C	C/C
AX-94582798	ACGTGTCGTTTTTAAGCTGGGCAAGTTAAACTTTG[C/T]CGTCATCTGCGTGTTGCTTTACGTGACATACGGGA	1A	584889253	T	C	T/T	T/T	C/C	C/C	T/T	C/C	C/C	C/C	T/T	C/C	C/C	T/T	C/C	T/T	C/C	C/C	C/C	C/C	C/C	-	T/T	C/C	T/C	C/C	T/T	C/C	C/C	T/T	C/C	C/C	T/T	C/C	C/C	C/C	C/C	T/T	C/C	T/T	C/C	C/C	T/T	T/T	T/T	T/T
AX-94397950	AAGAAGATGAGAGACTTCCTCCAGAAATGATTGCC[A/G]CAGCTATTCTGTTTCAATACAAAGAACATGTCTGG	1A	585058406	A	G	G/G	G/G	A/A	A/A	G/G	A/A	A/A	A/A	G/G	A/A	A/A	G/G	A/A	G/G	A/A	A/A	A/A	A/A	A/A	A/G	G/G	A/A	-	A/A	G/G	A/A	A/A	G/G	A/A	A/A	G/G	A/A	A/A	A/A	A/A	G/G	A/A	G/G	A/A	A/A	G/G	G/G	G/G	G/G
AX-94478330	GGTACGGAATCCGCTGCCCGGTTACACTCGACTCG[C/T]GTGCTAGGAACATTTGGATACCACGCACCAGAATA	1A	585822078	T	C	T/T	T/T	C/C	C/C	T/T	C/C	C/C	T/T	T/T	T/T	C/C	T/T	C/C	T/T	C/C	T/C	C/C	T/C	C/C	T/C	T/T	T/T	T/C	C/C	T/T	C/C	T/T	T/T	C/C	C/C	T/T	T/T	-	C/C	T/T	T/T	C/C	T/T	T/T	T/T	T/T	T/T	T/T	T/T
AX-94768180	AAGGCAACACCAGTAAGACAATGGATTTTATTTGA[C/T]GCAGCACGCACTTCATCCACATAGTTGCATGCCTC	1A	586512563	T	C	C/C	C/C	C/C	T/T	T/T	T/T	T/T	C/C	T/T	T/T	T/T	T/T	T/T	C/C	T/T	T/T	T/T	T/T	T/T	T/T	-	C/C	T/T	T/T	C/C	T/T	C/C	C/C	T/T	T/T	C/C	C/C	T/T	T/T	C/C	T/T	C/C	T/T	C/C	C/C	C/C	C/C	T/T	C/C
AX-95170516	TCCATGCACCTCAAGTCGTATGACTGGGCTAGAGC[C/T]AACTCAGAGGCTGGCCCTAACAACGCGCTCATCAC	1A	587360614	T	C	C/C	T/T	T/T	T/T	C/C	T/T	T/T	C/C	C/C	C/C	C/C	C/C	T/T	T/T	C/C	T/C	C/C	C/C	C/C	T/C	C/C	C/C	T/T	T/T	T/T	T/T	C/C	T/T	T/T	T/T	T/T	C/C	C/C	C/C	C/C	C/C	C/C	C/C	C/C	C/C	T/T	T/T	C/C	T/T
AX-94932688	AAAAATGTGACAGATCCATGTTGTGAAGACATTGC[C/T]AGTACTATTGACAATGGAGCAGATGATAATAATCC	1A	589023784	T	C	C/C	C/C	C/C	T/T	T/T	T/T	T/T	T/T	T/T	T/T	C/C	T/T	T/T	C/C	T/T	T/C	C/C	-	C/C	T/C	T/T	T/T	T/T	T/T	C/C	C/C	T/T	C/C	T/T	T/T	C/C	T/T	T/T	C/C	T/T	T/T	T/T	T/T	T/T	T/T	C/C	C/C	T/T	C/C
AX-94441185	TCTTTCAGAGAACCTTGAACGTATCCTGGCACAAA[C/G]TGGGACTTCTC	1A	589444142	C	G	-	G/G	C/C	G/G	G/G	G/G	G/G	G/G	G/G	G/G	C/C	G/G	G/G	G/G	G/G	-	C/C	-	C/C	G/G	G/G	G/G	G/G	G/G	G/G	C/C	G/G	G/G	G/G	G/G	G/G	G/G	G/G	C/C	G/G	G/G	G/G	G/G	G/G	G/G	G/G	G/G	G/G	G/G
AX-94474833	TTAAGAATAAACTTAACAAACAGATATACAAGCAC[A/G]ACAAATTAGATATGAATAATATTGGCACATCAATA	1A	590004463	A	G	G/G	G/G	G/G	G/G	G/G	G/G	G/G	A/A	G/G	G/G	G/G	G/G	G/G	G/G	G/G	G/G	G/G	A/G	G/G	G/G	G/G	A/A	G/G	G/G	G/G	G/G	A/A	G/G	G/G	G/G	G/G	G/G	A/A	G/G	A/A	G/G	G/G	G/G	A/A	A/A	G/G	G/G	G/G	G/G
AX-94733833	GTGTCGGTTGGCGGACGAGATCAATCCGGAGATCA[A/G]CCACAAGGCTGCTGCTTGGCTGAGGAAAAACGTAT	1A	590758382	A	G	G/G	A/A	G/G	G/G	G/G	G/G	G/G	A/A	G/G	-	G/G	G/G	A/A	G/G	G/G	G/G	G/G	A/G	G/G	G/G	G/G	A/A	G/G	G/G	A/A	G/G	A/A	A/A	G/G	G/G	G/G	G/G	A/A	G/G	A/A	G/G	G/G	G/G	A/A	A/A	G/G	G/G	G/G	A/A
AX-94731696	GGTATAGGATCAGAAATATCTAGTCCTGATGCTTC[C/T]GCGGCTGTTGGGCAACACAGAGTTTTGATTTTTGC	1A	591091171	T	C	C/C	T/T	C/C	T/T	C/C	T/T	T/T	C/C	C/C	C/C	C/C	C/C	T/T	C/C	T/T	-	C/C	C/C	C/C	C/C	C/C	C/C	T/C	T/T	T/T	C/C	C/C	T/T	T/T	T/T	T/T	C/C	C/C	C/C	C/C	C/C	T/T	C/C	C/C	C/C	T/T	T/T	C/C	T/T
AX-94991487	TCTTCAGTACATTGGCTCGTCACAAGACAGGATGA[A/C]GCTCCGTGCTCAATTCGATAAATTCAATGTCATCA	1A	591092884	A	C	C/C	A/A	C/C	C/C	C/C	C/C	C/C	C/C	C/C	C/C	C/C	C/C	A/A	C/C	C/C	C/C	C/C	C/C	C/C	C/C	C/C	C/C	C/C	C/C	A/A	C/C	C/C	A/A	C/C	C/C	C/C	C/C	C/C	C/C	C/C	C/C	C/C	C/C	C/C	C/C	C/C	C/C	C/C	A/A
AX-95630536	TATCATATGTCGCAATCTTGGATAAGTTATAACGC[A/G]CCGGTTATACTCCAGTTTAGATGGCCTGCCTTGTT	1A	591147352	A	G	G/G	G/G	G/G	G/G	A/A	G/G	G/G	A/A	A/A	A/A	A/A	A/A	G/G	A/A	G/G	A/G	A/A	A/A	A/A	A/G	A/A	A/A	G/G	G/G	G/G	G/G	A/A	G/G	G/G	G/G	G/G	G/G	A/A	A/A	A/A	A/A	G/G	A/A	A/A	A/A	G/G	G/G	A/A	G/G
AX-94789084	AGTTGATTGCAGCATCTCCACACCTACTTATTGAA[G/T]GGGATCCGTGCCTTGGCAGTGCCCTGGTGACAAGC	1A	591612738	T	G	G/G	G/G	G/G	G/G	T/T	G/G	G/G	T/T	T/T	T/T	T/T	T/T	G/G	T/T	G/G	T/T	T/T	T/T	T/T	T/T	T/T	T/T	G/G	G/G	G/G	G/G	T/T	G/G	G/G	G/G	G/G	T/T	T/T	T/T	T/T	T/T	G/G	T/T	T/T	T/T	G/G	G/G	T/T	G/G
AX-94590645	AGCAAGACATTCAACAGCGAGGGCGCTCTAGCTTC[C/G]CACTCCAAGGCAAAGCACGAGGCCAAGTGAAGAGG	1A	593397592	C	G	G/G	C/C	G/G	G/G	G/G	G/G	G/G	G/G	G/G	G/G	G/G	G/G	G/G	G/G	G/G	G/G	G/G	G/G	G/G	G/G	G/G	G/G	G/G	G/G	-	G/G	G/G	C/C	G/G	G/G	G/G	G/G	G/G	G/G	G/G	G/G	G/G	G/G	G/G	G/G	G/G	G/G	G/G	C/C
AX-95094710	GTTGGAGGCGAGCATGCAGATGGAAGAGTGCAAGG[C/T]ATCCACACGCATAATTTCCTCTTCCTCTTCCATCG	1B	905178	T	C	C/C	T/T	T/T	C/C	C/C	C/C	C/C	C/C	C/C	T/T	T/T	T/T	T/T	T/T	T/T	T/T	T/T	T/T	C/C	C/C	C/C	C/C	C/C	T/T	C/C	T/T	T/T	C/C	T/T	C/C	C/C	C/C	T/T	T/T	T/T	T/T	T/T	C/C	C/C	C/C	T/T	C/C	C/C	C/C
AX-94564319	CCTATGGTACCTGTTCCTCATAATCTACGGC[A/G]CGATCACGCCGTCCTTCTCAACCACATTCTTCATG	1B	1430941	A	G	G/G	A/A	A/A	G/G	G/G	A/A	G/G	G/G	G/G	A/G	A/A	G/G	A/A	A/A	A/A	G/G	A/A	A/A	G/G	A/A	G/G	G/G	G/G	G/G	G/G	A/A	A/A	G/G	G/G	G/G	G/G	G/G	A/A	G/G	A/A	A/A	A/A	G/G	G/G	A/A	A/A	G/G	G/G	G/G
AX-94768522	GAGAGGATGATGCAGAGAGGGAATAGAGTGAAAAC[C/T]GATTTGGACGCGCTGGACAAGATGGCCGCCATGCT	1B	1848213	T	C	C/C	T/T	T/T	C/C	C/C	T/T	T/T	C/C	C/C	T/T	T/T	T/T	T/T	T/T	T/T	T/T	T/T	T/T	T/T	T/T	C/C	C/C	T/T	T/T	T/T	T/T	T/T	T/T	T/T	T/T	C/C	T/T	T/T	T/T	T/T	T/T	T/T	C/C	T/T	T/T	T/T	C/C	C/C	C/C
AX-94978860	TGGATCAGGAGAGGATGATGCAGAGAGGGAATAGA[C/G]TGAAAACCGATTTGGACGCGCTGGACAAGATGGCC	1B	1848221	C	G	G/G	C/C	C/C	G/G	G/G	C/C	C/C	G/G	G/G	C/C	C/C	C/C	C/C	C/C	C/C	C/C	C/C	C/C	C/C	C/G	G/G	G/G	C/C	C/C	C/C	C/C	C/C	C/C	C/C	C/C	G/G	C/C	C/C	C/C	C/C	-	C/C	G/G	C/C	-	-	G/G	G/G	G/G
AX-94498055	GTGCTGCTTTATGCCGATGGGGATTTCCTTATCTT[A/G]GAAAAGTGTAATGTAGGCAAATAGTTCTGGGGGAT	1B	2565729	A	G	G/G	A/A	A/A	G/G	A/A	A/A	A/A	G/G	G/G	G/G	A/A	G/G	A/A	A/A	A/A	G/G	A/A	A/A	A/A	G/G	A/A	G/G	A/A	G/G	A/A	G/G	G/G	A/A	G/G	G/G	G/G	G/G	A/A	G/G	A/A	A/A	G/G	G/G	A/A	A/A	A/A	G/G	G/G	G/G
AX-94642563	AAGAGGGAGTGATCGTGAGGCCATAATCAAGTGTG[C/G]ATTTGAGATAACTAAGAACACGACGGACATGGTTC	1B	3180997	C	G	C/C	G/G	G/G	C/C	C/C	G/G	C/C	C/C	C/C	C/C	G/G	C/C	G/G	G/G	G/G	C/C	G/G	G/G	C/C	C/C	C/C	C/C	C/C	C/C	C/C	C/C	C/C	C/C	C/C	C/C	C/C	C/C	G/G	C/C	G/G	G/G	C/C	C/C	-	G/G	G/G	C/C	C/C	C/C
AX-95154820	CTGAATGGGCTCCCTAGAGGAGAAAAACAGGGGGT[A/G]TTCCTACCAAACTGCGGATCATTCACAATGGGGTT	1B	4222929	A	G	A/A	G/G	G/G	G/G	G/G	A/A	G/G	G/G	G/G	A/A	A/A	A/A	A/A	A/A	G/G	A/A	G/G	A/A	G/G	G/G	G/G	G/G	G/G	G/G	G/G	G/G	G/G	G/G	G/G	G/G	G/G	G/G	A/A	A/A	A/A	G/G	G/G	G/G	G/G	A/A	G/G	G/G	G/G	G/G
AX-94842940	ATGATCGGATGAGGAGCCGCAGACATGATGGAAAC[A/G]CTGTCCAGCCAGAGAACAAAAGGCTATTTGAGCTT	1B	4346811	A	G	A/G	G/G	G/G	A/A	-	G/G	G/G	A/A	A/A	G/G	G/G	G/G	G/G	G/G	G/G	G/G	G/G	G/G	G/G	G/G	A/G	A/A	G/G	G/G	G/G	G/G	G/G	G/G	A/G	A/G	A/A	G/G	-	G/G	G/G	G/G	G/G	A/A	G/G	G/G	G/G	A/A	A/A	A/A
AX-94925767	CTGGTGGTGAGGTGGAGGTGACCGTGACATGGTTA[C/G]ACTAGTCGCTCCATCCATCCTCTTGCGTCGAATTC	1B	4464579	C	G	G/G	C/C	C/C	C/C	C/C	G/G	C/C	C/C	C/C	G/G	G/G	G/G	G/G	G/G	C/C	G/G	C/C	G/G	C/C	C/C	C/C	C/C	C/C	C/C	C/C	C/C	C/C	C/C	C/C	G/G	C/C	G/G	G/G	G/G	G/G	C/C	C/C	C/C	C/C	G/G	C/C	C/C	C/C	C/C
AX-95214458	ATCTGTCCGTCGTGTCACGATGAGGTGGCGGATTT[C/G]GTTTCCTATAGCAACTATTACTTCTGGAAGCCCAC	1B	4634308	C	G	C/C	G/G	C/C	C/C	G/G	C/C	G/G	C/C	C/C	C/G	C/C	C/C	C/C	C/C	G/G	C/C	G/G	C/C	G/G	C/C	G/G	C/C	G/G	G/G	G/G	G/G	G/G	G/G	G/G	C/C	C/C	C/C	C/C	C/C	C/C	G/G	G/G	C/C	G/G	C/C	G/G	C/C	C/C	C/C
AX-94587041	AGTATTAGTTAACGCAAATCCACCATGAAGACCTT[A/C]CTCATCCTAACAATCCTTGCGATGGCAACAACCAT	1B	4965640	A	C	A/A	A/A	A/A	C/C	A/A	A/A	A/A	C/C	C/C	A/A	A/A	A/A	A/A	A/A	A/A	A/A	A/A	A/A	A/A	A/A	A/A	C/C	A/A	A/A	A/A	A/A	A/A	A/A	C/C	C/C	C/C	A/A	A/A	A/A	A/A	A/A	A/A	C/C	A/A	A/A	A/A	C/C	C/C	C/C
AX-95259195	AGAATGAGGATGGCAGCGACGAACCGAACAAAGCC[A/G]TGCTAGTATCAAAAGCTTGTATGAGTATCTCCGTG	1B	6477371	A	G	A/A	A/A	G/G	G/G	A/A	G/G	A/A	G/G	G/G	A/A	A/A	A/A	A/A	A/A	A/A	A/A	A/A	A/A	A/A	G/G	A/A	G/G	A/A	A/A	G/G	A/A	A/A	A/A	-	-	G/G	A/A	A/A	A/A	A/A	A/A	A/A	G/G	A/A	A/A	A/A	G/G	G/G	G/G
AX-94966068	GGAGCCCTTGTACCTTGGATCCTCGAACGTTATCA[C/T]GATGGTAGATATGGAGTTGCCGGCAAGAATGTGGC	1B	7556327	T	C	T/T	T/T	T/T	T/C	T/T	T/T	T/T	T/C	C/C	T/T	T/T	T/T	T/T	T/T	T/T	T/T	T/T	T/T	T/T	T/T	T/T	C/C	T/T	T/T	T/T	T/T	T/T	T/T	T/T	T/T	T/C	T/T	T/T	T/T	T/T	T/T	T/T	-	T/T	T/T	T/T	T/C	T/C	T/C
AX-94820715	AGCCAGTGGAATTTGGAAAAATGTCTTTCTACTGT[C/G]AAGTCTTCAAATCCCTCGTTCTCCGTTGTCCTGCT	1B	8676731	C	G	G/G	G/G	G/G	C/C	G/G	G/G	G/G	C/C	C/C	G/G	G/G	G/G	G/G	G/G	G/G	G/G	G/G	G/G	G/G	G/G	G/G	C/C	G/G	G/G	G/G	G/G	G/G	G/G	-	-	C/C	G/G	G/G	G/G	G/G	G/G	G/G	C/C	G/G	G/G	G/G	C/C	C/C	C/C
AX-95207086	GGAGGCAAGGTGGTCACCGAGGGATACACTGACCT[A/G]GTGGCCTTTGGGCGGCTATTCCTGGCGAACCCAGA	1B	8914375	A	G	G/G	G/G	G/G	G/G	G/G	G/G	G/G	G/G	G/G	-	A/A	A/A	A/A	A/A	G/G	A/A	G/G	A/A	G/G	A/A	G/G	G/G	G/G	G/G	G/G	G/G	G/G	G/G	G/G	G/G	G/G	G/G	A/A	A/A	A/A	G/G	G/G	G/G	G/G	G/G	G/G	G/G	G/G	G/G
AX-94668775	AGTGACAGTGTGTGCAAGCTTCTAGTAGGGAACAA[A/G]TGTGATTTGGTTGACAGTAAGGTCGTTGATACAGA	1B	9070786	A	G	G/G	G/G	G/G	A/A	G/G	G/G	G/G	A/A	A/A	G/G	G/G	G/G	G/G	G/G	G/G	G/G	G/G	G/G	G/G	G/G	G/G	A/A	G/G	G/G	A/A	G/G	G/G	G/G	G/G	G/G	A/A	G/G	G/G	G/G	G/G	G/G	G/G	A/A	G/G	G/G	G/G	A/A	-	A/A
AX-95226757	AAACAATACCATGGAGAATGACTTTGTAGAAAGTC[C/T]ATTGCTGAAGAATATTCGTGTTTTGGTTCTCAACA	1B	9077796	T	C	C/C	C/C	C/C	C/C	C/C	C/C	C/C	C/C	C/C	T/C	T/T	T/T	T/T	T/T	C/C	T/T	C/C	T/T	C/C	T/T	C/C	C/C	C/C	C/C	C/C	C/C	C/C	C/C	C/C	C/C	C/C	C/C	T/T	T/T	T/T	C/C	C/C	C/C	C/C	C/C	C/C	C/C	C/C	C/C
AX-94578201	CCCACTACCGCAACTACTCGAAGAAGAGACGGCTT[C/T]GCTCGTGGAGCTTGGGATAGGCACAGGAGCAACCA	1B	9080816	T	C	C/C	C/C	C/C	T/T	C/C	C/C	C/C	T/T	T/T	C/C	C/C	C/C	C/C	C/C	C/C	C/C	C/C	C/C	C/C	C/C	C/C	T/T	C/C	C/C	T/C	C/C	C/C	C/C	C/C	C/C	T/T	C/C	C/C	C/C	C/C	C/C	C/C	T/T	C/C	-	C/C	T/T	T/T	T/T
AX-94875742	AGCTGCTACTGGTATTGAAGTTGGGATCCATGACC[C/G]AGAAGTAGGAACCGGTGTAGTTGATGGCAGTCACA	1B	9597551	C	G	C/C	G/G	C/C	C/C	C/C	C/C	C/C	C/C	C/C	-	C/C	G/G	G/G	C/C	C/C	G/G	C/C	C/C	G/G	G/G	C/C	C/C	C/C	G/G	C/C	G/G	-	C/C	C/C	C/C	C/C	C/C	G/G	G/G	C/C	C/C	G/G	C/C	C/C	C/C	C/C	C/C	C/C	C/C
AX-94551507	TCAACTCTTCTGATGTGTCCAGCAAATGCAATTTC[C/T]CAAGGGCTGCAAGGTGTTCGATGCCATCAGGAAGA	1B	9690465	T	C	T/T	T/T	T/T	C/C	T/T	T/T	T/T	C/C	C/C	T/C	C/C	C/C	C/C	C/C	T/T	C/C	T/T	C/C	T/T	C/C	T/T	C/C	T/T	T/T	T/T	T/T	T/T	T/T	T/T	T/T	C/C	T/T	C/C	C/C	C/C	T/T	T/T	C/C	T/T	T/T	T/T	C/C	C/C	C/C
AX-94561486	AAGCATCTGTTGTAGCTTATCTGTTACCCCACTGT[G/T]GGAGGCACTGTCCTTTGATGAAGTTTGCTCCTTTC	1B	10204368	T	G	T/T	G/G	T/T	G/G	G/G	T/T	T/T	G/G	G/G	G/G	G/G	G/G	G/G	G/G	T/T	-	T/T	G/G	G/G	G/G	G/G	G/G	G/G	G/G	G/G	G/G	G/G	G/G	T/T	T/T	G/G	T/T	G/G	G/G	G/G	T/T	G/G	G/G	G/G	T/T	G/G	G/G	G/G	G/G
AX-94911855	CAGGTGGTTGGGATTTCTGATGGTGCAGATGTTGA[A/G]ACTGAACCAGGTCCAGTTGGTGTGAAGGAAGGCAG	1B	10204559	A	G	A/A	A/A	A/A	G/G	-	A/A	A/A	G/G	G/G	A/A	A/A	A/A	-	A/A	A/A	A/A	A/A	A/A	A/A	A/A	A/A	G/G	A/A	A/A	A/A	A/A	A/A	A/A	G/G	G/G	G/G	A/A	A/A	A/A	A/A	A/A	A/A	G/G	A/A	A/A	A/A	G/G	G/G	G/G
AX-94692514	ATCCCATCTCATCTCAGCGTCATTCATTTCAATCA[C/G]CGTGTGTGACAGAATTAAACATGGCTATGAGAGGC	1B	11633592	C	G	C/C	G/G	C/C	C/C	G/G	C/C	C/C	C/C	C/C	G/G	G/G	G/G	G/G	G/G	C/C	G/G	C/C	G/G	G/G	G/G	G/G	C/C	G/G	G/G	G/G	G/G	G/G	G/G	C/C	C/C	C/C	C/C	G/G	G/G	G/G	C/C	G/G	C/C	G/G	C/C	G/G	C/C	C/C	C/C
AX-94939233	CGGTCTGTGCGTTGGCATTGCACTATATGTCAAAA[A/G]GAACGGTAGGAAGTTCTGCAACCGACCTCGTTTTT	1B	11890863	A	G	G/G	A/A	G/G	A/A	A/A	G/G	G/G	A/A	A/A	A/A	A/A	A/A	A/A	A/A	G/G	A/A	G/G	A/A	G/G	A/A	A/A	A/A	A/A	A/A	A/A	A/A	A/A	A/A	-	G/G	A/A	G/G	A/A	A/A	A/A	G/G	A/A	A/A	A/A	G/G	A/A	A/A	A/A	A/A
AX-95119024	CCTGGCTCCCCCTCTGACCGGATTGACAATGACTC[C/T]AGATGTCTCAGCCCAACAATTGCTGAACAAAGCTC	1B	12812130	T	C	T/T	T/T	C/C	C/C	T/T	T/T	C/C	C/C	C/C	T/T	T/T	T/T	T/T	T/T	C/C	T/T	C/C	T/T	T/T	T/T	T/T	C/C	T/T	T/T	T/T	T/T	T/T	T/T	C/C	C/C	C/C	C/C	T/T	T/T	T/T	T/T	T/T	C/C	T/T	T/T	T/T	C/C	C/C	C/C
AX-94466051	CCATTGATCCATTTCGGTAGCTCGAGCAGGTTGCC[A/G]TACAGCTTCATGCTCTGCAGTGTGTCTGGAAACGA	1B	12828060	A	G	G/G	A/A	G/G	A/A	G/G	G/G	G/G	A/A	A/A	G/G	G/G	A/A	A/A	G/G	G/G	G/G	G/G	G/G	A/A	A/A	G/G	A/A	G/G	A/A	G/G	A/A	A/A	G/G	G/G	G/G	A/A	G/G	G/G	G/G	G/G	G/G	A/A	A/A	G/G	G/G	G/G	A/A	A/A	A/A
AX-95202810	ATGCAGGTCACCAAGAACAAGTTCACTTGTCATGC[C/T]CCCCTTCCAACGTTCAGCTGGAGTAAGCGATGAGT	1B	14147738	T	C	T/T	C/C	C/C	C/C	T/T	C/C	C/C	C/C	-	C/C	C/C	C/C	C/C	C/C	C/C	T/T	C/C	C/C	T/T	C/C	T/T	C/C	T/T	C/C	T/T	C/C	C/C	T/T	C/C	C/C	C/C	C/C	T/T	T/T	C/C	T/T	C/C	C/C	T/T	T/T	T/T	C/C	C/C	C/C
AX-95216126	GTCTGCAAGATGATACTTATCACCTCCAAAAGATA[C/T]GTCTCCAGGAGTTGCCATTGCTGCAGCACTTCCAC	1B	14655702	T	C	C/C	T/T	C/C	C/C	C/C	C/C	C/C	C/C	C/C	C/C	C/C	C/C	C/C	C/C	C/C	C/C	C/C	C/C	C/C	T/C	C/C	C/C	C/C	T/C	C/C	T/T	T/T	C/C	C/C	C/C	C/C	C/C	C/C	C/C	C/C	C/C	T/T	C/C	C/C	C/C	C/C	C/C	C/C	C/C
AX-94657416	TCCCTCTCACGGAGGATGGGTTCTTCGAGCATCCC[C/G]TACTGATTTCGAAGAAGTAGCCTGAAACTGCAGAA	1B	15658804	C	G	G/G	C/C	C/C	C/C	C/G	C/C	C/C	C/C	C/C	G/G	C/C	C/C	C/C	C/C	G/G	C/C	G/G	C/C	C/C	C/C	G/G	C/C	G/G	G/G	G/G	G/G	G/G	-	C/C	G/G	C/C	C/C	C/C	C/C	C/C	G/G	C/C	C/C	G/G	G/G	-	C/C	C/C	C/C
AX-95245523	ACCAGTATTTCCGGCCAGAAGGAAGCTGCTCTTGT[A/G]TAAAACCATTGTTTGTTGCATCAACCTCGTTACGA	1B	15745695	A	G	G/G	A/A	A/A	G/G	G/G	A/A	A/A	G/G	G/G	G/G	A/A	A/A	A/A	A/A	G/G	A/A	G/G	A/A	A/A	A/A	G/G	G/G	G/G	G/G	G/G	G/G	G/G	G/G	A/A	G/G	G/G	A/A	A/A	A/A	A/A	G/G	A/A	G/G	G/G	G/G	G/G	G/G	G/G	G/G
AX-94629338	CTCGGAGTGTATTAGAGGTCATGATCAGTACAGTT[C/T]CAGTTCTGTTTTCTCAAGAGCTGACCCTATAAATA	1B	17243578	T	C	C/C	T/T	T/T	C/C	C/C	T/T	T/T	C/C	C/C	C/C	T/T	T/T	T/T	T/T	T/T	C/C	-	-	T/T	T/T	C/C	C/C	C/C	C/C	C/C	C/C	C/C	C/C	T/T	T/T	C/C	T/T	C/C	T/T	T/T	C/C	T/T	C/C	C/C	T/T	C/C	C/C	C/C	C/C
AX-94741250	TCTTATCAGCAACTCTCAACGAAAAGGTGAACCGC[C/T]TAGCCAACATTAGTTTGAAGAACCCAGTGATGATT	1B	17790577	T	C	T/T	T/T	C/C	T/T	T/T	T/T	C/C	T/T	T/T	T/T	T/T	C/C	C/C	T/T	T/T	T/T	T/T	T/T	T/T	T/T	T/T	T/T	T/T	T/T	T/T	T/T	T/T	T/T	C/C	C/C	T/T	C/C	T/T	T/T	T/T	T/T	T/T	T/T	T/T	C/C	T/T	T/T	T/T	T/T
AX-95134745	GGAGCAGCTAAGGGGCTCGCGTTTCTCCACAGTGA[C/T]AAGGCCAAAGTCATCTACCGTGATTTCAAAACCTC	1B	18420911	T	C	C/C	C/C	T/T	C/C	C/C	C/C	T/T	C/C	C/C	C/C	C/C	T/C	T/T	C/C	C/C	-	C/C	C/C	C/C	C/C	C/C	C/C	C/C	C/C	C/C	C/C	C/C	C/C	T/T	T/T	C/C	T/T	C/C	C/C	C/C	C/C	C/C	C/C	C/C	T/C	C/C	C/C	C/C	C/C
AX-94999089	CGACTTCAAGTACCGGGCTTACCTCGCTGGCAGTG[A/T]TGACTACCCCGGCGGTTCCGACATCGAGGTCGACA	1B	20587907	A	T	T/T	A/A	A/A	T/T	A/A	A/A	A/A	T/T	T/T	A/A	A/A	A/A	A/A	A/A	A/A	A/A	-	A/A	A/A	A/A	A/A	T/T	A/A	A/A	A/A	A/A	A/A	A/A	-	-	T/T	A/A	A/A	A/A	A/A	A/A	A/A	T/T	A/A	A/A	A/A	T/T	T/T	T/T
AX-94961642	TCCATGTAATGGGAAGAACCCAGCATCGATTTCTG[A/G]CGTGAAGCGCATGACTTCAAATTTCGGCACCAGCC	1B	22024672	A	G	G/G	A/A	A/A	G/G	A/A	A/A	A/A	G/G	G/G	A/A	A/A	A/A	A/A	A/A	A/A	A/A	A/A	A/A	A/A	A/A	A/A	G/G	A/A	A/A	A/A	A/A	A/A	A/A	A/A	A/A	G/G	A/A	A/A	A/A	A/A	A/A	A/A	G/G	A/A	A/A	A/A	G/G	G/G	G/G
AX-94416856	CAGCAGGGACGGTTTACTGGTTCAACATTTCAAGT[G/T]ATGGGGATGACTCCTCCAAATGGAGTTTGGGCAAT	1B	22376759	T	G	T/G	T/T	T/T	G/G	T/T	T/T	T/T	G/G	G/G	T/T	T/T	T/T	T/T	T/T	T/T	T/T	T/T	T/T	T/T	T/T	T/T	G/G	T/T	T/T	T/T	T/T	T/T	T/T	T/T	T/T	G/G	T/T	T/T	T/T	T/T	T/T	T/T	G/G	T/T	T/T	T/T	G/G	G/G	G/G
AX-94918106	TCCCTCTTTGTCTCCATTCTGATGCTTTCCATGGC[A/C]CATCCCTTCTTTGCATGTCCCACTCGTTGTGAAAG	1B	22394641	A	C	A/A	C/C	C/C	A/A	C/C	C/C	C/C	A/A	A/A	C/C	C/C	C/C	C/C	-	C/C	C/C	C/C	C/C	C/C	C/C	C/C	A/A	C/C	-	C/C	C/C	C/C	C/C	C/C	C/C	A/A	C/C	C/C	C/C	C/C	C/C	C/C	A/A	C/C	C/C	C/C	A/A	A/A	A/A
AX-94630834	TGCAGGCGGTATGCCAGGGTTCCAATCCGCTCTGT[C/T]ACTTCAAACGGCCCGAAGAACTTGTAGGAGAGCTT	1B	23977691	T	C	C/C	T/T	T/T	C/C	T/T	T/T	T/T	C/C	C/C	T/T	T/T	T/T	T/T	T/T	T/T	T/T	T/T	T/T	T/T	T/T	T/T	C/C	T/T	T/T	T/T	T/T	T/T	T/T	T/T	T/T	C/C	T/T	T/T	T/T	T/T	T/T	T/T	C/C	T/T	T/T	T/T	C/C	T/C	C/C
AX-95249966	AGCAAGTAGTAGCAGTAGCACCACCAATGGCGGTA[A/T]TAAAGGATTCTCATCCCTTGCTACGATATGTATTC	1B	24160723	A	T	A/T	T/T	T/T	A/A	T/T	-	T/T	A/A	A/A	T/T	T/T	T/T	T/T	T/T	T/T	T/T	T/T	T/T	T/T	T/T	T/T	A/A	T/T	T/T	T/T	A/T	T/T	T/T	T/T	T/T	A/A	T/T	A/T	T/T	T/T	T/T	T/T	A/A	T/T	-	T/T	A/A	A/A	A/A
AX-94912445	TCACGAATTCTTCAGCTGGACGGCATCAATTATAA[C/G]CGCCATTCGTTATCGACAAAGCGCCTCAGAATCGT	1B	24163300	C	G	C/C	G/G	G/G	C/C	G/G	G/G	G/G	C/C	C/C	G/G	G/G	G/G	G/G	G/G	G/G	G/G	G/G	G/G	G/G	G/G	G/G	C/C	G/G	G/G	G/G	G/G	G/G	G/G	C/G	C/G	C/C	G/G	G/G	G/G	G/G	G/G	G/G	C/C	G/G	G/G	G/G	C/C	C/C	C/C
AX-95002138	CGTGAGCTACGTCCTCACCTTCCCTTTTGCAAGAC[C/T]GTGACCGCATACTCAATTGTGCTCTGTTCGCTCCG	1B	24491683	T	C	C/C	T/T	T/T	C/C	T/T	T/T	T/T	C/C	-	T/T	T/T	T/T	T/T	T/T	T/T	T/T	T/T	T/T	T/T	T/T	T/T	C/C	T/T	T/T	T/T	T/T	T/T	T/T	T/T	T/T	C/C	T/T	T/T	T/T	T/T	T/T	T/T	C/C	T/T	T/T	T/T	C/C	C/C	C/C
AX-94735504	CTCCTTCAAGACATGAATCAGTACCGCGCACTCCA[C/T]AAGAAGCACGCATACGATGGATCTAAGAAGACGGG	1B	24499153	T	C	C/C	T/T	T/T	C/C	T/T	T/T	T/T	C/C	C/C	T/T	T/T	T/T	T/T	T/T	T/T	T/T	T/T	T/T	T/T	T/T	T/T	C/C	T/T	T/T	T/T	T/T	T/T	T/T	T/T	T/T	C/C	T/T	T/T	T/T	T/T	T/T	T/T	C/C	T/T	T/T	T/T	C/C	C/C	C/C
AX-94951140	AGCTGTGTGAAGATGGCAGCCAGGAAGACACTCAG[C/T]ACCAACAACAATGGACATCTCCACAACGCACGCTT	1B	28443937	T	C	C/C	C/C	C/C	T/T	C/C	C/C	C/C	T/T	T/T	C/C	C/C	C/C	C/C	C/C	C/C	C/C	C/C	C/C	C/C	C/C	C/C	T/T	C/C	C/C	C/C	C/C	C/C	C/C	C/C	C/C	T/T	C/C	C/C	C/C	C/C	C/C	C/C	T/T	C/C	C/C	C/C	T/T	T/T	T/T
AX-94728009	TCAGGAGACCATGCGACGAAGAATATCTTGCTCTT[C/T]TGGCAGTTCTCCTCGGTGACAAAGTCATAGTCGAA	1B	28561028	T	C	T/T	T/T	T/T	C/C	T/T	T/T	T/T	C/C	C/C	T/T	T/T	T/T	T/T	T/T	T/T	T/T	T/T	T/T	T/T	T/T	T/T	C/C	T/T	T/T	T/T	T/T	T/T	T/T	T/T	T/T	C/C	T/T	T/T	T/T	T/T	T/T	T/T	C/C	T/T	T/T	T/T	C/C	C/C	C/C
AX-94952466	CACAGCCATGGTGCTCAGTTGGCACGGCCTTGGAT[C/G]ACATCGAAGCCGACCTCGGTCGGGTCTGTCGCCTG	1B	28561287	C	G	G/G	G/G	G/G	C/C	G/G	G/G	G/G	C/C	C/C	G/G	G/G	G/G	G/G	G/G	G/G	G/G	G/G	G/G	G/G	G/G	G/G	C/C	G/G	G/G	G/G	G/G	G/G	G/G	G/G	G/G	C/C	G/G	G/G	G/G	G/G	G/G	G/G	C/C	G/G	G/G	G/G	C/C	C/C	C/C
AX-94426987	GCTCCACATAATTTTTACGAGATTGATAGGCCC[C/T]GGCGCACCGGCTGAAATTTCAGCCAGTCACCGCGC	1B	29268054	T	C	C/C	C/C	C/C	T/T	C/C	C/C	C/C	T/T	T/T	C/C	C/C	C/C	C/C	C/C	C/C	C/C	C/C	C/C	C/C	C/C	C/C	T/T	C/C	C/C	C/C	C/C	C/C	C/C	C/C	C/C	T/T	C/C	C/C	C/C	C/C	C/C	C/C	T/T	C/C	C/C	C/C	T/T	T/T	T/T
AX-95024817	TGGGCCTTTGAAGATATGTCAAAGGTGCAGGACCT[C/T]GATTGGGCAGGCCATATCACGGAGCATCTGATGGA	1B	31859223	T	C	C/C	C/C	C/C	T/T	C/C	C/C	C/C	T/T	T/T	C/C	C/C	C/C	C/C	C/C	C/C	C/C	C/C	C/C	C/C	C/C	C/C	T/T	C/C	C/C	C/C	C/C	C/C	C/C	C/C	C/C	T/T	C/C	C/C	C/C	C/C	C/C	C/C	T/T	C/C	C/C	C/C	T/T	T/T	T/T
AX-94515787	TCCTTGTTGGATACAGTTGGGTCCATTACAAAGAG[A/G]CTAGTTAAATTAAGAAGAGTCCAACTGAACTAGGA	1B	32060859	A	G	G/G	G/G	G/G	A/A	G/G	G/G	G/G	A/A	A/A	G/G	G/G	G/G	G/G	G/G	G/G	G/G	G/G	G/G	G/G	G/G	G/G	A/A	G/G	G/G	G/G	G/G	G/G	G/G	A/A	A/A	A/A	G/G	G/G	G/G	G/G	G/G	G/G	A/A	G/G	G/G	G/G	A/A	A/A	A/A
AX-95230007	CTCTAAGAAGATTCCTCTGAACTCTGAAGGCAGCA[G/T]GCATCCACCCTGAAAAGCTTGCGCGTTCCCGAGAA	1B	32375505	T	G	G/G	G/G	G/G	T/T	G/G	G/G	G/G	T/T	T/T	G/G	G/G	G/G	G/G	G/G	G/G	G/G	G/G	G/G	G/G	G/G	G/G	T/T	G/G	G/G	G/G	G/G	G/G	G/G	G/G	G/G	T/T	G/G	G/G	G/G	G/G	G/G	G/G	T/T	G/G	G/G	G/G	T/T	T/T	T/T
AX-95202964	AGAATGTCCTGTCGTATTGATCCAAATTTCTTGCA[A/G]TAACTGGCTTGTTCTACCTCCTGGTTTCAGTTTGT	1B	32769179	A	G	A/A	A/A	A/A	G/G	A/A	A/A	A/A	G/G	G/G	A/A	A/A	A/A	A/A	A/A	A/A	A/A	A/A	A/A	A/A	A/A	A/A	G/G	A/A	A/A	A/A	A/A	A/A	A/A	A/A	A/A	G/G	A/A	A/A	A/A	A/A	A/A	A/A	G/G	A/A	A/A	A/A	G/G	G/G	G/G
AX-94484295	TTGGAGGGTGGGTTGAGAGTAGGAAGCCCGAATTC[A/G]AGGCACGAGTCGTTTCATGCTCGTTAAACACCCGT	1B	32776235	A	G	A/A	A/A	A/A	G/G	A/A	A/A	A/A	G/G	G/G	A/A	A/A	A/A	A/A	A/A	A/A	A/A	A/A	A/A	A/A	A/A	A/A	G/G	A/A	A/A	A/A	A/A	A/A	A/A	A/A	A/A	G/G	A/A	A/A	A/A	A/A	A/A	A/A	G/G	A/A	A/A	A/A	G/G	-	G/G
AX-95084010	CCATGAGAGTGCGACCGAGAGAGTAGCGCCACCAA[A/G]AGTTCACCTCATCAAGAAGATGTCCCATCCAAAAG	1B	32800799	A	G	A/A	A/A	A/A	G/G	A/A	A/A	A/A	G/G	G/G	A/A	A/A	A/A	A/A	A/A	A/G	A/A	A/G	A/A	A/A	A/A	A/A	G/G	A/A	A/A	A/A	A/A	A/A	A/A	A/A	-	G/G	A/A	A/A	A/A	A/A	A/A	A/A	G/G	A/A	A/A	A/A	G/G	G/G	G/G
AX-94470457	CGGGTTCAAGTGCAACAGCTGCATGTGGGAGGTGA[A/C]GGGCGACATGGCCGACAAGGGCGCGTGGGCCGACT	1B	33065874	A	C	A/A	A/A	A/A	C/C	A/A	A/A	A/A	C/C	C/C	A/A	A/A	A/A	A/A	A/A	A/A	A/A	A/A	A/A	A/A	A/A	A/A	C/C	A/A	A/A	A/A	A/A	A/A	A/A	A/C	A/C	C/C	A/A	A/A	A/A	A/A	A/A	A/A	C/C	A/A	A/A	A/A	C/C	C/C	C/C
AX-94518139	TGTGGCGTTCCTGGCCATATATCGTCAGCTTGCCC[C/G]AACAAAAAGGCTTCTGAAGTCATAGCTGATGAAAC	1B	33977521	C	G	C/C	C/C	C/C	G/G	C/C	C/C	C/C	G/G	G/G	C/C	C/C	C/C	C/C	C/C	C/C	C/C	C/C	C/C	C/C	C/C	C/C	G/G	C/C	C/C	C/C	C/C	C/C	C/C	G/G	G/G	G/G	C/C	C/C	C/C	C/C	C/C	C/C	G/G	C/C	C/C	C/C	G/G	G/G	G/G
AX-95171223	TTGTCGAAGAAGAGACGCACGTGTTATGAATGTGG[C/T]GTTCCTGGCCATATATCGTCAGCTTGCCCCAACAA	1B	33977551	T	C	C/C	C/C	C/C	T/T	C/C	C/C	C/C	T/T	T/T	C/C	C/C	C/C	C/C	C/C	C/C	C/C	C/C	C/C	C/C	C/C	C/C	T/T	C/C	C/C	C/C	C/C	C/C	C/C	T/T	T/T	T/T	C/C	C/C	C/C	C/C	C/C	C/C	T/T	C/C	C/C	C/C	T/T	T/T	T/T
AX-95085078	GTTGGAAACCTAGCTTGGGACGTAACAGAGGATGA[C/T]CTGAGGAAGTTCTTTTCTGATTGCAAGATCTCATC	1B	33977947	T	C	C/C	C/C	C/C	T/T	C/C	C/C	C/C	T/T	T/T	C/C	C/C	C/C	C/C	C/C	C/C	C/C	C/C	C/C	C/C	C/C	C/C	T/T	C/C	C/C	C/C	C/C	C/C	C/C	C/C	C/C	T/T	C/C	C/C	C/C	C/C	C/C	C/C	T/T	C/C	C/C	C/C	T/T	T/T	T/T
AX-94513354	GTAACCTGAGGTTGAGACTGATAATCGACAAGCTA[G/T]GTTGAGCTTGTGGCATAACAAGTTTTCTTCCTTCT	1B	33984179	T	G	T/T	T/T	T/T	-	T/T	T/T	T/T	G/G	G/G	T/T	T/T	T/T	T/T	T/T	T/T	T/T	T/T	T/T	T/T	T/T	T/T	G/G	T/T	T/T	T/T	T/T	T/T	T/T	-	T/T	G/G	T/T	T/T	T/T	T/T	T/T	T/T	G/G	T/T	T/T	T/T	G/G	-	G/G
AX-95000679	CCCGTGTCGCATGCCATCATGTATGGCCACCTTCC[C/T]GCTGTCAGGTACCTTCTGGATCATGGCGCTGATCT	1B	34255264	T	C	C/C	T/T	C/C	T/T	C/C	C/C	C/C	T/T	T/T	C/C	C/C	C/C	C/C	C/C	C/C	C/C	C/C	C/C	C/C	-	C/C	T/T	C/C	C/C	C/C	C/C	C/C	C/C	C/C	C/C	T/T	C/C	C/C	C/C	C/C	C/C	C/C	T/T	C/C	T/T	C/C	T/T	T/T	T/T
AX-94707150	AGAACTTTGGTGCTCCACAAACCCAGAAGAATCCA[A/C]AGCAACAGGCTGGAAAGTCAAGTGGATTATCCAGT	1B	36266372	A	C	C/C	C/C	C/C	A/A	C/C	C/C	C/C	A/A	A/A	C/C	C/C	C/C	C/C	C/C	C/C	C/C	C/C	C/C	C/C	C/C	C/C	A/A	C/C	C/C	C/C	C/C	C/C	C/C	-	A/C	A/A	C/C	C/C	C/C	C/C	C/C	C/C	A/A	C/C	C/C	C/C	A/A	A/A	A/A
AX-94796921	CTGTCTAGTGAATTCAGTGAGTGAACTAGAGCCCA[C/G]TTAACAAAATGCCACTTCAAGGACTGCAGTACGAC	1B	38067645	C	G	C/C	C/C	C/C	G/G	C/C	C/C	C/C	G/G	G/G	-	C/C	C/C	C/C	C/C	C/C	C/C	C/C	C/C	C/C	C/C	C/C	G/G	C/C	C/C	C/C	C/C	C/C	C/C	C/C	C/C	G/G	C/C	C/C	C/C	C/C	C/C	C/C	G/G	C/C	C/C	C/C	G/G	G/G	G/G
AX-94754589	TCAGGACCCTCAACAGCGTGGACATGGTGCCTGAC[C/G]AGCTGCTCAAGAGAATCCTGCCCCACTGCACCTTG	1B	39578266	C	G	G/G	G/G	G/G	C/C	G/G	G/G	G/G	C/C	C/C	G/G	G/G	G/G	G/G	G/G	G/G	G/G	G/G	G/G	G/G	G/G	G/G	C/C	G/G	G/G	G/G	G/G	G/G	G/G	G/G	G/G	C/C	G/G	G/G	G/G	G/G	G/G	G/G	C/C	G/G	G/G	G/G	C/C	C/C	C/C
AX-95259663	TGGCAGCAAGATAAGTGGACTGGCCAGTTCCCTGT[G/T]AAGTGGCACATAGTGAAGGATGTTCCAAATAATCT	1B	39852216	T	G	G/G	G/G	G/G	T/T	G/G	G/G	G/G	T/T	T/T	G/G	G/G	G/G	G/G	G/G	G/G	G/G	G/G	G/G	G/G	G/G	G/G	T/T	G/G	G/G	G/G	G/G	G/G	G/G	G/G	G/G	T/T	G/G	G/G	G/G	G/G	G/G	G/G	T/T	G/G	G/G	G/G	T/T	T/T	T/T
AX-95127635	CTTGGAGAAGGTCACCTGCCGGCTTGTGGTGCTTT[C/T]GATCTTCTCGATCACCGTCTTTCCCCGGACCATGA	1B	40386813	T	C	T/T	T/T	T/T	C/C	T/T	C/C	T/T	C/C	C/C	T/T	C/C	-	T/T	C/C	T/T	T/T	T/T	T/T	C/C	T/T	C/C	C/C	T/T	T/T	T/T	T/T	T/T	T/T	T/T	T/T	C/C	T/T	T/T	C/C	T/T	T/T	T/T	C/C	T/T	T/T	T/T	C/C	C/C	C/C
AX-94821053	GCTTACTGGTGTTTCTTGCCCAGACAAATGCACCG[A/G]AACTAGTTCAACGGCAACTGACAGCAACTCAGAGG	1B	41086873	A	G	A/A	A/A	A/A	G/G	A/A	A/A	A/A	G/G	G/G	A/A	A/A	A/A	A/A	A/A	A/A	A/A	A/A	A/A	A/A	A/A	A/A	G/G	A/A	A/A	A/A	A/A	A/A	A/A	A/A	A/A	G/G	A/A	A/A	A/A	A/A	A/A	A/A	G/G	A/A	A/A	A/A	G/G	G/G	G/G
AX-94507094	CCACGGATAAGAGTAATACCAATGGTGTGAAACAG[C/T]TTACTGGTGTTTCTTGCCCAGAGAAATGCACCGGA	1B	41086906	T	C	C/C	C/C	C/C	T/T	C/C	C/C	C/C	T/T	T/T	C/C	C/C	C/C	C/C	C/C	C/C	C/C	C/C	C/C	C/C	C/C	C/C	T/T	C/C	C/C	C/C	C/C	C/C	C/C	T/T	-	T/T	C/C	C/C	C/C	C/C	C/C	C/C	T/T	C/C	C/C	C/C	T/T	T/T	T/T
AX-94960156	CAGTTGGAGGCCATATCCGCCCAAGACCTGGAAAC[A/G]ACCGTCCTGGCTCGGCTACACTACTTCAGATGCCT	1B	41092323	A	G	A/A	A/A	A/A	G/G	A/A	A/A	A/A	G/G	G/G	A/A	A/A	A/A	A/A	A/A	A/A	A/A	A/A	A/A	A/A	A/A	A/A	G/G	A/A	A/A	A/A	A/A	A/A	A/A	A/G	A/G	G/G	A/A	A/A	A/A	A/A	A/A	A/A	G/G	A/A	A/A	A/A	G/G	G/G	G/G
AX-95005147	CCCATAAGAACTCTGCAGGTCTTTTCAGTCAAAGT[C/T]GCGGGACTACAAGATGGAGTGCACTGGCCGCTGCA	1B	47161009	T	C	T/T	C/C	C/C	T/T	C/C	C/C	T/T	T/T	T/T	T/T	C/C	C/C	T/T	T/C	T/T	T/T	T/T	T/T	C/C	T/T	C/C	T/T	C/C	T/T	C/C	-	-	T/T	T/T	T/T	T/T	C/C	T/T	C/C	T/T	T/T	T/T	T/T	C/C	C/C	T/T	T/T	T/T	T/T
AX-94440869	GTTTGGATCATAATCGCAATGTTATCTTCCAGCGC[C/G]AAAGGGATAACTGCCAAATGATCCACAAGGAGAAT	1B	47161109	C	G	C/C	C/C	C/C	G/G	C/C	C/C	C/C	G/G	G/G	C/C	C/C	C/C	C/C	C/C	C/C	C/C	C/C	C/C	C/C	C/C	C/C	G/G	C/C	C/C	C/C	C/C	C/C	C/C	C/C	C/C	G/G	C/C	C/C	C/C	C/C	C/C	C/C	G/G	C/C	C/C	C/C	G/G	G/G	G/G
AX-94943234	GTTCTTGCTAGTGGTGATGCAATTCAAGTGTGGGT[C/G]GACTACAATGGTGAAGCCAAGAAAATCAGTGTGAC	1B	47181071	C	G	C/C	G/G	G/G	G/G	G/G	G/G	C/C	G/G	-	C/C	G/G	G/G	C/G	C/G	C/C	C/C	C/C	C/C	G/G	C/C	G/G	G/G	C/C	C/G	G/G	C/C	C/C	C/C	C/C	C/C	G/G	G/G	C/C	G/G	C/C	C/C	C/C	G/G	G/G	G/G	C/C	G/G	G/G	G/G
AX-94550983	TTTATGTCGCATGTTTTGTTCTAGCCTGGCGAGTT[C/T]CGATTTTCTTGAAGAAAGGATCTACTTCGCTCAGT	1B	47624874	T	C	C/C	T/T	T/T	C/C	T/T	T/T	C/C	C/C	C/C	C/C	T/T	T/T	C/C	T/C	T/T	C/C	T/T	C/C	T/T	C/C	T/T	C/C	T/T	C/C	T/T	C/C	C/C	C/C	C/C	C/C	C/C	T/T	C/C	T/T	C/C	C/C	C/C	C/C	T/T	T/T	C/C	C/C	C/C	C/C
AX-94833199	GGATGTAGTAGAAGTGCCACTTGGTAGAGGTCACC[C/T]AATTCGCTGTAATTTACGCCTGCACGTACTGCAAG	1B	48280051	T	C	C/C	T/T	T/T	C/C	T/T	T/T	C/C	C/C	C/C	C/C	T/T	T/T	C/C	T/C	T/T	C/C	T/T	C/C	T/T	C/C	T/T	C/C	T/T	C/C	T/T	C/C	C/C	C/C	C/C	C/C	C/C	T/T	C/C	T/T	C/C	C/C	C/C	C/C	T/T	T/T	C/C	C/C	C/C	C/C
AX-95190390	GCTCATTCTCTACTTCGAGAGCATCCTCAACACCA[A/G]ACGCAGGAAGAACTTCAACCTCATGTCCTGGGTTG	1B	48607135	A	G	G/G	A/A	A/A	G/G	A/A	A/A	G/G	G/G	G/G	G/G	A/A	A/A	G/G	A/G	A/A	G/G	A/A	G/G	A/A	G/G	A/A	G/G	A/G	G/G	A/A	G/G	G/G	G/G	G/G	G/G	G/G	A/A	G/G	A/A	G/G	G/G	G/G	G/G	A/A	A/A	G/G	G/G	G/G	G/G
AX-94473435	AAGAAGTCAAGCGGGAGGCTGCTGATTATTCCGAC[A/G]TTGATGGCTTGAATGGACCGAAACTGCTGGATGGT	1B	49887539	A	G	G/G	G/G	G/G	A/A	G/G	G/G	G/G	A/A	A/A	G/G	G/G	G/G	G/G	G/G	G/G	G/G	G/G	G/G	G/G	G/G	G/G	A/A	G/G	G/G	G/G	G/G	G/G	G/G	G/G	G/G	A/A	G/G	G/G	G/G	G/G	G/G	G/G	A/A	G/G	G/G	G/G	A/A	A/A	A/A
AX-94789552	GAGAGAAGGCAACAGGCGACAAGAGTGAATCGTCA[A/G]CATCACCTCAAGTATGAGCCGCAAAGTGATTTCTG	1B	50398462	A	G	A/A	A/A	A/A	G/G	A/A	A/A	A/A	G/G	G/G	A/A	A/A	A/A	A/A	A/A	A/A	A/A	A/A	A/A	A/A	A/A	A/A	G/G	A/A	A/A	A/A	A/A	A/A	A/A	A/A	A/A	G/G	A/A	A/A	A/A	A/A	A/A	A/A	G/G	A/A	A/A	A/A	G/G	G/G	G/G
AX-94820134	GTCCACGAGGTGATCAAGGAGCTGACAGATGGGGG[C/T]GTCGACTACAGTTTCGAGTGCAGTGGCAACGTTGA	1B	50777943	T	C	C/C	C/C	C/C	C/C	T/T	C/C	C/C	C/C	C/C	T/T	C/C	C/C	C/C	T/C	C/C	T/T	C/C	C/C	C/C	C/C	C/C	C/C	T/T	T/T	C/C	C/C	C/C	C/C	C/C	C/C	C/C	C/C	C/C	C/C	C/C	C/C	C/C	C/C	T/T	C/C	C/C	C/C	C/C	C/C
AX-94823004	CAAGTTTGTGCGCAACTTTGGAGTGCTCAGTAGGC[C/T]GTTGAACGACTTGCTTAAGAAAAATGCAGTGTTTG	1B	51991116	T	C	C/C	T/T	T/T	T/T	C/C	T/T	C/C	T/T	T/T	C/C	T/T	T/C	T/T	C/C	T/T	C/C	T/T	C/C	T/T	C/C	T/T	T/T	C/C	T/C	-	C/C	T/C	C/C	C/C	C/C	T/T	T/T	C/C	T/T	C/C	C/C	C/C	T/T	C/C	T/T	C/C	T/T	T/T	T/T
AX-94927368	TTGCGGGATGCAGAGCACGAACTCCAAACTGTCAA[C/T]GAGGAGAAAGAGATACTTCAAGAGAAGCTACTGTA	1B	52900663	T	C	C/C	C/C	C/C	T/T	C/C	C/C	C/C	T/T	T/T	C/C	C/C	C/C	C/C	C/C	C/C	C/C	C/C	C/C	C/C	C/C	C/C	T/T	C/C	C/C	C/C	C/C	C/C	C/C	C/C	C/C	T/T	C/C	C/C	C/C	C/C	C/C	C/C	T/T	C/C	C/C	C/C	T/T	-	T/T
AX-94413562	CCTATAAGTTGGACCTCCTGTTCTTTGCCCTATGG[C/T]TGTGGTTATTATTATCTACACGATCTGTGGCCGTT	1B	52902043	T	C	T/T	C/C	C/C	C/C	T/T	C/C	C/C	C/C	C/C	C/C	C/C	C/C	C/C	-	C/C	T/T	C/C	C/C	C/C	C/C	C/C	C/C	T/T	T/T	C/C	C/C	C/C	C/C	C/C	C/C	C/C	C/C	C/C	C/C	C/C	C/C	C/C	C/C	T/T	C/C	C/C	C/C	C/C	C/C
AX-94825609	GGTGTGGTTGCTGCTCGATCTCGTGGAGCTTCCTT[A/C]CTTTGCTCTATATGATTTGGCACTCTAGTTTGCGT	1B	53248657	A	C	A/A	A/A	A/A	C/C	A/A	A/A	A/A	C/C	C/C	A/A	A/A	A/A	A/A	A/A	A/A	A/A	A/A	A/A	A/A	A/A	A/A	C/C	A/A	A/A	A/A	A/A	A/A	A/A	A/A	A/A	-	A/A	A/A	A/A	A/A	A/A	A/A	C/C	A/A	A/A	A/A	C/C	C/C	C/C
AX-94619003	ATTCAAGATGCATTTGGAGATTCAGGGTTGGCATC[C/T]TCACAAAATTTATCACTGCGATTCTGTGGTTGTAT	1B	56062037	T	C	C/C	C/C	C/C	T/T	C/C	C/C	C/C	T/T	T/T	C/C	C/C	C/C	C/C	C/C	C/C	C/C	C/C	C/C	C/C	C/C	C/C	T/T	C/C	C/C	C/C	C/C	C/C	C/C	C/C	C/C	T/T	C/C	C/C	C/C	C/C	C/C	C/C	T/T	C/C	C/C	C/C	T/T	T/T	T/T
AX-94615023	GCTATGCAGTCCAAGATTCTAATGGCGACTTTGAT[A/G]TTTCTGAAAGAGCGAACATGCCGCTCGCAAGTTGC	1B	56312665	A	G	G/G	G/G	G/G	A/A	G/G	G/G	G/G	A/A	A/A	G/G	G/G	G/G	G/G	G/G	G/G	G/G	G/G	G/G	G/G	G/G	G/G	A/A	G/G	G/G	G/G	G/G	G/G	G/G	A/A	A/A	A/A	G/G	G/G	G/G	G/G	G/G	G/G	A/A	G/G	G/G	G/G	A/A	A/A	A/A
AX-94675197	CCGGTCTTTGCGGTGGGGCACAGGGTATCCATGTC[A/G]TGGTGAACGTTACTGGTGCGATGGTGACCCTCCGT	1B	56891347	A	G	A/A	A/A	A/A	G/G	A/A	A/A	A/A	G/G	G/G	A/A	A/A	A/A	A/A	A/A	A/A	A/A	A/A	A/A	A/A	A/A	A/A	G/G	A/A	A/A	A/A	A/A	A/A	A/A	A/A	A/A	G/G	A/A	A/A	A/A	A/A	A/A	A/A	G/G	A/A	A/A	A/A	G/G	G/G	G/G
AX-95173788	ACAGCATAGAGTACAGGAGACTCTGGCATGAGCTC[A/G]TATATCTGCTAACTCAACATAGCATCAGCAACCTC	1B	57376523	A	G	A/A	A/A	A/A	G/G	A/A	A/A	A/A	G/G	G/G	A/A	A/A	A/A	A/A	A/A	A/A	A/A	A/A	A/A	A/A	A/A	A/A	G/G	A/A	A/A	A/A	A/A	A/A	A/A	-	-	G/G	A/A	A/A	A/A	A/A	A/A	A/A	G/G	A/A	A/A	A/A	G/G	G/G	G/G
AX-94648555	ACGCTGATAGGTACAATGATGATTCCAAGGAAAGC[A/G]AGCAGACTCTGAAGAAGAGCAAGAAATTCCTCAAG	1B	57379452	A	G	G/G	G/G	G/G	G/G	A/A	G/G	A/A	G/G	G/G	A/A	G/G	A/G	G/G	A/G	G/G	A/A	G/G	A/A	G/G	A/G	G/G	G/G	A/A	A/A	G/G	A/A	A/A	A/A	A/A	A/A	G/G	G/G	A/A	G/G	A/A	A/A	A/A	G/G	A/A	G/G	A/A	G/G	G/G	G/G
AX-95068779	AGGTAATTAGGGTGATAACAACCC[C/T]TCTACTCACTCTGCTGGATGTTGACTGCATATGCA	1B	57381487	T	C	T/T	T/T	T/T	C/C	C/C	T/T	C/C	C/C	C/C	C/C	T/T	T/C	T/T	T/C	T/T	C/C	T/T	C/C	T/T	T/C	-	C/C	C/C	C/C	T/T	C/C	C/C	C/C	C/C	C/C	C/C	T/T	C/C	T/T	C/C	C/C	C/C	C/C	C/C	T/T	C/C	C/C	C/C	C/C
AX-94640607	CCAGATAGCTTTGCAAACCTGAGCACGAGTTGTTT[A/C]AGCTTCGGCATGGACCTCGAGATCGCTATTGCTTC	1B	57437716	A	C	C/C	C/C	C/C	C/C	C/C	C/C	C/C	C/C	C/C	-	C/C	-	A/A	C/C	A/A	C/C	A/A	A/A	C/C	C/C	C/C	C/C	C/C	-	C/C	A/A	A/A	A/A	C/C	C/C	C/C	C/C	A/A	C/C	A/A	C/C	A/A	C/C	C/C	C/C	A/A	C/C	C/C	C/C
AX-94499522	AGGAAGATGGGCTCCAGCAGAGTTGGTAGAGTTTC[A/C]GTTGTTCTTCTACTGCTCATCGTCGTTTTGGTTTG	1B	57712528	A	C	A/A	A/A	A/A	C/C	A/A	A/A	A/A	C/C	C/C	A/A	A/A	A/A	A/A	A/A	A/A	A/A	A/A	A/A	A/A	A/A	A/A	C/C	A/A	A/A	A/A	A/A	A/A	A/A	A/A	A/A	C/C	A/A	A/A	A/A	A/A	A/A	A/A	C/C	A/A	A/A	A/A	C/C	C/C	C/C
AX-94610243	GCAAATTTGAAGGGTGGCAAACGCTCAGGAATACT[A/G]GCCAGACTACAAAGCCTAGCAGATTTCAAGACAAG	1B	57773422	A	G	G/G	G/G	G/G	A/A	G/G	G/G	G/G	A/A	A/A	G/G	G/G	G/G	G/G	G/G	G/G	G/G	G/G	G/G	G/G	G/G	G/G	A/A	G/G	G/G	G/G	G/G	G/G	G/G	G/G	G/G	A/A	G/G	G/G	G/G	G/G	G/G	G/G	A/A	G/G	G/G	G/G	A/A	A/A	A/A
AX-94904772	TTTGTAAGTATAGGAGCAGCTATACTTCTACAAAC[A/G]TTTGCCGCTTCGTTGTGTGCAACCCAGCAACACGA	1B	57783018	A	G	A/A	A/A	A/A	-	A/A	A/A	A/A	A/G	G/G	-	A/A	A/A	A/A	A/A	A/A	A/A	A/A	A/A	A/A	A/A	A/A	G/G	A/A	A/A	A/A	A/A	A/A	A/A	A/A	A/A	A/G	A/A	A/A	A/A	A/A	A/A	A/A	G/G	A/A	A/A	A/A	-	A/G	G/G
AX-95105878	AAGACGCCTTTGGGTGGGATCGATACTATGTCTAT[A/G]TACCATGCTACTCAGAGCTTCCAGCGCAAGAACCT	1B	57783798	A	G	G/G	G/G	G/G	G/G	G/G	G/G	G/G	G/G	G/G	A/G	G/G	A/G	A/A	G/G	A/A	G/G	A/A	A/A	G/G	G/G	G/G	G/G	G/G	G/G	G/G	A/A	A/A	A/A	G/G	G/G	G/G	G/G	A/A	G/G	A/A	G/G	A/A	G/G	G/G	G/G	A/A	G/G	G/G	G/G
AX-94504839	AGTGGCATGGGTTGTGTTGGAGGAGGGTGGCTCAC[A/C]CTCCATGCCCAGGTTGGAACA	1B	59197010	A	C	C/C	C/C	C/C	C/C	A/A	C/C	C/C	C/C	C/C	C/C	C/C	A/C	C/C	C/C	A/A	A/A	A/A	A/A	C/C	C/C	C/C	C/C	C/C	C/C	C/C	A/A	A/A	A/A	A/A	C/C	C/C	C/C	A/A	C/C	A/A	C/C	A/A	C/C	A/A	C/C	A/A	C/C	C/C	C/C
AX-95152103	CTGACCAACCTGCACACACTGGGCGTCATCAAAGC[C/T]ACTGTGGCAGGACTCAAGGAGCTCAAGAAGCTTAC	1B	59470482	T	C	T/T	T/T	T/T	C/C	T/T	T/T	T/T	C/C	C/C	T/T	T/T	-	T/T	T/T	C/C	T/T	C/C	C/C	T/T	T/T	T/T	C/C	T/T	T/T	T/T	C/C	C/C	C/C	C/C	-	C/C	T/T	C/C	T/T	C/C	T/T	C/C	C/C	T/T	T/T	C/C	C/C	C/C	C/C
AX-94835306	TCCCCGTTCACTTCTGCAAGATTCCCATCGGTGTC[C/T]CTCGAATAGCCCTCGGCGATCCACCGCCTCACCAG	1B	59471177	T	C	T/T	T/T	T/T	T/T	T/T	T/T	T/T	T/T	T/T	T/T	T/T	-	T/T	T/T	C/C	T/T	C/C	C/C	T/T	T/T	T/T	T/T	T/T	T/T	T/T	C/C	-	C/C	C/C	T/T	T/T	T/T	C/C	T/T	C/C	T/T	C/C	T/T	T/T	T/T	C/C	T/T	T/T	T/T
AX-94692978	TCCTGAAACGACACTTCGGATGGAAGAAGTAACCA[A/C]CTGCGCTGGCTTGTATTCCTGTGAATATTATAGAT	1B	59494719	A	C	C/C	C/C	C/C	A/C	C/C	C/C	C/C	C/C	C/C	-	C/C	A/C	C/C	C/C	A/A	C/C	A/A	A/A	C/C	C/C	C/C	C/C	C/C	C/C	C/C	A/A	A/A	A/A	A/A	C/C	C/C	C/C	A/A	C/C	A/A	C/C	A/A	-	C/C	C/C	A/A	C/C	C/C	-
AX-94629930	CACCTTGTGAGGAAAGCGTTTCTTCTCAAACTAAG[G/T]TATCATCACCTTCACTGCCTCTTGAAGTTGCAAAA	1B	59601326	T	G	G/G	G/G	G/G	G/G	T/T	G/G	G/G	G/G	G/G	G/G	G/G	T/G	G/G	G/G	T/T	T/T	T/T	T/T	G/G	G/G	G/G	G/G	G/G	G/G	G/G	T/T	T/T	T/T	T/G	G/G	G/G	G/G	T/T	G/G	T/T	G/G	T/T	G/G	T/T	G/G	T/T	G/G	G/G	G/G
AX-95095239	GTCTCATGGTGGAACAAGCATTGTTTGAATGGCGG[C/T]GATGATTCGGCGATACTGATGCACCAATCAGACTG	1B	59833148	T	C	T/T	T/T	T/T	C/C	T/T	T/T	T/T	C/C	C/C	T/T	T/T	T/T	T/T	T/T	T/T	T/T	T/T	T/T	T/T	T/T	T/T	C/C	T/T	T/T	T/T	T/T	T/T	T/T	T/C	T/C	C/C	T/T	T/T	T/T	T/T	T/T	T/T	C/C	T/T	T/T	T/T	C/C	C/C	C/C
AX-94657795	AAGAACGCGCACCTCTCCGACATCTGCATCAGCAC[A/G]TCCGCCGCGCCCACCTACTTCCCCGCGCACTATTT	1B	60108386	A	G	G/G	G/G	G/G	A/A	G/G	G/G	G/G	A/A	A/A	G/G	G/G	G/G	G/G	G/G	G/G	G/G	G/G	G/G	G/G	G/G	G/G	A/A	G/G	G/G	G/G	G/G	G/G	G/G	G/G	G/G	A/A	G/G	G/G	G/G	G/G	G/G	G/G	A/A	G/G	G/G	G/G	A/A	A/A	A/A
AX-94990715	AGATGATCGGCTGCAGGTACTTAACGTCGAACGTC[A/G]GGACGATGATGTTGGTGACGGTGTCGGCGACGGTG	1B	60108419	A	G	A/A	A/A	A/A	G/G	G/G	A/A	A/A	G/G	G/G	A/A	A/A	A/A	A/A	A/A	G/G	G/G	G/G	G/G	A/A	A/A	A/A	G/G	A/A	A/A	A/A	G/G	G/G	G/G	G/G	A/A	G/G	A/A	G/G	A/A	G/G	A/A	G/G	G/G	G/G	A/A	G/G	G/G	G/G	G/G
AX-94516620	CGGCGTCGTGGAACTCGGTGTGGCTGAAGGTACTC[C/T]ATCAGGTAATCGGGTGGATCACCTTCTTTCCTGGT	1B	62871513	T	C	C/C	C/C	C/C	T/T	C/C	C/C	C/C	T/T	T/T	C/C	C/C	C/C	C/C	C/C	C/C	C/C	C/C	C/C	C/C	C/C	C/C	T/T	C/C	C/C	C/C	C/C	C/C	-	C/C	C/C	T/T	C/C	C/C	C/C	C/C	C/C	C/C	T/T	C/C	C/C	C/C	-	T/T	-
AX-94629430	TATGTTTCTATCATCCTCACTATTGGGGTAGCTGT[C/G]TCGGCTGATGAATGTGAGGGTGACCGACAGGCCAT	1B	63468807	C	G	C/C	C/C	C/C	G/G	C/C	C/C	C/C	G/G	G/G	C/C	C/C	C/C	C/C	C/C	C/C	C/C	C/C	C/C	C/C	C/C	C/C	G/G	C/C	C/C	C/C	C/C	C/C	C/C	C/C	C/C	G/G	C/C	C/C	C/C	C/C	C/C	C/C	G/G	C/C	C/C	C/C	G/G	G/G	G/G
AX-95017585	GTAATTTCAAAGAAACGATACCAAGTAAATAGAGC[A/G]AACTTCCAGTTACATGGACAGAGACCTTCTGTTAC	1B	63963360	A	G	A/A	A/A	A/A	G/G	A/A	A/A	A/A	G/G	G/G	A/A	A/A	A/A	A/A	A/A	A/A	A/A	A/A	A/A	A/A	A/A	A/A	G/G	A/A	A/A	A/A	A/A	A/A	A/A	A/G	A/G	G/G	A/A	A/A	A/A	A/A	A/A	A/A	G/G	A/A	A/A	A/A	G/G	G/G	G/G
AX-94753633	CCAGTGTCAGCATCCGATACTAAAGATCATGTCAC[A/G]CAATCTTCTGGTGATGTCTTAGTGAAGAGTATGAC	1B	63963494	A	G	A/A	A/A	A/A	G/G	A/A	A/A	A/A	G/G	G/G	A/A	A/A	A/A	A/A	A/A	A/A	A/A	A/A	A/A	A/A	A/A	A/A	G/G	A/A	A/A	A/A	A/A	A/A	A/A	A/A	-	G/G	A/A	A/A	A/A	A/A	A/A	A/A	G/G	A/A	A/A	A/A	G/G	G/G	G/G
AX-94748457	TTGGATGTGCTGATCTGGTTCAAGATAATTCTCAT[A/G]CCGAGCATGTACTTCCTAAAACCCAGTCGGTAATA	1B	63963781	A	G	A/A	A/A	A/A	G/G	A/A	A/A	A/A	G/G	G/G	A/A	A/A	A/A	A/A	A/A	A/A	A/A	A/A	A/A	A/A	A/A	A/A	G/G	A/A	A/A	A/A	A/A	A/A	A/A	G/G	G/G	G/G	A/A	A/A	A/A	A/A	A/A	A/A	G/G	A/A	A/A	A/A	G/G	G/G	G/G
AX-94762386	CATTGAACCAGGCCTTGTTCAATCACACAAAAGTG[C/T]CAGCCAAAGCAATTGTTCCACCAAACAAAATGTAA	1B	63964160	T	C	C/C	C/C	C/C	T/T	C/C	-	C/C	T/T	T/T	C/C	C/C	C/C	C/C	C/C	C/C	C/C	C/C	C/C	C/C	C/C	C/C	T/T	C/C	C/C	C/C	C/C	C/C	C/C	T/C	-	T/T	C/C	C/C	C/C	C/C	C/C	C/C	T/T	C/C	C/C	C/C	T/T	T/T	T/T
AX-94463910	AATGATGGTACCACCCGTTCAGTGACATATAACAC[G/T]GAGGTTGACTTGAATCCTGCCGGTGCTGCTGGCAC	1B	65351732	T	G	T/T	T/T	T/T	G/G	T/T	T/T	T/T	G/G	G/G	T/T	T/T	T/T	T/T	T/T	T/T	T/T	T/T	T/T	T/T	T/T	T/T	G/G	T/T	T/T	T/T	T/T	T/T	T/T	T/T	T/T	G/G	T/T	T/T	T/T	T/T	T/T	T/T	G/G	T/T	T/T	T/T	G/G	G/G	G/G
AX-95199810	CGATCAAGTTTGTGCAGGAGGTGGTGCTGGAGGAC[A/C]GGACAAAGCTGAAGGGGATCCCCTCCGACTGCTCC	1B	65353127	A	C	C/C	C/C	C/C	A/A	C/C	C/C	C/C	A/A	A/A	C/C	C/C	C/C	C/C	C/C	C/C	C/C	C/C	C/C	C/C	C/C	C/C	A/A	C/C	C/C	C/C	C/C	-	C/C	C/C	C/C	A/A	C/C	C/C	C/C	C/C	C/C	C/C	A/A	C/C	C/C	C/C	A/A	A/A	-
AX-94723838	TGCAGGTGTGGGGTAACAGAAAGGCAGTTGGCTCG[A/G]GGCAGCTTTGGCCGTTGGCACGGGTGGCACCGCTG	1B	66938107	A	G	A/A	A/A	A/A	G/G	A/A	A/A	A/A	G/G	G/G	A/A	A/A	A/A	A/A	A/A	A/A	A/A	A/A	A/A	A/A	A/A	A/A	-	A/A	A/A	A/A	A/A	A/A	A/A	A/A	A/A	G/G	A/A	A/A	A/A	A/A	A/A	A/A	G/G	A/A	A/A	A/A	G/G	-	G/G
AX-94523894	TGCAAAATGGCAGAAGGAAGCTCAGTGAGCCAACA[C/T]CTGGTCAAGCTAGTTGGTTACATGTGGAGGTTGGA	1B	67527471	T	C	T/T	T/T	T/T	C/C	T/T	T/T	T/T	C/C	C/C	T/T	T/T	T/T	T/T	T/T	T/T	T/T	T/T	T/T	T/T	T/T	T/T	C/C	T/T	T/T	T/T	T/T	T/T	T/T	T/T	T/T	C/C	T/T	T/T	T/T	T/T	T/T	T/T	C/C	T/T	T/T	T/T	C/C	C/C	C/C
AX-94500529	GTAACACTGAAGGGCTCTGTTTATTGACCGCCACT[C/T]CAGAAATAATAATTTATTCTCCATCGAACATCAAG	1B	68084173	T	C	T/T	T/T	T/T	C/C	T/T	T/T	T/T	C/C	C/C	T/T	T/T	T/T	T/T	T/T	T/T	T/T	T/T	T/T	T/T	T/T	T/T	C/C	T/T	T/T	T/T	T/T	T/T	T/T	T/C	-	C/C	T/T	T/T	T/T	T/T	T/T	T/T	C/C	T/T	-	T/T	C/C	C/C	C/C
AX-94637676	GCAAGCCAGCCTGATGTTGGGCAACAGTGCTTCTC[C/T]GATGCATCTACACGCAGGCCGGCTGATTTACTGTC	1B	68293485	T	C	C/C	C/C	C/C	T/T	C/C	C/C	C/C	T/T	T/T	C/C	C/C	C/C	C/C	C/C	C/C	C/C	C/C	C/C	C/C	C/C	C/C	T/T	C/C	C/C	C/C	C/C	C/C	C/C	C/C	C/C	T/T	C/C	C/C	C/C	C/C	C/C	C/C	T/T	C/C	C/C	C/C	T/T	T/T	T/T
AX-94942136	ATGTTCTTCTAGTGCTGCTTAAGAATTCGGATACT[C/T]GAGAAAAGGTCCTTGAATATCTGGCAGCGGTGATA	1B	68293609	T	C	T/T	T/T	T/T	C/C	T/T	T/T	T/T	C/C	C/C	T/T	T/T	T/T	T/T	T/T	T/T	T/T	T/T	T/T	T/T	T/T	T/T	C/C	T/T	T/T	T/T	T/T	T/T	T/T	T/T	T/T	C/C	T/T	T/T	T/T	T/T	T/T	T/T	C/C	T/T	T/T	T/T	C/C	C/C	C/C
AX-94987373	GCAGCTGGAGGTGAGCAGAGCATCCTTGAAGCAGA[C/T]ATCGTTCTCGTCTCTGCTGGAAGGACCCCATATAC	1B	69542649	T	C	C/C	C/C	C/C	T/T	C/C	C/C	C/C	T/T	T/T	C/C	C/C	C/C	C/C	C/C	C/C	C/C	C/C	C/C	C/C	C/C	C/C	T/T	C/C	C/C	C/C	C/C	C/C	C/C	-	-	T/T	C/C	C/C	C/C	C/C	C/C	C/C	T/T	C/C	C/C	C/C	T/T	T/T	T/T
AX-95121620	ACCGACAAGATTCTTGGTGTGCACATAATGGCGCA[A/G]AATGCTGGAGAGATCATCCATGAAGCTGTGCTTGC	1B	69543102	A	G	G/G	G/G	G/G	A/A	G/G	G/G	G/G	A/A	A/A	G/G	G/G	G/G	G/G	G/G	G/G	G/G	G/G	G/G	G/G	G/G	G/G	A/A	G/G	G/G	G/G	G/G	G/G	G/G	A/A	A/A	A/A	G/G	G/G	G/G	G/G	G/G	G/G	A/A	G/G	G/G	G/G	A/A	-	A/A
AX-94912550	CATGAAGCTGTGCTTGCCCTGCAGTATGGAGCATC[C/G]AGCGAGGATGTTGCCCGAATATGCCATGCACATCC	1B	69543156	C	G	C/C	C/C	C/C	G/G	C/C	C/C	C/C	G/G	G/G	C/C	C/C	C/C	C/C	C/C	C/C	C/C	C/C	C/C	C/C	C/C	C/C	G/G	C/C	C/C	C/C	C/C	C/C	C/C	G/G	G/G	G/G	C/C	C/C	C/C	C/C	C/C	C/C	G/G	C/C	C/C	C/C	G/G	G/G	G/G
AX-95172504	TTAGACCATTAGTCAACTGTCCCTGATGTTCAATG[C/T]TTGATGATGTTCTATCCAATCCTTCTCATACTTTT	1B	69826692	T	C	C/C	C/C	C/C	T/T	C/C	C/C	C/C	T/T	T/T	C/C	C/C	C/C	C/C	C/C	C/C	C/C	C/C	C/C	C/C	C/C	C/C	T/T	C/C	C/C	C/C	C/C	C/C	C/C	C/C	C/C	T/T	C/C	C/C	C/C	C/C	C/C	C/C	T/T	C/C	C/C	C/C	T/T	T/T	T/T
AX-94686193	GAGATCAGAAGAATGATAATTGGCCGTGAGCTGTT[C/T]AAAGAGGACTGAGATTATTCTTCTGGAAGCCAGCT	1B	69826801	T	C	T/T	T/T	T/T	C/C	T/T	T/T	T/T	C/C	C/C	T/T	T/T	T/T	T/T	T/T	T/T	T/T	T/T	T/T	T/T	T/T	T/T	C/C	T/T	T/T	T/T	T/T	T/T	T/T	T/C	T/C	C/C	T/T	T/T	T/T	T/T	T/T	T/T	C/C	T/T	T/T	T/T	C/C	C/C	C/C
AX-94538055	CAGAAGTTGGACAAACTTGGCATGCGAGGAAGTGA[C/T]ACATGTGAGCTTGTCTTTGAGAACTGCTTTGTGCC	1B	69828246	T	C	T/T	T/T	T/T	C/C	T/T	T/T	T/T	C/C	C/C	T/T	T/T	T/T	T/T	T/T	T/T	T/T	T/T	T/T	T/T	T/T	T/T	C/C	T/T	T/T	T/T	T/T	T/T	T/T	T/T	T/T	C/C	T/T	T/T	T/T	T/T	T/T	T/T	C/C	T/T	T/T	T/T	C/C	C/C	C/C
AX-95079874	AATGAAATAGGAGGTGATGGGGATGTACCTCACTC[C/T]GGCATTGGGCGCTCTAGGAGAATGCAAGTTCCTAA	1B	69903904	T	C	T/T	T/T	T/T	C/C	T/T	T/T	T/T	C/C	C/C	T/T	T/T	T/T	T/T	T/T	T/T	T/T	T/T	T/T	T/T	T/T	T/T	C/C	T/T	T/T	T/T	T/T	T/T	T/T	T/C	T/C	C/C	T/T	T/T	T/T	T/T	T/T	T/T	C/C	T/T	T/T	T/T	C/C	C/C	C/C
AX-94421963	CAGAGCGCTTACCTGCGTATCATCAAGATCTGGTC[A/G]CCAGGGCGGTTACATCAGAAGATAAATTCATCGAT	1B	69905235	A	G	A/A	A/A	A/A	G/G	A/A	A/A	A/A	G/G	G/G	A/A	A/A	A/A	A/A	A/A	A/A	A/A	A/A	A/A	A/A	A/A	A/A	G/G	A/A	A/A	A/A	A/A	A/A	A/A	G/G	G/G	G/G	A/A	-	A/A	A/A	A/A	A/A	G/G	A/A	A/A	A/A	G/G	A/G	G/G
AX-94682476	AAACTTGATGCACCATCACGCAAGCAACCTAAAGT[C/T]TTGGAAGGAGAGATAGAGATTGAAGACGATGCTCC	1B	69906139	T	C	T/T	T/T	T/T	C/C	T/T	T/T	T/T	C/C	C/C	T/T	T/T	T/T	T/T	T/T	T/T	T/T	T/T	T/T	T/T	T/T	T/T	C/C	T/T	T/T	T/T	T/T	T/T	T/T	T/C	T/C	C/C	T/T	T/T	T/T	T/T	T/T	T/T	C/C	T/T	T/T	T/T	C/C	C/C	C/C
AX-94475335	AGGGGTTGGGTCAGTTCTTCATAGCACTCTGGTAG[C/T]GACCAATAATTAATCTTCTGTAGATATTCAGTATG	1B	70708914	T	C	T/T	T/T	T/T	C/C	T/T	T/T	T/T	C/C	C/C	T/T	T/T	T/T	T/T	T/T	T/T	T/T	T/T	T/T	T/T	T/T	T/T	C/C	T/T	T/T	T/T	T/T	T/T	T/T	T/T	T/T	C/C	T/T	T/T	T/T	T/T	T/T	T/T	C/C	T/T	T/T	T/T	C/C	C/C	C/C
AX-94701459	AGATGCAACAACAAGCCGCTGGTGATTATCGGTGG[C/T]GTACAATACGACATGCATCAACATTGGTGGCGTGC	1B	75637548	T	C	T/T	T/T	T/T	C/C	T/T	T/T	T/T	C/C	C/C	T/T	T/T	T/T	T/T	T/T	T/T	T/T	T/T	T/T	T/T	T/T	T/T	C/C	T/T	T/T	T/T	T/T	T/T	T/T	T/T	T/T	C/C	T/T	T/T	T/T	T/T	T/T	T/T	C/C	T/T	T/T	T/T	-	-	-
AX-94461451	AGCCAAAATAAGCAGTGCAGGAGAAGGATCGGAGT[A/G]CCAGGAGATATATAACTACAAAATTCGTATGCTGC	1B	77486225	A	G	A/A	A/A	A/A	G/G	A/A	A/A	A/A	G/G	G/G	A/A	A/A	A/A	A/A	A/A	A/A	A/A	A/A	A/A	A/A	A/A	A/A	G/G	A/A	A/A	A/A	A/A	A/A	A/A	A/A	A/A	G/G	A/A	A/A	A/A	A/A	A/A	A/A	G/G	A/A	A/A	A/A	G/G	G/G	G/G
AX-94661034	AATGCGAACTCTTCAAGGAGATGACAAAGGAGCAG[A/G]CGCTGACTGAAGGCTTTTTGGCACCCAAAGATTTG	1B	80922103	A	G	A/A	A/A	A/A	A/A	A/A	A/A	G/G	A/A	A/A	A/A	A/A	A/G	A/A	A/A	G/G	G/G	A/A	A/A	A/A	-	A/A	A/A	G/G	A/A	A/A	A/A	A/A	A/A	A/A	G/G	A/A	A/A	A/A	A/A	A/A	G/G	A/A	A/A	A/A	A/A	A/A	A/A	A/A	A/A
AX-94613938	GAGTGGTTTGTACTTGTCGCCCATCTTTACCGCCT[C/G]GCGAAACTTATCCATCAAATGTCTCCGTTTCCCAC	1B	82311016	C	G	G/G	G/G	G/G	C/C	G/G	G/G	G/G	C/C	C/C	G/G	G/G	G/G	G/G	G/G	G/G	G/G	G/G	G/G	G/G	G/G	G/G	C/C	G/G	G/G	G/G	G/G	G/G	G/G	C/G	C/G	C/C	G/G	-	G/G	G/G	G/G	G/G	C/C	G/G	G/G	G/G	C/C	C/C	C/C
AX-95193119	AATGCCTTTGATGTGGCTCTTGCAGTAGTGATGGC[A/C]GAAGCGATTGTTCGTTCATTACTCCCAAGGATGTA	1B	83206262	A	C	A/A	A/A	A/A	C/C	A/A	A/A	A/A	-	-	A/A	A/A	A/A	A/A	A/A	A/A	A/A	A/A	A/A	A/A	A/A	A/A	-	A/A	A/A	A/A	A/A	A/A	A/A	C/C	C/C	C/C	A/A	A/A	A/A	A/A	A/A	A/A	-	A/A	A/A	A/A	C/C	-	C/C
AX-95166749	ATTCAGAAGGGTATGTTAATAATAAAGGAAGGGCA[C/T]AGTTTAGGATCTAAATAGCGACATTAGTGTTGTAC	1B	84963686	T	C	C/C	C/C	C/C	T/T	C/C	C/C	T/T	T/T	T/T	C/C	C/C	C/C	C/C	C/C	C/C	T/T	C/C	C/C	C/C	C/C	C/C	-	T/T	C/C	C/C	C/C	C/C	C/C	C/C	T/T	T/T	C/C	C/C	C/C	C/C	C/C	C/C	T/T	C/C	C/C	C/C	T/T	T/T	T/T
AX-95235434	TAAGGATACTACATACTCACCTGCAACTGATCCGT[C/T]GAACTCGATCTACACATCTCAAACCCCATGAGAAC	1B	87178569	T	C	T/T	T/T	T/T	C/C	T/T	T/T	T/C	C/C	C/C	T/T	T/T	T/T	T/T	T/T	T/T	T/T	T/T	T/T	T/T	T/T	T/T	C/C	T/C	T/T	T/T	T/T	T/T	T/T	T/T	T/C	C/C	T/T	T/T	T/T	T/T	T/C	T/T	C/C	T/T	T/T	T/T	C/C	-	C/C
AX-94799854	TCTGTAGGTCTACCCAGTAATGTGAGTCAGTGTAT[C/T]GATTTGCCAATTCTTGATCAGTATATAAAAATTCT	1B	87187335	T	C	T/T	T/T	T/T	C/C	T/T	T/T	T/T	C/C	C/C	T/T	T/T	T/T	T/T	T/T	T/T	T/T	T/T	T/T	T/T	T/T	T/T	C/C	T/T	T/T	T/T	T/T	T/T	T/T	T/T	T/T	C/C	T/T	T/T	T/T	T/T	T/T	T/T	C/C	T/T	T/T	T/T	C/C	C/C	C/C
AX-94622998	TGCTCCATGAAGAAGAAAGTGGAACGCTCTCTTGC[A/C]GACGGCCGCATCACGCAGATTGTCTACAAGGGCGC	1B	87732682	A	C	A/A	A/A	A/A	C/C	A/A	A/A	A/A	C/C	C/C	A/A	A/A	A/A	A/A	A/A	A/A	A/A	A/A	A/A	A/A	A/A	A/A	C/C	A/A	A/A	A/A	A/A	-	A/A	A/C	A/C	C/C	A/A	A/A	A/A	A/A	A/A	A/A	C/C	A/A	A/A	A/A	C/C	C/C	C/C
AX-94860985	GAGGGGGCATCTCAAGGTCGAAGACGTCGTGGAGG[C/T]GATCCCATACGACTATGAGTTTCAGTACCTGCTGC	1B	90314510	T	C	C/C	C/C	C/C	T/T	C/C	C/C	C/C	-	T/T	C/C	C/C	C/C	C/C	C/C	C/C	C/C	C/C	C/C	C/C	C/C	C/C	T/T	C/C	C/C	C/C	C/C	C/C	C/C	C/C	C/C	T/T	C/C	C/C	C/C	C/C	C/C	C/C	T/T	C/C	C/C	C/C	T/T	T/T	T/T
AX-95076011	GAAACAGAAGAAGAGACATCAGAGGCGGAGCAGGT[C/G]ACCAAGGCGGCATCTCACACCAAGAATTCACGGCC	1B	90427567	C	G	C/C	C/C	C/C	G/G	C/C	C/C	C/C	G/G	G/G	C/C	C/C	C/C	C/C	C/C	C/C	C/C	C/C	C/C	C/C	C/C	C/C	G/G	C/C	C/C	C/C	C/C	C/C	C/C	C/G	C/G	G/G	C/C	C/C	C/C	C/C	C/C	C/C	G/G	C/C	C/C	C/C	G/G	G/G	G/G
AX-94416807	ATATTTTTAAGTATCCCTACAGTTCTTGATCCATC[C/T]TTGGCTCCTGAAGGACATCACATACTTCATATATT	1B	90941620	T	C	C/C	C/C	C/C	T/T	C/C	C/C	C/C	T/T	T/T	C/C	C/C	C/C	C/C	C/C	C/C	C/C	C/C	C/C	C/C	C/C	C/C	T/T	C/C	C/C	C/C	C/C	C/C	C/C	T/T	T/T	T/T	C/C	C/C	C/C	C/C	C/C	C/C	T/T	C/C	C/C	C/C	T/T	T/T	T/T
AX-94394557	CAACTAATCATCACTCTCATTCGAGCACTGGACAA[C/T]ATCAGGATGTTGAGCAACCATTGCTTAAACATGAT	1B	90993362	T	C	C/C	C/C	C/C	T/T	C/C	C/C	C/C	T/T	T/T	C/C	C/C	C/C	C/C	C/C	-	C/C	C/C	C/C	C/C	C/C	C/C	T/T	C/C	C/C	C/C	C/C	C/C	C/C	C/C	-	T/T	C/C	C/C	C/C	C/C	C/C	C/C	T/T	C/C	C/C	C/C	T/T	T/T	T/T
AX-95658421	ACACCTGCCGAGAAGCTTCTGAATCTATACGAGAC[A/G]AAGTGGCAGCGCAGCGTGGACCCTGTGTTCGAGGA	1B	91557539	A	G	A/A	A/A	A/A	G/G	G/G	A/A	A/A	G/G	G/G	A/A	A/A	A/A	A/A	A/A	A/A	A/A	A/A	A/A	A/A	A/A	A/A	G/G	A/A	A/A	A/A	A/A	A/A	A/A	A/A	A/A	G/G	A/A	A/A	A/A	A/A	A/A	A/A	G/G	G/G	A/A	A/A	G/G	G/G	G/G
AX-94991116	AAATCCCGTCCTCAATTCTACAAGCCACCTGACGA[A/G]GGAAGACTAATTTCTGGTCTTGCGGCTGCGAATAA	1B	91557695	A	G	G/G	G/G	G/G	A/A	G/G	G/G	G/G	A/A	A/A	G/G	G/G	G/G	G/G	G/G	G/G	G/G	G/G	G/G	G/G	G/G	G/G	A/A	G/G	G/G	G/G	G/G	G/G	G/G	G/G	G/G	A/A	G/G	-	G/G	G/G	G/G	G/G	A/A	G/G	G/G	G/G	A/A	A/A	A/A
AX-94499152	GGATGATTGCTCATTTCCGGCGGCCATAAAGCTTA[C/T]TGGCTCTATTGCACACAGACACGGTGGTTGTGTGA	1B	93295988	T	C	T/T	T/T	T/T	C/C	T/T	T/T	T/T	C/C	C/C	T/T	T/T	T/T	T/T	T/T	T/T	T/T	T/T	T/T	T/T	T/T	T/T	C/C	T/T	T/T	T/T	T/T	T/T	T/T	-	-	C/C	T/T	T/T	T/T	T/T	T/T	T/T	C/C	T/T	T/T	T/T	C/C	C/C	C/C
AX-94961243	CTAAGAAGATTTGAAGAGGCAGAGAATGATTGCAC[C/T]GAGGCTCTGAATCTGGATGACCGTTATGTTAAAGC	1B	93911610	T	C	C/C	C/C	C/C	T/T	C/C	C/C	C/C	T/T	T/T	C/C	C/C	C/C	C/C	C/C	C/C	C/C	C/C	C/C	C/C	C/C	C/C	T/T	C/C	C/C	C/C	C/C	C/C	C/C	C/C	C/C	T/T	C/C	C/C	C/C	C/C	C/C	C/C	T/T	C/C	C/C	C/C	T/T	T/T	T/T
AX-95093437	CATTTTTTGTCATTGTTTTACGTTAGGATGATATT[C/G]AAGTACTACTAACTGAAAATGTTCCCATCATAGAA	1B	94007228	C	G	C/C	C/C	C/C	G/G	C/C	C/C	C/C	G/G	G/G	C/C	C/C	C/C	C/C	C/C	C/C	C/C	C/C	C/C	C/C	C/C	C/C	G/G	G/G	C/C	C/C	C/C	C/C	C/C	C/C	C/C	G/G	C/C	C/C	C/C	C/C	C/C	C/C	G/G	C/C	C/C	C/C	G/G	-	G/G
AX-94575410	GCTAAGTATTCTGAAAGGTTTAAAGCTTCTCAAGA[C/T]AGGGATTAGTTGGACGGTTTGGAGATGGACAACAG	1B	94230268	T	C	T/T	T/T	T/T	C/C	C/C	T/T	T/T	C/C	C/C	T/T	T/T	T/T	T/T	T/T	T/T	T/T	T/T	T/T	T/T	T/C	T/T	-	C/C	T/T	T/T	T/T	T/T	T/T	T/T	T/T	-	T/T	T/T	T/T	T/T	T/T	T/T	C/C	C/C	T/T	T/T	C/C	C/C	C/C
AX-94902804	TAATATAACTTATCCATCCAGGTTCAAATAAACCA[C/T]GTGATCCAACTACATGTGAGGCTTCAGCGGTATGC	1B	94546105	T	C	T/T	T/T	T/T	C/C	T/T	T/T	T/T	C/C	C/C	T/T	T/T	T/T	T/T	T/T	T/T	T/T	T/T	T/T	T/T	T/T	T/T	C/C	C/C	T/T	T/T	T/T	T/T	T/T	T/T	T/T	C/C	T/T	T/T	T/T	T/T	T/T	T/T	C/C	T/T	T/T	T/T	C/C	C/C	C/C
AX-95211457	CTGACCCCGAACCGTCCTCATCAGACTCCGGATCC[A/C]CCTTATCATCATCACTATCTTCCTCATCGCTATCA	1B	94827915	A	C	A/A	A/A	A/A	C/C	A/A	A/A	A/A	C/C	C/C	A/A	A/A	A/A	A/A	A/A	A/A	A/A	A/A	A/A	A/A	A/C	A/A	C/C	C/C	A/A	A/A	A/A	A/A	A/A	A/A	A/A	C/C	A/A	A/A	A/A	A/A	A/A	A/A	C/C	A/A	A/A	A/A	C/C	C/C	C/C
AX-95631688	AAACCCTTTGTATGCCTCTCAAAAGTGCCGCAGTC[A/G]TACATCTCCAGTGGCCGTGTGTTGCGCCTCGGTTC	1B	94832241	A	G	A/A	A/A	A/A	G/G	A/A	A/A	A/A	G/G	G/G	A/A	A/A	A/A	A/A	A/A	A/A	A/A	A/A	A/A	A/A	A/G	A/A	G/G	G/G	A/A	A/A	A/A	A/A	A/A	A/A	A/A	G/G	A/A	A/A	A/A	A/A	A/A	A/A	G/G	A/A	A/A	A/A	G/G	G/G	G/G
AX-94570526	AGGCAAGCATCTGGAGTAAGCTTCCACGGATCACC[C/T]GAATCTTCGGTTAGAGAGCATAGCAGCCTGATCTC	1B	94957770	T	C	C/C	C/C	C/C	T/T	C/C	C/C	C/C	T/T	T/T	C/C	C/C	C/C	C/C	C/C	C/C	C/C	C/C	C/C	C/C	C/C	C/C	T/T	C/C	C/C	C/C	C/C	C/C	C/C	C/C	C/C	T/T	C/C	C/C	C/C	C/C	C/C	C/C	T/T	-	C/C	C/C	T/T	T/T	T/T
AX-95166367	GACATTCAACACGTTGATCAGAAGCCTGTGTGACT[C/G]CGGAAGAGTGGGAAGAGCCTTGAGTGTGTTCCATG	1B	94975185	C	G	C/C	C/C	C/C	G/G	G/G	C/C	C/C	G/G	G/G	C/C	C/C	C/C	G/G	C/C	C/C	C/C	C/C	C/C	C/C	C/G	C/C	G/G	G/G	C/C	C/C	C/C	C/C	C/C	C/C	C/C	G/G	C/C	C/C	C/C	C/C	C/C	C/C	G/G	G/G	C/C	C/C	G/G	G/G	G/G
AX-94734244	GTTCTTCTGTGCAGCCGCTGCGAGCTCTTTAAGGA[C/T]ATGCTCTTTAAGGCCTTCAGATTTGCATATTTCAC	1B	94977612	T	C	C/C	C/C	C/C	T/T	C/C	C/C	C/C	T/T	T/T	C/C	C/C	C/C	C/C	C/C	C/C	C/C	C/C	C/C	C/C	C/C	C/C	T/T	C/C	C/C	C/C	C/C	C/C	C/C	T/T	T/T	T/T	C/C	C/C	C/C	C/C	C/C	C/C	T/T	C/C	C/C	C/C	T/T	T/T	T/T
AX-94505137	TTCTCCAGATACTCAACTGCGACATACTCCCCTTG[C/T]GATAGCTTAAATATGTTCTTCTTTCGGTCAATAAC	1B	94977907	T	C	T/T	T/T	T/T	C/C	C/C	T/T	T/T	-	C/C	T/T	T/T	T/T	C/C	T/T	T/T	T/T	T/T	T/T	T/T	T/C	T/T	C/C	C/C	T/T	T/T	T/T	T/T	T/T	T/C	T/T	C/C	T/T	T/T	T/T	T/T	T/T	T/T	C/C	C/C	T/T	T/T	C/C	C/C	C/C
AX-95173738	GCTAGGTGCAATCAGGGTAGTCACTTGCTACTGCT[C/T]GCTCAGGCTATGAACAATCATGGACCAGACGCCTC	1B	95497810	T	C	C/C	C/C	C/C	T/T	T/T	C/C	C/C	T/T	T/T	C/C	C/C	C/C	C/C	C/C	C/C	C/C	C/C	C/C	C/C	T/C	C/C	T/T	T/C	C/C	C/C	C/C	C/C	C/C	C/C	C/C	T/T	C/C	C/C	C/C	C/C	C/C	C/C	-	T/T	C/C	C/C	T/T	T/T	T/T
AX-95020117	CTCCGGGATATGTAATGCAGGTATCTTATCTGCGA[C/T]GGCATGGGGTTTAGCGGCGAGAGCAGCTGGATGAG	1B	95652399	T	C	C/C	C/C	C/C	T/T	C/C	C/C	C/C	T/T	T/T	C/C	C/C	C/C	C/C	C/C	C/C	C/C	C/C	C/C	C/C	C/C	C/C	T/T	C/C	C/C	C/C	C/C	C/C	C/C	C/C	C/C	T/T	C/C	C/C	C/C	C/C	C/C	C/C	T/T	C/C	C/C	C/C	T/T	T/T	T/T
AX-95195119	CCCTTCACATTGTGGTTATCCCTGGCTCCAGTTGT[A/G]ATAGGTAATTTCTGGTTATTGCATTTTTTGCTTGT	1B	95739080	A	G	A/A	A/A	A/A	G/G	-	A/A	A/A	G/G	G/G	A/A	A/A	A/A	A/A	A/A	A/A	A/A	A/A	A/A	A/A	A/A	A/A	G/G	A/A	A/A	A/A	A/A	A/A	A/A	A/A	A/A	G/G	A/A	A/A	A/A	A/A	A/A	A/A	G/G	A/G	A/A	A/A	G/G	G/G	G/G
AX-94390433	CTCACTTGCGGGTCATATATCAGACAGTATAAATG[G/T]AAACCACAGATCTCTAATGGTTGCTATTTTGATAT	1B	95740254	T	G	G/G	G/G	G/G	T/T	G/G	G/G	G/G	T/T	T/T	G/G	G/G	G/G	G/G	G/G	G/G	G/G	G/G	G/G	G/G	G/G	G/G	T/T	G/G	G/G	G/G	G/G	G/G	G/G	-	-	T/T	G/G	G/G	G/G	G/G	G/G	G/G	-	G/G	G/G	G/G	T/T	T/T	T/T
AX-94537736	TACATCTCCAAGCACGGCGAGGGGCGCTGGAACTC[A/G]CTCGCTCGATGCGCAGGCCTGAGGCGCACTGGGAA	1B	96489314	A	G	A/A	-	A/A	G/G	G/G	A/A	A/A	G/G	G/G	A/A	A/A	A/A	A/A	A/A	A/A	A/A	A/A	A/A	A/A	A/G	A/A	G/G	G/G	A/A	A/A	A/A	A/A	A/A	A/A	A/A	G/G	A/A	-	A/A	-	A/A	A/G	-	G/G	A/A	A/A	G/G	G/G	G/G
AX-94668789	TGTGTGTTCTGTGTTGGCACGAATAAATCGGCACC[A/G]GCATCCATACGGTGGGTGGCGTTGCTGAATGTGGT	1B	96515530	A	G	G/G	G/G	G/G	A/A	A/A	G/G	G/G	A/A	A/A	G/G	G/G	G/G	G/G	G/G	G/G	G/G	G/G	G/G	G/G	A/G	G/G	A/A	A/A	G/G	G/G	G/G	G/G	G/G	A/G	A/G	A/A	G/G	G/G	G/G	G/G	G/G	G/G	A/A	A/A	G/G	G/G	A/A	A/A	A/A
AX-94661373	CTTGATCAATTAGGCATGTAAAATGACAATACTGA[C/T]AAGAATGCCAAAATTACTCAGAAGAATCCATGTCT	1B	96516921	T	C	T/T	T/T	T/T	C/C	T/T	T/T	T/T	C/C	C/C	T/T	T/T	T/T	T/T	T/T	T/T	T/T	T/T	T/T	T/T	T/T	T/T	C/C	T/T	T/T	T/T	T/T	T/T	T/T	T/T	T/T	-	T/T	T/T	T/T	T/T	T/T	T/T	C/C	T/T	T/T	T/T	C/C	C/C	C/C
AX-95162504	ATAATCAAACTTGAGTAGTCCGGCCAACCACTCCC[A/G]TCATTGTGAAACCCAGGGAAGAATGCATCAGCTTG	1B	96591813	A	G	A/A	A/A	A/A	G/G	A/A	A/A	A/A	G/G	G/G	A/A	A/A	A/A	A/A	A/A	A/A	A/A	A/A	A/A	A/A	A/A	A/A	G/G	A/A	A/A	A/A	A/A	A/A	A/A	A/A	A/A	G/G	A/A	A/A	A/A	A/A	A/A	A/A	G/G	A/A	A/A	A/A	G/G	G/G	G/G
AX-95161958	AACGAATAGTTTATAAAGTAGTACAGTAGCCACCG[C/T]CATCATGAATTACCTGCCAGAGTCTTCACCTGTGT	1B	96593375	T	C	C/C	C/C	C/C	T/T	C/C	C/C	C/C	T/T	T/T	C/C	C/C	C/C	C/C	C/C	C/C	C/C	C/C	C/C	C/C	C/C	C/C	T/T	C/C	C/C	C/C	C/C	C/C	C/C	C/C	C/C	T/T	C/C	C/C	C/C	C/C	C/C	C/C	T/T	C/C	C/C	C/C	T/T	T/T	T/T
AX-95237656	TTTGAACACAACAAGCCTATACTCAGACGAGCATG[A/C]GAATGGCATCGAGCAATGTTTCGACGACGCCGATG	1B	98168014	A	C	A/A	A/A	A/A	C/C	A/A	A/A	A/A	C/C	C/C	A/A	A/A	A/A	A/A	A/A	A/A	A/A	A/A	A/A	A/A	A/A	A/A	C/C	A/A	A/A	A/A	A/A	A/A	A/A	-	C/C	C/C	A/A	A/A	A/A	A/A	A/A	A/A	C/C	A/A	A/A	A/A	C/C	C/C	C/C
AX-94997659	ATGTGATTATTATTCTTTTTCTCGTCCGGGACCTC[C/G]ATGTCATGTATTCTTTCCCCCTACTGCCGATGTAA	1B	98722161	C	G	G/G	G/G	G/G	C/C	G/G	G/G	G/G	C/C	C/C	G/G	G/G	G/G	G/G	G/G	G/G	G/G	G/G	G/G	G/G	G/G	G/G	C/C	G/G	G/G	G/G	G/G	G/G	G/G	C/G	C/G	C/C	G/G	G/G	G/G	G/G	G/G	G/G	C/C	G/G	G/G	G/G	C/C	C/C	C/C
AX-94625328	GAAACCCCAGGAATTTGAGATTGCCTGCAGCCACA[C/T]GGGATATAGGCGATGACACATGTGATTATTATTCT	1B	98722216	T	C	T/T	T/T	T/T	C/C	T/T	T/T	T/T	C/C	C/C	T/T	T/T	T/T	T/T	T/T	T/T	T/T	T/T	T/T	T/T	T/T	T/T	C/C	T/T	T/T	T/T	T/T	T/T	T/T	T/T	T/T	C/C	T/T	T/T	T/T	T/T	T/T	T/T	C/C	T/T	T/T	T/T	C/C	C/C	C/C
AX-94763625	TTGTCGACCTCATCCTCCCTTTTGGAAGATCTGGC[C/G]AGACGCCCATGTCAAGTTAACCCGTGGAAGAAGTT	1B	99596029	C	G	G/G	G/G	G/G	C/C	G/G	G/G	G/G	C/C	C/C	G/G	G/G	G/G	G/G	G/G	G/G	G/G	G/G	G/G	G/G	C/G	G/G	C/C	C/C	G/G	G/G	G/G	G/G	G/G	G/G	G/G	C/C	G/G	G/G	G/G	G/G	G/G	G/G	C/C	G/G	G/G	G/G	C/C	C/C	C/C
AX-94687934	TCTAATGGGAGAGAGTATCCTGAGAAGCGAGTTTC[A/G]AAAGATAGTCAATCATCTGAAATTAAAAGAGCTTT	1B	99596978	A	G	G/G	G/G	G/G	A/A	G/G	G/G	G/G	A/A	A/A	G/G	G/G	G/G	G/G	G/G	G/G	G/G	-	G/G	G/G	G/G	G/G	A/A	G/G	G/G	G/G	G/G	G/G	G/G	A/A	A/A	A/A	G/G	-	G/G	G/G	G/G	G/G	A/A	G/G	G/G	G/G	A/A	A/A	A/A
AX-94575058	GCACGTCGCCAGGGCCATCAAGGCCAACCGCAAGA[A/G]CGGCGCCGCCCTCGTCCGCCTCATCTTCCACGACT	1B	99709936	A	G	G/G	G/G	G/G	A/A	G/G	G/G	G/G	A/A	A/A	G/G	G/G	G/G	G/G	G/G	G/G	G/G	G/G	G/G	G/G	G/G	G/G	A/A	G/G	G/G	G/G	G/G	G/G	G/G	A/A	A/A	A/A	G/G	G/G	G/G	G/G	G/G	G/G	A/A	G/G	G/G	G/G	A/A	A/G	A/A
AX-95135390	GCCGCTTCGTCAACCACCACTGATGCTTTCTCCAA[A/G]TTCCTACCGCTGACGTTCTTCATGTGTTAAATTTG	1B	99713230	A	G	A/A	A/A	A/A	G/G	A/A	A/A	A/A	G/G	G/G	A/A	A/A	A/A	A/A	A/A	A/A	A/A	A/A	A/A	A/A	A/A	A/A	G/G	A/A	A/A	A/A	A/A	A/A	A/A	A/A	A/A	G/G	A/A	A/A	A/A	A/A	A/A	A/A	G/G	A/A	A/A	A/A	G/G	G/G	G/G
AX-95174304	GATGTTGCTGACACGGTTAAGAAAGAAGTGGCCAT[G/T]GCCATGAAGAAAAACCCGCGCATCGGCGCCGCCCT	1B	100037199	T	G	T/T	T/T	T/T	G/G	T/T	T/T	T/T	G/G	G/G	T/T	T/T	T/T	T/T	T/T	T/T	T/T	T/T	T/T	T/T	T/T	T/T	G/G	T/T	T/T	T/T	T/T	T/T	T/T	G/G	-	G/G	T/T	T/T	T/T	T/T	T/T	T/T	G/G	T/T	T/T	T/T	G/G	G/G	G/G
AX-95162694	ACGGAGAGTCATATACGGAAACAAATGTGCTAACT[C/T]AGCGGGAGTATATCCACGGAATCAATCCAGGCGTC	1B	100159351	T	C	C/C	C/C	C/C	T/T	T/T	C/C	C/C	T/T	T/T	C/C	C/C	C/C	T/T	C/C	C/C	C/C	C/C	C/C	C/C	C/C	C/C	T/T	C/C	C/C	C/C	C/C	C/C	C/C	C/C	C/C	T/T	C/C	C/C	C/C	C/C	C/C	C/C	T/T	T/T	C/C	C/C	T/T	T/T	T/T
AX-94850271	AAACTTGCCAAATTCAGACATCTGCACATGTGTAC[C/T]CCGGCCACTGTACATGACATGATCACCACATACAT	1B	100309609	T	C	C/C	C/C	C/C	T/T	C/C	C/C	C/C	T/T	T/T	C/C	C/C	C/C	C/C	C/C	C/C	C/C	C/C	C/C	C/C	C/C	C/C	T/T	C/C	C/C	C/C	C/C	C/C	C/C	C/C	C/C	T/T	C/C	C/C	C/C	C/C	C/C	C/C	T/T	C/C	C/C	C/C	T/T	T/T	T/T
AX-94957421	ATGACATGATCACCACATACATTTCACCTAGGTCA[A/C]CTCCGACGCGCCACTTGCATCGATCATTCATGGCT	1B	100309658	A	C	A/A	A/A	A/A	C/C	A/A	A/A	A/A	C/C	C/C	A/A	A/A	A/A	A/A	A/A	A/A	A/A	A/A	A/A	A/A	A/A	A/A	C/C	A/A	A/A	A/A	A/A	A/A	A/A	A/A	A/A	C/C	A/A	A/A	A/A	A/A	A/A	A/A	C/C	A/A	A/A	A/A	C/C	C/C	C/C
AX-94870559	TGAAGGCTTGAAGATCACCGCTTCTCTTCTACTCG[G/T]TGCATTTCTGAGGAGAGTCGGCTATGGTTTGGATG	1B	100648488	T	G	T/T	T/T	T/T	G/G	T/T	T/T	T/T	G/G	G/G	T/T	T/T	T/T	T/G	T/T	T/T	T/T	T/T	T/T	T/T	T/T	T/T	G/G	T/T	T/T	T/T	T/T	T/T	T/T	T/T	T/T	G/G	T/T	T/T	T/T	T/T	T/T	T/T	G/G	T/T	T/T	T/T	G/G	G/G	G/G
AX-95017141	ATGGACGTGCTCACCGGCAGCGAGGGGGAGATCAG[A/G]CTGAACTGCTCCAAGGTGAACTAGTAATTGGTTGC	1B	101223265	A	G	G/G	G/G	G/G	A/A	G/G	G/G	G/G	A/A	A/A	G/G	G/G	G/G	G/G	G/G	G/G	G/G	G/G	G/G	G/G	G/G	G/G	A/A	G/G	G/G	G/G	G/G	G/G	G/G	A/A	A/A	A/A	G/G	G/G	G/G	G/G	G/G	G/G	A/A	G/G	G/G	G/G	A/A	A/A	A/A
AX-94858023	TGCTGGTCGTGATGGTCCTCGCAAAGCGTTGAGAA[C/G]AGCGTGATCTTGTGTAGAGAAGTTGGAGACTCTAG	1B	104467547	C	G	C/C	C/C	C/C	G/G	C/C	C/C	C/C	G/G	G/G	C/C	C/C	C/C	C/C	C/C	C/C	C/C	C/C	C/C	C/C	C/C	C/C	G/G	C/C	C/C	C/C	C/C	C/C	C/C	G/G	G/G	G/G	C/C	C/C	C/C	C/C	C/C	C/C	G/G	C/C	C/C	C/C	G/G	G/G	G/G
AX-95006054	TGCCGTGGCAGTTTCTGTGAGAACACAGTTAGATG[C/T]GTTGCTTTCCGCCACCAACGGCAGTTCTCCAGATA	1B	104771182	T	C	C/C	C/C	C/C	T/T	C/C	C/C	C/C	T/T	T/T	C/C	C/C	C/C	C/C	C/C	C/C	C/C	C/C	C/C	C/C	C/C	C/C	T/T	C/C	C/C	C/C	C/C	C/C	C/C	T/T	T/T	T/T	C/C	-	C/C	C/C	C/C	C/C	T/T	C/C	C/C	C/C	T/T	T/T	-
AX-94650901	TCCCATGCCATACTGAACCCAGGTTCTGAGCTTGC[A/G]TTGTGTGACTGTAGCTGGTCAAGGAAGGGAAACCT	1B	104771398	A	G	A/A	A/A	A/A	G/G	A/A	A/A	A/A	G/G	G/G	A/A	A/A	A/A	A/A	A/A	A/A	A/A	A/A	A/A	A/A	A/A	A/A	G/G	A/A	A/A	A/A	A/A	A/A	A/A	G/G	G/G	G/G	A/A	A/A	A/A	A/A	A/A	A/A	G/G	A/A	A/A	A/A	A/G	-	G/G
AX-94552967	GGATTGACATCCTTGGTGACAAACTCCGTTGAAGA[G/T]AAAGACATGCGTGAAATGGCAGCTGAGGAGCTCCT	1B	104777700	T	G	T/T	T/T	T/T	G/G	T/T	T/T	T/T	G/G	G/G	T/T	T/T	T/T	T/T	T/T	T/T	T/T	T/T	T/T	T/T	T/T	T/T	G/G	T/T	T/T	T/T	T/T	T/T	T/T	T/T	T/T	G/G	T/T	T/T	T/T	T/T	T/T	T/T	G/G	T/T	T/T	T/T	G/G	G/G	G/G
AX-94797832	ATTGACAAGATTTTCGGGATGGGGTCGCTCTTCGA[C/T]GAGAACCTCCCTAGCTTTGACAGCAGAGCCGCGAC	1B	105257647	T	C	C/C	C/C	C/C	T/T	C/C	C/C	C/C	T/T	T/T	C/C	C/C	C/C	C/C	C/C	C/C	C/C	C/C	C/C	C/C	C/C	C/C	T/T	C/C	C/C	C/C	C/C	C/C	C/C	C/C	C/C	T/T	C/C	C/C	C/C	C/C	C/C	C/C	T/T	C/C	C/C	C/C	T/T	T/T	T/T
AX-95189733	GTGGCGCGCTGGGCGGTGGGAGGGTTCGCGCAGGA[C/T]CCCTACGAGCTGAGGTTCACGTACGACTCGCTGTT	1B	105697092	T	C	C/C	C/C	C/C	T/T	-	C/C	C/C	T/T	T/T	C/C	C/C	C/C	C/C	C/C	C/C	C/C	C/C	C/C	C/C	C/C	C/C	T/T	C/C	C/C	C/C	C/C	C/C	C/C	T/T	T/T	T/T	C/C	C/C	C/C	C/C	C/C	C/C	T/T	C/C	C/C	C/C	T/T	T/T	T/T
AX-94667626	GGGGAGAAGAAAGCGGTGGAGAAGTACAACAAGTC[C/G]CTTAAGTGCGCTTACAGTTCCGGTGTCCGGGAAGG	1B	106680468	C	G	G/G	G/G	G/G	C/C	G/G	G/G	G/G	C/C	C/C	G/G	G/G	G/G	G/G	G/G	G/G	G/G	G/G	G/G	G/G	G/G	G/G	C/C	G/G	G/G	G/G	G/G	G/G	G/G	G/G	G/G	C/C	G/G	G/G	G/G	G/G	G/G	G/G	C/C	G/G	G/G	G/G	C/C	C/C	C/C
AX-94651260	ATCGATGCATACAGCACAGAGGGTAGGATGCTAGA[C/T]GACATTCAGGGGGATATCGAGTTCAGAGATGTTCA	1B	106681647	T	C	T/T	T/T	T/T	C/C	T/T	T/T	T/T	C/C	C/C	T/T	T/T	T/T	T/T	T/T	T/T	T/T	T/T	T/T	T/T	T/T	T/T	C/C	T/T	T/T	T/T	T/T	T/T	T/T	C/C	C/C	C/C	T/T	T/T	T/T	T/T	T/T	T/T	C/C	T/T	T/T	T/T	C/C	C/C	C/C
AX-94845848	CAGAGATGTTCACTTCTCTTACCCAACAAGGCCCA[A/G]TGAGCAAATATTCAGAGGTTTCTCCCTTGCCATAC	1B	106681706	A	G	A/A	A/A	A/A	G/G	A/A	A/A	A/A	G/G	G/G	A/A	A/A	A/A	A/A	A/A	A/A	A/A	A/A	A/A	A/A	A/A	A/A	G/G	A/A	A/A	A/A	A/A	A/A	A/A	A/G	-	G/G	A/A	A/A	A/A	A/A	A/A	A/A	G/G	A/A	A/A	A/A	G/G	G/G	G/G
AX-94757616	GCTAGCATAAGAGATAACATAGCTTATGGTAAGGA[C/T]AATGCGACAGATCAGGAAATCAGAGCTGCGGCTGA	1B	106681968	T	C	C/C	C/C	C/C	T/T	C/C	C/C	C/C	T/T	T/T	C/C	C/C	C/C	C/C	C/C	C/C	C/C	C/C	C/C	C/C	C/C	C/C	T/T	C/C	C/C	C/C	C/C	C/C	C/C	T/C	T/C	T/T	C/C	C/C	C/C	C/C	C/C	C/C	T/T	C/C	C/C	C/C	T/T	T/T	T/T
AX-94394555	GAAATCAGAGCTGCGGCTGAGCTTGCTAACGCCTC[C/G]AAATTCATTGATAAATTACCCCAGGGTTTCGCTAC	1B	106682019	C	G	G/G	G/G	G/G	C/C	G/G	G/G	G/G	C/C	C/C	G/G	G/G	G/G	G/G	G/G	G/G	G/G	G/G	G/G	G/G	G/G	G/G	C/C	G/G	G/G	G/G	G/G	G/G	G/G	G/G	G/G	C/C	G/G	G/G	G/G	G/G	G/G	G/G	C/C	G/G	G/G	G/G	C/C	C/C	C/C
AX-94638159	AGTCGCCTGGCATCCCTTAACAAACCAGAGGTCCC[A/G]GTGCTTATACTTGGTTCTGTTGCTTCTGCTATCAG	1B	106682925	A	G	A/A	A/A	A/A	G/G	A/A	A/A	A/A	G/G	G/G	A/A	A/A	A/A	A/A	A/A	A/A	A/A	A/A	A/A	A/A	A/A	A/A	G/G	A/A	A/A	A/A	A/A	A/A	A/A	G/G	G/G	G/G	A/A	A/A	A/A	A/A	A/A	A/A	G/G	A/A	A/A	A/A	G/G	G/G	G/G
AX-94531255	GATGCAAAGATGATGTACGAGGAGGCAAGTCAAGT[A/G]GCAAATGATGCAGTAAGTAGCATAAGGACAGTGGC	1B	106683622	A	G	G/G	G/G	G/G	A/A	G/G	G/G	G/G	A/A	A/A	G/G	G/G	G/G	G/G	G/G	G/G	G/G	G/G	G/G	G/G	G/G	G/G	A/A	G/G	G/G	G/G	G/G	G/G	G/G	A/A	A/A	A/A	G/G	G/G	G/G	G/G	G/G	G/G	A/A	G/G	G/G	G/G	A/A	A/A	A/A
AX-94958411	GCCATCGTGGACCGTAAATCGATGATTGACCCTAG[C/T]GATGACGCCGGGGTGAATGTAGAACCACTAAGGGG	1B	106684207	T	C	T/T	T/T	T/T	C/C	T/T	T/T	T/T	C/C	C/C	T/T	T/T	T/T	T/T	T/T	T/T	T/T	T/T	T/T	T/T	T/T	T/T	C/C	T/T	T/T	T/T	T/T	T/T	T/T	T/T	T/T	C/C	T/T	T/T	T/T	T/T	T/T	T/T	C/C	T/T	T/T	T/T	C/C	C/C	C/C
AX-94957649	GACGCCGGGGTGAATGTAGAACCACTAAGGGGCGA[C/T]ATCGAGTTTCGGCACGTGAGGTTCAGATACCCGAC	1B	106684246	T	C	T/T	T/T	T/T	C/C	T/C	T/T	T/T	C/C	C/C	T/T	T/T	T/T	T/T	T/T	T/T	T/T	T/T	T/T	T/T	T/T	T/T	C/C	T/T	T/T	T/T	T/T	T/T	T/T	T/T	T/T	C/C	T/T	T/T	T/T	T/T	T/T	T/T	C/C	T/C	T/T	T/T	C/C	C/C	C/C
AX-94823205	GCACTGAAGAAGCAGCAGAAGGAAGCCAAGAAGGC[C/T]GCGATGAACTGTGGGGATGCCTCCTCTGAATCAAG	1B	106765081	T	C	T/T	T/T	T/T	C/C	C/C	T/T	T/T	C/C	C/C	T/T	T/T	T/T	-	T/T	T/T	T/T	T/T	T/T	T/T	T/T	T/T	C/C	T/T	T/T	T/T	T/T	T/T	T/T	T/T	T/T	C/C	T/T	T/T	T/T	T/T	T/T	T/T	C/C	C/C	T/T	T/T	C/C	C/C	C/C
AX-95022601	GCATGGTGGTCGGTTGCAAATGTTTGGGGAAATGC[A/G]GGCTAGGCCCAAATGTGCGGCTTCGGAGTGAGGGC	1B	106765751	A	G	A/A	A/A	A/A	G/G	G/G	A/A	A/A	G/G	G/G	A/A	A/A	A/A	G/G	A/A	A/A	A/A	A/A	A/A	A/A	A/G	A/A	G/G	G/G	A/A	A/A	A/A	A/A	A/A	A/A	A/A	G/G	A/A	A/A	A/A	A/A	A/A	A/A	G/G	G/G	A/A	A/A	G/G	G/G	G/G
AX-94926896	ATGGCATTATATTGATATTATGCCGACTCTTAAGC[A/C]TCGGAAATATGTCTTTTCCAAGCCATAGAACAGAA	1B	106790981	A	C	A/A	A/A	A/A	C/C	A/A	A/A	A/A	C/C	C/C	A/A	A/A	A/A	A/A	A/A	A/A	A/A	A/A	A/A	A/A	A/A	A/A	C/C	A/A	A/A	A/A	A/A	A/A	A/A	A/A	A/A	C/C	A/A	A/A	A/A	A/A	A/A	A/A	C/C	A/A	A/A	A/A	C/C	C/C	C/C
AX-94409481	GCGGCGGCGAAATCGCCGCCGGTGCAATAGAGAGA[A/G]GCGACTGGGAACACGTAGGCGCAGGTGCAGAAGAG	1B	106896459	A	G	A/A	A/A	A/A	G/G	G/G	A/A	A/A	G/G	G/G	A/A	A/A	A/A	G/G	A/A	A/A	A/A	A/A	A/A	A/A	A/G	A/A	G/G	G/G	A/A	A/A	A/A	A/A	A/A	-	A/A	G/G	A/A	A/A	A/A	A/A	A/A	A/A	G/G	G/G	A/A	A/A	G/G	G/G	G/G
AX-94538361	ATGTGCTGCTGATGTTGACTGGAAACGAGACCGCA[C/T]CGTGCCTGTTGGGAACATTCTGTTGTGCTAATAGT	1B	108213222	T	C	C/C	C/C	C/C	T/T	C/C	C/C	C/C	T/T	T/T	C/C	C/C	C/C	C/C	C/C	C/C	C/C	C/C	C/C	C/C	C/C	C/C	T/T	C/C	C/C	C/C	C/C	C/C	C/C	-	C/C	T/T	C/C	C/C	C/C	C/C	C/C	C/C	T/T	C/C	C/C	C/C	T/T	T/T	T/T
AX-94554750	CTCGCCTTCTGTTGCTCGGATACTTTCACCTGCCG[C/T]GGCTAGAAGGATCTGAGTGGGAAAGACGAGAGAGA	1B	109236102	T	C	T/T	T/T	T/T	C/C	T/T	T/T	T/T	C/C	C/C	T/T	T/T	T/T	T/T	T/T	T/T	T/T	T/T	T/T	T/T	T/T	T/T	C/C	T/C	T/T	T/T	T/T	T/T	T/T	T/T	T/T	C/C	T/T	T/T	T/T	T/T	T/T	T/T	C/C	T/T	T/T	T/T	C/C	C/C	C/C
AX-95166675	CCCCAACACCCACAAGCCCCTCACCGAGGCTGATC[A/G]CAGTGGAGCAGCTCCCACCATCAGCACCGAGAGGA	1B	109729085	A	G	G/G	G/G	G/G	A/A	G/G	G/G	G/G	A/A	A/A	G/G	G/G	G/G	G/G	G/G	G/G	G/G	G/G	G/G	G/G	G/G	G/G	A/A	G/G	G/G	G/G	G/G	G/G	G/G	A/A	A/A	A/A	G/G	G/G	G/G	G/G	G/G	G/G	-	G/G	G/G	G/G	A/A	A/A	A/A
AX-95660887	TCACTATACGATGATGTGATCAAAGCAGAGAGCCA[A/G]TTCAACATGGAAGGGATATGTGCTTCTTGGTTCCA	1B	109729854	A	G	G/G	G/G	G/G	A/A	G/G	G/G	G/G	A/A	A/A	G/G	G/G	G/G	G/G	-	G/G	G/G	G/G	G/G	G/G	G/G	G/G	A/A	G/G	G/G	G/G	G/G	G/G	G/G	A/A	A/A	A/A	G/G	G/G	G/G	G/G	G/G	G/G	A/A	G/G	G/G	G/G	A/A	A/A	A/A
AX-94992565	TTTGCTGTTGAAGTTTGGCTTGCCAGTTTGAGACA[A/G]TTGTAGCCGTTGATGTTGGATCCGTGATGTGTTGG	1B	110607690	A	G	G/G	G/G	G/G	A/A	A/A	G/G	G/G	A/A	A/A	G/G	G/G	G/G	A/A	G/G	G/G	G/G	G/G	G/G	G/G	A/G	G/G	A/A	A/A	G/G	G/G	G/G	G/G	G/G	G/G	G/G	A/A	G/G	G/G	G/G	G/G	G/G	G/G	A/A	A/A	G/G	G/G	A/A	A/A	A/A
AX-94525857	TGATACCTGGAAAGTAGGTGACAAGGTTGACTGGC[A/G]GTGTTCAGATTGTTACTGGACTGCGGAAATTATTA	1B	110619065	A	G	A/A	A/A	A/A	G/G	A/A	A/A	A/A	G/G	G/G	A/A	A/A	A/A	A/A	A/A	A/A	A/A	A/A	A/A	A/A	A/A	A/A	G/G	A/A	A/A	A/A	A/A	A/A	A/A	A/A	A/A	G/G	A/A	A/A	A/A	A/A	A/A	A/A	G/G	A/A	A/A	A/A	G/G	G/G	G/G
AX-94770218	CGCGCGGGGCAGCCCAGCGAGGTCGCGCCCAGCTT[C/T]GTCTTCCTGGCCAGCGAGCAGGACTCCTCCTACAT	1B	111025742	T	C	C/C	C/C	C/C	T/T	C/C	C/C	C/C	-	-	C/C	C/C	C/C	C/C	C/C	C/C	C/C	C/C	C/C	C/C	C/C	C/C	T/T	C/C	C/C	C/C	C/C	C/C	C/C	T/T	T/T	T/T	C/C	C/C	C/C	C/C	C/C	C/C	T/T	C/C	C/C	C/C	T/T	T/T	T/T
AX-95127933	CCAAGAGCACCGCCCACTCGCCGAGGGACCAGAGC[A/G]ATGGCGTCGCAGAAGTTCCCGCCGCAGCAGCAGGA	1B	111026631	A	G	G/G	G/G	G/G	A/A	G/G	G/G	G/G	A/A	A/A	G/G	G/G	G/G	G/G	G/G	G/G	G/G	G/G	G/G	G/G	G/G	G/G	A/A	G/G	G/G	G/G	G/G	G/G	G/G	A/A	A/A	A/A	G/G	G/G	G/G	G/G	G/G	G/G	A/A	G/G	G/G	G/G	A/A	A/A	A/A
AX-94821952	TCTTCAATCAAGTCTTCAATTGAATCTGAGCAGTA[C/G]AGCCCCCTCGACTGCCCCCTTGGTTTCTCAGCTAC	1B	111260862	C	G	C/C	C/C	C/C	G/G	C/C	C/C	C/C	G/G	G/G	C/C	C/C	C/C	C/C	C/C	C/C	C/C	C/C	C/C	C/C	C/C	C/C	G/G	C/C	C/C	C/C	C/C	C/C	C/C	C/G	C/G	G/G	C/C	C/C	C/C	C/C	C/C	C/C	G/G	C/C	C/C	C/C	G/G	G/G	G/G
AX-95109224	CACGCAGAGAATGTGCAGACTCTAGACGATCTTCT[A/G]CATGTGGAGAACATTTGTGCCCTGTTGACGGTCTA	1B	111667403	A	G	G/G	G/G	G/G	A/A	G/G	G/G	G/G	A/A	A/A	G/G	G/G	G/G	G/G	G/G	G/G	G/G	G/G	G/G	G/G	G/G	G/G	A/A	G/G	G/G	G/G	G/G	G/G	G/G	G/G	G/G	A/A	G/G	G/G	G/G	G/G	G/G	G/G	A/A	G/G	G/G	G/G	A/A	A/A	A/A
AX-95096526	ATGACCGCCACCGCCGGCAACGGAGACGTGTGGGT[A/G]GAGAAGGTGGACAAGATCAGGTACGTCTACAAACC	1B	112194926	A	G	A/A	A/A	A/A	G/G	A/A	A/A	A/A	G/G	G/G	A/A	A/A	A/A	A/A	A/A	A/A	A/A	A/A	A/A	A/A	A/A	A/A	G/G	A/A	A/A	A/A	A/A	A/A	A/A	A/A	A/A	G/G	A/A	A/A	A/A	A/A	A/A	A/A	G/G	A/A	A/A	A/A	G/G	G/G	G/G
AX-94981940	GGACAGAGTGTGCCAGCTTCCAACAATTCCTATGC[C/T]GTGAATATGGGTGGCCCAAATCAGTTTGGGCAGCA	1B	112203193	T	C	T/T	T/T	T/T	C/C	C/C	T/T	T/T	C/C	C/C	T/T	T/T	T/T	C/C	T/T	T/T	T/T	T/T	T/T	T/T	T/C	T/T	C/C	C/C	T/T	T/T	T/T	T/T	T/T	T/T	T/T	C/C	T/T	T/T	T/T	T/T	T/T	T/T	C/C	C/C	T/T	T/T	C/C	C/C	C/C
AX-94437144	CGACACGCGAGTGTAGCGTATAATAATGCATCCTC[C/T]CAGGGAAACATCCACACCAATGGTTAGTCGGCTAT	1B	112412132	T	C	C/C	C/C	C/C	T/T	C/C	C/C	C/C	T/T	T/T	C/C	C/C	C/C	C/C	C/C	C/C	C/C	C/C	C/C	C/C	C/C	C/C	T/T	C/C	C/C	C/C	C/C	C/C	C/C	C/C	C/C	T/T	C/C	C/C	C/C	C/C	C/C	C/C	T/T	C/C	C/C	C/C	T/T	T/T	T/T
AX-94579225	GAGTCGCCACAAAACCGCGGAGAGATAGAGACGGA[C/T]AGCTAGAGGCGTCAGGATATACTCGCTGCTCTGCC	1B	112748718	T	C	C/C	C/C	C/C	T/T	C/C	C/C	C/C	T/T	T/T	C/C	C/C	C/C	C/C	C/C	C/C	C/C	C/C	C/C	C/C	C/C	C/C	T/T	C/C	C/C	C/C	C/C	C/C	C/C	-	-	T/T	C/C	C/C	C/C	C/C	C/C	-	T/T	C/C	C/C	C/C	T/T	T/T	T/T
AX-94705530	GAATTGGTCATTATGGAGGCCCCTCGCCTTGAAAG[A/G]TTGTTGTTACATTAGCCAGGCTCAGGTAGTGAGAT	1B	113213156	A	G	A/A	A/A	A/A	G/G	G/G	A/A	A/A	G/G	G/G	A/A	A/A	A/A	A/A	A/A	A/A	A/A	A/A	A/A	A/A	A/A	A/A	G/G	A/A	A/A	A/A	A/A	A/A	A/A	A/A	A/A	G/G	A/A	A/A	A/A	A/A	A/A	A/A	G/G	G/G	A/A	A/A	G/G	G/G	G/G
AX-94843442	ATGACGCTGCGGATGGAAGAGATGCGGCTCAAGCG[A/G]CGGGACTCGGAGCAGTGGATGCGCCACCGCCACCT	1B	115450273	A	G	A/A	A/A	A/A	G/G	A/A	A/A	A/A	G/G	G/G	A/A	A/A	A/A	A/A	A/A	A/A	A/A	A/A	A/A	A/A	A/A	A/A	G/G	A/A	A/A	A/A	A/A	A/A	A/A	-	A/A	G/G	A/A	A/A	A/A	A/A	A/A	A/A	G/G	A/A	A/A	A/A	G/G	G/G	G/G
AX-94854230	AGGGTCGTCACAAGCCAAGGAATTGTTCCAAACGG[C/T]GTTCCTTCGGGCAGCTCATACCCTAGAAGAAATAA	1B	115958490	T	C	C/C	C/C	C/C	T/T	C/C	C/C	C/C	T/T	T/T	C/C	C/C	C/C	C/C	C/C	C/C	C/C	C/C	C/C	C/C	C/C	C/C	T/T	C/C	C/C	C/C	C/C	C/C	C/C	C/C	C/C	T/T	C/C	C/C	C/C	C/C	C/C	C/C	T/T	C/C	C/C	C/C	T/T	-	T/T
AX-94884997	TTGCCCTGTAGTAAGTTGCAGAGGACATGGCGTGA[C/T]AAGCAGAGCCGAGGCGAGCTCGTGATGAACCTTTA	1B	117170231	T	C	T/T	T/T	T/T	C/C	T/T	T/T	T/T	C/C	C/C	T/T	T/T	T/T	T/T	T/T	T/T	T/T	T/T	T/T	T/T	T/T	T/T	C/C	T/T	T/T	T/T	T/T	T/T	T/T	T/T	T/T	C/C	T/T	T/T	T/T	T/T	T/T	T/T	C/C	T/T	T/T	T/T	C/C	C/C	C/C
AX-94657189	GACTTCAATTAGAAGGAAATTTAGGATCCACCTTA[C/G]TCCATAACAACATATCTGCCCAACTGAATAGTTTT	1B	117183605	C	G	C/C	C/C	C/C	G/G	C/C	C/C	C/C	G/G	G/G	C/C	C/C	C/C	C/C	C/C	C/C	C/C	C/C	C/C	C/C	C/C	C/C	G/G	C/C	C/C	C/C	C/C	C/C	C/C	C/C	C/C	G/G	C/C	C/C	C/C	C/C	C/C	C/C	G/G	C/C	C/C	C/C	G/G	-	G/G
AX-94822707	ATGTTTGTTCTCTCCTGCACGCATATATCTTTCAG[C/T]ATTCTTGCTAGACGCTTCAATTTTACATTGTTAGC	1B	117187937	T	C	C/C	C/C	C/C	T/T	C/C	C/C	C/C	T/T	T/T	C/C	C/C	C/C	C/C	C/C	C/C	C/C	C/C	C/C	C/C	C/C	C/C	-	C/C	C/C	C/C	C/C	C/C	C/C	T/C	T/C	T/T	C/C	C/C	C/C	C/C	C/C	C/C	T/T	C/C	C/C	C/C	T/T	T/T	T/T
AX-95115135	CACCTCGGATGTACAAATTGAGCGCACATAGTTGA[C/G]TACTTCAGTATTTCGCCACGCATAAAACACACACA	1B	117386119	C	G	G/G	G/G	G/G	C/C	G/G	G/G	G/G	C/C	C/C	G/G	G/G	G/G	G/G	G/G	G/G	G/G	G/G	G/G	G/G	G/G	G/G	C/C	G/G	G/G	G/G	G/G	G/G	G/G	G/G	G/G	C/C	G/G	G/G	G/G	G/G	G/G	G/G	C/C	G/G	G/G	G/G	C/C	C/C	C/C
AX-94702383	ACATGGCTGCACGCGCTCTTCATGATCGAGTTCTC[G/T]CTCGTCATGTGGCTGCTGGGGAAGACGGTCGGCAT	1B	117386256	T	G	T/T	T/T	T/T	G/G	T/T	T/T	T/T	G/G	G/G	T/T	T/T	T/T	T/T	T/T	T/T	T/T	T/T	T/T	T/T	T/T	T/T	G/G	T/T	T/T	T/T	T/T	T/T	T/T	T/T	T/T	G/G	T/T	T/T	T/T	T/T	T/T	T/T	G/G	T/T	T/T	T/T	G/G	G/G	G/G
AX-94414930	TTCACAGGAAACGAAACTGTGCTCTAAATTATCTT[C/G]TGCTAGTAGTAGTACTGAAAATCGCAGGCGCGTAG	1B	118091411	C	G	C/C	C/C	C/C	G/G	C/G	C/C	C/C	G/G	G/G	C/C	C/C	C/C	G/G	C/C	C/C	C/C	C/C	C/C	C/C	C/C	C/C	G/G	C/C	C/C	C/C	C/C	C/C	C/C	C/C	C/C	G/G	C/C	C/C	C/C	C/C	C/C	C/C	G/G	-	C/C	C/C	G/G	G/G	G/G
AX-94695814	CCATGGAGATACGCACATTCTTGCTGAAACTGTGA[C/G]CTGCAAAAAGAGAGATATCTTTATGTAATTCCATA	1B	118116805	C	G	G/G	G/G	G/G	C/C	G/G	G/G	G/G	C/C	C/C	G/G	G/G	G/G	G/G	G/G	G/G	G/G	G/G	G/G	G/G	G/G	G/G	C/C	G/G	G/G	G/G	G/G	G/G	G/G	C/C	C/C	C/C	G/G	G/G	G/G	G/G	G/G	G/G	C/C	G/G	G/G	G/G	C/C	C/C	C/C
AX-94545574	TCGGACTCTTATGTTGATCAATGGATGAAATCTGA[C/T]GAGGTATACGAAGACATCCCAAAGATGACTCCAAG	1B	118510640	T	C	C/C	C/C	C/C	T/T	C/C	C/C	C/C	T/T	T/T	C/C	C/C	C/C	C/C	C/C	C/C	C/C	C/C	C/C	C/C	C/C	C/C	T/T	C/C	C/C	C/C	C/C	C/C	C/C	T/T	T/T	T/T	C/C	C/C	C/C	C/C	C/C	C/C	T/T	C/C	C/C	C/C	T/T	T/T	T/T
AX-94658630	TCTCTCAGGGAAACAAATTTTGGAGGACAATTTAA[C/T]GTTCTGCTCACACACTATGATTTGATACTGAAAGA	1B	118514939	T	C	T/T	T/T	T/T	C/C	T/T	T/T	T/T	-	C/C	T/T	T/T	T/T	T/T	T/T	T/T	T/T	T/T	T/T	T/T	T/T	T/T	C/C	T/T	T/T	T/T	T/T	T/T	T/T	C/C	C/C	C/C	T/T	T/T	T/T	T/T	T/T	T/T	C/C	T/T	T/T	T/T	C/C	C/C	C/C
AX-95072462	GATTCTATATATAGAAACCAAATGACGCACATGTC[G/T]TCCTCAAAGTTGACTGCTCTAAAAGAAGAACGCTT	1B	118525614	T	G	G/G	G/G	G/G	T/T	G/G	G/G	G/G	T/T	T/T	G/G	G/G	G/G	G/G	G/G	G/G	G/G	G/G	G/G	G/G	G/G	G/G	T/T	G/G	G/G	G/G	G/G	G/G	G/G	T/T	T/T	T/T	G/G	G/G	G/G	G/G	G/G	G/G	T/T	G/G	G/G	G/G	T/T	T/T	T/T
AX-94471767	ATGCATCCCGCGAACAATGATCAATCATATTCATC[A/G]AAGAAAGCATTAAATAGACAAAGGTCTCCACAAGG	1B	119046668	A	G	A/A	A/A	A/A	G/G	A/A	A/A	A/A	G/G	G/G	A/A	A/A	A/A	A/A	A/A	A/A	A/A	A/A	A/A	A/A	A/A	A/A	G/G	A/A	A/A	A/A	A/A	A/A	A/A	A/A	A/A	G/G	A/A	A/A	A/A	A/A	A/A	A/A	G/G	A/A	A/A	A/A	G/G	G/G	G/G
AX-94423495	CAACTAAAAGCACCAGTTAAAGTATTTGGTGATCT[A/G]CATGGGCAGTTTGGGGACCTAATGCGCCTTTTTGA	1B	119046953	A	G	G/G	G/G	G/G	A/A	G/G	G/G	G/G	A/A	A/A	G/G	G/G	G/G	G/G	G/G	G/G	G/G	G/G	G/G	G/G	G/G	G/G	A/A	G/G	G/G	G/G	G/G	G/G	G/G	A/G	A/A	A/A	G/G	G/G	G/G	G/G	G/G	G/G	A/A	G/G	G/G	G/G	A/A	-	-
AX-95221670	TCATCAGTGTTCAGTGCAGTCAGCCCCTCATTGGG[A/G]AGCTACATACATAACAGTTCTGAAGGGAAGAATGG	1B	119048976	A	G	A/A	A/A	A/A	G/G	A/A	A/A	A/A	G/G	G/G	A/A	A/A	A/A	A/A	A/A	A/A	A/A	A/A	A/A	A/A	A/A	A/A	G/G	A/A	A/A	A/A	A/A	A/A	A/A	A/A	A/A	G/G	A/A	A/A	A/A	A/A	A/A	A/A	G/G	A/A	A/A	A/A	G/G	A/G	G/G
AX-94874865	AAATCCAACTCCAAATCCGTCTTCGGCACCTTCAG[C/T]GGAATCGACTCCCAGTAAGGAGGATGTTGAGTTAG	1B	119100056	T	C	C/C	C/C	C/C	T/T	C/C	C/C	C/C	T/T	T/T	C/C	C/C	C/C	C/C	C/C	C/C	C/C	C/C	C/C	C/C	C/C	C/C	T/T	C/C	C/C	C/C	C/C	C/C	C/C	T/T	T/T	T/T	C/C	C/C	C/C	C/C	C/C	C/C	T/T	C/C	C/C	C/C	T/T	T/T	T/T
AX-94443409	AAAGAATTTGTACATCAGCAACTTTGACTATTGTG[C/T]ACTACAGGCTACAGCACTCTCTGGGTTTCACATCT	1B	119121061	T	C	C/C	C/C	C/C	T/T	C/C	C/C	C/C	T/T	T/T	C/C	C/C	C/C	C/C	C/C	C/C	C/C	C/C	C/C	C/C	C/C	C/C	T/T	C/C	C/C	C/C	C/C	C/C	C/C	T/T	-	T/T	C/C	C/C	C/C	C/C	C/C	C/C	T/T	C/C	C/C	C/C	T/T	T/T	T/T
AX-95120900	GTGGTTGTGTTTGATGAAGCGCACAACATCGATAA[C/T]GTCTGCATTGAGGCGCTGAGCGTCAGCGTCCGCAA	1B	119128292	T	C	T/T	T/T	T/T	C/C	T/T	T/T	T/T	C/C	C/C	T/T	T/T	T/T	T/T	T/T	T/T	T/T	T/T	T/T	T/T	T/T	T/T	C/C	T/T	T/T	T/T	T/T	T/T	T/T	T/T	T/T	-	T/T	T/T	T/T	T/T	T/T	T/T	C/C	T/T	T/T	T/T	C/C	C/C	C/C
AX-95205829	AGTTTTTCTGTAAGAGATCTTGAATTCCCATATCT[A/G]AAGGTAGACACCATCAAGCCTGCAGATGTGGTGGT	1B	119767268	A	G	A/A	A/A	A/A	-	A/A	A/A	A/A	G/G	G/G	A/A	A/A	A/A	A/A	A/A	A/A	A/A	-	A/A	A/A	A/A	A/A	G/G	A/A	A/A	A/A	A/A	A/A	A/A	A/A	A/A	G/G	A/A	A/A	A/A	A/A	A/A	A/A	G/G	A/A	A/A	A/A	G/G	-	G/G
AX-95177870	TTATTTGTTGCCTGATACCACCACATTGTTATTGG[C/T]GGGTCCCAGAGGTGCTGGGAAAAGTACACTTGTGA	1B	119884485	T	C	C/C	C/C	C/C	T/T	T/T	C/C	C/C	T/T	T/T	C/C	C/C	C/C	T/T	C/C	C/C	C/C	C/C	C/C	C/C	T/C	C/C	T/T	T/T	C/C	C/C	C/C	C/C	C/C	C/C	C/C	T/T	C/C	C/C	C/C	C/C	C/C	C/C	T/T	T/T	-	C/C	T/T	T/T	T/T
AX-94861978	CAACTTCTGAAAAGGCCTAGAGTGCTGGATGAGGA[C/T]TATGAGTATTGTGTGAAGGTGATACGGTGGCTGGA	1B	120405810	T	C	T/T	T/T	T/T	C/C	C/C	T/T	T/T	C/C	C/C	T/T	T/T	T/T	C/C	T/T	T/T	T/T	T/T	T/T	T/T	T/C	T/T	C/C	C/C	T/T	T/T	T/T	T/T	T/T	T/C	-	C/C	T/T	T/T	T/T	T/T	T/T	T/T	C/C	C/C	T/T	T/T	C/C	C/C	C/C
AX-94475346	TAGGTTATTGGAAAAGGCAATTAGTGATTGCAAAG[C/G]AGGCTCGCCGAGTTGATATACTCTGCCACCGCATC	1B	120407033	C	G	C/C	C/C	C/C	-	C/C	C/C	C/C	G/G	G/G	C/C	C/C	C/C	C/C	C/C	C/C	C/C	C/C	C/C	C/C	C/C	C/C	G/G	C/C	C/C	C/C	C/C	C/C	C/C	-	C/G	G/G	C/C	C/C	C/C	C/C	C/C	C/C	G/G	C/C	C/C	C/C	G/G	-	G/G
AX-94981324	GTATTTGCCAAAGAGATAGTGGAGATGGAGATAGC[A/C]AGGCATGCAGCAGATGGTCTTGGGATGGTGGATTA	1B	120881379	A	C	C/C	C/C	C/C	A/A	C/C	C/C	C/C	A/A	A/A	C/C	C/C	C/C	C/C	C/C	C/C	C/C	C/C	C/C	C/C	C/C	C/C	A/A	C/C	C/C	C/C	C/C	C/C	C/C	-	C/C	A/A	C/C	C/C	C/C	C/C	C/C	C/C	A/A	C/C	C/C	C/C	A/A	A/A	A/A
AX-95159564	CCGTTCAAATGTGATTGTTTAGTCGTCAGTTGTAG[C/G]TTTCTGATTTCTTGGTGTTTGTATGTGGAAGATGT	1B	120884011	C	G	C/C	C/C	C/C	G/G	C/C	C/C	C/C	G/G	G/G	C/C	C/C	C/C	C/C	C/C	C/C	C/C	C/C	C/C	C/C	C/C	C/C	G/G	C/C	C/C	C/C	C/C	C/C	C/C	C/C	C/C	G/G	C/C	C/C	C/C	C/C	C/C	C/C	G/G	C/C	C/C	C/C	G/G	G/G	G/G
AX-95685405	GTTCCATTCAATTTTGTTGTTATTTATCTGAGCAG[A/G]CTATCTATCGAACTTTGTGGTTGGAGTTTGTACTG	1B	120884086	A	G	G/G	G/G	G/G	A/A	G/G	G/G	G/G	A/A	A/A	G/G	G/G	G/G	A/A	G/G	G/G	G/G	G/G	G/G	G/G	A/G	G/G	A/A	A/A	G/G	G/G	G/G	G/G	G/G	A/G	A/G	A/A	G/G	G/G	G/G	G/G	G/G	G/G	A/A	G/G	G/G	G/G	A/A	A/A	A/A
AX-94514118	AATTCTTGAGTTCGTCCAGCAGTCAAAAGGTTGGC[A/G]GTATGTTGAAAGGGTAGCAAATGATAGTGCTGAGA	1B	120886827	A	G	G/G	G/G	G/G	A/A	G/G	G/G	G/G	A/A	A/A	G/G	G/G	G/G	A/A	G/G	G/G	G/G	G/G	G/G	G/G	G/G	G/G	A/A	G/G	G/G	G/G	G/G	G/G	G/G	G/G	G/G	A/A	G/G	G/G	G/G	G/G	G/G	G/G	A/A	G/G	G/G	G/G	A/A	A/A	A/A
AX-94946875	CAGCCTGTGCGGGACACATTCCACAATCTCATAGT[C/T]GGCACCATGAAAGGCAGCCGGCTACAAGATGCTTT	1B	120888207	T	C	T/T	T/T	T/T	C/C	T/T	T/T	T/T	C/C	C/C	T/T	T/T	T/T	C/C	T/T	T/T	T/T	T/T	T/T	T/T	T/T	T/T	C/C	T/T	T/T	T/T	T/T	T/T	T/T	T/T	T/T	C/C	T/T	T/T	T/T	T/T	T/T	T/T	C/C	T/T	T/T	T/T	C/C	C/C	C/C
AX-94479105	ATCAACACCTTTCTCGACGAGTGGAGCGCATGTTT[C/G]GTAGTCCTCTTCACATGAGATGACCAGTAGGTCAT	1B	120993235	C	G	C/C	C/C	C/C	G/G	C/C	C/C	C/C	G/G	G/G	C/C	C/C	C/C	C/C	C/C	C/C	C/C	C/C	C/C	C/C	C/C	G/G	G/G	-	C/C	C/C	C/C	C/C	C/C	G/G	G/G	-	C/C	C/C	C/C	C/C	C/C	C/C	G/G	C/C	C/C	C/C	G/G	G/G	G/G
AX-94923277	GCAAAATGGAAGATTGTACATATTTGAACTAGATC[C/T]TGTAGGGGTGTAACACAAGTCACGGATAGTGAAGC	1B	121406297	T	C	C/C	C/C	C/C	C/C	T/T	C/C	C/C	C/C	C/C	C/C	C/C	C/C	T/T	C/C	C/C	C/C	C/C	C/C	C/C	T/C	C/C	C/C	T/T	C/C	C/C	T/T	T/T	C/C	C/C	C/C	C/C	T/T	C/C	C/C	C/C	C/C	C/C	C/C	T/T	T/T	C/C	C/C	C/C	C/C
AX-95215734	GCTGCATTTGGTTCCAGTGAAAATGACAGGCTGTG[C/T]ACTTCTGTTTGCTTGCTTCCAGTGCATCTGCTGAT	1B	121777521	T	C	T/T	T/T	T/T	C/C	T/T	T/T	T/T	C/C	C/C	T/T	T/T	T/T	T/T	T/T	T/T	T/T	T/T	T/T	T/T	T/T	T/T	C/C	T/T	T/T	T/T	T/T	T/T	T/T	T/T	T/T	C/C	T/T	T/T	-	T/T	T/T	T/T	C/C	T/T	T/T	T/T	C/C	C/C	C/C
AX-94819793	TCCTCGTCGGCCTCTGCGCGTCGCCGGCGGCATTC[A/G]CAGTGTTTGTGCTGGTGGTGTGGGCGGTGGTGCTC	1B	122922757	A	G	A/A	A/A	A/A	-	G/G	A/A	A/A	G/G	G/G	A/A	A/A	A/A	-	A/A	A/A	A/A	A/A	A/A	A/A	A/A	A/A	-	A/A	A/A	A/A	A/A	A/A	A/A	A/A	A/A	G/G	G/G	A/A	A/A	A/A	A/A	A/A	G/G	A/G	A/A	A/A	G/G	G/G	G/G
AX-95630584	TCAATACTGAAATAGACTTACAAGACAAAATTAAC[A/G]TATGGCTACTGATTTAACAGTTTGTGCTGTTGCGC	1B	123343386	A	G	A/A	A/A	A/A	G/G	A/A	A/A	A/A	G/G	G/G	A/A	A/A	A/A	A/A	A/A	A/A	A/A	A/A	A/A	A/A	A/A	A/A	G/G	A/A	A/A	A/A	A/A	A/A	A/A	A/A	-	G/G	A/A	A/A	A/A	A/A	A/A	A/A	G/G	A/A	A/A	A/A	G/G	G/G	G/G
AX-95233201	ACAAACCATGAGGTCCAAAACCAAGGCGAGGATTT[C/T]GGCGACAGTCCCGTGACAAACTTTGAACTGGGTGT	1B	123960099	T	C	C/C	C/C	C/C	T/T	C/C	C/C	C/C	T/T	T/T	C/C	C/C	C/C	C/C	C/C	C/C	C/C	C/C	C/C	C/C	C/C	C/C	T/T	C/C	C/C	C/C	C/C	C/C	C/C	C/C	C/C	T/T	C/C	C/C	C/C	C/C	C/C	C/C	T/T	C/C	C/C	C/C	T/T	T/T	T/T
AX-95117274	AACTGGGTGTTGATTGTCTGCTGTGGGCGTGAGAA[A/G]CTGCTATCGCTCCGTCCTAGAAACCAAGAGCGCCC	1B	123960160	A	G	A/A	A/A	A/A	G/G	A/G	A/A	A/A	G/G	G/G	A/A	A/A	A/A	A/A	A/A	A/A	A/A	A/A	A/A	A/A	A/A	A/A	G/G	A/A	A/A	A/A	A/A	A/A	A/A	A/A	A/G	G/G	A/A	A/A	A/A	A/A	A/A	A/A	G/G	A/A	A/A	A/A	G/G	G/G	G/G
AX-94511623	CTCTGGGTCAAGTTTCAAAGTCCAAGGCAGTGCAT[A/C]AGTTGAGCTGTAATGAATAAATAGGCAGACAATT	1B	123968280	A	C	C/C	C/C	C/C	A/A	C/C	C/C	C/C	A/A	A/A	C/C	C/C	C/C	C/C	C/C	C/C	C/C	C/C	C/C	C/C	C/C	C/C	A/A	C/C	C/C	C/C	C/C	C/C	C/C	-	-	A/A	C/C	C/C	C/C	C/C	C/C	C/C	A/A	C/C	C/C	C/C	A/A	A/A	A/A
AX-94674342	CCCGGAGCAGCCTTTATCGTGGTCATCCTGCCAGC[A/G]CTGCTGGTCTCTCTCCAATCGGAAGTAGGTGTAGG	1B	125638810	A	G	G/G	G/G	G/G	A/A	A/A	G/G	G/G	A/A	A/A	G/G	G/G	G/G	A/A	G/G	G/G	G/G	G/G	G/G	G/G	A/G	G/G	A/A	A/A	G/G	G/G	A/A	A/A	G/G	G/G	G/G	A/A	A/A	G/G	G/G	G/G	G/G	G/G	A/A	-	A/A	G/G	A/A	A/A	A/A
AX-94588315	CACGATTCTCGGTTTCTGCTTCCTCACTTTCAACT[A/C]CGGCATGGCCATCTACCGCTCCAACGGCGACGCGG	1B	125850004	A	C	C/C	C/C	C/C	A/A	A/A	C/C	C/C	A/A	A/A	C/C	C/C	C/C	A/A	C/C	C/C	C/C	C/C	C/C	C/C	C/C	C/C	A/A	A/A	C/C	C/C	A/A	A/A	C/C	C/C	C/C	A/A	A/A	C/C	C/C	C/C	C/C	C/C	A/A	A/C	A/A	C/C	A/A	A/A	A/A
AX-95113670	CCGTTCGCAGTCAAGACCGCTGAACAGGCTCTTGG[C/G]TTAATGCTCGGCTGGTTCCACAAATACCTGAAATG	1B	129506848	C	G	G/G	G/G	G/G	C/C	G/G	G/G	G/G	C/C	C/C	G/G	G/G	G/G	G/G	G/G	G/G	G/G	G/G	G/G	G/G	G/G	G/G	C/C	G/G	G/G	G/G	G/G	G/G	G/G	G/G	G/G	C/C	G/G	G/G	G/G	G/G	G/G	G/G	C/C	G/G	G/G	G/G	C/C	C/C	C/C
AX-94627474	CTTCCTACATGTGTGTCGCCAGGGCCATTGGGGGT[C/T]TAGATGACAATGAACTGTTACTCAAGTTTGTGAGA	1B	129999004	T	C	T/T	T/T	T/T	C/C	T/T	T/T	T/T	C/C	C/C	T/T	T/T	T/T	T/T	T/T	T/T	T/T	T/T	T/T	T/T	T/T	T/T	C/C	T/T	T/T	T/T	T/T	T/T	T/T	T/T	T/T	C/C	T/T	T/T	T/T	T/T	T/T	T/T	C/C	T/T	T/T	T/T	C/C	C/C	C/C
AX-94943083	CCCTCAAACACGATCAAACTTTTATCGAGGTGCCC[A/G]TATCTACCCGCGGCGAAAACAATGCGATTCACCAC	1B	129999180	A	G	G/G	G/G	G/G	A/A	G/G	G/G	G/G	A/A	A/A	G/G	G/G	G/G	A/G	G/G	G/G	G/G	G/G	G/G	G/G	G/G	G/G	A/A	G/G	G/G	G/G	G/G	G/G	G/G	G/G	G/G	A/A	G/G	G/G	G/G	G/G	G/G	G/G	A/A	G/G	G/G	G/G	A/A	A/A	A/A
AX-94556759	TGGAAAAACTTGATGGAGATGAGGGCAAAGAAATG[A/G]TTAAGCACTTGCTTGTGGCTGCGGATAGGTATGCG	1B	130010833	A	G	A/A	A/A	A/A	G/G	A/A	A/A	A/A	G/G	G/G	A/A	A/A	A/A	A/A	A/A	A/A	A/A	A/A	A/A	A/A	A/A	A/A	G/G	A/A	A/A	A/A	A/A	A/A	A/A	A/A	A/A	G/G	A/A	A/A	A/A	A/A	A/A	A/A	G/G	A/A	A/A	A/A	G/G	G/G	G/G
AX-94559200	GAACCCTTTCCGTTACACAAAAGAGCCAGGCACAT[A/C]CAAGAAACTATGTACAGGAATAGACTGCAAGGGAG	1B	130013652	A	C	C/C	C/C	C/C	A/A	C/C	C/C	C/C	A/A	A/A	C/C	C/C	C/C	C/C	C/C	C/C	C/C	C/C	C/C	C/C	C/C	C/C	A/A	C/C	C/C	C/C	C/C	C/C	C/C	C/C	C/C	A/A	C/C	C/C	C/C	C/C	C/C	C/C	A/A	C/C	C/C	C/C	A/A	A/A	A/A
AX-95173872	CAATTATGTCTTTCATGAAGTTGGCAATCCATGTG[C/T]AAATGCCTCCATGTGCACCTCCATGTACATAAACT	1B	130349206	T	C	C/C	C/C	C/C	C/C	T/T	C/C	C/C	C/C	C/C	C/C	C/C	C/C	T/T	C/C	C/C	C/C	C/C	C/C	C/C	-	C/C	C/C	T/T	C/C	C/C	C/C	C/C	C/C	C/C	C/C	C/C	C/C	C/C	C/C	C/C	C/C	C/C	C/C	T/T	C/C	C/C	C/C	C/C	C/C
AX-95098375	TGGATGTTGCATGAAGAGATCTCAGTTCTGATCCA[A/G]TACCTACACGCCGAGATACAGATGTGGCCATCTCA	1B	130537799	A	G	A/A	A/A	A/A	G/G	A/A	A/A	A/A	G/G	G/G	A/A	A/A	A/A	A/A	A/A	A/A	A/A	A/A	A/A	A/A	A/A	A/A	G/G	A/A	A/A	A/A	A/A	A/A	A/A	A/A	A/A	G/G	A/A	A/A	A/A	A/A	A/A	A/A	G/G	A/A	A/A	A/A	G/G	G/G	G/G
AX-94969294	ACTGTCAATGCATCAGTACGTCTATTGGGCTGCGC[C/T]GTGTGGATGTTTCAGTATGTCTCATCCCCTCCCTT	1B	131948299	T	C	T/T	T/T	T/T	C/C	-	T/T	T/T	-	C/C	T/T	T/T	T/T	T/C	T/T	T/T	T/T	T/T	T/T	T/T	T/T	T/T	C/C	T/T	T/T	T/T	T/T	T/T	T/T	T/T	T/T	C/C	T/T	T/T	T/T	T/T	T/T	T/T	C/C	T/T	T/T	T/T	C/C	C/C	C/C
AX-94627379	ACTGTGCAGGATGCGAATGTTTATGCTGTGATATC[C/T]CCACAGATGGGGAAGCAGGTTGTTGCTTTCCTTGC	1B	132060410	T	C	T/T	T/T	T/T	C/C	T/T	T/T	T/T	C/C	C/C	T/T	T/T	T/T	T/T	T/T	T/T	T/T	T/T	T/T	T/T	T/T	T/T	C/C	T/T	T/T	T/T	T/T	T/T	T/T	T/C	T/T	C/C	T/T	T/T	T/T	T/T	T/T	T/T	C/C	T/T	T/T	T/T	C/C	C/C	C/C
AX-94451220	TTACTTCTCGGCGAAAAAAGGAGTCATTTGGACGA[A/G]ATAAGGATGTTAACTTGGACTTGGGCCTCTGTTTG	1B	132071401	A	G	A/A	A/A	A/A	G/G	A/A	A/A	A/A	G/G	G/G	A/A	A/A	A/A	A/A	A/A	A/A	A/A	A/A	A/A	A/A	A/A	A/A	G/G	A/A	A/A	A/A	A/A	A/A	A/A	A/A	A/A	G/G	A/A	A/A	A/A	A/A	A/A	A/A	G/G	A/A	A/A	A/A	G/G	G/G	G/G
AX-94932839	GTTCCTAAATGCAATTATCCAAGCCGGTTTCTGCA[A/G]TAGTTGAGAATTACCGACCAAGGATAGGGAAAACC	1B	132289740	A	G	G/G	G/G	G/G	A/A	G/G	G/G	G/G	A/A	A/A	G/G	G/G	G/G	G/G	G/G	G/G	G/G	G/G	G/G	G/G	G/G	G/G	A/A	G/G	G/G	G/G	G/G	G/G	G/G	G/G	G/G	-	G/G	G/G	G/G	G/G	G/G	G/G	A/A	G/G	G/G	G/G	A/A	-	A/A
AX-94729202	GGCAAGGGCGAGTTCGCCTTCCTCGAGGTCAACGA[C/T]GGGTCCTGCCAGGGGAACCTCCAGGTCATGGTCGA	1B	132933995	T	C	T/T	T/T	T/T	C/C	T/T	T/T	T/T	C/C	C/C	T/T	T/T	T/T	T/T	T/T	T/T	T/T	T/T	T/T	T/T	T/T	T/T	C/C	T/T	T/T	T/T	T/T	T/T	T/T	T/T	T/T	C/C	T/T	T/T	T/T	T/T	T/T	T/T	C/C	T/T	T/T	T/T	C/C	C/C	C/C
AX-94505686	TATACCTTTGGACCGACATTCCGGGCAGAGAACTC[A/G]CATACATCAAGACATTTGGCAGAGTTTTGGATGGT	1B	132935734	A	G	A/A	A/A	A/A	G/G	A/A	A/A	A/A	G/G	G/G	A/A	A/A	A/A	A/A	A/A	A/A	A/A	A/A	A/A	A/A	A/A	A/A	G/G	A/A	A/A	A/A	A/A	A/A	A/A	A/A	A/A	G/G	A/A	A/A	A/A	A/A	A/A	A/A	G/G	A/A	A/A	A/A	G/G	G/G	G/G
AX-94532075	GGCAGACGTTAGCATAAGCATCAAAGACCAGGAAA[C/T]TGGCAAGCACATGAAATTATCAGGCAGGTTGCAGT	1B	133450507	T	C	C/C	C/C	C/C	T/T	C/C	C/C	C/C	T/T	T/T	C/C	C/C	C/C	C/C	C/C	C/C	C/C	C/C	C/C	C/C	C/C	C/C	T/T	C/C	C/C	C/C	C/C	C/C	C/C	-	T/C	T/T	C/C	C/C	C/C	C/C	C/C	C/C	T/T	C/C	C/C	C/C	T/T	T/T	T/T
AX-94543538	ATGTTATCGGCACTCACGAAACATTCTATGGTGCT[A/G]TACCTTATGTTCCATGTTTTGCGGAATGGCCGTCA	1B	134575869	A	G	A/A	A/A	A/A	G/G	A/A	A/A	A/A	G/G	G/G	A/A	A/A	A/A	A/A	A/A	A/A	A/A	A/A	A/A	A/A	A/A	A/A	G/G	A/A	A/A	A/A	A/A	A/A	A/A	A/G	A/G	G/G	A/A	A/A	A/A	A/A	A/A	A/A	G/G	A/A	A/A	A/A	G/G	G/G	G/G
AX-94538854	TTCATCACTCACTGCTCTTGCTTGGACCCTTTCCC[C/T]TGGCCCACCCTCTGATCTTGCGGAGCAATCTCGGG	1B	136645071	T	C	C/C	C/C	C/C	T/T	C/C	C/C	C/C	T/T	T/T	C/C	C/C	C/C	T/T	C/C	C/C	C/C	C/C	C/C	C/C	C/C	C/C	T/T	C/C	C/C	C/C	C/C	C/C	C/C	-	C/C	T/T	C/C	C/C	C/C	C/C	C/C	C/C	T/T	C/C	C/C	C/C	T/T	T/T	T/T
AX-94764152	ACCCTATCCGACACCATTCTTCCAGCAAGACAGGT[C/G]ACGCCTTTCTTATGCATGGCTGGTAGTTGCAAAAC	1B	136651150	C	G	G/G	G/G	G/G	C/C	G/G	G/G	G/G	C/C	C/C	G/G	G/G	G/G	C/C	G/G	G/G	G/G	G/G	G/G	G/G	G/G	G/G	C/C	G/G	G/G	G/G	G/G	G/G	G/G	G/G	G/G	C/C	G/G	G/G	G/G	G/G	G/G	G/G	C/C	G/G	G/G	G/G	C/C	C/C	C/C
AX-94590583	CCGTCGCCGACGGCGCTGATGATGAAGTTCCCGCT[C/G]AAGAGCACGCTGCCGTCGGTGGCCTCCCTCAAGGC	1B	137129729	C	G	-	G/G	G/G	C/C	G/G	G/G	G/G	C/C	C/C	C/G	G/G	G/G	C/G	G/G	G/G	G/G	G/G	G/G	G/G	G/G	G/G	C/C	G/G	G/G	G/G	G/G	G/G	-	C/C	C/C	C/C	G/G	G/G	G/G	G/G	-	G/G	C/C	G/G	G/G	G/G	C/C	C/C	C/C
AX-94612330	GTTACGATGCTGAGATTATCATATGCGGCAACTAC[A/C]ATATGCTTCTGAAGGCCACTTGGTCGATTGTGTAT	1B	137175441	A	C	A/A	A/A	A/A	C/C	A/A	A/A	A/A	C/C	C/C	A/A	A/A	A/A	A/A	A/A	A/A	A/A	A/A	A/A	A/A	A/A	A/A	C/C	A/A	A/A	A/A	A/A	A/A	A/A	A/A	A/A	C/C	A/A	A/A	A/A	A/A	A/A	A/A	C/C	A/A	A/A	A/A	C/C	C/C	C/C
AX-94834634	CCAAGGCGCAATGGTTACGATGATGAGAATATCAC[C/T]TGCGGGGACTACAAGATGCTTCTGAAGGTCACTTG	1B	137447816	T	C	C/C	C/C	C/C	T/T	T/T	C/C	C/C	T/T	T/T	C/C	C/C	C/C	C/C	C/C	C/C	C/C	C/C	C/C	C/C	C/C	C/C	T/T	-	C/C	C/C	C/C	C/C	C/C	C/C	C/C	T/T	C/C	C/C	C/C	C/C	-	C/C	T/T	T/T	C/C	C/C	T/T	T/T	-
AX-95231633	AACCTGTCAGATGATGATGTTGTCCGTTTGCTCCA[C/T]TCTCTCTCTTGCGCGAAATACAAGATTCTTAGCAA	1B	137633783	T	C	T/T	T/T	T/T	C/C	T/T	T/T	T/T	C/C	C/C	T/T	T/T	T/T	T/T	T/T	T/T	T/T	T/T	T/T	T/T	T/T	T/T	C/C	T/T	T/T	T/T	T/T	T/T	T/T	C/C	T/C	C/C	T/T	T/T	T/T	T/T	T/T	T/T	C/C	T/T	T/T	T/T	C/C	C/C	C/C
AX-95143750	AGAAGCATCCTGACAAAGCTCAAGCAGCAGTGTGG[A/C]GGGCAGTTTACTTCAAAAATGGAAGGCATGGTTAC	1B	137634474	A	C	C/C	C/C	C/C	A/A	C/C	C/C	C/C	A/A	A/A	C/C	C/C	C/C	C/C	C/C	C/C	C/C	C/C	C/C	C/C	C/C	C/C	A/A	C/C	C/C	C/C	C/C	C/C	C/C	A/C	A/C	A/A	C/C	C/C	C/C	C/C	C/C	C/C	A/A	C/C	C/C	C/C	A/A	A/A	A/A
AX-94941902	TGGCTATCACGGTTCTTCCATTACCTTGATCGATA[C/T]TTCATTTCACGTAGATCGCTTCTAGCATTGAGAGA	1B	137649862	T	C	C/C	C/C	C/C	T/T	C/C	C/C	C/C	T/T	T/T	C/C	C/C	C/C	C/C	C/C	C/C	C/C	C/C	C/C	C/C	C/C	C/C	T/T	C/C	C/C	C/C	C/C	C/C	C/C	C/C	-	T/T	C/C	C/C	C/C	C/C	C/C	C/C	T/T	C/C	C/C	C/C	T/T	T/T	T/T
AX-94585032	ATCGCACTCGCGGATCTCCTTTCCTGCAAGCAAGG[C/T]GGGACTATTGCCAGCATGCTTATAGACGTCCGCGG	1B	138042030	T	C	T/T	T/T	T/T	C/C	T/T	T/T	T/T	C/C	C/C	T/T	T/T	T/T	T/T	T/T	T/T	T/T	T/T	T/T	T/T	T/T	T/T	C/C	T/T	T/T	T/T	T/T	T/T	T/T	T/T	T/T	C/C	T/T	T/T	T/T	T/T	T/T	T/T	C/C	T/T	T/T	T/T	C/C	C/C	C/C
AX-94716175	CTTGAGTGCCAGGCAACAAACTATGGTGCTCCGCT[C/G]TCTCACACTGGTGCAGCCAGCATGTGCTTCCTGCC	1B	138042163	C	G	C/C	C/C	C/C	G/G	C/C	C/C	C/C	G/G	G/G	C/C	C/C	C/C	C/C	C/C	C/C	C/C	C/C	C/C	C/C	C/C	C/C	G/G	C/C	C/C	C/C	C/C	C/C	C/C	C/C	C/C	G/G	C/C	C/C	C/C	C/C	C/C	C/C	G/G	C/C	C/C	C/C	G/G	G/G	G/G
AX-94577281	CTGACGACGTCGATGGTGACCAGGATGACGCCGAG[C/T]TGCTGTAGGAACTGTGGATTCAAAAAGGCGGTACA	1B	138582617	T	C	T/T	T/T	T/T	C/C	T/T	T/T	T/T	C/C	C/C	T/T	T/T	T/T	T/T	T/T	T/T	T/T	T/T	T/T	T/T	T/T	T/T	C/C	T/T	T/T	T/T	T/T	T/T	T/T	T/T	T/T	C/C	T/T	T/T	T/T	T/T	T/T	T/T	C/C	T/T	T/T	T/T	C/C	C/C	C/C
AX-95121621	GTGTCTCCTGTTATTAAACATTCAGAGAGCACTGC[A/G]ATTCCAACTTCCTGATTCATCAGTAGCTTCCCAAT	1B	139069928	A	G	A/A	A/A	A/A	G/G	A/A	A/A	A/A	G/G	G/G	A/A	A/A	A/A	A/A	A/A	A/A	A/A	A/A	A/A	A/A	A/A	A/A	G/G	A/A	A/A	A/A	A/A	-	A/A	A/G	A/G	G/G	A/A	A/A	A/A	A/A	A/A	A/A	G/G	A/A	A/A	A/A	G/G	G/G	G/G
AX-94438918	ACATTCATTCGAGCTTGTGAGAAATATGGTCGTGA[C/T]GACATAAAGAGTATAGCCTCTGAAATGGAGGGGAA	1B	139667562	T	C	T/T	T/T	T/T	C/C	T/T	T/T	T/T	C/C	C/C	T/T	T/T	T/T	T/T	T/T	T/T	T/T	T/T	T/T	T/T	T/T	T/T	C/C	T/T	T/T	T/T	T/T	T/T	T/T	-	T/T	C/C	T/T	T/T	T/T	T/T	T/T	T/T	C/C	T/T	T/T	T/T	C/C	C/C	C/C
AX-94806570	CACATCAAAAGGAAAAACAGCAAAGCAATAACCGC[C/T]CACAATCTCGGAGATCTTATCCTAAACCACATGTG	1B	139672243	T	C	T/T	T/T	T/T	C/C	T/T	T/T	T/T	C/C	C/C	T/T	T/T	T/T	C/C	T/T	T/T	T/T	T/T	T/T	T/T	T/T	T/T	C/C	C/C	T/T	T/T	T/T	T/T	T/T	T/T	T/T	C/C	T/T	T/T	T/T	T/T	T/T	T/T	C/C	T/T	T/T	T/T	C/C	C/C	C/C
AX-95211591	GTAAAATCTCGACTCGGCAAGTGTAGGATGAGACT[C/G]GAGGCCTTTTCAGGTGTTAATAACTGTAGGAGGCT	1B	140295806	C	G	G/G	G/G	G/G	C/C	G/G	G/G	G/G	C/C	C/C	G/G	G/G	G/G	G/G	G/G	G/G	G/G	G/G	G/G	G/G	G/G	G/G	C/C	G/G	G/G	G/G	G/G	G/G	G/G	C/C	C/C	C/C	G/G	G/G	G/G	G/G	G/G	G/G	C/C	G/G	G/G	G/G	C/C	C/C	C/C
AX-94845322	ATTATATCCTCTCTGGCTGCAAGAGCCTGAAGAAG[C/T]TGGAGATCAGGGACTGCCCATTTGGAAATAAGCCG	1B	140296242	T	C	C/C	C/C	C/C	T/T	C/C	C/C	C/C	T/T	T/T	-	C/C	C/C	C/C	C/C	C/C	C/C	C/C	C/C	C/C	C/C	C/C	T/T	C/C	C/C	C/C	C/C	C/C	C/C	T/T	T/T	T/T	C/C	C/C	C/C	C/C	C/C	C/C	T/T	C/C	C/C	C/C	T/T	T/T	T/T
AX-94899004	CCAGATTACGTCACACGGCAGTCTCTTGATGCTGG[C/T]TTCAGTGCCATTGTGGAATCATGCAAGGGCCTTAG	1B	140296429	T	C	C/C	C/C	C/C	T/T	C/C	C/C	C/C	T/T	T/T	C/C	C/C	C/C	C/C	C/C	C/C	C/C	C/C	C/C	C/C	C/C	C/C	T/T	C/C	C/C	C/C	C/C	C/C	C/C	T/C	T/C	T/T	C/C	C/C	C/C	C/C	C/C	C/C	T/T	C/C	C/C	C/C	T/T	T/T	T/T
AX-94571699	TGCATTATACGCTGCAGCTTTGAGGCCTGATTTGC[A/C]CAGATAGTTAGCTAGTTCCACAGTTCCTTTTCTCG	1B	141121023	A	C	C/C	C/C	-	A/A	C/C	C/C	C/C	A/A	A/A	C/C	C/C	C/C	C/C	C/C	C/C	C/C	C/C	C/C	C/C	C/C	C/C	A/A	C/C	C/C	C/C	C/C	C/C	C/C	C/C	C/C	A/A	C/C	-	C/C	C/C	C/C	C/C	A/A	C/C	C/C	C/C	A/A	A/A	A/A
AX-94805209	CTTTGTATATTCTCTCATCTTGTGAAAACTAATGT[G/T]CATGTTAGGCTCTCTGATCATGTGGAAGCTTTGTT	1B	141296148	T	G	T/T	T/T	T/T	T/G	T/T	T/T	T/T	G/G	G/G	T/T	T/T	T/T	T/T	T/T	T/T	T/T	T/T	T/T	T/T	T/T	T/T	G/G	T/T	T/T	T/T	T/T	T/T	T/T	T/T	T/T	G/G	T/T	T/T	T/T	T/T	T/T	T/T	G/G	T/T	T/T	T/T	G/G	G/G	G/G
AX-94395869	GGAAAACACGCAGTTGTGGTTGGGCGTAGCAACAT[C/T]GTGGGTTTACCAGTATCCCTTCTCCTTCTGAAAGC	1B	142298358	T	C	T/T	T/T	T/T	C/C	T/T	T/T	T/T	C/C	C/C	T/T	T/T	T/T	T/T	T/T	T/T	T/T	T/T	T/T	T/T	T/T	T/T	C/C	T/T	T/T	T/T	T/T	T/T	T/T	T/T	T/T	C/C	T/T	T/T	T/T	T/T	T/T	T/T	C/C	T/T	T/T	T/T	C/C	C/C	C/C
AX-94822355	TTTTGACTGAATTACTGGATAAGTTGGATATTGGC[A/G]TCTATGAGATAAAGTTAAATCACAGAAAGTTACTT	1B	142319500	A	G	G/G	G/G	G/G	-	G/G	G/G	G/G	A/A	A/A	G/G	G/G	G/G	G/G	G/G	G/G	-	G/G	G/G	G/G	G/G	G/G	A/A	G/G	G/G	G/G	G/G	G/G	G/G	A/A	A/A	A/A	G/G	G/G	G/G	G/G	G/G	G/G	A/A	G/G	G/G	G/G	A/A	A/A	A/A
AX-95078643	GCTGCCCAGGCTGCTGCCAAGGCCTGATTCTGAGG[C/T]GTTGAGTCGTTTTGCTATAGCCAGTTATCTGCAAG	1B	142522807	T	C	T/T	T/T	T/T	C/C	T/T	T/T	T/T	-	C/C	T/T	T/T	T/T	T/T	T/T	T/T	T/T	T/T	T/T	T/T	T/T	T/T	C/C	T/T	T/T	T/T	T/T	T/T	T/T	T/T	T/T	C/C	T/T	T/T	T/T	T/T	T/T	T/T	C/C	T/T	T/T	T/T	C/C	-	C/C
AX-95082115	AAGAATTAAGCGCAGAAGCAAACCTTGGCAAGACA[C/G]CTCCCAGTTAGAGGCCGTTTTCTGTCTGAAGGTTT	1B	144122276	C	G	G/G	G/G	G/G	C/C	G/G	G/G	G/G	C/C	C/C	G/G	G/G	G/G	G/G	G/G	G/G	G/G	G/G	G/G	G/G	G/G	G/G	C/C	C/G	G/G	G/G	G/G	G/G	G/G	G/G	G/G	C/C	G/G	G/G	G/G	G/G	G/G	G/G	C/C	G/G	G/G	G/G	C/C	C/C	C/C
AX-94772891	GTCAGGACAAGCACATCGGAGCAGGTCCAGATCGC[A/G]CTGCTGGGTCTTGTCCCAGTGATAGCCTCCATCTA	1B	145453207	A	G	G/G	G/G	G/G	A/A	G/G	G/G	G/G	A/A	A/A	G/G	G/G	G/G	G/G	G/G	G/G	G/G	G/G	G/G	G/G	G/G	G/G	A/A	G/G	G/G	G/G	G/G	G/G	G/G	G/G	G/G	A/A	G/G	G/G	G/G	G/G	G/G	G/G	A/A	G/G	G/G	G/G	A/A	A/A	A/A
AX-94935226	CCGACATACCGTTACCGCTTTCTGGAACCAACCTC[C/T]ACTGTCCTTGCAAGGCCTGTTCTAGATGCGCATGG	1B	145453873	T	C	T/T	T/T	T/T	C/C	T/T	T/T	T/T	C/C	C/C	T/T	T/T	T/T	T/T	T/T	T/T	T/T	T/T	T/T	T/T	T/T	T/T	C/C	T/T	T/T	T/T	T/T	T/T	T/T	-	-	C/C	T/T	T/T	T/T	T/T	T/T	T/T	C/C	T/T	T/T	T/T	C/C	C/C	C/C
AX-94404635	AAAGTGCTTCCAAATGGCCAAAGTTGGAGGCATCA[A/G]ATGCTGCTCTTGTGCTACTCATCAAAGATATTATC	1B	145454452	A	G	A/A	A/A	A/A	G/G	A/A	A/A	A/A	G/G	G/G	A/A	A/A	A/A	A/A	A/A	A/A	A/A	A/A	A/A	A/A	A/A	A/A	G/G	A/A	A/A	A/A	A/A	A/A	A/A	A/A	A/A	G/G	A/A	A/A	A/A	A/A	A/A	A/A	G/G	A/A	A/A	A/A	G/G	G/G	G/G
AX-94411783	GAAGTGAAGTCCAAAACTGATGCTTTTGGTGCAGC[C/T]ACCACCAGCGTGCGTGAAATTGTTGGTAATGTGGA	1B	145454947	T	C	C/C	C/C	C/C	T/T	C/C	C/C	C/C	T/T	T/T	C/C	C/C	C/C	C/C	C/C	C/C	C/C	C/C	C/C	C/C	C/C	C/C	T/T	C/C	C/C	C/C	C/C	C/C	C/C	C/C	C/C	T/T	C/C	C/C	C/C	C/C	C/C	C/C	T/T	C/C	C/C	C/C	T/T	T/T	T/T
AX-95180184	GGGCGACCCCTGAAGAAACAGTAGCAGCACAAGTG[C/T]TGTACCGTCTGAGCCTTGCTGAGGGTATCCGACAT	1B	145455177	T	C	C/C	C/C	C/C	T/T	C/C	C/C	C/C	T/T	T/T	C/C	C/C	C/C	C/C	C/C	C/C	C/C	C/C	C/C	C/C	C/C	C/C	T/T	C/C	C/C	C/C	C/C	C/C	C/C	C/C	C/C	T/T	C/C	C/C	C/C	C/C	C/C	C/C	T/T	C/C	C/C	C/C	T/T	T/T	T/T
AX-94767652	GAACCTGCTGCAGAGGTGGTTAGCCACAAAGAAGA[C/G]GCTGGTGATGATGAGATAGTTGTGGCTGCAGTTGC	1B	145455982	C	G	G/G	G/G	G/G	C/C	G/G	G/G	G/G	C/C	C/C	G/G	G/G	G/G	G/G	G/G	G/G	G/G	G/G	G/G	G/G	G/G	G/G	C/C	G/G	G/G	G/G	G/G	G/G	G/G	C/G	C/C	C/C	G/G	G/G	G/G	G/G	G/G	G/G	C/C	G/G	G/G	G/G	C/C	C/C	C/C
AX-95086704	CTCCTTCAAGCGTAGATGTTCCGCTTACCGAAAGC[A/C]ATGAGAAGGCACAAAATGCAGAGGACCAGGTGGTT	1B	145456194	A	C	A/A	A/A	A/A	C/C	A/A	A/A	A/A	C/C	C/C	A/A	A/A	A/A	A/A	A/A	A/A	A/A	A/A	A/A	A/A	A/A	A/A	C/C	A/A	A/A	A/A	A/A	A/A	A/A	C/C	C/C	C/C	A/A	A/A	A/A	A/A	A/A	A/A	C/C	A/A	A/A	A/A	C/C	C/C	C/C
AX-94593042	GGCGGCGGAGCCGGAGGATAAGGTGGCTCCTACAG[C/T]TGAAGCCAATGGCAGTTTGGGTGGTGAGGCTGAAG	1B	145457097	T	C	C/C	C/C	C/C	T/T	C/C	C/C	C/C	T/T	T/T	C/C	C/C	C/C	C/C	C/C	C/C	C/C	C/C	C/C	C/C	C/C	-	T/T	C/C	C/C	C/C	C/C	-	C/C	T/T	T/T	T/T	C/C	C/C	C/C	T/C	C/C	C/C	T/T	C/C	C/C	-	T/T	T/T	T/T
AX-94781661	TGATGGTGAGTTTGACAGCGAGAAGGCGGTTACGG[C/T]GTCCACCACGAGCATGGAGGCGGCGGAGCCGGAGG	1B	145457151	T	C	T/T	T/T	T/T	C/C	T/T	T/T	T/T	C/C	C/C	T/T	T/T	T/T	T/T	T/T	T/T	T/T	T/T	T/T	T/T	T/T	T/T	C/C	T/T	T/T	T/T	T/T	T/T	T/T	T/T	T/T	C/C	T/T	T/T	T/T	T/T	T/T	T/T	C/C	T/T	T/T	T/T	C/C	C/C	C/C
AX-94427307	CGTAATTCCACTGTTAACAATGACTTGAGGTACAA[A/G]GTGTGGGATGATCCACCTCAGACAGAGCCCCTTTT	1B	145719982	A	G	G/G	G/G	G/G	A/A	G/G	G/G	G/G	A/A	A/A	G/G	G/G	G/G	G/G	G/G	G/G	G/G	G/G	G/G	G/G	G/G	G/G	A/A	G/G	G/G	G/G	G/G	G/G	G/G	G/G	G/G	A/A	G/G	G/G	G/G	G/G	G/G	G/G	A/A	G/G	G/G	G/G	A/A	-	A/A
AX-94705602	GAGAAGGCGACGGCCTTCTACCGCGTGGTGTACCG[C/G]TACGACGTGGTGCCGCGGGTGCCGTTCGACGCGCC	1B	148129370	C	G	G/G	G/G	G/G	C/C	G/G	G/G	G/G	C/C	C/C	G/G	G/G	G/G	G/G	G/G	G/G	G/G	G/G	G/G	G/G	G/G	G/G	C/C	G/G	G/G	G/G	G/G	G/G	G/G	-	C/G	C/C	G/G	G/G	G/G	G/G	G/G	G/G	C/C	G/G	G/G	G/G	C/C	-	C/C
AX-95134945	TCTAGGTGACCTCTCCTACAAATTAGATCTGCCAT[A/G]CAACCGTAGTGCTCAGGCTGCAGCTTAACCGAGCT	1B	148411943	A	G	A/A	A/A	A/A	G/G	A/A	A/A	A/A	G/G	G/G	A/A	A/A	A/A	A/A	A/A	A/A	A/A	A/A	A/A	A/A	A/A	A/A	G/G	A/A	A/A	A/A	A/A	A/A	A/A	G/G	G/G	G/G	A/A	A/A	A/A	A/A	A/A	A/A	G/G	A/A	A/A	A/A	G/G	G/G	G/G
AX-95145050	AGGGTGAGACTGATCAGCCATTAGAAATACATGAA[C/T]TCCATCATGCAACTCGACCCAACTACATCCAGGCT	1B	148412262	T	C	T/T	T/T	T/T	C/C	T/T	T/T	T/T	C/C	C/C	T/T	T/T	T/T	T/T	T/T	T/T	T/T	T/T	T/T	T/T	T/T	T/T	C/C	T/T	T/T	T/T	T/T	T/T	T/T	T/T	T/T	C/C	T/T	T/T	T/T	T/T	T/T	T/T	C/C	T/T	T/T	T/T	C/C	C/C	C/C
AX-95014714	TGTGAGAAGGACTTGCTTCAGACAATCGACCGGGA[A/G]GCGGTGTTTGCATACGCAGACGACCCTTGCAGCGC	1B	148414626	A	G	A/A	-	A/A	G/G	A/A	A/A	A/A	G/G	G/G	A/A	A/A	A/A	A/A	-	A/A	A/A	A/A	A/A	A/A	A/A	A/A	G/G	A/A	A/A	A/A	A/A	A/A	A/A	A/A	A/A	G/G	A/A	A/A	A/A	A/A	A/A	A/A	G/G	A/A	A/A	A/A	G/G	G/G	G/G
AX-94572866	TCAGAGTTGGCACTTGATGGTTGGCATAGTATTGC[C/T]CTGGAATATTCCGTCGATTGGCCACTACAACTCTT	1B	148437909	T	C	C/C	C/C	C/C	T/T	C/C	C/C	C/C	T/T	T/T	C/C	C/C	C/C	T/T	C/C	C/C	C/C	C/C	C/C	C/C	C/C	C/C	T/T	T/T	C/C	C/C	C/C	C/C	C/C	C/C	C/C	T/T	C/C	C/C	C/C	C/C	C/C	C/C	T/T	C/C	C/C	C/C	T/T	T/T	T/T
AX-95174141	TCATCAGACAGGTTGACAGGGATGAGGAGAATGAA[C/T]CGGCTCAGTCTGATGTTGCTGATAAATTTGCGCAG	1B	148439436	T	C	C/C	C/C	C/C	T/T	C/C	C/C	C/C	T/T	T/T	C/C	C/C	C/C	C/C	C/C	C/C	C/C	C/C	C/C	C/C	C/C	C/C	T/T	C/C	C/C	C/C	C/C	C/C	C/C	C/C	C/C	T/T	C/C	C/C	C/C	C/C	C/C	C/C	T/T	C/C	C/C	C/C	T/T	T/T	T/T
AX-95629862	ACTTTTCATGACTTTATGGGACAGCATGTGTTTCC[A/G]GAGAATCTATCTGTATCTGCTGCACCAGGGGCACA	1B	148474114	A	G	A/A	A/A	A/A	G/G	A/A	A/A	A/A	G/G	G/G	A/A	A/A	A/A	A/A	A/A	A/A	A/A	A/A	A/A	A/A	A/A	A/A	G/G	A/A	A/A	A/A	A/A	A/A	A/A	A/A	A/A	G/G	A/A	A/A	A/A	A/A	A/A	A/A	G/G	A/A	A/A	A/A	G/G	G/G	G/G
AX-94645635	GCCACTCTAATGGTTGACAATATTGGGAACAGTCA[C/T]TCCTGTCATCTCTCAATGCCAGTATCAGTCAGTCA	1B	148474460	T	C	C/C	C/C	C/C	T/T	C/C	C/C	C/C	T/T	T/T	C/C	C/C	C/C	T/T	C/C	C/C	C/C	C/C	C/C	C/C	C/C	C/C	T/T	T/T	C/C	C/C	C/C	C/C	C/C	-	C/C	T/T	C/C	C/C	C/C	C/C	C/C	C/C	T/T	C/C	C/C	C/C	T/T	T/T	T/T
AX-94637207	GTAATGTATAAATCTCATCAAGATCAGCCTCCAAA[A/G]TCCACACTTCCAGCAAAATTTAATGACAGCTGGCT	1B	148477382	A	G	A/A	A/A	A/A	G/G	A/A	A/A	A/A	G/G	G/G	A/A	A/A	A/A	A/A	A/A	A/A	A/A	A/A	A/A	A/A	A/A	A/A	G/G	A/A	A/A	A/A	A/A	A/A	A/A	A/A	A/A	G/G	A/A	A/A	A/A	A/A	A/A	A/A	G/G	A/A	A/A	A/A	G/G	G/G	G/G
AX-95629497	CAAAGGGACAGGGATGCCAATGAAGCTAAAAACAC[A/G]AAGGCAGTGGGAAAAATATCTTTTATTGATCTTGC	1B	148897282	A	G	A/A	G/G	A/A	A/A	A/A	G/G	A/A	A/A	A/A	A/A	A/A	A/G	A/A	A/A	A/A	A/A	A/A	A/A	A/A	A/A	A/A	A/A	A/A	G/G	A/A	G/G	G/G	A/A	A/A	A/A	A/A	G/G	A/A	A/A	A/A	G/G	G/G	A/A	A/A	G/G	G/G	A/A	A/A	A/A
AX-94441767	GAAAAGCAGAACTACATGAAAAAGGATAGTGGAAT[C/T]GAGGCAAGTCGGCCTGGATATAAGGTTCAGCAGGT	1B	148898258	T	C	T/T	T/T	T/T	C/C	T/T	T/T	T/T	C/C	C/C	T/T	T/T	T/T	C/C	T/T	T/T	T/T	T/T	T/T	T/T	T/T	T/T	C/C	C/C	T/T	T/T	T/T	T/T	T/T	T/T	T/T	C/C	T/T	T/T	T/T	T/T	T/T	T/T	C/C	T/T	T/T	T/T	C/C	C/C	C/C
AX-95012948	AGTGGAATTGAGGCAAGTCGGCCTGGATATAAGGT[G/T]CAGCAGGTAAGGCAGTTGCAACAGCAGCAACGACC	1B	148898285	T	G	T/T	T/T	T/T	G/G	T/T	T/T	T/T	G/G	G/G	T/T	T/T	T/T	T/T	T/T	T/T	T/T	T/T	T/T	T/T	T/T	T/T	G/G	T/T	T/T	T/T	T/T	T/T	T/T	T/T	T/T	G/G	T/T	T/T	T/T	T/T	T/T	T/T	G/G	T/T	T/T	T/T	G/G	G/G	G/G
AX-95084600	CAAGCGGCCATTCAATCACAACGACTAATACATAT[G/T]TACATGTTCATGGCTGCTTACAACAGCATCTAAGC	1B	149601494	T	G	G/G	G/G	G/G	T/T	G/G	G/G	G/G	T/T	T/T	G/G	G/G	G/G	G/G	G/G	G/G	G/G	G/G	G/G	G/G	G/G	G/G	T/T	G/G	G/G	G/G	G/G	G/G	G/G	T/T	T/T	T/T	G/G	G/G	G/G	G/G	G/G	G/G	T/T	G/G	G/G	G/G	T/T	T/T	T/T
AX-94453187	AAATCAAAAGATGAGCACTTCAGCAGTCGTGTATC[A/G]AAACAGCAGCTCAAAGACATCCAACATTTAGAAGA	1B	149604302	A	G	G/G	G/G	G/G	A/A	G/G	G/G	G/G	A/A	A/A	G/G	G/G	G/G	G/G	G/G	G/G	G/G	G/G	G/G	G/G	G/G	G/G	A/A	G/G	G/G	G/G	G/G	G/G	G/G	G/G	G/G	A/A	G/G	G/G	G/G	G/G	G/G	G/G	A/A	G/G	G/G	G/G	A/A	A/A	-
AX-94960543	AATTACCAGCTGATTTGGCTTCCGAACAATAATTG[A/T]CTTTCCACTACGCTTAATGACTAGTTTTTCATTGG	1B	150363760	A	T	T/T	T/T	T/T	A/A	T/T	T/T	T/T	A/A	A/A	T/T	T/T	T/T	T/T	T/T	T/T	T/T	T/T	T/T	T/T	T/T	T/T	A/A	T/T	T/T	T/T	T/T	T/T	T/T	A/A	A/A	A/A	T/T	T/T	T/T	T/T	T/T	T/T	A/A	T/T	T/T	T/T	A/A	A/A	A/A
AX-94919771	GCCTGGGTTCAATAATGATTTGATTTACAATAACG[C/T]CTGTTCAGAAAATGTCGAATTCCAGGTAATTCAGT	1B	150539477	T	C	C/C	C/C	C/C	T/T	C/C	C/C	C/C	T/T	T/T	C/C	C/C	C/C	T/C	C/C	C/C	C/C	C/C	C/C	C/C	C/C	C/C	T/T	T/C	C/C	C/C	C/C	C/C	C/C	C/C	C/C	T/T	C/C	C/C	C/C	C/C	C/C	C/C	T/T	C/C	C/C	C/C	T/T	T/T	T/T
AX-94395993	AAGAAATATGGGGTGAAGCCTGATGCTGAAACACT[G/T]GACATGCTCAACACCATAGCTAAGCAGAAGGAGGT	1B	150663609	T	G	T/T	T/T	T/T	G/G	T/T	T/T	T/T	G/G	G/G	T/T	T/T	T/T	T/T	T/T	T/T	T/T	T/T	T/T	T/T	T/T	T/T	G/G	T/T	T/T	T/T	T/T	T/T	T/T	T/T	T/T	G/G	T/T	T/T	T/T	T/T	T/T	T/T	G/G	T/T	T/T	T/T	G/G	G/G	G/G
AX-94733734	CAGAAGGAGGTTGCCGTGGTTTCCAAAGTCCTGTT[C/T]GGAGATCCCCGCGAGAAGCTGTGCCAAGCCATCCA	1B	150663763	T	C	T/T	T/T	T/T	C/C	T/T	T/T	T/T	C/C	C/C	T/T	T/T	T/T	T/T	T/T	T/T	T/T	T/T	T/T	T/T	T/T	T/T	C/C	T/T	T/T	T/T	T/T	T/T	T/T	C/C	C/C	C/C	T/T	T/T	T/T	T/T	T/T	T/T	C/C	T/T	T/T	T/T	C/C	C/C	C/C
AX-94781715	GGAGCTTTTGCAGCCTGCTGGTGCCACATCATGGT[A/G]CCCAGGGAAAATATAGTTACACATTTTGTAGCGTG	1B	151468146	A	G	G/G	G/G	G/G	A/A	G/G	G/G	G/G	A/A	A/A	G/G	G/G	G/G	G/G	G/G	G/G	G/G	G/G	G/G	G/G	G/G	G/G	A/A	G/G	G/G	G/G	G/G	-	G/G	G/G	G/G	A/A	G/G	G/G	G/G	G/G	G/G	G/G	A/A	G/G	G/G	G/G	A/A	A/A	A/A
AX-94987830	GGCGATCTGTATGTGACGTTCGAGGTGTTGTTCCC[A/G]AAAACCCTGACGGACGACCAGAAGGCCAAGCTGAA	1B	151840507	A	G	A/A	A/A	A/A	G/G	A/A	A/A	-	G/G	G/G	A/A	A/A	A/A	A/A	A/A	A/A	A/A	A/A	A/A	A/A	A/A	A/A	G/G	A/A	A/A	A/A	A/A	-	A/A	A/G	A/G	G/G	A/A	A/A	A/A	A/A	A/A	A/A	G/G	A/A	A/A	A/A	G/G	G/G	G/G
AX-95106524	TCATAGTTTTTGCGCACCATAGAAACAGTCTTCTT[C/G]AAACATGCAACTCTGATTTTCACTCTCCCGTAATA	1B	152798293	C	G	C/C	C/C	C/C	G/G	C/C	C/C	C/C	G/G	G/G	C/C	C/C	C/C	C/C	C/C	C/C	C/C	C/C	C/C	C/C	C/C	C/C	G/G	C/C	C/C	C/C	C/C	C/C	C/C	C/C	C/C	G/G	C/C	C/C	C/C	C/C	C/C	C/C	G/G	C/C	C/C	C/C	G/G	G/G	G/G
AX-94604911	TAGTCTATGTCCTGGCAGCTTGTGAGCTCTTCCCT[A/G]CGCTTATTCAAGGGTTCTACTGGCGGTCACCTGAG	1B	154165697	A	G	A/A	A/A	A/A	G/G	A/A	A/A	A/A	G/G	G/G	A/A	A/A	A/A	A/A	A/A	A/A	A/A	A/A	A/A	A/A	A/A	A/A	G/G	A/A	A/A	A/A	A/A	A/A	A/A	-	-	G/G	A/A	A/A	A/A	A/A	A/A	A/A	G/G	A/A	A/A	A/A	G/G	G/G	G/G
AX-94721813	TCGTCAAGTCAGTCTAAGCAGGGTCAGTCCTTGGG[C/T]TGCATCGTCGGTGGTGCAGCTTGGTCAATGGTCAG	1B	154598671	T	C	T/T	T/T	T/T	C/C	T/T	T/T	T/T	C/C	C/C	T/T	T/T	T/T	T/T	T/T	T/T	T/T	T/T	T/T	T/T	T/T	T/T	C/C	T/T	T/T	T/T	T/T	T/T	T/T	T/T	T/T	C/C	T/T	T/T	T/T	T/T	T/T	T/T	C/C	T/T	T/T	T/T	C/C	C/C	C/C
AX-95235766	GATAAACCAGGAATAGCCTGAAGGTTTTTGTGATG[A/C]TTAGATGGTTGTAATTTTGATCAAATGTGTGCAAG	1B	155407587	A	C	A/A	A/A	A/A	C/C	A/A	A/A	A/A	C/C	C/C	-	A/A	A/A	A/A	A/A	A/A	A/A	A/A	A/A	A/A	A/A	A/A	C/C	A/A	A/A	A/A	A/A	A/A	A/A	A/A	A/A	C/C	A/A	A/A	A/A	A/A	A/A	-	C/C	A/A	A/A	A/A	C/C	C/C	C/C
AX-94938987	GAAGTTGGGAGCTCTGATTTCCCTCATGCTCGGAC[C/T]GCCATGACATCTCCTTTGGCGAAGGCGCTGTTTGC	1B	155410469	T	C	C/C	C/C	C/C	T/T	C/C	C/C	C/C	T/T	T/T	C/C	C/C	C/C	C/C	C/C	C/C	C/C	C/C	C/C	C/C	C/C	C/C	T/T	C/C	C/C	C/C	C/C	C/C	C/C	C/C	C/C	T/T	C/C	C/C	C/C	C/C	C/C	C/C	T/T	C/C	C/C	C/C	T/T	T/T	T/T
AX-95157474	CCCGGTTCAAATTGCATGTTTGTCCAGGAGGCTGT[A/G]GCGGTTAACACCAGAGAAAATCATTGCTGCACCCT	1B	155425518	A	G	A/A	A/A	A/A	G/G	A/A	A/A	A/A	G/G	G/G	A/A	A/A	A/A	A/A	A/A	A/A	A/A	A/A	A/A	A/A	A/A	A/A	G/G	A/A	A/A	A/A	A/A	A/A	A/A	A/A	A/A	G/G	A/A	A/A	A/A	A/A	A/A	A/A	G/G	A/A	A/A	A/A	G/G	G/G	G/G
AX-94897490	ACTGCTGTCGCAGCTTTCGCCACTGTCATTACCAC[C/T]GCTATAGTCTTGCTATAAGTGGCGAAAGTCCACAA	1B	155738131	T	C	C/C	C/C	C/C	T/T	C/C	C/C	C/C	T/T	T/T	C/C	C/C	C/C	C/C	C/C	C/C	C/C	C/C	C/C	C/C	C/C	C/C	T/T	C/C	C/C	C/C	C/C	C/C	C/C	T/T	T/T	T/T	C/C	C/C	C/C	C/C	C/C	C/C	T/T	C/C	C/C	C/C	T/T	T/T	T/T
AX-94970016	AACCGGAAGATTGATAGGAACAACTAAGCCAATAG[A/G]AGCGCTGTTATGGATTGTATGGGACAGGTGAAGGG	1B	155738483	A	G	G/G	G/G	G/G	A/A	G/G	G/G	G/G	A/A	A/A	G/G	G/G	G/G	G/G	G/G	G/G	G/G	G/G	G/G	G/G	G/G	G/G	A/A	G/G	G/G	G/G	G/G	G/G	G/G	A/A	A/A	A/A	G/G	G/G	G/G	G/G	G/G	G/G	A/A	G/G	G/G	G/G	A/A	A/A	A/A
AX-94480940	TTTAGTATAGTCTCAATCATCAGGCGTTGTTCAGC[C/T]GTAAGAGTTGTTTCCAGAAGGAGGGAGGATAAAGA	1B	155740144	T	C	C/C	C/C	C/C	T/T	C/C	C/C	C/C	T/T	T/T	C/C	C/C	C/C	C/C	C/C	C/C	C/C	C/C	C/C	C/C	C/C	C/C	T/T	C/C	C/C	C/C	C/C	C/C	C/C	T/T	T/T	T/T	C/C	C/C	C/C	C/C	C/C	C/C	T/T	C/C	C/C	C/C	T/T	T/T	T/T
AX-95124101	TTGTGCAATTTCGTTGTTGCATTCTCACCGTGTGC[A/G]AATTTTCTGAAGGTGTGAGCCATATCCTCTGGTCC	1B	155741195	A	G	G/G	G/G	G/G	A/A	G/G	G/G	G/G	A/A	A/A	G/G	G/G	G/G	G/G	G/G	G/G	G/G	G/G	G/G	G/G	G/G	G/G	A/A	G/G	G/G	G/G	G/G	G/G	G/G	A/G	A/G	A/A	G/G	G/G	G/G	G/G	G/G	G/G	A/A	G/G	G/G	G/G	A/A	A/A	A/A
AX-94848827	GTTCATGTGCTTGCTGACGTTGACAGATCAAATTC[G/T]TTCTACCCAAGGGATTGTTTAGAGGAACTTGG	1B	156262893	T	G	G/G	G/G	G/G	T/T	G/G	G/G	G/G	T/T	T/T	G/G	G/G	G/G	T/T	G/G	G/G	G/G	G/G	G/G	G/G	G/G	G/G	T/T	G/G	G/G	G/G	G/G	G/G	G/G	G/G	G/G	T/T	G/G	G/G	G/G	G/G	G/G	G/G	T/T	G/G	G/G	G/G	T/T	T/T	T/T
AX-94717358	ACGTACTCGGACCAATCATACGTCTGAATCTCATC[A/G]GGACGCCGCAGGGCCATGAAGTAGTCCAGGGATAC	1B	156264909	A	G	G/G	G/G	G/G	A/A	G/G	G/G	G/G	A/A	A/A	G/G	G/G	G/G	G/G	G/G	G/G	G/G	G/G	G/G	G/G	G/G	G/G	A/A	G/G	G/G	G/G	G/G	G/G	G/G	G/G	G/G	A/A	G/G	G/G	G/G	G/G	G/G	G/G	A/A	G/G	G/G	G/G	A/A	-	A/A
AX-95164640	ATGCTGCAGATGTTCTTCTGCCAGTACCCCGGGTT[C/T]AAGGAAGTGCGGATGATCGAAGCGAAGCCCGGTAT	1B	156595533	T	C	C/C	C/C	C/C	T/T	C/C	C/C	C/C	T/T	T/T	C/C	C/C	C/C	C/C	C/C	C/C	C/C	C/C	C/C	C/C	C/C	C/C	T/T	C/C	C/C	C/C	C/C	C/C	C/C	T/T	T/T	T/T	C/C	C/C	C/C	C/C	C/C	C/C	T/T	C/C	C/C	C/C	T/T	-	T/T
AX-94635362	GCTTTGATGCTGCAGATGTTCTTCTGCCAGTACCC[C/T]GGGTTCAAGGAAGTGCGGATGATCGAAGCAAAGCC	1B	156595539	T	C	T/T	T/T	T/T	C/C	T/T	T/T	T/T	C/C	C/C	T/T	T/T	T/T	T/T	T/T	T/T	T/T	T/T	T/T	T/T	T/T	T/T	C/C	T/T	T/T	T/T	T/T	T/T	T/T	T/T	T/T	C/C	T/T	T/T	T/T	T/T	T/T	T/T	C/C	T/T	T/T	T/T	C/C	C/C	C/C
AX-94486477	ACACTGATGCGGAGGGGCGGCTCACACTTGCTGAT[G/T]CTTTGGTCTATGCTTGTAAACAAGGTGTTGACAAG	1B	156687285	T	G	T/T	T/T	T/T	-	T/T	T/T	T/T	G/G	G/G	T/T	T/T	T/T	G/G	T/T	T/T	T/T	T/T	T/T	T/T	T/T	T/T	G/G	G/G	T/T	T/T	T/T	T/T	T/T	T/T	T/T	G/G	T/T	T/T	T/T	T/T	T/T	T/T	G/G	T/T	T/T	T/T	G/G	G/G	G/G
AX-95253318	TTGGTGATGGTAGTGGCATACTTCCTTCGGTGAAG[A/G]AAGGAATCCCCAGCGCGTACAATGACGTTATTGTT	1B	156700069	A	G	A/A	A/A	A/A	G/G	A/A	A/A	A/A	G/G	G/G	A/A	A/A	A/A	A/A	A/A	A/A	A/A	A/A	A/A	A/A	A/A	A/A	G/G	A/A	A/A	A/A	A/A	A/A	A/A	A/A	A/A	G/G	A/A	A/A	A/A	A/A	A/A	A/A	G/G	A/A	A/A	A/A	G/G	-	G/G
AX-94422572	TTGGCTCTGCACTCGTTTTCTCTGTACAGAATTAG[G/T]CCGGATTTAACAGCACCACCTATTCTGGTTGTTCT	1B	156850077	T	G	G/G	G/G	G/G	T/T	G/G	G/G	G/G	T/T	T/T	G/G	G/G	G/G	G/G	G/G	G/G	G/G	G/G	G/G	G/G	G/G	G/G	T/T	G/G	G/G	G/G	G/G	G/G	G/G	T/G	T/G	T/T	G/G	G/G	G/G	G/G	G/G	G/G	T/T	G/G	G/G	G/G	T/T	T/T	T/T
AX-94500346	TTGTTTGGATCCACCAGGGCATGGCAATATTCATC[C/T]ACCAGCCAATTGTCTTGCTTAACCACCCTTAGTTG	1B	156850169	T	C	C/C	C/C	C/C	T/T	C/C	C/C	C/C	T/T	T/T	C/C	C/C	C/C	C/C	C/C	C/C	C/C	C/C	C/C	C/C	C/C	C/C	T/T	C/C	C/C	C/C	C/C	C/C	C/C	T/T	T/T	T/T	C/C	C/C	C/C	C/C	C/C	C/C	T/T	C/C	C/C	C/C	T/T	T/T	T/T
AX-94686836	GGGGAAGTGCCTGATCTGATCAACATCCATTCCTT[C/G]AATATTAGCATCGTCAGCTCGAAGGGGGTGATCTG	1B	156850245	C	G	G/G	G/G	G/G	C/C	G/G	G/G	G/G	C/C	C/C	G/G	G/G	G/G	G/G	G/G	G/G	G/G	G/G	G/G	G/G	G/G	G/G	C/C	G/G	G/G	G/G	G/G	G/G	G/G	G/G	G/G	C/C	G/G	G/G	G/G	G/G	G/G	G/G	C/C	G/G	G/G	G/G	C/C	C/C	C/C
AX-94729463	TACTTGGTATATAAGCCAAAATCACATGAAAACGG[A/G]ATATCACAAGCTGATCTTCTTTGACAGATGGTACA	1B	157901937	A	G	A/A	A/A	A/A	G/G	A/A	A/A	A/A	G/G	G/G	A/A	A/A	A/A	A/A	A/A	A/A	A/A	A/A	A/A	A/A	A/A	A/A	G/G	G/G	A/A	A/A	A/A	A/A	A/A	A/A	A/A	G/G	A/A	A/A	A/A	A/A	A/A	A/A	G/G	A/A	A/A	A/A	G/G	G/G	G/G
AX-94633862	TGAGTGGATAATGGTGAAGATCAATCCATACGATG[A/G]CCACGATGGATGATGTGAATGTTGTAAAAGTTGCA	1B	157924988	A	G	G/G	G/G	G/G	A/A	G/G	G/G	G/G	A/A	A/A	G/G	G/G	G/G	G/G	G/G	G/G	G/G	G/G	G/G	G/G	G/G	G/G	A/A	G/G	G/G	G/G	G/G	G/G	G/G	G/G	G/G	A/A	G/G	G/G	G/G	G/G	G/G	G/G	A/A	G/G	G/G	G/G	A/A	A/A	A/A
AX-94978949	GCGGCGGTGGGCGTGGCGGTCATCGTGCTCTCGCT[A/C]ACCTTCCTGTCCCCGTCCGCCATGGGCGCCGTCCG	1B	157928549	A	C	A/A	A/A	A/A	C/C	A/A	A/A	A/A	C/C	C/C	A/A	A/A	A/A	-	A/A	A/A	A/A	A/A	A/A	A/A	A/A	A/A	C/C	C/C	A/A	A/A	A/A	A/A	A/A	A/A	A/A	-	A/A	A/A	A/A	A/A	A/A	A/A	C/C	A/A	A/A	A/A	-	C/C	C/C
AX-95204577	CATTGGGGAACACTGTGCTCGGGCAATCAGTCCTC[C/G]TATGAGTGAAGCCTGCTCAAGTTGCTTGATTGGTG	1B	158309822	C	G	C/C	C/C	C/C	G/G	C/C	C/C	C/C	G/G	G/G	C/C	C/C	C/C	C/C	C/C	C/C	C/C	C/C	C/C	C/C	C/C	C/C	G/G	C/C	C/C	C/C	C/C	C/C	C/C	G/G	G/G	G/G	C/C	C/C	C/C	C/C	C/C	C/C	G/G	C/C	C/C	C/C	G/G	G/G	G/G
AX-95170272	AGTGGTAAGGTATACAGCTGGAAATTGCTCCACAG[G/T]GGTCGTGCCATCTAAAGTTATGACTATTTAACACG	1B	158518711	T	G	T/T	T/T	T/T	G/G	T/T	T/T	T/T	-	G/G	T/T	T/T	T/T	T/T	T/T	T/T	T/T	T/T	T/T	T/T	T/T	T/T	G/G	T/T	T/T	T/T	T/T	T/T	T/T	T/T	T/T	G/G	T/T	T/T	T/T	T/T	T/T	T/T	G/G	T/T	T/T	T/T	G/G	G/G	G/G
AX-94635693	TTCCATATGACTGGTTATGACGATAGCAGTCCAAA[C/T]GCCCTAATAATTGAAGGCCTTCTTGGTTCACTCTC	1B	158518957	T	C	T/T	T/T	T/T	C/C	T/T	T/T	T/T	C/C	C/C	T/T	T/T	T/T	T/T	T/T	T/T	T/T	T/T	T/T	T/T	T/T	T/T	C/C	T/T	T/T	T/T	T/T	T/T	T/T	-	T/C	C/C	T/T	T/T	T/T	T/T	T/T	T/T	C/C	T/T	-	T/T	C/C	C/C	C/C
AX-94555465	AACCAGCTATTCATCTCTCCTCTCCGGACGGCGTG[A/G]AAGTAAAACTAACCCCTCCGGTGTAAAATATTCGA	1B	158534129	A	G	G/G	G/G	G/G	A/A	G/G	G/G	G/G	A/A	A/A	G/G	G/G	G/G	G/G	G/G	G/G	G/G	G/G	G/G	G/G	G/G	G/G	A/A	A/A	G/G	G/G	G/G	G/G	G/G	G/G	G/G	A/A	G/G	G/G	G/G	G/G	G/G	G/G	A/A	G/G	G/G	G/G	A/A	A/A	A/A
AX-95244854	GCAGGTAGGCTCAGCACAACAGCAAGTTCCGGATT[C/G]TCTGTTCCAGATACAACCATACAGACAGTATATAC	1B	158534221	C	G	G/G	G/G	G/G	C/C	G/G	G/G	G/G	C/C	C/C	G/G	G/G	G/G	G/G	G/G	G/G	G/G	G/G	G/G	G/G	G/G	G/G	C/C	G/G	G/G	G/G	G/G	G/G	G/G	G/G	C/G	C/C	G/G	G/G	G/G	G/G	G/G	G/G	C/C	G/G	G/G	G/G	C/C	C/C	C/C
AX-94403844	ATCAAAATGATTGATATGGTAAAAGGGGAGGGTGG[A/C]CAGTTACAGGTGAACAATATCAGTGGCTATCTCCC	1B	158537067	A	C	C/C	C/C	C/C	A/A	C/C	C/C	C/C	A/A	A/A	C/C	C/C	C/C	C/C	C/C	C/C	C/C	C/C	C/C	C/C	C/C	C/C	A/A	C/C	C/C	C/C	C/C	C/C	C/C	A/A	A/A	A/A	C/C	C/C	C/C	C/C	C/C	C/C	A/A	C/C	C/C	C/C	A/A	A/A	A/A
AX-94955305	GCCGGTTTGGAGGAGAAGAAAATTCCCGGCGAAAT[C/T]CATCATGAGTCGAGAGGGGAGAGGGGAGTCAACGC	1B	159165543	T	C	C/C	C/C	C/C	T/T	C/C	C/C	C/C	T/T	T/T	C/C	C/C	C/C	C/C	C/C	C/C	C/C	C/C	C/C	C/C	C/C	C/C	T/T	C/C	C/C	C/C	C/C	C/C	C/C	C/C	C/C	T/T	C/C	C/C	C/C	C/C	C/C	C/C	T/T	C/C	C/C	C/C	T/T	-	T/T
AX-94816227	AAGGCGTTCTGCGATCTGGAGCCGATTTACTCGTA[C/T]GAGGGCACCTATGACATCAACAGCCTGGTGACCGG	1B	159388350	T	C	T/T	T/T	T/T	C/C	T/T	T/T	T/T	C/C	C/C	T/T	T/T	T/T	T/T	T/T	T/T	T/T	T/T	T/T	T/T	T/T	T/T	C/C	T/T	T/T	T/T	T/T	T/T	T/T	C/C	C/C	C/C	T/T	T/T	T/T	T/T	T/T	T/T	C/C	T/T	T/T	T/T	C/C	C/C	C/C
AX-94939037	ACCGGGATCGCGAGCTTCAAACCTGCTGCAGTAGC[A/G]AAATCTCGGCTGTAATTCTTCTTCTGCCTCCAGCT	1B	159388430	A	G	G/G	G/G	G/G	A/A	G/G	G/G	G/G	A/A	A/A	G/G	G/G	G/G	G/G	G/G	G/G	G/G	G/G	G/G	G/G	G/G	G/G	A/A	G/G	G/G	G/G	G/G	G/G	G/G	A/A	A/G	-	G/G	G/G	G/G	G/G	G/G	G/G	A/A	G/G	G/G	G/G	A/A	A/A	A/A
AX-95210771	CAGGTTTACATATGGTGATGATGCTAATGCTTGTG[A/G]GGGAAGATGACACACATTTTCAAAGCCTTCTAATG	1B	159632254	A	G	A/A	A/A	A/A	G/G	A/A	A/A	A/A	G/G	G/G	A/A	A/A	A/A	A/A	A/A	A/A	A/A	A/A	A/A	A/A	A/A	A/A	G/G	A/A	A/A	A/A	A/A	A/A	A/A	G/G	G/G	G/G	A/A	A/A	A/A	A/A	A/A	A/A	G/G	A/A	A/A	A/A	G/G	G/G	G/G
AX-94518563	TCAGGTATGAGACAATCGAAGGAGAGGGACAGATC[A/G]GGTGGTATTGACAACAGCGGTAGAAACAAGCTGCC	1B	159632803	A	G	A/A	A/A	A/A	G/G	A/A	A/A	A/A	G/G	G/G	A/A	A/A	A/A	A/A	A/A	A/A	A/A	A/A	A/A	A/A	A/A	A/A	G/G	A/A	A/A	A/A	A/A	A/A	A/A	A/A	A/A	G/G	A/A	A/A	A/A	A/A	A/A	A/A	G/G	A/A	A/A	A/A	G/G	G/G	G/G
AX-94786855	CAAGATCTTAAGCATACAAGTCAGGCCTTCCAATG[C/T]GGTTTCTGGAAGTGGTGCCTCTTCTGGGAACTGGA	1B	159919731	T	C	C/C	C/C	C/C	T/T	C/C	C/C	C/C	T/T	T/T	C/C	C/C	C/C	C/C	C/C	C/C	C/C	C/C	C/C	C/C	C/C	C/C	T/T	C/C	C/C	C/C	C/C	C/C	C/C	T/T	T/T	T/T	C/C	T/C	C/C	C/C	C/C	C/C	T/T	C/C	C/C	C/C	T/T	T/T	T/T
AX-94712693	TGCACCGAGCTGGTGGACAGATGGGAGAGTAAACT[A/G]CTGGCTGCAGGTTGTGAGGGGTCGGTCGAACTCGA	1B	160484988	A	G	A/A	A/A	A/A	G/G	A/A	A/A	A/A	G/G	G/G	A/A	A/A	A/A	-	A/A	A/A	A/A	A/A	A/A	A/A	A/A	A/A	G/G	G/G	A/A	A/G	A/A	A/A	A/A	A/A	A/A	G/G	A/A	A/A	A/A	A/A	A/A	A/A	G/G	A/A	A/A	A/A	G/G	G/G	G/G
AX-94518238	CAGATGTCGACCAACGATGCCTTCTCGCAGCTGAT[G/T]AACACTGAAGGGAGGTGAACTGGACTGCATTGTTT	1B	161210053	T	G	T/T	T/T	T/T	G/G	T/T	G/G	T/T	G/G	G/G	T/T	T/T	T/T	G/G	T/T	T/T	T/T	T/T	T/T	T/T	T/T	T/T	G/G	G/G	T/T	T/T	T/T	T/T	T/T	T/T	T/T	G/G	T/T	T/T	T/T	T/T	T/T	T/T	G/G	T/T	T/T	T/T	G/G	G/G	G/G
AX-94814014	CTGCACGAGAGCTTAAGGCTTAAGGTTGCTCACTC[A/G]AAGGTCGACGTATTGGATGATGAAAGTGCGAGCTC	1B	162780742	A	G	A/A	A/A	A/A	-	A/A	A/A	A/A	G/G	G/G	A/A	A/A	A/A	A/A	A/A	A/A	A/A	A/A	A/A	A/A	A/A	A/A	G/G	-	A/A	A/A	A/A	A/A	A/A	A/A	A/A	G/G	A/A	A/A	A/A	A/A	A/A	A/A	G/G	A/A	A/A	A/A	G/G	G/G	G/G
AX-94703375	GCCGAGTGCAAGCTCTTGATAAATGCCTACAAGGC[C/G]CAGTTGCTTCAGGCACTGAAATCCGATGATGAGCT	1B	162781075	C	G	C/C	C/C	C/C	G/G	C/C	C/C	C/C	G/G	G/G	C/C	C/C	C/C	C/C	C/C	C/C	C/C	C/C	C/C	C/C	C/C	C/C	G/G	C/C	C/C	C/C	C/C	C/C	C/C	C/C	C/C	G/G	C/C	C/C	C/C	C/C	C/C	C/C	G/G	C/C	C/C	C/C	G/G	G/G	G/G
AX-95660836	GCAATTAATGTAAGTGAACCTGGGAAGACGAGGCC[A/G]CTAATGGAGATACAAATACGCACCAAGGAGATGCA	1B	162781429	A	G	A/A	A/A	A/A	G/G	A/A	A/A	A/A	G/G	G/G	A/A	A/A	A/A	A/A	A/A	A/A	A/A	A/A	A/A	A/A	A/A	A/A	G/G	A/A	A/A	A/A	A/A	A/A	A/A	G/G	G/G	G/G	A/A	A/A	A/A	A/A	A/A	A/A	G/G	A/A	A/A	A/A	G/G	G/G	G/G
AX-94698164	CTAGCTTCTGGCTGCCATATAGCACTTCTTTATCT[C/T]GACACTTTATTTTGTTCTGGTACATCATAATGTCT	1B	162811745	T	C	T/T	T/T	T/T	C/C	T/T	T/T	T/T	C/C	C/C	T/T	T/T	T/T	T/T	T/T	T/T	T/T	T/T	T/T	T/T	T/T	T/T	C/C	T/T	T/T	T/T	T/T	T/T	T/T	T/T	T/T	C/C	T/T	T/T	T/T	T/T	T/T	T/T	C/C	T/T	T/T	T/T	C/C	C/C	C/C
AX-94540913	AAGCGCATCCTAGTTGATTACATGCTCCGGATGTC[C/T]TACTACGACACCGCCACCAAGCTCGCCGAAACCTC	1B	162814241	T	C	C/C	C/C	C/C	T/T	C/C	-	C/C	T/T	T/T	C/C	C/C	C/C	C/C	C/C	C/C	C/C	C/C	C/C	C/C	C/C	C/C	T/T	C/C	C/C	C/C	C/C	C/C	C/C	T/T	T/T	T/T	C/C	C/C	C/C	C/C	C/C	C/C	T/T	C/C	C/C	C/C	T/T	T/T	T/T
AX-94631903	GGGATGGTGAAGGTGATATCTGAGAAGGAAACTGA[C/T]AGAATCCTCGGCGTACACATAATGTCCCCT	1B	163096912	T	C	T/T	T/T	T/T	C/C	T/T	T/T	T/T	C/C	C/C	T/T	T/T	T/T	T/T	T/T	T/T	T/T	T/T	T/T	T/T	T/T	T/T	C/C	T/T	T/T	T/T	T/T	T/T	T/T	T/T	T/T	C/C	T/T	T/T	T/T	T/T	T/T	T/T	C/C	T/T	T/T	T/T	C/C	C/C	C/C
AX-94540264	CATGAGGCAAAGTCTTCTTTTGCACACCATGGCGT[C/T]AAGTTCTCCAATCTGGAGGTAGATCTGCCTGCAAT	1B	163097917	T	C	T/T	T/T	T/T	C/C	T/T	T/T	T/T	C/C	C/C	T/T	T/T	T/T	T/T	T/T	T/T	T/T	T/T	T/T	T/T	T/T	T/T	C/C	T/T	T/T	T/T	T/T	T/T	T/T	T/T	T/T	C/C	T/T	T/T	T/T	T/T	T/T	T/T	C/C	T/T	T/T	T/T	C/C	C/C	C/C
AX-94897136	GACGACGCTGTTGTCCGTAAAAATCTTACAAAACA[A/G]TAACTTGGCGAGGTCATCCAACTCCAAAGAACGTA	1B	164832707	A	G	G/G	G/G	G/G	A/A	G/G	G/G	G/G	A/A	-	G/G	G/G	G/G	G/G	G/G	G/G	G/G	G/G	G/G	G/G	G/G	G/G	A/A	G/G	G/G	G/G	G/G	G/G	G/G	G/G	G/G	A/A	G/G	G/G	G/G	G/G	G/G	G/G	A/A	G/G	G/G	G/G	A/A	-	A/A
AX-94654127	ATATCAGCAGAGTCCGCTATTGTGCATGAGTCCCT[A/G]TCGGAGCTGCGTGCTCGGGTTTCTGAGCTCGAGGA	1B	166657464	A	G	G/G	G/G	G/G	A/A	G/G	G/G	G/G	A/A	A/A	G/G	G/G	G/G	G/G	G/G	G/G	G/G	G/G	G/G	G/G	G/G	G/G	A/A	G/G	G/G	G/G	G/G	G/G	G/G	A/A	A/A	A/A	G/G	G/G	G/G	G/G	G/G	G/G	A/A	G/G	G/G	G/G	A/A	A/A	A/A
AX-94612502	ACAGCGAGAAACATATTTCTGAGCTGAATCAAGAC[A/C]TTGCCAATCTTACAAGCAAGCTTGAACTGATATTA	1B	166657655	A	C	C/C	C/C	C/C	A/A	C/C	C/C	C/C	A/A	A/A	C/C	C/C	C/C	C/C	C/C	C/C	C/C	C/C	C/C	C/C	C/C	C/C	A/A	C/C	C/C	C/C	C/C	C/C	C/C	A/A	A/A	A/A	C/C	C/C	C/C	C/C	C/C	C/C	A/A	C/C	C/C	C/C	A/A	A/A	A/A
AX-94556975	CTCTCGAAGGCAAGCTGGCATCCATGGAAGCAGAG[A/C]TTAAGCAAGCTTATGCCGACAGGGCAGAAGAATAC	1B	166657730	A	C	C/C	C/C	C/C	A/A	C/C	C/C	C/C	A/A	A/A	C/C	C/C	C/C	C/C	C/C	C/C	C/C	C/C	C/C	C/C	C/C	C/C	A/A	C/C	C/C	C/C	C/C	C/C	C/C	A/A	A/A	A/A	C/C	C/C	C/C	C/C	C/C	C/C	A/A	C/C	C/C	C/C	A/A	A/A	A/A
AX-95103929	CGCGCCCTTGCTGAGCGGTACGACAATGTAACTGG[A/C]GAACTGCGCAAAAATATCCCATCATCACTGCAGCC	1B	166658737	A	C	A/A	A/A	A/A	C/C	A/A	A/A	A/A	C/C	C/C	A/A	A/A	A/A	A/A	A/A	A/A	A/A	A/A	A/A	A/A	A/A	A/A	C/C	A/A	A/A	A/A	A/A	A/A	A/A	C/C	C/C	C/C	A/A	A/A	A/A	A/A	A/A	A/A	C/C	A/A	A/A	A/A	C/C	C/C	C/C
AX-94532650	CCTTGCCCGAGGTGGTTGGAGGCTGCTGCTCCTCG[C/T]CTGGGTTGCTGGTGGAGTTTGGGCCGTGTTCTCTC	1B	166662146	T	C	T/T	T/T	T/T	C/C	T/T	T/T	T/T	C/C	C/C	T/T	T/T	T/T	T/T	T/T	T/T	T/T	T/T	T/T	T/T	T/T	T/T	C/C	T/T	T/T	T/T	T/T	T/T	T/T	T/T	T/T	C/C	T/T	T/T	T/T	T/T	T/T	T/T	C/C	T/T	T/T	T/T	C/C	C/C	C/C
AX-95144799	GAACAGAGCCAGCTTGTCATGGTTTATATATCTGT[A/G]CTGCCATGCTTGTGTGTCTTATGTGTTGCATGATA	1B	167108689	A	G	A/A	A/A	A/A	G/G	A/A	A/A	A/A	G/G	G/G	-	A/A	A/A	A/A	A/A	A/A	A/A	A/A	A/A	A/A	-	A/A	G/G	A/A	A/A	A/A	A/G	A/A	A/A	-	A/G	G/G	A/A	A/A	A/A	A/A	A/A	A/A	G/G	A/A	A/A	A/A	G/G	G/G	G/G
AX-94640367	TGCGTGTGAATCTGGCCTAGATCCGTCGTAGCCGC[G/T]CGGAACCTGTGATATGTGTTGCTCCCGTTGTTTAT	1B	167712806	T	G	G/G	G/G	G/G	T/T	G/G	G/G	G/G	T/T	T/T	G/G	G/G	G/G	G/G	G/G	G/G	G/G	G/G	G/G	G/G	G/G	G/G	T/T	G/G	G/G	G/G	G/G	G/G	G/G	T/T	T/T	T/T	G/G	G/G	G/G	G/G	G/G	G/G	T/T	G/G	G/G	G/G	T/T	T/T	T/T
AX-94745564	GGACTATTTTGTGGTTGCTCTCGAGCACGAGATAT[A/C]TGTTTACAGTTTTAAGACTCTGAAGCTCATCCATC	1B	167931601	A	C	A/A	A/A	A/A	C/C	A/A	A/A	A/A	C/C	C/C	A/A	A/A	-	A/A	A/A	A/A	A/A	A/A	A/A	A/A	A/A	A/A	C/C	A/A	A/A	A/A	A/A	A/A	A/A	A/C	-	C/C	A/A	A/A	A/A	A/A	A/A	A/A	C/C	A/A	A/A	-	C/C	C/C	C/C
AX-94556854	GAAAGGATTGTGCTGCCTCTCGCATCATGCAGACA[C/T]TTCAGTGATGGCCTGCCCTTGGACGCGCCAAGGAA	1B	167931694	T	C	T/C	T/T	T/T	C/C	T/T	T/T	T/T	C/C	C/C	-	T/T	T/T	T/T	T/T	T/T	T/T	T/T	T/T	T/T	T/T	T/T	C/C	T/T	T/T	T/T	-	T/T	T/T	C/C	C/C	C/C	T/T	T/T	T/T	T/T	T/T	-	C/C	T/T	T/T	T/T	C/C	C/C	C/C
AX-94885934	TCATCCGGTTTATGAAACCCAGCATGTCCCGTTCC[A/C]GGACTCCGAACACCTGAGCAGCTGAGTTTCATGGC	1B	167933975	A	C	A/A	A/A	A/A	C/C	A/A	A/A	A/A	C/C	C/C	A/A	A/A	A/A	A/A	A/A	A/A	A/A	-	A/A	A/A	A/A	A/A	C/C	A/A	A/A	A/A	A/A	A/A	A/A	A/A	A/A	C/C	A/A	A/C	-	A/A	A/A	-	C/C	A/A	A/A	A/A	C/C	C/C	C/C
AX-94830772	TTCACTAAAGCTTAGGTTGCCAAGTCTGTATACCT[C/T]CTCCCTTTCAGGAGCTATTTCATTGTTGTCAGTAC	1B	168418841	T	C	C/C	C/C	C/C	T/T	C/C	-	C/C	T/T	T/T	C/C	C/C	C/C	C/C	C/C	C/C	C/C	C/C	C/C	C/C	C/C	C/C	T/T	C/C	C/C	C/C	C/C	C/C	C/C	T/T	T/T	T/T	C/C	-	C/C	C/C	C/C	C/C	T/T	C/C	C/C	C/C	T/T	T/T	T/T
AX-94894565	CAGAGGTTGCCGACGTCGGAGAAGTAACTCATCGT[C/T]TGATACCCTGGAATCACCAACGTAGCACTTTCGCC	1B	168972753	T	C	T/T	T/T	T/T	C/C	T/T	T/T	T/T	C/C	C/C	T/T	T/T	T/T	T/T	T/T	T/T	T/T	T/T	T/T	T/T	T/T	T/T	C/C	T/T	T/T	T/T	T/T	T/T	T/T	T/T	T/T	C/C	T/T	T/T	T/T	T/T	T/T	T/T	C/C	T/T	T/T	T/T	C/C	C/C	C/C
AX-95188331	CAGTAGTAAGCCAGGTCGTGGATGTCCTTGCCGGA[C/T]TTGGACTTGAGGACGGCCTCGCGGATGCTGCCGTC	1B	168973227	T	C	T/T	-	-	C/C	T/T	T/T	T/T	C/C	C/C	T/T	T/T	T/T	T/T	T/T	T/T	T/T	T/T	T/T	T/T	T/T	T/T	C/C	T/T	T/T	T/T	T/T	T/T	T/T	T/T	T/T	C/C	T/T	T/T	T/T	T/T	T/T	T/T	C/C	-	T/T	T/T	C/C	C/C	C/C
AX-95630425	TGTCAGATTTCTCGTTTGGCTGCTGGAGATCGTAC[A/G]GTTAGTGTTAGCTCTTTTGTTCACCTGTTACTTGT	1B	169662051	A	G	A/A	A/A	A/A	G/G	A/A	A/A	A/A	G/G	G/G	A/A	A/A	A/A	A/A	A/A	A/A	A/A	A/A	A/A	A/A	A/A	A/A	G/G	A/A	A/A	A/A	A/A	A/A	A/A	A/G	A/G	G/G	A/A	A/A	A/A	A/A	A/A	A/A	G/G	A/A	A/A	A/A	G/G	G/G	G/G
AX-94980064	CCACTTCATAATTTGGGCTGGCTTCGATATTTGCT[A/G]TGCGCCGAGTCTGAACATCTCGCGTCAGAGTCTGT	1B	170298747	A	G	A/A	A/A	A/A	G/G	A/A	A/A	A/A	G/G	G/G	A/A	A/A	A/A	G/G	A/A	A/A	A/A	A/A	A/A	A/A	A/A	A/A	G/G	A/A	A/A	A/A	A/A	A/A	A/A	A/A	A/A	G/G	A/A	A/A	A/A	A/A	A/A	A/A	G/G	A/A	A/A	A/A	G/G	G/G	G/G
AX-95148246	TGCTTGCACAAAATGGGCTTGAAGAAGAGCTTACG[A/C]GGAGATCAGTTACACATAGCGCATGGGATCTATCA	1B	170570784	A	C	C/C	C/C	C/C	A/A	C/C	C/C	C/C	A/A	A/A	C/C	C/C	C/C	C/C	C/C	C/C	C/C	C/C	C/C	C/C	C/C	C/C	A/A	C/C	C/C	C/C	C/C	C/C	C/C	C/C	C/C	A/A	C/C	C/C	C/C	C/C	C/C	C/C	A/A	C/C	C/C	C/C	A/A	A/A	A/A
AX-94995394	TTTGCTTGTTGAGGATGGTCCGTCAATTCTATTGC[G/T]TGATATCTTGTAGAAAGGGGACTTTCAGGTCAAGA	1B	171038721	T	G	G/G	G/G	G/G	T/T	G/G	G/G	G/G	T/T	T/T	G/G	G/G	G/G	G/G	G/G	G/G	G/G	G/G	G/G	G/G	G/G	G/G	T/T	G/G	G/G	G/G	G/G	G/G	G/G	G/G	G/G	T/T	G/G	G/G	G/G	G/G	G/G	G/G	T/T	G/G	G/G	G/G	T/T	T/T	T/T
AX-95632908	GAAGTGAACAAAACACTTGGAATTGAAGCTGCAAG[A/G]AGATCTATCATTGATGAAATTCGGTATACCTTTGA	1B	171044133	A	G	A/A	A/A	A/A	G/G	A/A	A/A	A/A	G/G	G/G	A/A	A/A	A/A	A/A	A/A	A/A	A/A	A/A	A/A	A/A	A/A	A/A	G/G	A/A	A/A	A/A	A/A	A/A	A/A	A/A	A/A	G/G	A/A	A/A	A/A	A/A	A/A	A/A	G/G	A/A	A/A	A/A	G/G	G/G	G/G
AX-94730210	TGATTGTTTGCAAGGTTGAGAGACTGGAGAACACT[C/G]AGGCTGCCAATGAACGAGGGAATGGTGCCACCCAG	1B	171130202	C	G	G/G	G/G	G/G	C/C	G/G	G/G	G/G	C/C	C/C	G/G	G/G	G/G	G/G	G/G	G/G	G/G	G/G	G/G	G/G	G/G	G/G	C/C	G/G	G/G	G/G	G/G	G/G	G/G	G/G	G/G	C/C	G/G	G/G	G/G	G/G	G/G	G/G	C/C	G/G	G/G	G/G	C/C	C/C	C/C
AX-95199547	AGCTGGTTCAGCTCTTCCGGGATGGTGCCTGTCAG[G/T]CTGTTGCCAAGCAGGTTGAGGTACGTCAGGCTGGA	1B	171130310	T	G	T/T	T/T	T/T	G/G	T/T	T/T	T/T	G/G	G/G	T/T	T/T	T/T	T/T	T/T	T/T	T/T	T/T	T/T	T/T	T/T	T/T	G/G	T/T	T/T	T/T	T/T	T/T	T/T	T/T	T/T	G/G	T/T	T/T	T/T	T/T	T/T	T/T	G/G	T/T	T/T	T/T	G/G	G/G	G/G
AX-95163453	TACACAAACACTTGTTAGCGAAGTATTTAGAGCAC[A/G]GAACTTAGTCCAGACTGATGTTATATCTACTATG	1B	171408971	A	G	A/A	A/A	A/A	G/G	A/A	A/A	A/A	G/G	G/G	A/A	A/A	A/A	A/A	A/A	A/A	A/A	A/A	A/A	A/A	A/A	A/A	G/G	A/A	A/A	A/A	A/A	A/A	A/A	A/A	A/A	G/G	A/A	A/A	A/A	A/A	A/A	A/A	G/G	A/A	A/A	A/A	G/G	G/G	G/G
AX-94982361	CCTCTGAAGGTGATTGAGTAGCAGGGCGAGTTTGA[A/G]GAAAACGGCAATGCCAGTAAGAGTTTGCACAAATA	1B	171409040	A	G	A/A	A/A	A/A	G/G	A/A	A/A	A/A	G/G	G/G	A/A	A/A	A/A	A/A	A/A	A/A	A/A	A/A	A/A	A/A	A/A	A/A	G/G	A/A	A/A	A/A	A/A	A/A	A/A	A/A	A/A	G/G	A/A	A/A	A/A	-	A/A	A/A	G/G	A/A	-	A/A	G/G	G/G	G/G
AX-94535608	ACTGCTTTCACTGGTAGCATACACTTGGCTTTCCC[C/T]CAGTTTGTCTCCACCATGTTCTCTCATCTTCTTAT	1B	172005285	T	C	C/C	C/C	C/C	C/C	C/C	C/C	C/C	C/C	C/C	C/C	C/C	T/C	C/C	C/C	C/C	C/C	T/T	C/C	C/C	C/C	C/C	C/C	C/C	T/T	C/C	T/T	T/T	C/C	C/C	C/C	C/C	T/T	C/C	C/C	C/C	C/C	C/C	C/C	C/C	T/T	C/C	C/C	C/C	C/C
AX-95232794	CTGGGGCCTAGTTGCATGAAGCTGGTGCCTGCTGC[C/T]GGGATTTCGTTTATGTGCTACGAAGCTTGCAAGAA	1B	172381159	T	C	T/T	T/T	T/T	C/C	T/T	T/T	T/T	C/C	C/C	T/T	T/T	T/T	T/T	T/T	T/T	T/T	T/T	T/T	T/T	T/T	T/T	C/C	T/T	T/T	T/T	T/T	T/T	T/T	C/C	C/C	C/C	T/T	T/T	T/T	T/T	T/T	T/T	C/C	T/T	T/T	T/T	C/C	C/C	C/C
AX-94454695	GTATATGTATGTTCTACACATAGCATATACACCTC[G/T]ATTATCCCTTCTATGCAGTGGATGCAGCGTCTCCT	1B	172421545	T	G	G/G	G/G	G/G	T/T	G/G	G/G	G/G	T/T	T/T	-	G/G	G/G	G/G	G/G	G/G	G/G	G/G	G/G	G/G	-	G/G	T/T	G/G	G/G	G/G	G/G	G/G	G/G	G/G	G/G	T/T	G/G	G/G	G/G	G/G	G/G	T/G	T/T	G/G	G/G	G/G	T/T	T/T	T/T
AX-94818661	TGGAGCGGCGGCTCAAGGAGCTGGGCATTCC[A/G]TACATCCAGCGGTGCGTGGAGGAGGGCGGCATCTA	1B	172946764	A	G	A/A	A/A	A/A	G/G	A/A	A/A	A/A	G/G	G/G	A/A	A/A	A/A	A/A	A/A	A/A	A/A	A/A	A/A	A/A	A/A	A/A	G/G	A/A	A/A	A/A	A/A	A/A	A/A	-	A/G	G/G	A/A	A/A	A/A	A/A	A/A	A/A	G/G	A/A	A/A	A/A	G/G	G/G	G/G
AX-94590449	TATTGTGCCCTATGTGGGCTAAGACATGCTGAAAT[G/T]ATCGCATTAGCAATGGATATTACTCCTCCCTTGGT	1B	173301920	T	G	G/G	G/G	G/G	T/T	G/G	G/G	G/G	T/T	T/T	G/G	G/G	G/G	G/G	G/G	G/G	G/G	G/G	G/G	G/G	G/G	G/G	T/T	G/G	G/G	G/G	G/G	G/G	G/G	G/G	G/G	T/T	G/G	G/G	G/G	G/G	G/G	G/G	T/T	G/G	G/G	G/G	T/T	T/T	T/T
AX-94394279	CAGAACGTTCATGTAGAAGCGTAGCGACTCCTCCA[A/C]CGAACTGCAAACGATGCTGATGTGGTTCAGCGATG	1B	173597259	A	C	A/A	A/A	A/A	C/C	A/A	A/A	A/A	C/C	C/C	A/A	A/A	A/A	A/A	A/A	A/A	A/A	A/A	A/A	A/A	A/A	A/A	C/C	A/A	A/A	A/A	A/A	A/A	A/A	A/A	A/A	C/C	A/A	A/A	A/A	A/A	A/A	A/A	C/C	A/A	A/A	A/A	C/C	C/C	C/C
AX-94767699	GGCTGTTATCATCAAGTCCCGTGAGGCGTGCATTC[C/T]TGAAGACGATGAGGAAATCGGACAATCCACAAAGA	1B	174598960	T	C	C/C	C/C	C/C	T/T	C/C	C/C	C/C	T/T	T/T	C/C	C/C	C/C	C/C	C/C	C/C	C/C	C/C	C/C	C/C	C/C	C/C	T/T	C/C	C/C	C/C	C/C	C/C	C/C	T/T	T/T	T/T	C/C	C/C	C/C	C/C	C/C	C/C	T/T	C/C	C/C	C/C	T/T	T/T	T/T
AX-95016210	CTGGAAGTGGGGTGCCGTCCCATGGTGCAAACTTA[C/T]ACGCCCATTGTACAGGGGTATTGCCGTGAAGGTCG	1B	175429076	T	C	T/T	T/T	T/T	C/C	T/T	T/T	T/T	C/C	C/C	T/T	T/T	T/T	T/T	T/T	T/T	T/T	T/T	T/T	T/T	T/T	T/T	C/C	T/T	T/T	T/T	T/T	T/T	T/T	T/T	T/T	C/C	T/T	T/T	T/T	T/T	T/T	T/T	C/C	T/T	T/T	T/T	C/C	C/C	C/C
AX-94901002	CACAGTGCGTAGGACAGTTGCATGTTGGGAGTAAG[A/G]GCACGAAATCTCGAGGTAGAAAAAACAATGAGCGA	1B	176145646	A	G	A/A	A/A	A/A	G/G	A/A	A/A	A/A	G/G	G/G	A/A	A/A	A/A	A/A	A/A	A/A	A/A	A/A	A/A	A/A	A/A	A/A	G/G	A/A	A/A	A/A	A/A	A/A	A/A	A/A	A/A	G/G	A/A	A/A	A/A	A/A	A/A	A/A	G/G	A/A	A/A	A/A	G/G	G/G	G/G
AX-95214175	AGGCTGGGCTGTACTGTGGAAAACCCATATCGTTT[C/T]GCCTTGGTGAGCTGGTGAATAGGCATATGTGGTTG	1B	176996722	T	C	T/T	T/T	T/T	C/C	T/T	T/T	T/T	C/C	C/C	T/T	T/T	T/T	T/C	T/T	T/T	T/T	T/T	T/T	T/T	T/T	T/T	C/C	T/T	T/T	T/T	T/T	T/T	T/T	T/T	T/T	C/C	T/T	T/T	T/T	T/T	T/T	T/T	C/C	T/T	T/T	T/T	C/C	C/C	C/C
AX-95250713	CTCCGAAACAATGGGACCATGCACTTCTGGAATTC[A/G]GGCATTTCTGTCAATTCCAGCACCTCCTCCAACTC	1B	177001118	A	G	G/G	G/G	G/G	A/A	G/G	G/G	G/G	A/A	A/A	G/G	G/G	G/G	G/G	G/G	G/G	G/G	G/G	G/G	G/G	G/G	G/G	A/A	G/G	G/G	G/G	G/G	G/G	G/G	A/G	A/G	A/A	G/G	G/G	G/G	G/G	G/G	G/G	A/A	G/G	G/G	G/G	A/A	A/A	A/A
AX-94885606	ATACACCTGCAGTTCGTTCTTGAAAAATAAGACTG[C/T]AGTCCCTGTTCTCCCGAGCTGCTTGCTACTGGAGC	1B	177836064	T	C	T/T	T/T	T/T	C/C	T/T	T/T	T/T	C/C	C/C	T/T	T/T	T/T	T/T	T/T	T/T	T/T	T/T	T/T	T/T	T/T	T/T	C/C	T/T	T/T	T/T	T/T	T/T	T/T	T/T	T/T	-	T/T	T/T	T/T	T/T	T/T	T/T	C/C	T/T	T/T	T/T	C/C	-	C/C
AX-94599984	ACCTGTACGGCGACGTAACTGAGAAGAAGGATGAC[A/G]GTGATGCCAGGCGGCTTCACCATGATTCATGTGCC	1B	178098520	A	G	A/A	A/A	A/A	G/G	A/A	A/A	A/A	G/G	G/G	A/A	A/A	A/A	A/A	A/A	A/A	A/A	A/A	A/A	A/A	A/A	A/A	G/G	A/A	A/A	A/A	A/A	A/A	A/A	A/A	A/A	G/G	A/A	A/A	A/A	A/A	A/A	A/A	G/G	A/A	A/A	A/A	G/G	G/G	G/G
AX-94472945	ACAACGTTATCATGTTAGGCTGAATGTTTGACGTG[C/T]ACCAACTGGGTTACATGATGTCTGGCACTAGAGCA	1B	178098797	T	C	T/T	T/T	T/T	C/C	T/T	T/T	T/T	C/C	C/C	T/T	T/T	T/T	T/T	T/T	T/T	T/T	T/T	T/T	T/T	T/T	T/T	C/C	T/T	T/T	T/T	T/T	T/T	T/T	C/C	C/C	C/C	T/T	T/T	T/T	T/T	T/T	T/T	C/C	T/T	T/T	T/T	C/C	C/C	C/C
AX-95155452	CCTTTCATTCTGTGCGCATTGATATGTTGCTGCCT[G/T]CCCTGCATAATCTCCCTAATGAGCTTTCGTGAAGA	1B	178514082	T	G	T/T	T/T	T/T	G/G	T/T	T/T	T/T	G/G	G/G	T/T	T/T	T/T	T/T	T/T	T/T	T/T	T/T	T/T	T/T	T/T	T/T	G/G	T/T	T/T	T/T	T/T	T/T	T/T	T/T	T/T	G/G	T/T	T/T	T/T	T/T	T/T	T/T	G/G	T/T	T/T	T/T	G/G	G/G	G/G
AX-94722400	AGAACATACAAGTTCAAAACGAAGAAGTCCCGTAA[C/T]GGCGAGGGGATTGAAGTCGGCGGCGGAGTTGTTGC	1B	178514199	T	C	C/C	C/C	C/C	T/T	C/C	C/C	C/C	T/T	T/T	C/C	C/C	C/C	C/C	C/C	C/C	C/C	C/C	C/C	C/C	C/C	C/C	T/T	C/C	C/C	C/C	C/C	C/C	C/C	T/T	T/T	T/T	C/C	C/C	C/C	C/C	C/C	C/C	T/T	C/C	C/C	C/C	T/T	T/T	T/T
AX-95170745	AGCAATTTGTAAATTATAAAGTGAAATAGTGGACA[A/C]AATGTACGGGCCCTTATATTATCGAACTGGTTCTT	1B	178514753	A	C	C/C	C/C	C/C	A/A	C/C	C/C	C/C	A/A	A/A	C/C	C/C	C/C	C/C	C/C	C/C	C/C	C/C	C/C	C/C	C/C	C/C	A/A	C/C	C/C	C/C	C/C	C/C	C/C	A/C	A/C	A/A	C/C	C/C	C/C	C/C	C/C	C/C	A/A	C/C	C/C	C/C	A/A	A/A	A/A
AX-94599511	TACTGCTCAGATTATGCAATTCCTTAGATACTGTG[C/T]GCCTCGACTAGGAGGAGGCCACCGTCTGGTGCGCA	1B	180675657	T	C	C/C	C/C	C/C	T/T	C/C	C/C	C/C	T/T	T/T	C/C	C/C	C/C	T/C	C/C	C/C	C/C	C/C	C/C	C/C	C/C	C/C	T/T	-	C/C	C/C	C/C	C/C	C/C	C/C	C/C	T/T	C/C	C/C	C/C	C/C	C/C	C/C	T/T	C/C	C/C	C/C	T/T	T/T	T/T
AX-95144468	CAAAGCTATAACCAGATTAATTTCTACAGACTAGG[C/T]CAGCAAGCATTATACTATCGGTGCCACCAATATCA	1B	180677999	T	C	C/C	C/C	C/C	T/T	C/C	C/C	C/C	T/T	T/T	C/C	C/C	C/C	-	C/C	C/C	C/C	C/C	C/C	C/C	C/C	C/C	T/T	C/C	C/C	C/C	C/C	C/C	C/C	-	C/C	T/T	C/C	C/C	C/C	C/C	C/C	C/C	T/T	C/C	C/C	C/C	T/T	T/T	T/T
AX-95163141	ATTGATGGCTAATTGGGTTGTGAATAATAAACTGG[C/T]TGAGAGAGACAGGTTAAGCTGAGACTGAGAAATCC	1B	181216814	T	C	C/C	C/C	C/C	T/T	C/C	C/C	C/C	T/T	T/T	T/C	C/C	C/C	C/C	C/C	C/C	C/C	C/C	C/C	C/C	C/C	-	T/T	C/C	C/C	C/C	C/C	C/C	C/C	C/C	C/C	T/T	C/C	C/C	C/C	C/C	C/C	C/C	T/T	C/C	C/C	C/C	T/T	T/C	T/T
AX-94580006	GTGGCGATGGCGAAAAGGATTGGAGCATGGTGATA[A/G]GGAAATTTGAAAGTTGGGAACAAATTGGGCTTGGA	1B	181216884	A	G	A/A	A/A	A/A	G/G	A/A	A/A	A/A	G/G	G/G	A/A	A/A	A/A	A/A	A/A	A/A	A/A	A/A	A/A	A/A	A/A	A/A	G/G	A/A	A/A	A/A	A/A	A/A	A/A	A/A	A/A	G/G	A/A	A/A	A/A	A/A	A/A	A/A	G/G	A/A	A/A	A/A	G/G	G/G	G/G
AX-94508957	ACCCGCATTTTTGGGGATTGCATCTTGGAGCCCTG[C/T]CCTGTTCTCATGCCTGACTGGGAGAGCAAGGAGAT	1B	182198607	T	C	C/C	C/C	C/C	-	C/C	C/C	C/C	T/T	T/T	C/C	C/C	C/C	C/C	C/C	C/C	C/C	C/C	C/C	C/C	C/C	C/C	T/T	C/C	C/C	C/C	C/C	C/C	C/C	T/T	T/T	T/T	C/C	C/C	C/C	C/C	C/C	C/C	T/T	C/C	C/C	C/C	T/T	T/T	T/T
AX-94420760	GTAGGCTGCGATCTGATCGTGTGACCCAGCGGTGG[C/T]CGGGAGCTGCATCGAAGATGAGCGTGGTTGGGTTT	1B	183479589	T	C	C/C	C/C	C/C	T/T	C/C	C/C	C/C	T/T	T/T	C/C	C/C	C/C	C/C	C/C	C/C	C/C	C/C	C/C	C/C	C/C	C/C	T/T	C/C	C/C	C/C	C/C	C/C	C/C	C/C	C/C	T/T	C/C	C/C	C/C	C/C	C/C	C/C	T/T	C/C	C/C	C/C	T/T	T/T	T/T
AX-94660066	GGATTCATTAAGAGGGATGAGTTTGAACAGATCAG[C/T]GCACCAGTGCTAGAACGTGTGAAGGGGCCGCTGGA	1B	183871688	T	C	C/C	C/C	C/C	T/T	C/C	C/C	C/C	T/T	T/T	C/C	C/C	C/C	C/C	C/C	C/C	C/C	C/C	C/C	C/C	C/C	C/C	T/T	C/C	C/C	C/C	C/C	C/C	C/C	T/T	T/T	T/T	C/C	C/C	C/C	C/C	C/C	C/C	T/T	C/C	C/C	C/C	T/T	T/T	T/T
AX-94500984	CTGTATGAAGATGGTGAGGATGAGACCAAGGGAGT[C/T]TATGTTGCAAAACTAGAAGAACTGAAAAAGCTTGG	1B	183874998	T	C	C/C	C/C	C/C	T/T	C/C	C/C	C/C	T/T	T/T	C/C	C/C	C/C	C/C	C/C	C/C	C/C	C/C	C/C	C/C	C/C	C/C	T/T	C/C	C/C	C/C	C/C	C/C	C/C	T/T	T/T	T/T	C/C	C/C	C/C	C/C	C/C	C/C	T/T	C/C	C/C	C/C	T/T	T/T	T/T
AX-95141055	CTTTCTGTTTTACTGGTAATGTGTGCACACAAACG[A/G]TTCTTGAATAGCTGTGGTAGCTGACTGAAGAATGT	1B	184218322	A	G	G/G	G/G	G/G	A/A	G/G	G/G	G/G	A/A	A/A	G/G	-	-	G/G	G/G	G/G	G/G	G/G	G/G	G/G	G/G	G/G	A/A	G/G	G/G	G/G	G/G	G/G	G/G	G/G	G/G	A/A	G/G	G/G	G/G	G/G	G/G	G/G	A/A	G/G	G/G	G/G	A/A	A/A	A/A
AX-94461779	AGGCACATCCGCCGCAGAATTACATGGACTTTCCT[C/T]GCAGGAGATTCGATTCGGTCATCTGCTTGATGTGA	1B	184220706	T	C	T/T	T/T	T/T	C/C	T/T	T/T	T/T	C/C	C/C	T/T	T/T	T/T	T/T	T/T	T/T	T/T	T/T	T/T	T/T	T/T	T/T	C/C	T/T	T/T	T/T	T/T	T/T	T/T	T/T	T/T	C/C	T/T	T/T	T/T	T/T	T/T	T/T	C/C	T/T	T/T	T/T	C/C	C/C	C/C
AX-94711657	TCCCCAGGATTAGGGCCTCTTTCTATGCCGATGAT[A/G]TGATCCTTTTCATTGGTCCGCACGCCTATGACATT	1B	184744845	A	G	A/A	A/A	A/A	G/G	A/A	A/A	A/A	G/G	G/G	A/A	A/A	A/A	G/G	A/A	A/A	A/A	A/A	A/A	A/A	A/A	A/A	G/G	A/A	A/A	A/A	A/A	A/A	A/A	A/A	A/A	G/G	A/A	A/A	A/A	A/A	A/A	A/A	G/G	A/A	A/A	A/A	G/G	-	G/G
AX-95216912	CAGGATCCTCCTGCGGGCATAAGTGGTGCACCTCA[A/G]GATAACAATATAATGCTGTGGAATGCTGTAATTTT	1B	185549334	A	G	G/G	G/G	G/G	A/A	G/G	G/G	G/G	A/A	A/A	G/G	G/G	G/G	G/G	G/G	G/G	G/G	G/G	G/G	G/G	G/G	G/G	A/A	G/G	G/G	G/G	G/G	G/G	G/G	A/G	A/G	A/A	G/G	G/G	G/G	G/G	G/G	G/G	A/A	G/G	G/G	G/G	A/A	A/A	A/A
AX-94654595	GGGGTGATTTGTGGAAGTTAGTGTGTAGCCCAATC[A/G]AAGCAGCATAGTCTGAGAGAATTTGCTTCATGGTG	1B	186519676	A	G	A/A	A/A	A/A	G/G	A/A	A/A	A/A	G/G	G/G	A/A	A/A	A/A	A/A	A/A	A/A	A/A	A/A	A/A	A/A	A/A	A/A	G/G	A/A	A/A	A/A	A/A	A/A	A/A	A/A	A/A	G/G	A/A	A/A	A/A	A/A	A/A	A/A	G/G	A/A	A/A	A/A	G/G	G/G	G/G
AX-94766574	TGCCACTGCCAAGTTCACAAGGCAAATCAGCACTA[C/T]CATATGCAGCTCCACCACCTGAATGCTTGCCGCTG	1B	188457537	T	C	T/T	T/T	T/T	C/C	T/T	T/T	T/T	C/C	C/C	T/T	T/T	T/T	C/C	T/T	T/T	T/T	T/T	T/T	T/T	T/T	T/T	C/C	T/T	T/T	T/T	T/T	T/T	T/T	T/T	T/T	C/C	T/T	T/T	T/T	T/T	T/T	T/T	C/C	T/T	T/T	T/T	C/C	C/C	C/C
AX-94700372	CCAACCGGTTTAGTATTGTGCAAGATAAGAGACAG[A/G]GGATGAAACAAATCACTCCTGTCTTTGAGCGTCAT	1B	188461694	A	G	G/G	G/G	G/G	A/A	G/G	G/G	G/G	A/A	A/A	G/G	G/G	G/G	G/G	G/G	G/G	G/G	G/G	G/G	G/G	G/G	G/G	A/A	G/G	G/G	G/G	G/G	G/G	G/G	G/G	G/G	A/A	G/G	G/G	G/G	G/G	G/G	G/G	A/A	G/G	G/G	G/G	A/A	A/A	A/A
AX-95069149	AAAAAGCTCCCATGACCACTTCGGTGA[G/T]CCGAAGGCCATCACTGCCAGAATATAGTTGGGTCG	1B	188464939	T	G	G/G	G/G	G/G	T/T	G/G	G/G	G/G	T/T	T/T	G/G	G/G	G/G	G/G	G/G	G/G	G/G	G/G	G/G	G/G	G/G	G/G	T/T	G/G	G/G	G/G	G/G	G/G	G/G	G/G	G/G	T/T	G/G	G/G	G/G	G/G	G/G	G/G	T/T	G/G	G/G	G/G	T/T	T/T	T/T
AX-94983592	GAAGATACCAGCGTCATGGGGTAAAAAAGAATGCA[A/T]CTTTCGGATCCGGAAGATTCAGTGAACATGGTTCT	1B	188793728	A	T	T/T	T/T	T/T	A/A	T/T	T/T	T/T	A/A	A/A	T/T	T/T	T/T	T/T	T/T	T/T	T/T	T/T	T/T	T/T	T/T	T/T	A/A	T/T	T/T	T/T	T/T	T/T	T/T	A/A	A/A	A/A	T/T	T/T	T/T	T/T	T/T	T/T	A/A	T/T	T/T	T/T	A/A	A/A	A/A
AX-94736040	TTCCATATGCTATCTTCTTACTTCCTTGAGTTCAC[G/T]GCATGCTCGCGAGGCCCGACTTGCCGCAGTAACTG	1B	188904601	T	G	G/G	G/G	G/G	T/T	G/G	G/G	G/G	T/T	T/T	G/G	G/G	G/G	G/G	G/G	G/G	G/G	G/G	G/G	G/G	G/G	G/G	T/T	G/G	G/G	G/G	G/G	G/G	G/G	T/T	T/T	T/T	G/G	G/G	G/G	G/G	G/G	G/G	T/T	G/G	G/G	G/G	T/T	T/T	T/T
AX-95008462	TTCAAGAAGCCGTTCGCTCATGAGCACGAAGAACT[C/G]AAGACCCTGCTGGAGGCCGTCCAGTCCATCAAGCC	1B	189324151	C	G	C/C	C/C	C/C	G/G	C/C	C/C	C/C	G/G	G/G	C/C	C/C	C/C	C/C	C/C	C/C	C/C	C/C	C/C	C/C	C/C	C/C	G/G	C/C	C/C	C/C	C/C	C/C	C/C	-	-	G/G	C/C	C/C	C/C	C/C	C/C	C/C	G/G	C/C	C/C	C/C	G/G	G/G	G/G
AX-94444804	TACATCGCCATGATGGACCTCCAGGAGAGGAACGA[A/G]AGGCTCTTCTACAAGCTCCTCATCGACAACGTCGA	1B	189325690	A	G	G/G	G/G	G/G	A/A	G/G	G/G	G/G	A/A	A/A	G/G	G/G	G/G	G/G	G/G	G/G	G/G	G/G	G/G	G/G	G/G	G/G	A/A	G/G	G/G	G/G	G/G	G/G	G/G	A/A	A/A	A/A	G/G	G/G	G/G	G/G	G/G	G/G	A/A	G/G	G/G	G/G	A/A	A/A	A/A
AX-94786299	AAGATACAATCCTCAAGGCCGTTCGAAGATTCACA[A/G]AGCCATGATCGAGATCTACGGACCGAAGTACTTGA	1B	189581933	A	G	G/G	G/G	G/G	A/A	G/G	G/G	G/G	A/A	A/A	G/G	G/G	G/G	G/G	G/G	G/G	G/G	G/G	G/G	G/G	G/G	G/G	A/A	G/G	G/G	G/G	G/G	G/G	G/G	G/G	G/G	A/A	G/G	G/G	G/G	G/G	G/G	G/G	A/A	G/G	G/G	G/G	A/A	A/A	A/A
AX-94691730	TGATCAAGTTACGAGCTTTTCTCAGACAGTGGCTG[A/T]TGTTATTTGACTGTAGTGTTCTTTGTACATTTCAA	1B	189715615	A	T	T/T	T/T	T/T	A/A	T/T	T/T	T/T	A/A	A/A	T/T	T/T	T/T	T/T	T/T	T/T	T/T	T/T	T/T	T/T	T/T	T/T	A/A	T/T	T/T	T/T	T/T	T/T	T/T	T/T	T/T	A/A	T/T	T/T	T/T	T/T	T/T	T/T	A/A	T/T	T/T	T/T	A/A	A/A	A/A
AX-95239697	AAACTCTCCAGTCCGGCCAGCTAACACAGGCCCTA[C/G]TGCCTTCAGAGGAAGAGGCTATAGACTCAATCAGT	1B	190883297	C	G	C/C	C/C	C/C	G/G	C/C	C/C	C/C	G/G	G/G	C/C	C/C	C/C	C/C	C/C	C/C	C/C	C/C	C/C	C/C	C/C	C/C	G/G	C/C	C/C	C/C	C/C	C/C	C/C	G/G	G/G	G/G	C/C	C/C	C/C	C/C	C/C	C/C	G/G	C/C	C/C	C/C	G/G	-	G/G
AX-94630238	TACAAGAATGCATTCCATGCACTCTACCGTATCAC[C/T]GCTGATGAAGGCGTCCTTGCGCTTTGGAAGGGTGC	1B	191960384	T	C	C/C	C/C	C/C	T/T	C/C	C/C	C/C	T/T	T/T	C/C	C/C	C/C	C/C	C/C	C/C	C/C	C/C	C/C	C/C	C/C	C/C	T/T	C/C	C/C	C/C	C/C	C/C	C/C	T/T	T/T	T/T	C/C	C/C	C/C	C/C	C/C	C/C	T/T	C/C	C/C	C/C	T/T	T/T	T/T
AX-95072782	CAGGAGTTTTTGGATGCACTAAGGGATGCAGGCGA[C/T]AGGCTTGTTATTGTAGAGTTTTATGGAACTTGGTG	1B	192266517	T	C	T/T	T/T	T/T	C/C	T/T	T/T	T/T	C/C	C/C	T/T	T/T	T/T	T/T	T/T	T/T	T/T	T/T	T/T	T/T	T/T	T/T	C/C	T/T	T/T	T/T	T/T	T/T	T/T	T/T	T/T	C/C	T/T	T/T	T/T	T/T	T/T	T/T	C/C	T/T	T/T	T/T	C/C	-	C/C
AX-94645209	CAGCTGCAAGACATCGTGTGGCCGATCGTGGAGAG[C/T]GCGGTCCTGGGTGAGGTGGCCATCGCCGCCGGCCT	1B	192534469	T	C	C/C	C/C	C/C	T/T	C/C	C/C	C/C	T/T	T/T	C/C	C/C	-	C/C	C/C	C/C	C/C	C/C	C/C	C/C	C/C	C/C	T/T	C/C	C/C	C/C	C/C	C/C	C/C	T/T	T/T	T/T	C/C	C/C	C/C	C/C	C/C	C/C	T/T	C/C	C/C	C/C	T/T	T/C	T/T
AX-94626358	AGCATGTAGAGTTTATTTAACGACTTTCAGGTTTG[C/T]GATTAGATGATGGAGTTTTGAAGGGCAATGGTATT	1B	193287707	T	C	C/C	C/C	C/C	T/T	C/C	C/C	C/C	T/T	T/T	C/C	C/C	C/C	C/C	C/C	C/C	C/C	C/C	C/C	C/C	C/C	C/C	T/T	C/C	C/C	C/C	C/C	C/C	C/C	T/T	T/T	T/T	C/C	C/C	C/C	C/C	C/C	C/C	T/T	C/C	C/C	C/C	T/T	T/T	T/T
AX-94927816	CTTAGCTGTGCCTGGGTGGCCGGACTCTACTGCAT[C/T]ACAGTTTCTGCGATCTCCTGTGATGTCTCAGGATG	1B	193287999	T	C	T/T	T/T	T/T	C/C	T/T	T/T	T/T	C/C	C/C	T/T	T/T	T/T	T/T	T/T	T/T	T/T	T/T	T/T	T/T	T/T	T/T	C/C	T/T	T/T	T/T	T/T	T/T	T/T	T/C	T/C	C/C	T/T	T/T	T/T	T/T	T/T	T/T	C/C	T/T	T/T	T/T	C/C	C/C	C/C
AX-94533756	GTGCTCTACGTCTCAGGTGGCAACACGCAGGTCAT[C/T]GCGTATAGCGAAGGGAGGTACAGGATCTTCGGTGA	1B	194784977	T	C	C/C	C/C	C/C	T/T	C/C	C/C	C/C	T/T	T/T	C/C	C/C	C/C	C/C	C/C	C/C	C/C	C/C	C/C	C/C	C/C	C/C	T/T	C/C	C/C	C/C	C/C	C/C	C/C	T/T	T/T	T/T	C/C	C/C	C/C	C/C	C/C	C/C	T/T	C/C	C/C	C/C	T/T	-	T/T
AX-94568928	GCTCTTGAAGCAGCAAAAGGTCTGGAGTATCTCCA[C/T]GAGCGTGTTACTCCACCTGTTATACACAGGGACTT	1B	195375470	T	C	T/T	T/T	T/T	C/C	T/T	T/T	T/T	C/C	C/C	T/T	T/T	T/T	T/T	T/T	T/T	T/T	T/T	T/T	T/T	T/T	T/T	C/C	T/T	T/T	T/T	T/T	T/T	T/T	T/T	T/T	C/C	T/T	T/T	T/T	T/T	T/T	T/T	C/C	T/T	T/T	T/T	C/C	C/C	C/C
AX-95255893	TTTGTTTCGCAATAGCGATTGCCAAACACTGTCCT[C/T]GGTTAACAACTTGAATATCCATTTACTCAAAGGAC	1B	195378891	T	C	T/T	T/T	T/T	C/C	T/T	T/T	T/T	C/C	C/C	T/T	T/T	T/T	T/T	T/T	T/T	T/T	T/T	T/T	T/T	T/T	T/T	C/C	T/T	T/T	T/T	T/T	T/T	T/T	T/T	T/T	C/C	T/T	T/T	T/T	T/T	T/T	T/T	C/C	T/T	T/T	T/T	C/C	C/C	C/C
AX-95634832	GTCAGAGTTGCGTCGGTCTTGGATGCCATTTACCA[A/G]GCTCTGTTTGCTCTTATTCTGAACTGAACCTGTGG	1B	195558075	A	G	A/A	A/A	A/A	G/G	A/A	A/A	A/A	G/G	G/G	A/A	A/A	A/A	A/A	A/A	A/A	A/A	A/A	A/A	A/A	A/A	A/A	G/G	A/A	A/A	A/A	A/A	A/A	A/A	A/A	A/A	G/G	A/A	A/A	A/A	A/A	A/A	A/A	G/G	A/A	A/A	A/A	G/G	G/G	G/G
AX-94511773	CTTCTGAATGCTGTAGAGACTGTTCTGAGGCTCTC[A/G]TTACCAAATGTTTACTTATGGCTTTGCATGTTCTA	1B	195592616	A	G	G/G	G/G	G/G	A/A	G/G	G/G	G/G	A/A	A/A	G/G	G/G	G/G	G/G	G/G	G/G	G/G	G/G	G/G	G/G	G/G	G/G	A/A	G/G	G/G	G/G	G/G	G/G	G/G	G/G	G/G	A/A	G/G	G/G	G/G	G/G	G/G	G/G	A/A	G/G	G/G	G/G	A/A	A/A	A/A
AX-94548892	GTCAGGTCTTTTGGCATTCGTCGTAATGAGAAGAT[C/T]GCCTGCTATGTGACGATCAGGGGTGAGAAGGCAAT	1B	196141754	T	C	T/T	T/T	T/T	C/C	T/T	T/T	T/T	C/C	C/C	T/T	T/T	T/T	-	T/T	T/T	T/T	T/T	T/T	T/T	T/T	T/T	C/C	T/T	T/T	T/T	T/T	T/T	T/T	C/C	C/C	C/C	T/T	T/T	T/T	T/T	T/T	T/T	C/C	T/T	T/T	T/T	C/C	C/C	C/C
AX-94695141	TTGCTTGCGTGTTTGATCATTGTATTAATCTCGTC[A/G]TGGTTCGTCCATAATCGTATGGTTTGAGATGTTTG	1B	196144678	A	G	G/G	G/G	G/G	A/A	G/G	G/G	G/G	A/A	A/A	G/G	G/G	G/G	G/G	G/G	G/G	G/G	G/G	G/G	G/G	G/G	G/G	A/A	G/G	G/G	G/G	G/G	G/G	G/G	A/A	A/A	A/A	G/G	G/G	G/G	G/G	G/G	G/G	A/A	G/G	G/G	G/G	A/A	A/A	A/A
AX-94897165	TCATCGCTTGCAGTTTGGGCCTGAACCGGTTTAAT[C/G]AGATGGAGGTAGCGGACGACGCCTACGTCCCAACA	1B	196462102	C	G	G/G	G/G	G/G	C/C	G/G	G/G	G/G	C/C	C/C	G/G	G/G	G/G	C/C	G/G	G/G	G/G	G/G	G/G	G/G	G/G	G/G	C/C	G/G	G/G	G/G	G/G	G/G	G/G	G/G	G/G	C/C	G/G	G/G	G/G	G/G	G/G	G/G	C/C	G/G	G/G	G/G	C/C	C/C	C/C
AX-94414919	CGATTCTGTGTCGGCCGGCATACTCATATACATGG[C/T]GCTGGTGGATCTAATCGCAGCCGATTTCTTGGGTG	1B	196462244	T	C	T/T	C/C	T/T	C/C	C/C	C/C	T/T	C/C	C/C	T/T	T/T	T/C	C/C	T/T	T/T	T/T	C/C	T/T	T/T	T/T	T/T	C/C	T/T	C/C	T/T	C/C	C/C	C/C	T/T	T/T	C/C	C/C	T/T	T/T	T/T	C/C	C/C	C/C	C/C	C/C	C/C	C/C	C/C	C/C
AX-94459834	CAGGAGCTGCAGCCCAGCAACACAACTACATATAC[C/G]CAAGGCAGAGCAACGAGAAGAGCATCCTGGCTGGG	1B	198549885	C	G	G/G	G/G	G/G	C/C	G/G	G/G	G/G	C/C	C/C	G/G	G/G	G/G	G/G	G/G	G/G	G/G	G/G	G/G	G/G	G/G	G/G	-	G/G	G/G	G/G	G/G	G/G	G/G	G/G	G/G	C/C	G/G	G/G	G/G	G/G	G/G	G/G	C/C	G/G	G/G	G/G	C/C	C/C	C/C
AX-95241504	GCCAGCAACGGTAGGCTTGCCGTCTAGGCCCATCT[A/G]GACACTCAGGAGCTGCAGCCCAGCAACACAACTAC	1B	198549927	A	G	G/G	G/G	G/G	A/A	G/G	G/G	G/G	A/A	A/A	G/G	G/G	G/G	G/G	G/G	G/G	G/G	G/G	G/G	G/G	G/G	G/G	A/A	G/G	A/G	G/G	G/G	G/G	G/G	G/G	G/G	A/A	G/G	G/G	G/G	G/G	G/G	G/G	A/A	G/G	G/G	G/G	A/A	A/A	A/A
AX-94436229	TCGCTGGTGGACGCGGAGCTCAGCGAACCCTACTC[C/T]ATCTTCACCTACCGCTACTTCGTCTACCTTTGGCC	1B	198638282	T	C	C/C	C/C	C/C	T/T	C/C	C/C	C/C	T/T	T/T	C/C	C/C	C/C	C/C	C/C	C/C	C/C	C/C	C/C	C/C	C/C	C/C	T/T	C/C	C/C	C/C	C/C	C/C	C/C	T/T	T/T	T/T	C/C	C/C	C/C	C/C	C/C	C/C	T/T	C/C	C/C	C/C	T/T	T/T	T/T
AX-94465405	TACTCCATCTTCACCTACCGCTACTTCGTCTACCT[C/T]TGGCCACAGCTCACCTTGCTCGCGTTTGATGCCAA	1B	198638312	T	C	T/T	T/T	T/T	C/C	T/T	T/T	T/T	C/C	C/C	T/T	T/T	T/T	T/T	T/T	T/T	T/T	T/T	T/T	T/T	T/T	T/T	C/C	T/T	T/T	T/T	T/T	T/T	T/T	T/T	T/T	C/C	T/T	T/T	T/T	T/T	T/T	T/T	C/C	T/T	T/T	T/T	C/C	C/C	C/C
AX-95633123	AAGACGGAGATGGTGCCCAAGGTGGTGGAGTCCAT[A/G]ATCGGCGGCATCGAGGCGGTCCTGGAGGAGGGCGC	1B	198644440	A	G	G/G	G/G	G/G	A/A	G/G	G/G	G/G	A/A	A/A	G/G	G/G	G/G	G/G	G/G	G/G	G/G	G/G	G/G	G/G	G/G	G/G	A/A	G/G	G/G	G/G	G/G	G/G	G/G	-	A/A	A/A	G/G	G/G	G/G	G/G	G/G	G/G	A/A	G/G	G/G	G/G	A/A	A/A	A/A
AX-95148698	CATGCCAGTAAAGATTCTCCTACTATCCGTACATT[A/C]TGGAGAAAGCCACCAAGGCTACCTCCACGTCTTCC	1B	199573603	A	C	C/C	C/C	C/C	A/A	C/C	C/C	C/C	A/A	A/A	C/C	C/C	C/C	C/C	C/C	C/C	C/C	C/C	C/C	C/C	C/C	C/C	A/A	C/C	C/C	C/C	C/C	C/C	C/C	A/A	A/A	A/A	C/C	C/C	C/C	C/C	C/C	C/C	A/A	C/C	C/C	C/C	A/A	A/A	A/A
AX-94720882	CAGGTCAACTTATTTGAAACCACTATCCGTGTCTT[A/G]GGAGGGCTTCTTAGTGCGTATCATTTGAGTGGTGG	1B	199573975	A	G	G/G	G/G	G/G	A/A	G/G	G/G	G/G	A/A	A/A	G/G	G/G	G/G	G/G	G/G	G/G	G/G	G/G	G/G	G/G	G/G	G/G	A/A	G/G	G/G	G/G	G/G	G/G	G/G	A/A	A/A	A/A	G/G	G/G	G/G	G/G	G/G	G/G	A/A	G/G	G/G	G/G	A/A	A/A	A/A
AX-94665889	GAAATTCTTCTGCTGTCAGATTGTTGAATATTTTA[C/T]GGTGCTGATGAATTCGTGGTTACGTTTTGTCTCCA	1B	199576934	T	C	C/C	C/C	C/C	T/T	C/C	C/C	C/C	T/T	T/T	C/C	C/C	C/C	C/C	C/C	C/C	C/C	C/C	C/C	C/C	C/C	C/C	T/T	C/C	C/C	C/C	C/C	C/C	C/C	T/C	-	T/T	C/C	C/C	C/C	C/C	C/C	C/C	T/T	C/C	C/C	C/C	T/T	T/T	T/T
AX-94399368	CTGGAGGCTCAGCGACGAGGCGGCTAACGGCGCAG[G/T]TGGAGGAGGGGCGGCGACGGAGGCGGACTACATGC	1B	200298306	T	G	T/T	T/T	T/T	G/G	T/T	T/T	T/T	G/G	G/G	T/T	T/T	T/T	T/T	T/T	T/T	T/T	T/T	T/T	T/T	T/T	T/T	G/G	T/T	T/T	T/T	-	T/T	T/T	T/T	T/T	G/G	T/T	T/T	T/T	T/T	T/T	T/T	G/G	T/T	T/T	T/T	G/G	G/G	G/G
AX-95238374	TGCTACTTCGTTGAGGCCGTGATCAAGTGCAACCT[C/T]ACATCTCTCGCTGAGGTATCGGAGCGGCTAGCAGT	1B	200299899	T	C	T/T	T/T	T/T	C/C	T/T	T/T	T/T	C/C	C/C	T/T	T/T	T/T	T/T	T/T	T/T	T/T	T/T	T/T	T/T	T/T	T/T	C/C	T/T	T/T	T/T	T/T	T/T	T/T	T/T	T/T	C/C	T/T	T/T	T/T	T/T	T/T	T/T	C/C	T/T	T/T	T/T	C/C	C/C	C/C
AX-94492463	TTGGAGCCCCGTCGAAAGGTTTGGAGGCCCAGGAA[A/G]GTAGTGTTGGGGCGTCCGTCGGCGTGAATGCGCTT	1B	200645323	A	G	G/G	G/G	G/G	G/G	A/A	A/A	G/G	G/G	G/G	G/G	G/G	G/G	A/A	G/G	G/G	G/G	G/G	G/G	G/G	G/G	G/G	G/G	G/G	G/G	A/A	G/G	G/G	G/G	A/A	G/G	G/G	A/A	G/G	G/G	G/G	G/G	A/G	G/G	G/G	A/A	G/G	G/G	G/G	G/G
AX-95084134	CCTGCTGGGATGTACTCTTCTGGGACTCTTAGTCA[C/T]GTGGAACCAGAAATAGTTGAAATAGATGGTCCTAG	1B	201756198	T	C	C/C	C/C	C/C	T/T	C/C	C/C	C/C	T/T	T/T	C/C	C/C	C/C	C/C	C/C	C/C	C/C	C/C	C/C	C/C	C/C	C/C	T/T	C/C	C/C	C/C	C/C	C/C	C/C	C/C	C/C	T/T	C/C	C/C	C/C	C/C	C/C	C/C	T/T	C/C	C/C	C/C	T/T	T/T	T/T
AX-94394551	GTGCAGATGAACCAGCAGAGGTGATTAAGAAGAAA[C/T]TGGTTATTACTGAAGAACATTTCCAGAGAGTTACA	1B	202007698	T	C	C/C	C/C	C/C	T/T	C/C	C/C	C/C	T/T	T/T	C/C	C/C	C/C	C/C	C/C	C/C	C/C	C/C	C/C	C/C	C/C	C/C	T/T	C/C	C/C	C/C	C/C	C/C	C/C	C/C	C/C	T/T	C/C	C/C	C/C	C/C	C/C	C/C	T/T	C/C	C/C	C/C	T/T	T/T	T/T
AX-95081127	CCCCGCTCTATCTCCTCTTTCTCTCACCAGAGGCG[A/C]GTGATGAATCGAGGAGAATTCCAGAGCTCCCTAGT	1B	205419355	A	C	C/C	C/C	C/C	A/A	C/C	-	C/C	A/A	A/A	C/C	C/C	C/C	C/C	-	C/C	C/C	C/C	C/C	C/C	C/C	C/C	A/A	C/C	C/C	C/C	C/C	C/C	C/C	C/C	C/C	A/A	C/C	C/C	C/C	C/C	C/C	C/C	A/A	C/C	C/C	C/C	-	A/A	A/A
AX-94925858	GAATACGTGAGCGTGATTCAAGGGAAGAGAGGCAC[C/T]ACCATAGAGATCGGGACAGGACTCGGGACAGGGAC	1B	206034771	T	C	C/C	C/C	C/C	T/T	C/C	C/C	C/C	T/T	T/T	C/C	C/C	C/C	C/C	C/C	C/C	C/C	C/C	C/C	C/C	C/C	C/C	T/T	C/C	C/C	C/C	C/C	C/C	C/C	T/T	T/T	T/T	C/C	C/C	C/C	C/C	C/C	C/C	T/T	C/C	C/C	C/C	T/T	T/T	T/T
AX-94558720	GCTGTGCTCAGCTTGAGGACGAGAATAAAATGTTG[A/C]GAGAAAATCAAGACAATGGTGATAACCCAGAAGAT	1B	206429080	A	C	C/C	C/C	C/C	A/A	C/C	C/C	C/C	A/A	A/A	C/C	C/C	C/C	C/C	C/C	C/C	C/C	C/C	C/C	C/C	C/C	C/C	A/A	C/C	C/C	C/C	C/C	C/C	C/C	A/A	A/A	A/A	C/C	C/C	C/C	C/C	C/C	C/C	A/A	C/C	C/C	C/C	A/A	A/A	A/A
AX-94470925	TTGGTACATATGCAAGCCTTCATTTGTTAATAATG[A/C]AGTTATGTAATGTTCATCAA	1B	206431304	A	C	C/C	C/C	C/C	A/A	C/C	C/C	C/C	A/A	A/A	C/C	C/C	C/C	C/C	C/C	C/C	C/C	C/C	C/C	C/C	C/C	C/C	A/A	C/C	C/C	C/C	C/C	C/C	C/C	C/C	C/C	A/A	C/C	C/C	C/C	C/C	C/C	C/C	A/A	C/C	C/C	C/C	A/A	A/A	A/A
AX-94471045	TTGGAATGAAGGGAAGTGATGAAATTTCTCTTTTT[C/G]AAATTAAACAGCACAAAGAAATGTGGCGACCATCA	1B	207267666	C	G	G/G	G/G	G/G	C/C	G/G	G/G	G/G	C/C	C/C	G/G	G/G	G/G	G/G	G/G	G/G	G/G	G/G	G/G	G/G	G/G	G/G	C/C	G/G	G/G	G/G	G/G	-	G/G	C/C	C/C	C/C	G/G	-	G/G	G/G	G/G	-	C/C	G/G	G/G	G/G	C/C	C/C	C/C
AX-94784779	GGTCATAGCCGCTTTTTCGGATCATACAGCAGTTC[C/T]GACTATGATTCTGGGCAGTACAACGAGGACATGAA	1B	209130296	T	C	T/T	T/T	T/T	C/C	T/T	T/T	T/T	C/C	C/C	T/T	T/T	T/T	T/T	T/T	T/T	T/T	T/T	T/T	T/T	T/T	T/T	C/C	T/T	T/T	T/T	T/T	T/T	T/T	-	C/C	C/C	T/T	T/T	T/T	T/T	T/T	T/T	C/C	T/T	T/T	T/T	C/C	C/C	C/C
AX-94736551	GCCACTTTTACCGCTCTTCCTTAGTACATCAAAGC[C/T]AGGCTCAAGCTTGCATTCATCGTTTCCGTTGAAGG	1B	209643182	T	C	T/T	T/T	T/T	C/C	T/T	T/T	T/T	C/C	C/C	T/T	T/T	T/T	T/T	T/T	T/T	T/T	T/T	T/T	T/T	T/T	T/T	C/C	T/T	T/T	T/T	T/T	T/T	T/T	T/T	T/T	C/C	T/T	T/T	T/T	T/T	T/T	T/T	C/C	T/T	T/T	T/T	C/C	C/C	C/C
AX-94577003	TAACAAATACATTTTCTTTTCGCTGGACAAAGTGT[C/G]TCTTGTAACCGCATAATGCGAGGAGAAAATAATAG	1B	210209035	C	G	G/G	G/G	G/G	C/C	G/G	G/G	G/G	C/C	C/C	G/G	G/G	G/G	G/G	G/G	G/G	G/G	G/G	G/G	G/G	G/G	G/G	-	G/G	G/G	G/G	G/G	G/G	G/G	G/G	G/G	C/C	G/G	G/G	G/G	G/G	G/G	G/G	C/C	G/G	G/G	G/G	C/C	C/C	C/C
AX-94530411	TTGGTAGCTGTGAAACAAGTTATCAGGACGAAAAG[C/T]GTGGAGTTCATGCCTTTCTACTTGTCATTGTTTAG	1B	210209415	T	C	C/C	C/C	C/C	-	C/C	C/C	C/C	T/C	T/C	C/C	C/C	C/C	C/C	C/C	C/C	C/C	C/C	C/C	C/C	C/C	C/C	-	C/C	C/C	C/C	C/C	C/C	C/C	C/C	C/C	T/T	C/C	C/C	C/C	C/C	C/C	C/C	T/T	C/C	C/C	C/C	T/T	T/T	T/T
AX-95096883	GGTGGGAAATACATGGAACATATCATGAGGGGGAT[C/T]GAGCTTGAGGAGTTCAACAAGGCCGTAACAGCGGC	1B	211312518	T	C	C/C	C/C	C/C	T/T	C/C	C/C	C/C	T/T	T/T	C/C	C/C	C/C	C/C	C/C	C/C	C/C	C/C	C/C	C/C	C/C	C/C	T/T	C/C	C/C	C/C	C/C	C/C	C/C	C/C	C/C	T/T	C/C	C/C	C/C	C/C	C/C	C/C	T/T	C/C	C/C	C/C	T/T	T/T	T/T
AX-94901185	AGTTTTGCTCAAATTACAGCCCTATGCTCAGTCCA[C/T]CGTGGCCAATCGCCCTTGCCCAAAATTAGCATTCA	1B	212430719	T	C	T/T	T/T	T/T	C/C	T/T	T/T	T/T	C/C	C/C	T/T	T/T	T/T	T/T	T/T	T/T	T/T	T/T	T/T	T/T	T/T	T/C	C/C	T/T	T/T	T/T	T/T	T/T	T/T	T/T	T/T	C/C	T/T	T/T	T/T	T/T	T/T	T/T	C/C	T/T	T/T	T/T	C/C	C/C	C/C
AX-94953610	GCCCTCAACCTCTATGGTGGCGTCTCCGTCATCGA[A/G]AGCCTCATGATGATCATCTCCGCTCTTGTGCCCAA	1B	213588641	A	G	G/G	G/G	G/G	A/A	G/G	G/G	G/G	A/A	A/A	G/G	G/G	G/G	G/G	G/G	G/G	G/G	G/G	G/G	G/G	G/G	G/G	A/A	G/G	G/G	G/G	G/G	G/G	G/G	A/A	A/A	A/A	G/G	G/G	G/G	G/G	G/G	G/G	A/A	G/G	G/G	G/G	A/A	A/A	A/A
AX-94857979	GCGATCCAGGCGCGTGCCTCGTGCGGCGGCTTCGT[C/T]TCGGGCTTCATGACGTTCATGTCCATCGGCGGCTT	1B	213588902	T	C	C/C	C/C	C/C	T/T	C/C	C/C	C/C	T/C	T/T	C/C	C/C	C/C	C/C	C/C	C/C	C/C	C/C	C/C	C/C	C/C	C/C	T/T	C/C	C/C	C/C	C/C	C/C	C/C	T/T	T/C	T/T	C/C	C/C	C/C	C/C	C/C	C/C	-	C/C	C/C	C/C	T/T	T/T	-
AX-94398324	GAAACCACCAGAAGACTAATTATGGAGTATGAACC[C/G]GCACATGAAGGGCTTGATGTGTTCCAAGTCCTAGC	1B	213591835	C	G	C/C	C/C	C/C	G/G	C/C	C/C	C/C	G/G	G/G	C/C	C/C	C/C	C/C	C/C	C/C	C/C	C/C	C/C	C/C	C/C	C/C	G/G	C/C	C/C	C/C	C/C	C/C	C/C	C/C	-	G/G	C/C	C/C	C/C	C/C	C/C	C/C	G/G	C/C	C/C	C/C	G/G	C/G	G/G
AX-95238595	ATACACTGGCAGCAAGACCTTTCTGTAGCCGACTT[C/T]GATCTTCAGTCAGAACTGTGGCAGGATATTTCTTA	1B	213911276	T	C	C/C	C/C	C/C	T/T	C/C	C/C	C/C	T/T	T/T	C/C	C/C	C/C	C/C	C/C	C/C	C/C	C/C	C/C	C/C	C/C	C/C	T/T	C/C	C/C	C/C	C/C	C/C	C/C	T/T	T/T	T/T	C/C	C/C	C/C	C/C	C/C	C/C	T/T	C/C	C/C	C/C	T/T	T/T	T/T
AX-94583180	TTATCAGAGTCTTCTTACTGCACCAGACTCCATCA[A/G]TGCTGATTCTTTCTTCAGCCCAAATTACCAGCACA	1B	213911344	A	G	A/A	A/A	A/A	G/G	A/A	A/A	A/A	G/G	G/G	A/A	A/A	A/A	G/G	A/A	A/A	A/A	A/A	A/A	A/A	A/A	A/A	G/G	A/A	A/A	A/A	A/A	A/A	A/A	A/A	A/A	G/G	A/A	A/A	A/A	A/A	A/A	A/A	G/G	A/A	A/A	A/A	G/G	G/G	G/G
AX-95232658	CGTCCCGCAAGGGGACACCGGCGCAGACCCAGGCG[C/T]TGAGCTTCTGCGACACCATGTACATGAACACCCAG	1B	214572209	T	C	T/T	T/T	T/T	C/C	T/T	T/T	T/T	C/C	C/C	T/T	T/T	T/T	T/T	T/T	T/T	T/T	T/T	T/T	T/T	T/T	T/T	C/C	T/T	T/T	T/T	T/T	T/T	T/T	T/T	T/T	C/C	T/T	T/T	T/T	T/T	T/T	T/T	C/C	T/T	T/T	T/T	C/C	C/C	C/C
AX-94445757	TATTCTGGATCAGAAAAGCATAATGAAGCTCAACA[A/C]TAGCTGCAGGAGCATTTACACTGGGAAGTCGCCCA	1B	216102301	A	C	A/A	A/A	A/A	C/C	A/A	A/A	A/A	C/C	C/C	A/A	A/A	A/A	A/A	A/A	A/A	A/A	A/A	A/A	A/A	A/A	A/A	C/C	A/A	A/A	A/A	A/A	A/A	A/A	A/A	A/A	C/C	A/A	A/A	A/A	A/A	A/A	A/A	C/C	A/A	A/A	A/A	C/C	C/C	C/C
AX-95630247	TATGACCATAGTCCAGTGCAATTAGAATCAAAGAA[A/C]ATGCAGATTAAAGCTACTCTTGCTGATGACAGGAT	1B	216454593	A	C	A/A	A/A	A/A	C/C	A/A	A/A	A/A	C/C	C/C	A/A	A/A	A/A	A/A	A/A	A/A	A/A	A/A	A/A	A/A	A/A	A/A	C/C	A/A	A/A	A/A	A/A	-	A/A	A/A	A/A	C/C	A/A	A/A	A/A	A/A	A/A	A/A	C/C	A/A	A/A	A/A	C/C	C/C	C/C
AX-94865405	TAGAGCTATCATGGCACAGTACATGCCACTGGACA[A/G]TCAAGGGGAGGTCCCAAATGATTCACACGAAGATC	1B	216498958	A	G	A/A	A/A	A/A	G/G	A/A	A/A	A/A	G/G	G/G	A/A	A/A	A/A	A/A	A/A	A/A	A/A	A/A	A/A	A/A	A/A	A/A	G/G	A/A	A/A	A/A	A/A	A/A	A/A	A/A	A/A	G/G	A/A	A/A	A/A	A/A	A/A	A/A	G/G	A/A	A/A	A/A	G/G	G/G	G/G
AX-94882031	GGTTTGAACAGCGTTGAAATATACAGAATGCATAC[A/C]AAGGTGAATGGCAGCATGATTTTAGAGTCTGACAT	1B	216499079	A	C	C/C	C/C	C/C	A/A	C/C	C/C	C/C	A/A	A/A	C/C	C/C	C/C	C/C	C/C	C/C	C/C	C/C	C/C	C/C	C/C	C/C	A/A	C/C	C/C	C/C	C/C	C/C	C/C	C/C	C/C	A/A	C/C	C/C	C/C	C/C	C/C	C/C	A/A	C/C	C/C	C/C	A/A	A/A	A/A
AX-94509686	GAAGATCATTCCATCCTGTTAATTCAACAAGGTGC[G/T]GTTGTCTGGAGCAGAGAGGATGGACTTGCTTCAAT	1B	217287785	T	G	T/T	T/T	T/T	G/G	T/T	T/T	T/T	G/G	G/G	T/T	T/T	T/T	T/T	T/T	T/T	T/T	T/T	T/T	T/T	T/T	T/T	G/G	T/T	T/T	T/T	T/T	T/T	T/T	T/T	T/T	G/G	T/T	T/T	T/T	T/T	T/T	T/T	G/G	T/T	T/T	T/T	G/G	G/G	G/G
AX-94548615	TGATGCTGTCAGCGGACGCATACTACACCGTGTGA[C/T]CCATCATGGTGCACAAGGCCCTGTG	1B	217289361	T	C	C/C	C/C	C/C	T/T	C/C	C/C	C/C	T/T	T/T	C/C	C/C	C/C	C/C	C/C	C/C	C/C	C/C	C/C	C/C	C/C	C/C	T/T	C/C	C/C	C/C	C/C	C/C	C/C	T/T	T/T	T/T	C/C	C/C	C/C	C/C	C/C	C/C	T/T	C/C	C/C	C/C	T/T	T/T	T/T
AX-94384299	GAAATTGAAGGAGGTGAAACAAAATCAGAAATCCT[A/G]CAGAATCTTACCGAGTTCCAGTTTTCTTGTGTTAT	1B	217563909	A	G	A/A	A/A	A/A	G/G	A/A	A/A	A/A	G/G	G/G	A/A	A/A	A/A	A/A	A/A	A/A	A/A	A/A	A/A	A/A	A/A	A/A	G/G	A/A	A/A	A/A	A/A	A/A	A/A	-	A/A	G/G	A/A	A/A	A/A	A/A	A/A	A/A	G/G	A/A	A/A	A/A	G/G	G/G	G/G
AX-94726160	TCTTTGTTGCTGTGATCCGCTGGTGGCGGGCTTGT[A/G]GACATTGCTTGCAGGGGCAATTGCATTCGCTAGAT	1B	217725250	A	G	G/G	G/G	G/G	A/A	G/G	G/G	G/G	A/A	A/A	G/G	G/G	G/G	G/G	G/G	G/G	G/G	G/G	G/G	G/G	G/G	G/G	A/A	G/G	G/G	G/G	G/G	G/G	G/G	-	-	A/A	G/G	G/G	G/G	G/G	G/G	G/G	A/A	G/G	G/G	G/G	A/A	A/A	A/A
AX-94703973	ATCTATGAACTCTATGCGGTGATAAATCATTATGG[C/T]GGTTTGGGAGGTGGTCACTATTCTGCCTATGCGAA	1B	222313111	T	C	T/T	T/T	T/T	C/C	T/T	T/T	T/T	C/C	C/C	T/T	T/T	T/T	T/T	T/T	T/T	T/T	T/T	T/T	T/T	T/T	T/T	C/C	T/T	T/T	T/T	T/T	T/T	T/T	-	-	C/C	T/T	T/T	T/T	T/T	T/T	T/T	C/C	T/T	T/T	T/T	C/C	C/C	C/C
AX-94628981	ATCTCCAGTCTTGTCGGTTTAAAAGTAGGATTCAT[C/T]TTGACAAGTAAACTCTGAAGTGTAGCTGGCTACAG	1B	222313622	T	C	C/C	C/C	C/C	T/T	C/C	C/C	C/C	T/T	T/T	C/C	C/C	C/C	C/C	C/C	C/C	C/C	C/C	C/C	C/C	C/C	C/C	T/T	C/C	C/C	C/C	C/C	C/C	C/C	T/T	T/T	T/T	C/C	C/C	C/C	C/C	C/C	C/C	T/T	C/C	C/C	C/C	T/T	T/T	T/T
AX-95102732	GACTAGTAATTATCTACTAAATTTTCCAAGGACAA[G/T]CTCGCTTCTACATTTTCATATATACCAGCTTTTGT	1B	223364592	T	G	T/T	T/T	T/T	G/G	T/T	-	T/G	G/G	G/G	-	T/T	T/T	T/T	T/T	T/T	T/T	T/T	T/G	T/T	T/T	T/T	G/G	T/T	T/T	T/T	T/T	T/G	T/T	T/T	T/T	G/G	T/T	T/T	T/T	T/G	T/T	T/T	G/G	T/T	T/T	T/T	G/G	G/G	G/G
AX-94411782	CTAGCAGATGACACTAATTATGGAAATTACACGAT[C/T]GAGAAATTCAATTTGGACCGCTACATGCGACTTGA	1B	223790895	T	C	T/T	T/T	T/T	-	T/T	T/T	T/T	C/C	C/C	-	T/T	T/T	T/T	T/T	T/T	T/T	T/T	T/T	T/T	-	T/T	C/C	T/T	T/T	T/T	T/T	T/T	T/T	C/C	C/C	C/C	T/T	T/T	T/T	T/T	T/T	T/C	C/C	T/T	T/T	T/T	C/C	C/C	C/C
AX-94730482	AGTAACAAAAGGGTCAGAGATCCATTCCACTCAGA[A/G]GAACTGCTGCAGCCAGGGATTACTGGCTGCGTCGT	1B	223800958	A	G	G/G	G/G	G/G	A/A	G/G	G/G	G/G	A/A	A/A	G/G	G/G	G/G	G/G	G/G	G/G	G/G	G/G	G/G	G/G	G/G	G/G	A/A	G/G	G/G	G/G	G/G	G/G	G/G	A/A	A/A	A/A	G/G	G/G	G/G	G/G	G/G	G/G	A/A	G/G	G/G	G/G	A/A	A/A	A/A
AX-95181859	TAGTAGCAGACGATCAGAATTTAGTAGAGGATATG[C/T]ACAGCATCGTTTCTGTTTACTTGCACTAACAAAAG	1B	223801055	T	C	C/C	C/C	C/C	T/T	C/C	C/C	C/C	T/C	T/T	C/C	C/C	C/C	C/C	C/C	C/C	C/C	C/C	C/C	C/C	C/C	C/C	-	C/C	C/C	C/C	C/C	C/C	C/C	C/C	C/C	T/T	C/C	C/C	C/C	C/C	C/C	C/C	T/T	C/C	C/C	C/C	T/T	-	T/C
AX-94551821	GTGCTGTGTGCTGTGTGCGTTTAGCCATGATCTCC[G/T]CGAGAAAGCTCAAATCTCTCGACTTTTACAGGTAC	1B	223896286	T	G	G/G	G/G	G/G	T/T	G/G	G/G	G/G	T/T	T/T	G/G	G/G	G/G	G/G	G/G	G/G	G/G	G/G	G/G	G/G	G/G	G/G	T/T	G/G	G/G	G/G	G/G	G/G	G/G	G/G	G/G	T/T	G/G	G/G	G/G	G/G	G/G	G/G	T/T	G/G	G/G	G/G	T/T	T/T	T/T
AX-95078311	GGCTTCGGTAGAACACATAATAGTGAAAATCAGGA[A/G]ATGCCAACTTTCACAGGTGGCCAGGGAGTACTCGG	1B	225786536	A	G	G/G	G/G	G/G	A/A	G/G	G/G	G/G	A/A	A/A	G/G	G/G	G/G	G/G	G/G	G/G	G/G	G/G	G/G	G/G	G/G	G/G	A/A	G/G	G/G	G/G	G/G	G/G	G/G	A/A	A/A	A/A	G/G	G/G	G/G	G/G	G/G	G/G	A/A	G/G	G/G	G/G	A/A	A/A	A/A
AX-94716446	ATCAGCATATACTTCAATTTGCAGGTGGCAGGACA[A/C]TCATTGGAGAACATCATATCCATCCATCCACAGGT	1B	225786786	A	C	C/C	C/C	C/C	A/A	C/C	C/C	C/C	A/A	A/A	C/C	C/C	C/C	C/C	C/C	C/C	C/C	C/C	C/C	C/C	C/C	C/C	A/A	C/C	C/C	C/C	C/C	C/C	C/C	-	-	A/A	C/C	C/C	C/C	C/C	C/C	C/C	A/A	C/C	C/C	C/C	A/A	A/A	A/A
AX-94385806	AAGAGGAAGAGGATGCTGACAGCAAGGAGGAAGAT[G/T]CTATAATTGAGCAGTTCATGGATACTGTGGTGATT	1B	225787212	T	G	T/T	T/T	T/T	G/G	T/T	T/T	T/T	G/G	G/G	T/T	T/T	T/T	T/T	T/T	T/T	T/T	T/T	T/T	T/T	T/T	T/T	G/G	T/T	T/T	T/T	T/T	T/T	T/T	T/T	T/T	G/G	T/T	T/T	T/T	T/T	T/T	T/T	G/G	T/T	T/T	T/T	G/G	G/G	G/G
AX-94513469	AGATTTCAGAGGAGAGTCAGGGCATGTCGGTATGA[C/T]ATAGATCAATTTACACCTAATTTCTTGTCAATCTT	1B	225799949	T	C	T/T	T/T	T/T	C/C	T/T	T/T	T/T	C/C	C/C	T/T	T/T	T/T	T/T	T/T	T/T	T/T	T/T	T/T	T/T	T/T	T/T	C/C	T/T	T/T	T/T	T/T	T/T	T/T	T/T	T/T	C/C	T/T	T/T	T/T	T/T	T/T	T/T	C/C	T/T	T/T	T/T	C/C	C/C	C/C
AX-94588258	CGAGCCGCCAATATATTGCAGTATGATCCAAACCC[A/C]AGTGTGAAGCTCTTTGAGCCGTATGTGCCCCCTCC	1B	225812934	A	C	A/A	A/A	A/A	C/C	A/A	A/A	A/A	C/C	C/C	A/A	A/A	A/A	A/A	A/A	A/A	A/A	A/A	A/A	A/A	A/A	A/A	C/C	A/A	A/A	A/A	A/A	A/A	A/A	C/C	C/C	C/C	A/A	A/A	A/A	A/A	A/A	A/A	C/C	A/A	A/A	A/A	C/C	C/C	C/C
AX-94991425	TAGTGCCAATTCAGATCGTTGAACTGGCACAGCAA[C/T]ATGCACATCAGCCATGCATTGACATTTAAGGTTTC	1B	228175569	T	C	C/C	C/C	C/C	T/T	C/C	C/C	C/C	T/T	T/T	C/C	C/C	C/C	C/C	C/C	C/C	C/C	C/C	C/C	C/C	C/C	C/C	T/T	C/C	C/C	C/C	C/C	C/C	C/C	T/C	T/C	T/T	C/C	C/C	C/C	C/C	C/C	C/C	T/T	C/C	C/C	C/C	T/T	T/T	T/T
AX-94403365	TGAATAATTTGTTGCAAGACTGAGCGGGTGTTGAG[A/G]TAACTACTGGATGAATTTGTTATTATGGCCAATGC	1B	228177847	A	G	G/G	G/G	G/G	A/A	G/G	G/G	G/G	A/A	A/A	G/G	G/G	G/G	G/G	G/G	G/G	G/G	G/G	G/G	G/G	G/G	G/G	A/A	G/G	G/G	G/G	G/G	G/G	G/G	A/A	-	A/A	G/G	G/G	G/G	G/G	G/G	G/G	A/A	G/G	G/G	G/G	A/A	A/A	A/A
AX-94426734	AGATTGGAGTGGAAAGAGGCCGGAGGTACTATGGT[C/T]GGCAGACACATGCCTAGTGCAGATTCAACATCAAA	1B	229966288	T	C	T/T	T/T	T/T	C/C	T/T	T/T	T/T	C/C	C/C	T/T	T/T	T/T	T/T	-	T/T	T/T	T/T	T/T	T/T	T/T	T/T	C/C	T/T	T/T	T/T	T/T	T/T	T/T	T/T	T/T	C/C	-	T/T	T/T	T/T	T/T	T/C	C/C	T/T	T/T	T/T	C/C	C/C	C/C
AX-94407622	GCCACTGACGGCAGGCCAATCAGATCGTCAGATGG[C/T]GCTCTGTTGGGTGGTTCAGATTACAGTAGAAAAAG	1B	230949109	T	C	C/C	C/C	C/C	T/T	C/C	C/C	C/C	T/T	T/T	C/C	C/C	C/C	C/C	C/C	C/C	C/C	C/C	C/C	C/C	C/C	C/C	T/T	C/C	C/C	C/C	C/C	C/C	C/C	T/T	T/T	T/T	C/C	C/C	C/C	C/C	C/C	C/C	T/T	C/C	C/C	C/C	T/T	T/T	T/T
AX-94882248	TGAAATGTAGACATCATACCGTAGAGAATCGGGAG[C/T]GGGAATCATCAGCAGAGCAGCTTAGTTGAACTGGT	1B	234251803	T	C	C/C	C/C	C/C	T/T	C/C	C/C	C/C	T/T	T/T	C/C	C/C	C/C	C/C	C/C	C/C	C/C	C/C	C/C	C/C	C/C	C/C	T/T	C/C	C/C	C/C	C/C	C/C	C/C	T/C	T/C	T/T	C/C	C/C	C/C	C/C	C/C	C/C	T/T	C/C	C/C	C/C	T/T	T/T	T/T
AX-95209088	CAGGTTTCCTACCGCCTTGTCCGGGACGATAACGG[A/C]AACGTCAAGCTCGATTGCCCAGCAATTGGCAAGCA	1B	236962537	A	C	C/C	C/C	C/C	A/A	C/C	C/C	C/C	A/A	A/A	C/C	C/C	C/C	C/C	C/C	C/C	C/C	C/C	C/C	C/C	C/C	C/C	A/A	C/C	C/C	C/C	C/C	C/C	C/C	A/A	A/A	A/A	C/C	C/C	C/C	C/C	C/C	C/C	A/A	C/C	C/C	C/C	A/A	A/A	A/A
AX-95182014	AGGTTTCAGACATCGTTTAAATGCAGCAAAAATAT[A/T]GCTGGTAGCTGCTAAGATAAGCTGACAATATTGCC	1B	237375654	A	T	A/A	A/A	A/A	T/T	A/A	A/A	A/A	T/T	T/T	A/A	A/A	A/A	A/A	A/A	A/A	A/A	A/A	A/A	A/A	A/A	A/A	T/T	A/A	A/A	A/A	A/A	A/A	A/A	A/T	A/T	T/T	A/A	A/A	A/A	A/A	A/A	A/A	T/T	A/A	A/A	A/A	T/T	T/T	T/T
AX-94418372	CTGTAGTTGGGAAATCGTATGTCCAATGGTAAATA[C/T]AAGAGGTCAGGTTTGGGAACATGATAGTAGTGAAT	1B	237375881	T	C	T/T	T/T	T/T	C/C	T/T	T/T	T/T	C/C	C/C	T/T	T/T	T/T	T/T	T/T	T/T	T/T	T/T	T/T	T/T	T/T	T/T	T/C	T/T	T/T	T/T	T/T	T/T	T/T	T/T	T/T	C/C	T/T	T/T	T/T	T/T	T/T	T/T	C/C	T/T	T/T	T/T	C/C	T/C	C/C
AX-94405392	CGTTTCTTTCTGAACAAGGAATATGGGAGTCTGTT[C/T]TCATCTTTAACTACTGGGCTATACCTGACTTTCAA	1B	240487440	T	C	C/C	C/C	C/C	T/T	C/C	C/C	C/C	T/T	T/T	C/C	C/C	C/C	C/C	C/C	C/C	C/C	C/C	C/C	C/C	C/C	C/C	T/T	C/C	C/C	C/C	C/C	C/C	C/C	C/C	C/C	T/T	C/C	C/C	C/C	C/C	C/C	C/C	T/T	C/C	C/C	C/C	T/T	T/T	T/T
AX-94838868	CTAACAAGACACACTTAATCTTAGCGGCCAGACTT[A/C]AAGCTCAAGCATCGCATGGTGGATCTATGGTCTGT	1B	242248054	A	C	A/A	A/A	A/A	C/C	A/A	A/A	A/A	C/C	C/C	A/A	A/A	A/A	A/A	A/A	A/A	A/A	A/A	A/A	A/A	A/A	A/A	C/C	A/A	-	A/A	A/A	A/A	A/A	A/C	A/C	C/C	A/A	A/A	A/A	A/A	A/A	A/A	C/C	A/A	A/A	A/A	C/C	C/C	C/C
AX-95075478	ACTGGACGGATCTGGAAAGAGCAGCCCAATCCGGA[G/T]GGAACCTGTATACCCAACCTTTGTAGCTGAGGCGA	1B	246768428	T	G	G/G	G/G	G/G	T/T	G/G	G/G	G/G	T/T	T/T	G/G	G/G	G/G	G/G	G/G	G/G	G/G	G/G	G/G	G/G	G/G	G/G	T/T	G/G	G/G	G/G	G/G	G/G	G/G	T/T	T/T	T/T	G/G	-	G/G	G/G	G/G	G/G	T/T	G/G	G/G	G/G	T/T	T/T	T/T
AX-94510666	GCGAAAACTGGTGTGAGGTCTCAAGACTTCTCGCA[A/G]CGGTTCTGGTACACCTTGTCCCGTGCGATCTGTGA	1B	249236323	A	G	G/G	G/G	G/G	A/A	G/G	G/G	G/G	A/A	A/A	G/G	G/G	G/G	G/G	G/G	G/G	G/G	G/G	G/G	G/G	G/G	G/G	A/A	G/G	G/G	G/G	G/G	G/G	G/G	A/A	A/A	A/A	G/G	G/G	G/G	G/G	G/G	G/G	A/A	G/G	G/G	G/G	A/A	A/A	A/A
AX-94603250	GCTTTGCTTACGTGGCAGCATATAGCTTCTTTGCC[A/C]CCCAACTTGCCTGTGATCTATTGTGGGGGCTTCAA	1B	249511842	A	C	A/A	A/A	A/A	C/C	A/A	A/A	A/A	C/C	C/C	A/A	A/A	A/A	A/A	A/A	A/A	A/A	A/A	A/A	A/A	A/A	A/A	C/C	A/A	A/A	A/A	A/A	A/A	A/A	C/C	C/C	C/C	A/A	A/A	A/A	A/A	A/A	A/A	C/C	-	A/A	A/A	C/C	C/C	C/C
AX-94432059	CAATTTGCAACAGGGAAATGCAATACTTGGAAGCA[A/G]ATGCTCGTTGTTATCTAACTGGTGTGGACGGGATT	1B	252970820	A	G	G/G	G/G	G/G	A/A	G/G	G/G	G/G	A/A	A/A	G/G	G/G	G/G	G/G	G/G	G/G	G/G	G/G	G/G	G/G	G/G	G/G	A/A	G/G	G/G	G/G	G/G	G/G	G/G	A/A	A/A	A/A	G/G	G/G	G/G	G/G	G/G	G/G	A/A	G/G	G/G	G/G	A/A	A/A	A/A
AX-94544614	AGTGCAACTCCTTACAAAGATCCTATGGCAGGTGA[A/G]AAACTAGAGATGATAACGAAGATTCGAGCCCAAAG	1B	252978640	A	G	G/G	G/G	G/G	A/A	G/G	G/G	G/G	A/A	A/A	G/G	G/G	G/G	G/G	G/G	G/G	G/G	G/G	G/G	G/G	G/G	G/G	A/A	G/G	G/G	G/G	G/G	G/G	G/G	A/A	A/A	A/A	G/G	G/G	G/G	G/G	G/G	G/G	A/A	G/G	G/G	G/G	A/A	A/A	A/A
AX-94447203	CAAGCAGTTATGGCTAGTGATTTTGCCATCGCTCA[A/G]TTTCGTTATCTTACTGATTTACTTCTTGTACATGG	1B	256206557	A	G	A/A	A/A	A/A	G/G	A/A	A/A	A/A	G/G	G/G	A/A	A/A	A/A	A/A	A/A	A/A	A/A	A/A	A/A	A/A	A/A	A/A	G/G	A/A	A/A	A/A	A/A	A/A	A/A	G/G	G/G	G/G	A/A	A/A	A/A	A/A	A/A	A/A	G/G	A/A	A/A	A/A	G/G	G/G	G/G
AX-95158976	TGCTTCAAGCTTATATGCGCTGCAATTTCCGACTT[C/T]GTCCGGTCAGCATTCTGTTAAGACTCCTGTAACTG	1B	277442543	T	C	C/C	C/C	C/C	C/C	C/C	C/C	C/C	C/C	C/C	C/C	C/C	C/C	T/T	C/C	C/C	C/C	T/T	C/C	C/C	C/C	C/C	C/C	C/C	C/C	C/C	C/C	C/C	C/C	C/C	C/C	C/C	C/C	C/C	C/C	C/C	C/C	C/C	C/C	C/C	C/C	C/C	C/C	C/C	C/C
AX-95234839	CACGGCGGAGTTCTTGATCGAGCACAGCAAGTGCC[G/T]GTGCGTGAGCGTTCAGAAGAAGGGCAAGAACGCCG	1B	280210500	T	G	T/T	T/T	T/T	T/T	T/T	T/T	T/T	T/T	T/T	T/T	T/T	T/T	G/G	T/T	T/T	T/T	G/G	T/T	T/T	T/T	T/T	T/T	G/G	T/T	T/T	T/T	T/T	T/T	T/T	T/T	T/T	T/T	T/T	T/T	T/T	T/T	-	T/T	T/T	T/T	T/T	T/T	T/T	T/T
AX-94555065	AAGAATGGATAGTCAAGTTAGCTAAGTTCTTCCGG[C/G]AAAATTCATTGGATTTTGAATAGCTGATATATATG	1B	280712203	C	G	G/G	G/G	G/G	G/G	G/G	G/G	G/G	G/G	G/G	G/G	G/G	G/G	C/C	G/G	G/G	G/G	C/C	G/G	G/G	G/G	G/G	G/G	C/C	G/G	G/G	G/G	G/G	G/G	G/G	G/G	G/G	G/G	G/G	G/G	G/G	G/G	G/G	G/G	G/G	G/G	G/G	G/G	G/G	G/G
AX-94427330	GCCGGAGGCTGTTCGGCGTATATCGCTGGAGGCAG[C/G]ACCGACAACATGTACCAAATGTTATTTTCTTCTTT	1B	281038516	C	G	G/G	G/G	G/G	G/G	G/G	G/G	G/G	G/G	G/G	G/G	G/G	G/G	C/C	G/G	G/G	G/G	C/C	G/G	G/G	G/G	G/G	G/G	C/C	G/G	G/G	G/G	G/G	G/G	G/G	G/G	G/G	G/G	G/G	G/G	G/G	G/G	G/G	G/G	G/G	G/G	G/G	G/G	G/G	G/G
AX-94526379	TAGTCACATTCTAATTCATCATCCAAAATCTTAAC[A/G]AAAAGCATGGTCCATAATGTTCACAAGGTCTTCAT	1B	282134756	A	G	A/A	A/A	A/A	A/A	A/A	A/A	A/A	A/A	A/A	A/A	A/A	A/A	G/G	A/A	A/A	A/A	G/G	A/A	A/A	A/A	A/A	A/A	G/G	A/A	A/A	A/A	A/A	A/A	A/A	A/A	A/A	A/A	A/A	A/A	A/A	A/A	A/A	A/A	A/A	A/A	A/A	A/A	A/A	A/A
AX-94545824	TTGGATTTGTTTGGGTAATATTGTAGGTGACAATG[A/G]CAAGTTGTACGTACCATTATAACTGCGTGCTTGTC	1B	282427908	A	G	A/A	A/A	A/A	A/A	A/A	A/A	A/A	A/A	A/A	A/A	A/A	A/A	G/G	A/A	A/A	A/A	G/G	A/A	A/A	A/A	A/A	A/A	G/G	A/A	A/A	A/A	A/A	A/A	A/A	A/A	A/A	A/A	A/A	A/A	A/A	A/A	A/A	A/A	A/A	A/A	A/A	A/A	A/A	A/A
AX-95260484	TTGGAGAAATTGAATCTCTGTACGTTATTGATGAT[C/T]GTTTGGATTTGTTTGGGTAATATTGTAGGTGACAA	1B	282427946	T	C	T/T	T/T	T/T	T/T	T/T	T/T	T/T	T/T	T/T	T/T	T/T	T/T	C/C	T/T	T/T	T/T	C/C	T/T	T/T	T/T	T/T	T/T	C/C	T/T	T/T	T/T	T/T	T/T	T/T	T/T	T/T	T/T	T/T	T/T	T/T	T/T	T/T	T/T	T/T	T/T	T/T	T/T	T/T	T/T
AX-94910851	TTGAAGCGGCACACCATATCCGGTACCATCTACAG[G/T]TGCTAGGCCCATGATCTTGTTAGCATAGAGTTCCA	1B	285339045	T	G	G/G	G/G	G/G	G/G	G/G	G/G	G/G	G/G	G/G	G/G	G/G	G/G	T/T	G/G	G/G	G/G	T/T	G/G	G/G	G/G	G/G	G/G	T/T	G/G	-	G/G	G/G	G/G	G/G	G/G	G/G	G/G	G/G	G/G	G/G	G/G	G/G	G/G	G/G	G/G	G/G	G/G	G/G	G/G
AX-95194781	TGTCATTCTACCTGATGCGCGTTTTACAGTGCGGT[C/T]TGTATCCAGTTGCTTTTTCTACGCATTTGCCCTTC	1B	286708023	T	C	C/C	C/C	C/C	C/C	C/C	C/C	C/C	C/C	C/C	C/C	C/C	C/C	T/T	C/C	C/C	C/C	T/T	C/C	C/C	C/C	C/C	C/C	T/T	C/C	C/C	C/C	C/C	C/C	C/C	C/C	C/C	C/C	C/C	C/C	C/C	C/C	C/C	C/C	C/C	C/C	C/C	C/C	C/C	C/C
AX-94893742	CTGACGATGAACACAACCTCTTCTGCAAGCTGTTC[C/T]GTTGGAGGATCCAGCCGCTGGTCCAGTATGTCCTT	1B	297060795	T	C	T/T	T/T	T/T	T/T	C/C	C/C	T/T	T/T	T/T	T/T	T/T	T/T	C/C	T/C	T/T	T/T	T/T	T/T	T/T	T/T	T/T	T/T	-	T/T	C/C	T/T	T/T	C/C	T/T	T/T	T/T	T/T	T/T	T/T	T/T	C/C	T/T	T/T	C/C	T/T	T/T	T/T	T/T	T/T
AX-94432711	TTTGCCCTAATGGCGACTTAAGTTATGATTCGCTC[A/T]AATGGCAGATTATGTGAAGAACTGCTGCTGTTGCA	1B	304177689	A	T	A/A	A/A	A/A	A/A	T/T	T/T	A/A	A/A	A/A	A/A	A/A	A/A	T/T	A/A	A/A	A/A	A/A	A/A	A/A	A/A	A/A	A/A	T/T	A/A	A/A	A/A	A/A	-	A/A	A/A	A/A	A/A	A/A	A/A	A/A	T/T	A/A	A/A	T/T	A/A	A/A	A/A	A/A	A/A
AX-94598425	ATCACATGGTGAAAAATGACGATCTGCATCCACTT[A/G]GTACTTGAAAAATAAACCTTTGGGGAGGTGCTGCT	1B	305174669	A	G	A/A	A/A	A/A	A/A	G/G	G/G	A/A	A/A	A/A	A/A	A/A	A/A	A/A	A/A	A/A	A/A	A/A	A/A	A/A	A/A	A/A	A/A	A/A	A/A	A/A	A/A	A/A	G/G	A/A	A/A	A/A	A/A	A/A	A/A	A/A	G/G	A/A	A/A	G/G	A/A	A/A	A/A	A/A	A/A
AX-94839014	GACATCAAGGACATACTTAATATTTGGCAG[A/G]TGTTTACATAAAAAGAATTGGCGGCCACCTCAATT	1B	306067959	A	G	G/G	G/G	G/G	G/G	A/A	A/A	G/G	G/G	G/G	G/G	G/G	G/G	A/A	G/G	G/G	G/G	G/G	G/G	G/G	G/G	G/G	G/G	A/A	G/G	G/G	G/G	G/G	A/A	G/G	G/G	G/G	G/G	G/G	G/G	G/G	A/A	G/G	G/G	A/G	G/G	G/G	G/G	G/G	G/G
AX-94470833	TTTGTTTCCATGGGTGTGTACTCTGATGGTTCATA[C/T]GGTGTGCCTGCTGGTCTTATCTACTCCTTCCCAGT	1B	307428054	T	C	T/T	T/T	T/T	T/T	C/C	C/C	T/T	T/T	T/T	T/T	T/T	T/T	T/T	T/T	T/T	T/T	T/T	T/T	T/T	T/T	T/T	T/T	T/T	T/T	T/T	T/T	T/T	C/C	T/T	T/T	T/T	T/T	T/T	T/T	T/T	C/C	T/T	T/T	C/C	T/T	T/T	T/T	T/T	T/T
AX-95000543	TGGTATAGCAGCATCAGTATCTATTCTTTCCCCTT[C/T]GGGGTTTCTCCTACAATGATGAGAATTGCTCGATG	1B	309490839	T	C	T/T	T/T	T/T	T/T	C/C	C/C	T/T	T/T	T/T	T/T	T/T	T/T	T/T	T/T	T/T	T/T	T/T	T/T	T/T	T/T	T/T	T/T	T/T	T/T	T/T	T/T	T/T	C/C	T/T	T/T	T/T	T/T	T/T	T/T	T/T	C/C	T/T	T/T	C/C	T/T	T/T	T/T	T/T	T/T
AX-94503906	TTCTTCAAGAGCATCTCAGTGCGGTTCATGAACTC[C/G]TAGTAACCTCTGTTTCTGAGGAGTTATTTTTGTTG	1B	310148240	C	G	G/G	G/G	G/G	G/G	C/C	C/C	G/G	G/G	G/G	G/G	G/G	G/G	C/G	G/G	G/G	G/G	G/G	G/G	G/G	G/G	G/G	G/G	C/G	G/G	G/G	G/G	G/G	C/C	G/G	G/G	G/G	G/G	G/G	G/G	G/G	C/C	G/G	G/G	C/G	G/G	G/G	G/G	G/G	G/G
AX-94511257	AAAGTTTTAGTGAGACTTTCATTTGGAATCAGCGG[A/G]CCCAAAGAAGTGGCCATGAAGCTAGCAGTCAGATC	1B	314738389	A	G	A/A	A/A	A/A	A/A	G/G	G/G	A/A	A/A	A/A	A/A	A/A	A/A	A/A	A/A	A/A	A/A	A/A	A/A	A/A	A/A	A/A	A/A	A/A	A/A	A/A	A/A	A/A	G/G	A/A	A/A	A/A	A/A	A/A	A/A	A/A	G/G	A/A	A/A	G/G	A/A	A/A	A/A	A/A	A/A
AX-95240019	TAAACACCACTGGCGAACGCATCACAAGTCCACAA[C/T]CGCCACGGTTTCAATCACTTGTTACTTCTCCATTA	1B	315528075	T	C	C/C	C/C	C/C	C/C	T/T	T/T	C/C	C/C	C/C	C/C	C/C	C/C	C/C	C/C	C/C	C/C	C/C	C/C	C/C	C/C	C/C	C/C	C/C	C/C	C/C	C/C	C/C	T/T	C/C	C/C	C/C	C/C	C/C	C/C	C/C	T/T	C/C	C/C	T/T	C/C	C/C	C/C	C/C	C/C
AX-94675339	GAATCACACAAGGTTGAAATGGGCGCCTAGTCCAA[A/G]TACAGCTAAAGAAGGAAAAGTATGAAGAAACAGTT	1B	315528205	A	G	G/G	G/G	G/G	G/G	A/A	A/A	G/G	G/G	G/G	G/G	G/G	G/G	A/A	G/G	G/G	G/G	G/G	G/G	G/G	G/G	G/G	G/G	A/A	G/G	G/G	G/G	G/G	A/A	G/G	G/G	G/G	G/G	G/G	G/G	G/G	A/A	G/G	G/G	-	G/G	G/G	G/G	G/G	G/G
AX-95016157	GTAATATCACTGGTGCAACAACCGCCATCCTGCTT[A/G]CCAGCCGATTCACAATCAAGCTGTGCTTCATTGTT	1B	315530834	A	G	G/G	G/G	G/G	G/G	A/A	A/A	G/G	G/G	G/G	G/G	G/G	G/G	G/G	G/G	G/G	G/G	G/G	G/G	G/G	G/G	G/G	G/G	G/G	G/G	G/G	G/G	G/G	A/A	G/G	G/G	G/G	G/G	G/G	G/G	G/G	A/A	G/G	G/G	A/A	G/G	G/G	G/G	G/G	G/G
AX-95097722	GCAAGGTCTAAGGCATTGGTTGAAGCTGGTTTATT[C/T]ATCGGTACCCGGTTAGCTTAGTGTAATGTTCAAAG	1B	316757130	T	C	T/T	T/T	T/T	T/T	C/C	C/C	T/T	T/T	T/T	T/T	T/T	T/T	T/T	T/T	T/T	T/T	T/T	T/T	T/T	T/T	T/T	T/T	T/T	T/T	T/T	T/T	T/T	C/C	T/T	T/T	T/T	T/T	T/T	T/T	T/T	C/C	T/T	T/T	C/C	T/T	T/T	T/T	T/T	T/T
AX-95201911	GTTGAAGTGCTGAACTGCATACACTGGCAGCCTGG[G/T]AGCATTGTTATGCTGATTAGCTGGTTCCACGCATG	1B	317363279	T	G	T/T	T/T	T/T	T/T	G/G	G/G	T/T	T/T	T/T	T/T	T/T	T/T	T/T	T/T	T/T	T/T	T/T	T/T	T/T	T/T	T/T	T/T	T/T	T/T	T/T	T/T	T/T	G/G	T/T	T/T	T/T	T/T	T/T	T/T	T/T	G/G	T/T	T/T	-	T/T	T/T	T/T	T/T	T/T
AX-94580851	TCACAGCATAAGTGCGCATCAAGAGCGTATTCACA[C/T]GGAGGGCACAACACTACTACGGCCCAACTACACAT	1B	317916847	T	C	T/T	T/T	T/T	T/T	C/C	T/T	T/T	T/T	T/T	T/T	T/T	T/T	C/C	T/T	T/T	T/T	T/T	T/T	T/T	T/T	T/T	T/T	C/C	T/T	-	T/T	T/T	C/C	T/T	T/T	T/T	T/T	T/C	T/C	T/T	T/T	T/T	-	C/C	T/T	T/T	T/T	T/T	T/T
AX-94681694	TGCGTCCTCTATTTCCTTTGTCCAAGACCACTGAC[A/G]TGAAGCTATTTGCTGCTATATTGTCTGGTCGCTTG	1B	324339017	A	G	G/G	G/G	G/G	G/G	A/A	G/G	G/G	G/G	G/G	G/G	G/G	G/G	A/A	G/G	G/G	G/G	G/G	G/G	G/G	G/G	G/G	G/G	A/A	G/G	G/G	G/G	G/G	A/A	G/G	G/G	G/G	A/A	A/G	G/G	G/G	G/G	G/G	G/G	A/A	A/A	G/G	G/G	G/G	G/G
AX-94736951	AAGGCGATGGAGGAGATGTGGCAGAAGCAGATGCG[A/G]TCGCTGCAGTCGAGCCTGTCGGTGGCGAAGAAGAG	1B	325816833	A	G	A/A	A/A	A/A	A/A	G/G	G/G	A/A	A/A	A/A	A/A	A/A	A/A	G/G	A/A	A/A	A/A	A/A	A/A	A/A	A/A	A/A	A/A	G/G	A/A	A/A	A/A	A/A	G/G	A/A	A/A	A/A	G/G	A/A	A/A	A/A	A/A	G/G	A/A	G/G	G/G	A/A	A/A	A/A	A/A
AX-94616791	AGTCAGGCTAGCGCGGGCGAGCTGAGACATCTTGC[C/G]GGAGTTTTCCCTTTACGCCGCTGCCGTGCTGTGTG	1B	325818505	C	G	G/G	G/G	G/G	G/G	C/C	C/C	G/G	G/G	G/G	G/G	G/G	G/G	C/C	G/G	G/G	G/G	G/G	G/G	G/G	G/G	G/G	G/G	C/C	G/G	G/G	G/G	G/G	C/C	G/G	G/G	G/G	C/C	G/G	G/G	G/G	G/G	C/C	G/G	C/C	C/C	G/G	G/G	G/G	G/G
AX-95171339	GGGCGAGCTGAGACATCTTGCCGGAGTTTTCCCTT[C/T]ACGCCGCTGCCGTGCTGTGTGTGTCGTGGATGGTT	1B	325818519	T	C	T/T	T/T	T/T	T/T	C/C	T/T	T/T	T/T	T/T	T/T	T/T	T/T	C/C	T/T	T/T	T/T	T/T	T/T	T/T	T/T	T/T	T/T	C/C	T/T	T/T	T/T	T/T	C/C	T/T	T/T	T/T	C/C	T/T	T/T	T/T	T/T	T/T	T/T	C/C	C/C	T/T	T/T	T/T	T/T
AX-95106542	CGCAGATGGCCAGATTTGTCGCGTTGCCGATCTAG[C/G]AGTGCCCAACTCCGGTGATTTCCAGTTGGACTGAA	1B	326015551	C	G	C/C	C/C	C/C	C/C	G/G	C/C	C/C	C/C	C/C	C/C	C/C	C/C	-	C/C	C/C	C/C	C/C	C/C	C/C	C/C	C/C	C/C	C/C	C/C	C/C	C/C	C/C	G/G	C/C	C/C	C/C	C/C	C/C	C/C	C/C	C/C	C/C	C/C	G/G	C/C	C/C	G/G	C/C	G/G
AX-94635647	TCATGATGCACATGAATATGAATCAGCCTTTAATC[C/T]CCAACGCATCATTCAGCTACCCTGTCCAACAAGAT	1B	327842901	T	C	T/T	T/T	T/T	T/T	T/T	C/C	T/T	T/T	T/T	T/T	T/T	T/T	C/C	T/T	T/T	T/T	T/T	T/T	T/T	T/T	T/T	T/T	C/C	T/T	C/C	T/T	T/T	T/T	T/T	T/T	T/T	C/C	T/T	T/T	T/T	T/T	C/C	T/T	T/T	C/C	T/T	T/T	T/T	T/T
AX-95653365	GGTACTCAAGACAAGCAGCAAGTGATGCCTAATTC[A/G]CCTTTCATGTTCTCTCCAATGCATCCTCATCAGCA	1B	327842977	A	G	G/G	G/G	G/G	G/G	G/G	A/A	G/G	G/G	G/G	G/G	G/G	G/G	A/A	G/G	G/G	G/G	G/G	G/G	G/G	G/G	G/G	G/G	A/A	G/G	A/A	G/G	G/G	G/G	G/G	G/G	G/G	A/A	G/G	G/G	G/G	G/G	-	G/G	G/G	A/A	G/G	G/G	G/G	G/G
AX-94554649	CAGGGGGGAGCCAGGCCAGCTTTGGGATGCAGGCC[G/T]GCACGCTCACCAAGCGATCGTTCGTCAACATGTCG	1B	327959514	T	G	G/G	G/G	G/G	G/G	G/G	T/T	G/G	G/G	G/G	G/G	G/G	G/G	T/T	G/G	G/G	G/G	G/G	G/G	G/G	G/G	G/G	G/G	T/T	G/G	T/T	G/G	G/G	G/G	G/G	G/G	G/G	T/T	G/G	G/G	G/G	G/G	T/T	G/G	G/G	T/T	G/G	G/G	G/G	G/G
AX-94707291	AATTTTTTGACAGTCTCTTACTTCTCGCCTATAAT[A/G]CTCTTGTAATTAACCATATAGATGGCAACCAATGT	1B	328642475	A	G	-	A/A	A/A	A/A	G/G	G/G	A/A	A/A	A/A	A/A	A/A	A/A	G/G	A/A	A/A	A/A	A/A	A/A	A/A	A/A	A/A	A/A	A/A	A/A	G/G	A/A	A/A	G/G	A/A	A/A	A/A	A/A	A/A	A/A	A/A	G/G	G/G	A/A	G/G	A/A	A/A	G/G	A/A	-
AX-94427201	AAGTACGACAACTGCAACAACGGCGACACGAAGCC[C/G]CTGCAGAGGTACCCTGACATGAGCAAGGCTCTGAT	1B	328942671	C	G	G/G	C/C	C/C	C/C	G/G	G/G	C/C	C/C	C/C	C/C	C/C	C/C	G/G	C/C	C/C	C/C	C/C	C/C	C/C	C/C	C/C	C/C	G/G	C/C	G/G	C/C	C/C	C/C	C/C	C/C	C/C	G/G	C/C	C/C	C/C	G/G	G/G	C/C	-	G/G	C/C	C/C	C/C	C/C
AX-95120826	ATTCTCGGGAAGAACGTGCAGCAGCTGTGGAAGGA[C/T]TACAAAGCCAAGTTTAGAGGCTGAACGCACATAAG	1B	329960292	T	C	T/T	C/C	C/C	C/C	C/C	C/C	C/C	C/C	C/C	C/C	C/C	C/C	C/C	T/C	C/C	C/C	C/C	C/C	C/C	C/C	C/C	C/C	T/T	C/C	T/T	C/C	C/C	C/C	C/C	C/C	C/C	T/T	C/C	C/C	C/C	T/T	C/C	C/C	C/C	T/T	C/C	C/C	C/C	C/C
AX-94915302	TCCACTACTTCCGTTCTCGCTGACCCCAGCCCAAC[A/G]CAGCACCCGCTATGGCTGGATCCCGCGATGCCTCG	1B	333207358	A	G	G/G	G/G	G/G	G/G	A/A	A/A	G/G	G/G	G/G	G/G	G/G	G/G	A/A	G/G	G/G	G/G	G/G	G/G	G/G	G/G	G/G	G/G	G/G	G/G	-	G/G	G/G	G/G	G/G	G/G	G/G	G/G	G/G	G/G	G/G	G/G	G/G	G/G	A/A	G/G	G/G	G/G	G/G	G/G
AX-94433968	AGTTAGCTGGGTGAGTACTTGGGCTAGAGTGTGGA[C/G]TGTGCTCTGTTCGTCGCTGTTCGTTCTGACGGACA	1B	333323535	C	G	G/G	G/G	G/G	G/G	C/C	C/C	G/G	G/G	G/G	G/G	G/G	G/G	C/C	G/G	G/G	G/G	G/G	G/G	G/G	G/G	G/G	G/G	G/G	G/G	C/C	G/G	G/G	G/G	G/G	G/G	G/G	G/G	G/G	G/G	G/G	G/G	C/C	G/G	C/C	G/G	G/G	G/G	G/G	G/G
AX-94395709	CAGATCTTCTTCATCACATTTCACAGGAAACGAAC[A/C]AGGCAGGCGCAACTCGGCGCTCTACCAACAGCAAA	1B	334549429	A	C	A/A	C/C	C/C	C/C	A/A	A/A	C/C	C/C	C/C	C/C	C/C	C/C	A/A	C/C	C/C	C/C	C/C	C/C	C/C	C/C	C/C	C/C	C/C	C/C	C/C	C/C	C/C	C/C	C/C	C/C	C/C	A/A	C/C	C/C	C/C	A/A	A/A	C/C	A/A	A/A	C/C	C/C	C/C	C/C
AX-94478669	GGCCACTCTCTCGGAGTAGCTGGTATTTTGGTGCT[A/G]TATCGTTGTCTTATGGTGTTTCGAGCATCTGTCCT	1B	336210225	A	G	A/A	G/G	G/G	G/G	A/A	A/A	G/G	G/G	G/G	G/G	G/G	G/G	A/A	G/G	G/G	G/G	G/G	G/G	G/G	G/G	G/G	G/G	G/G	G/G	G/G	G/G	G/G	G/G	A/A	G/G	G/G	A/A	G/G	G/G	G/G	A/A	A/A	G/G	A/G	A/A	G/G	G/G	G/G	G/G
AX-95222999	GACCTAACAAATGTGCTAATGAGCCTAGAACATTT[A/C]ATGGAGCAAAAGAATGTTGAAGCAGCCGAGGAGAT	1B	336352530	A	C	C/C	A/A	A/A	A/A	A/A	A/A	A/A	A/A	A/A	A/A	A/A	A/A	A/A	A/A	A/A	A/A	A/A	A/A	A/A	A/A	A/A	A/A	A/A	A/A	A/A	A/A	A/A	A/A	C/C	A/A	A/A	C/C	A/A	A/A	A/A	C/C	C/C	A/A	A/A	C/C	A/A	A/A	A/A	A/A
AX-94494744	CGGTATTGCAGTACCTGAAAAGAAGAGGAAGTTAA[G/T]GTGATGAAGTTATCAGTTTGATAGATATGTTATGC	1B	338880954	T	G	T/T	G/G	G/G	G/G	T/T	T/T	G/G	G/G	G/G	G/G	G/G	G/G	T/T	G/G	G/G	G/G	G/G	G/G	G/G	G/G	G/G	G/G	G/G	G/G	T/T	G/G	G/G	G/G	T/T	G/G	G/G	T/T	G/G	G/G	G/G	T/T	T/G	G/G	T/G	T/T	G/G	G/G	G/G	G/G
AX-94895459	AGTGCAAGCTGCTCCATTTGCATCTCAAGATCCTC[A/G]CGGTCTTTCTTGTACAGCTCGATTTCATCACTCAG	1B	340372928	A	G	A/A	G/G	G/G	G/G	A/A	A/A	-	G/G	G/G	G/G	G/G	G/G	A/A	G/G	G/G	G/G	G/G	G/G	G/G	G/G	G/G	G/G	G/G	G/G	A/A	G/G	G/G	G/G	A/A	G/G	G/G	A/A	G/G	G/G	G/G	A/A	A/A	G/G	A/A	A/A	G/G	G/G	G/G	G/G
AX-95199881	TGTAATCTGTACCAGCACGTTGGACATGGGGATAT[A/G]GTGCTGGTGCGCTGTTATTGTTAGTCGGTAAAATG	1B	341931586	A	G	G/G	A/A	A/A	A/A	A/A	A/A	A/A	A/A	A/A	A/A	A/A	A/A	A/A	A/A	A/A	A/A	A/A	A/A	A/A	A/A	A/A	A/A	A/A	A/A	G/G	A/A	A/A	A/A	G/G	A/A	A/A	G/G	A/A	A/A	A/A	G/G	G/G	A/A	A/A	G/G	A/A	A/A	A/A	A/A
AX-94387938	TATAGAGCACCAGCAGGATGAAAATATGTATACCG[C/T]AAATATCATACCACAGCTGCACTTGATCTGTGCAA	1B	342647895	T	C	C/C	T/T	T/T	T/T	T/T	T/T	T/T	T/T	T/T	T/T	T/T	T/T	T/T	T/T	T/T	T/T	T/T	T/T	T/T	T/T	T/T	T/T	T/T	T/T	C/C	T/T	T/T	T/T	C/C	T/T	T/T	C/C	T/T	T/T	T/T	C/C	C/C	T/T	T/T	C/C	T/T	T/T	T/T	T/T
AX-94451305	GCACCACATGGTGGCAAGATTTCGCCGATCATTGC[A/G]TGGCAGTGCTCCTGTGGGTGAGAAGATTGTAATTA	1B	344044115	A	G	A/A	A/A	A/A	A/A	G/G	G/G	A/A	A/A	A/A	A/A	A/A	A/A	G/G	A/A	A/A	A/A	A/A	A/A	A/A	A/A	A/A	A/A	A/A	A/A	G/G	A/A	A/A	A/A	A/A	A/A	A/A	A/A	A/A	A/A	A/A	A/A	A/A	A/A	G/G	A/A	A/A	A/A	A/A	A/A
AX-94997235	AAGCGCATGATGGCATGACGGCGTGCAGTTCCCTG[G/T]CGCGTGGGTGCTGTACAGTGCAGTGCACCTGGACT	1B	346290627	T	G	T/T	T/T	T/T	T/T	G/G	G/G	T/T	T/T	T/T	T/T	T/T	T/T	G/G	T/T	T/T	T/T	T/T	T/T	T/T	T/T	T/T	T/T	T/T	T/T	G/G	T/T	T/T	T/T	T/T	T/T	T/T	T/T	T/T	T/T	T/T	T/T	T/T	T/T	G/G	T/T	T/T	T/T	T/T	T/T
AX-94749797	CAACCCTGAGTTCCTCGCATAGGGCACGGACTGAA[A/T]CCGGCGTGTGGATCCAAGGCATGCCGCCCCTCCTC	1B	347021427	A	T	T/T	T/T	T/T	T/T	A/A	A/A	T/T	T/T	T/T	T/T	T/T	T/T	A/A	T/T	T/T	T/T	T/T	T/T	T/T	T/T	T/T	T/T	T/T	T/T	A/A	T/T	T/T	T/T	T/T	T/T	T/T	T/T	T/T	T/T	T/T	T/T	T/T	T/T	A/A	T/T	T/T	T/T	T/T	T/T
AX-94522784	ATCAGTACTCCGAATTTCACACCCTCAAAAGAAAA[A/G]AAAAACAGATCGCGGACCCAATAACAGGCCCAGCT	1B	348416217	A	G	G/G	G/G	G/G	G/G	A/A	A/A	G/G	G/G	G/G	G/G	G/G	G/G	A/A	G/G	G/G	G/G	G/G	G/G	G/G	G/G	G/G	G/G	G/G	G/G	A/A	G/G	G/G	G/G	G/G	G/G	G/G	G/G	G/G	G/G	G/G	G/G	G/G	G/G	A/A	G/G	G/G	G/G	G/G	G/G
AX-94867242	AGCTGCAGCCGCAATGGCCCGCAGCCTTGGACATG[A/G]TGACTATGCTGACAGGTGCATGGTGAAAATTTGCG	1B	370034296	A	G	G/G	G/G	G/G	G/G	A/A	G/G	G/G	G/G	G/G	G/G	G/G	G/G	G/G	G/G	G/G	G/G	G/G	G/G	G/G	G/G	G/G	G/G	G/G	G/G	G/G	G/G	G/G	G/G	A/A	G/G	G/G	A/A	G/G	G/G	G/G	A/A	G/G	G/G	G/G	A/A	G/G	G/G	G/G	G/G
AX-95204565	AAAGGATTAGATGAGGATGGTGCTTCCAAAGCGGG[A/C]AGCTACAGTAGCAGTGGTAGTGACAGTGACAATGG	1B	375815971	A	C	C/C	C/C	C/C	C/C	A/A	C/C	C/C	C/C	C/C	C/C	C/C	C/C	C/C	C/C	C/C	C/C	C/C	C/C	C/C	C/C	C/C	C/C	C/C	C/C	C/C	C/C	C/C	C/C	A/A	C/C	C/C	A/A	C/C	C/C	C/C	A/A	C/C	C/C	C/C	A/A	C/C	C/C	C/C	C/C
AX-95004985	GATATCATCATCAGTAAATCTACCTGAACAGATCG[C/T]CATATTCGGGCAGAAGTTCAGCCTGGGGCCTGTTA	1B	378399093	T	C	T/T	T/T	T/T	T/T	C/C	T/T	T/T	T/T	T/T	T/T	T/T	T/T	C/C	T/T	T/T	T/T	T/T	T/T	T/T	T/T	T/T	T/T	T/T	T/T	T/T	T/T	T/T	T/T	C/C	T/T	T/T	C/C	T/T	T/T	T/T	C/C	T/T	T/T	T/T	C/C	T/T	T/T	T/T	T/T
AX-94674294	AATTTTTGTGAACACGTCAAAGTTCTGAATCAGGC[G/T]ATGTTCAACACCCAAAACCCACGCAATTCCTCCTT	1B	379387775	T	G	T/T	T/T	T/T	T/T	G/G	T/T	T/T	T/T	T/T	T/T	T/T	T/T	G/G	T/T	T/T	T/T	T/T	T/T	T/T	T/T	T/T	T/T	T/T	T/T	T/T	T/T	T/T	T/T	G/G	T/T	T/T	G/G	T/T	T/T	T/T	G/G	T/T	T/T	T/T	G/G	T/T	T/T	T/T	T/T
AX-95210470	GATCAGTGGCGCGGAAGTTAGCCGCAAGATGTCCA[C/T]CGGCGTCACTAGCATGAGTTTCAAGATGAAGGAGT	1B	380885653	T	C	T/T	T/T	T/T	T/T	C/C	T/T	T/T	T/T	T/T	T/T	T/T	T/T	C/C	T/T	T/T	T/T	T/T	T/T	T/T	T/T	T/T	T/T	T/T	T/T	T/T	T/T	T/T	T/T	C/C	T/T	T/T	C/C	T/T	T/T	T/T	C/C	T/T	T/T	T/T	C/C	T/T	T/T	T/T	T/T
AX-95629988	CTTTGATGTCGTCACAGTTAGGATGAGGCTGCGAC[A/G]GCGGCCCTGCAGACCCTGTAAGTTGTTGAAGTGGC	1B	380887618	A	G	G/G	G/G	G/G	G/G	A/A	G/G	G/G	G/G	G/G	G/G	G/G	G/G	A/A	G/G	G/G	G/G	G/G	G/G	G/G	G/G	G/G	G/G	G/G	G/G	G/G	G/G	G/G	G/G	A/A	G/G	G/G	A/A	G/G	G/G	G/G	A/A	G/G	G/G	G/G	A/A	G/G	G/G	G/G	G/G
AX-94515082	ATGCTTTTCTCACTTCCCATGATTGCCTTGTTCTT[C/T]AGGCCGGCCATTGAGTGTGTGATGCAAGGGTCTGA	1B	383002011	T	C	T/T	T/T	T/T	-	C/C	C/C	T/T	T/T	T/T	T/T	T/T	T/T	C/C	T/T	T/T	T/T	T/T	T/T	T/T	T/T	T/T	T/T	T/T	T/T	T/T	T/T	T/T	T/T	C/C	T/T	T/T	C/C	-	T/T	T/T	C/C	T/T	T/T	T/T	C/C	T/T	T/T	T/T	T/T
AX-94628754	GGAGTGGGTCTATCACATGTTACAAGCGTTCAACA[C/G]CGGCAACCTAGCTCTCTACCAAGAGCTTTGTGGGG	1B	383802191	C	G	G/G	G/G	G/G	G/G	C/C	C/C	G/G	G/G	G/G	G/G	G/G	G/G	C/C	G/G	G/G	G/G	G/G	G/G	G/G	G/G	G/G	G/G	G/G	G/G	G/G	G/G	G/G	G/G	C/C	G/G	G/G	C/C	G/G	G/G	G/G	C/C	G/G	G/G	G/G	C/C	G/G	G/G	G/G	G/G
AX-94466262	ACGTACGAATGCAATTGGCCTTGGTACCCTGACTT[G/T]AATTCTTTTTAGTTCATTTGGTTGAACAATGTGGT	1B	385162608	T	G	G/G	G/G	G/G	G/G	T/T	T/T	G/G	G/G	G/G	G/G	G/G	G/G	T/T	G/G	G/G	G/G	G/G	G/G	G/G	G/G	G/G	G/G	G/G	G/G	G/G	G/G	G/G	G/G	T/T	G/G	G/G	T/T	G/G	G/G	G/G	T/T	G/G	G/G	G/G	T/T	G/G	G/G	G/G	G/G
AX-95144818	GCGGTGTTTGTTGCATCATTTAAAAAGAGAAAAGT[A/G]GAGGTTCCTGCTGATAGCTCAATATTGTTTGATGG	1B	385646626	A	G	A/A	A/A	A/A	A/A	G/G	G/G	A/A	A/A	A/A	A/A	A/A	A/A	A/A	A/A	A/A	A/A	A/A	A/A	A/A	A/A	A/A	A/A	A/A	A/A	G/G	A/A	A/A	A/A	G/G	A/A	A/A	G/G	A/A	A/A	A/A	G/G	A/A	A/A	A/A	G/G	A/A	A/A	-	A/A
AX-94382472	ATTTGGTGTCATGGCGTAGCTGTTGTGTTTTGCAT[C/T]TGACCAAGCAAATGAAAGCACATGGAACATACAAC	1B	387306154	T	C	C/C	C/C	C/C	C/C	T/T	T/T	C/C	C/C	C/C	C/C	C/C	C/C	C/C	C/C	C/C	C/C	C/C	C/C	C/C	C/C	C/C	C/C	C/C	C/C	T/T	C/C	C/C	C/C	T/C	C/C	C/C	T/T	C/C	C/C	C/C	T/T	C/C	C/C	C/C	T/T	C/C	C/C	C/C	C/C
AX-94542855	TACAGGTGACTCACCAAACTTTACCTCCCCTGGTT[C/T]TTCCGCAAAGAAAAAGAATCAACTGTTGTGTGATC	1B	388010934	T	C	T/T	T/T	T/T	T/T	C/C	C/C	T/T	T/T	T/T	T/T	T/T	T/T	T/T	T/T	T/T	T/T	T/T	T/T	T/T	T/T	T/T	T/T	T/T	T/T	T/T	T/T	T/T	T/T	C/C	T/T	T/T	C/C	T/T	T/T	T/T	C/C	T/T	T/T	T/T	C/C	T/T	T/T	T/T	T/T
AX-95189492	ATTATATTAGATGCTATGCTCAAATATATAGTACA[G/T]ATTGATATACAGTAATTGCACGTCTCCGTTTTGAG	1B	389736310	T	G	T/T	T/T	T/T	T/T	G/G	G/G	T/T	T/T	T/T	T/T	T/T	T/T	T/T	T/T	T/T	T/T	T/T	T/T	T/T	T/T	T/T	T/T	T/T	T/T	G/G	T/T	T/T	T/T	G/G	T/T	T/T	G/G	T/T	T/T	T/T	G/G	T/T	T/T	T/T	G/G	T/T	T/T	T/T	T/T
AX-94711346	GGATAAGTCATGGGAGATACTGGATCAAGAAGCAA[C/T]GGCTCTGAAATCCAAAAACTCATCTATCAATGAAG	1B	390713021	T	C	C/C	C/C	C/C	C/C	T/T	T/T	C/C	C/C	C/C	C/C	C/C	C/C	T/T	C/C	C/C	C/C	C/C	C/C	C/C	C/C	C/C	C/C	C/C	C/C	C/C	C/C	C/C	C/C	T/T	C/C	C/C	T/T	C/C	C/C	C/C	T/T	C/C	C/C	C/C	T/T	C/C	C/C	C/C	C/C
AX-94424092	GGCTGGCTCCAGATGAAGAGAAGTTGAAGCTGTAC[A/G]GAGCTGAAGAAGGGGTATCTTGGATCGCCCGTCCT	1B	391573645	A	G	G/G	A/A	G/G	G/G	G/G	G/G	G/G	G/G	G/G	G/G	G/G	G/G	G/G	G/G	A/A	G/G	A/A	A/A	G/G	A/A	G/G	G/G	G/G	G/G	G/G	G/G	A/A	A/A	G/G	G/G	G/G	G/G	A/A	G/G	A/A	G/G	A/A	G/G	A/A	G/G	A/A	A/A	G/G	A/A
AX-94615576	GCTTGGATTCGGGAACACTGAGCTTGATCTCACCA[C/G]CAGACATCCGTCCCACCTTCCTGCCGGTCTTCCGG	1B	392434846	C	G	G/G	G/G	G/G	G/G	C/C	G/G	G/G	G/G	G/G	G/G	G/G	G/G	G/G	G/G	G/G	G/G	G/G	G/G	G/G	G/G	G/G	G/G	G/G	G/G	G/G	G/G	G/G	G/G	C/C	G/G	G/G	C/C	G/G	G/G	G/G	C/C	G/G	G/G	G/G	C/C	G/G	G/G	G/G	G/G
AX-94535280	CCCCCGGCGTGACGCCCGGTGTTCCCTTGCCGTCG[C/T]AGGTTGGTTGGGCGATCTGCCTGCTGCGCACTACT	1B	393542983	T	C	C/C	C/C	C/C	C/C	C/C	C/C	C/C	C/C	C/C	C/C	C/C	C/C	C/C	C/C	C/C	C/C	C/C	C/C	C/C	C/C	C/C	C/C	C/C	C/C	C/C	C/C	C/C	C/C	T/T	C/C	C/C	T/T	C/C	C/C	C/C	T/T	C/C	C/C	C/C	T/T	C/C	C/C	C/C	C/C
AX-95190148	GGCCCCAACCGCATGCCCCAGTACCTCAAGCTGCA[A/G]CCGCACGGCGAGGCGCTCACCTTCGAGGACGGCAA	1B	394893507	A	G	A/A	A/A	A/A	A/A	A/A	A/A	A/A	A/A	A/A	A/A	A/A	A/A	A/A	A/A	A/A	A/A	A/A	A/A	A/A	A/A	A/A	A/A	A/A	A/A	A/A	A/A	A/A	A/A	G/G	A/A	A/A	G/G	A/A	A/A	A/A	G/G	A/A	A/A	A/A	G/G	A/A	A/A	A/A	A/A
AX-94843704	CCGGACGATGGTTTGGGTGGTACGATGGTGAATGG[A/G]TCTGTTTATTGGACATTTACAAGCGGATCCAATAT	1B	395276846	A	G	A/A	A/A	A/A	A/A	G/G	A/A	A/A	A/A	A/A	A/A	A/A	A/A	A/A	A/A	A/A	A/A	A/A	A/A	A/A	A/A	A/A	A/A	A/A	A/A	G/G	A/A	A/A	A/A	G/G	A/A	A/A	G/G	A/A	A/A	A/A	G/G	A/A	A/A	A/A	G/G	A/A	A/A	A/A	A/A
AX-94408391	CATTCGAGTGGCAGAGTAGCTTGAGCATTGATACA[C/T]GGTACCTTCCATTGTCGAACCAGACCGCCTACCAA	1B	406042999	T	C	C/C	C/C	C/C	C/C	T/T	T/T	C/C	C/C	C/C	C/C	C/C	C/C	T/T	C/C	C/C	C/C	C/C	C/C	C/C	C/C	C/C	C/C	C/C	C/C	T/T	C/C	C/C	C/C	T/T	C/C	C/C	T/T	C/C	C/C	C/C	T/T	C/C	C/C	C/C	T/T	C/C	C/C	C/C	C/C
AX-95652656	CTGATTGCTGTTGGGTGCCGCGTTGGGAAACAGTT[A/C]ATAGATTCTATCCCCGCATCATGATTTTGGACTTC	1B	407544298	A	C	A/A	A/A	A/A	A/A	C/C	C/C	A/A	A/A	A/A	A/A	A/A	A/A	C/C	A/A	A/A	A/A	A/A	A/A	A/A	A/A	A/A	A/A	A/A	A/A	C/C	A/A	A/A	A/A	C/C	A/A	A/A	-	A/A	A/A	A/A	C/C	A/A	A/A	A/A	C/C	A/A	A/A	A/A	A/A
AX-95202317	AGGAGTCCAAGCTGTTTCCATGCACGGAGCCTCCC[A/G]CTCCTGACCCTTTCTCTATGGTTCTTGAAGTTGGT	1B	408656972	A	G	A/A	A/A	A/A	A/A	G/G	G/G	A/A	A/A	A/A	A/A	A/A	A/A	G/G	A/A	A/A	A/A	A/A	A/A	A/A	A/A	A/A	A/A	A/A	A/A	G/G	A/A	A/A	A/A	G/G	A/A	A/A	G/G	A/A	A/A	A/A	G/G	A/A	A/A	A/A	G/G	A/A	A/A	A/A	A/A
AX-94495533	TTCATGAAGTATTACAGACTTGAAGGCTTTGGCAT[C/T]ATTTTGCTGGTTGCAACATCCAAGCAGATAGCGCA	1B	409629973	T	C	C/C	C/C	C/C	C/C	-	T/T	C/C	C/C	C/C	C/C	C/C	C/C	T/T	C/C	C/C	C/C	C/C	C/C	C/C	C/C	C/C	C/C	C/C	C/C	-	C/C	C/C	C/C	T/T	C/C	C/C	T/T	C/C	C/C	C/C	T/T	C/C	C/C	C/C	T/T	C/C	C/C	C/C	C/C
AX-94955953	ATCATTTTGCTGGTTGCAACATCCAAGCAGATAGC[A/G]CAATTCTCAACATACATAGTTAGGCTTTTCTAGGG	1B	409630006	A	G	A/A	A/A	A/A	A/A	G/G	G/G	A/A	A/A	A/A	A/A	A/A	A/A	G/G	A/A	A/A	A/A	A/A	A/A	A/A	A/A	A/A	A/A	A/A	A/A	G/G	A/A	A/A	A/A	G/G	A/A	A/A	G/G	A/A	A/A	A/A	G/G	A/A	A/A	A/A	G/G	A/A	A/A	A/A	A/A
AX-94533174	CGTCTCTTAATAATGTTTTGTAGGGGACACACTCC[C/T]GCGACATACTTGGCCTCTTCAATGAGGAATTGCTG	1B	410820517	T	C	C/C	C/C	C/C	C/C	T/T	T/T	C/C	C/C	C/C	C/C	C/C	C/C	T/T	C/C	C/C	C/C	C/C	C/C	C/C	C/C	C/C	C/C	C/C	C/C	C/C	C/C	C/C	C/C	T/T	C/C	C/C	T/T	C/C	C/C	C/C	T/T	C/C	C/C	C/C	T/T	C/C	C/C	C/C	C/C
AX-94516968	GGTGCACTGTCATTGCATGCCTGTGGGAAGCGACC[C/T]GCGTTGTTCACCCGTCTTTGCAGTGAGACACGGGG	1B	411573873	T	C	T/T	T/T	T/T	T/T	C/C	C/C	T/T	T/T	T/T	T/T	T/T	T/T	C/C	T/T	T/T	T/T	T/T	T/T	T/T	T/T	T/T	T/T	T/T	T/T	T/T	T/T	T/T	T/T	C/C	T/T	T/T	C/C	T/T	T/T	T/T	C/C	T/T	T/T	T/T	C/C	T/T	T/T	T/T	T/T
AX-94642977	CTTACTCCAATGCCCCTGCGTTGTGATGGTAATGC[G/T]GTTCCTGGTTCTGGGACGATTAACAGCAAAGGAAA	1B	414162817	T	G	G/G	G/G	G/G	G/G	T/T	T/T	G/G	G/G	G/G	G/G	G/G	G/G	T/T	G/G	G/G	G/G	G/G	G/G	G/G	G/G	G/G	G/G	G/G	G/G	G/G	G/G	G/G	G/G	T/T	G/G	G/G	T/T	G/G	G/G	G/G	T/T	G/G	G/G	G/G	T/T	G/G	G/G	G/G	G/G
AX-94471255	CATGCATGACAGGGGAGCGCCCTCTGGCTAACCCT[C/G]AATTTGGTTAGATCACAGGCCGTTCTTTGATTAAT	1B	415743742	C	G	G/G	G/G	G/G	G/G	C/C	C/C	G/G	G/G	G/G	G/G	G/G	G/G	C/C	G/G	G/G	G/G	G/G	G/G	G/G	G/G	G/G	G/G	G/G	G/G	G/G	G/G	G/G	G/G	C/C	G/G	G/G	C/C	G/G	G/G	G/G	C/C	G/G	G/G	G/G	C/C	G/G	G/G	G/G	G/G
AX-94696066	CATCCTGGATCTGAAGTTGGACCACATCCATAGCT[C/G]GATCGGTCGTCAGGTACCTCGCGTACCCCTCCGGA	1B	416491872	C	G	G/G	G/G	G/G	G/G	C/C	C/C	G/G	G/G	G/G	G/G	G/G	G/G	C/C	G/G	G/G	G/G	G/G	G/G	G/G	G/G	G/G	G/G	G/G	G/G	G/G	G/G	G/G	G/G	C/C	G/G	G/G	C/C	G/G	G/G	G/G	C/C	G/G	G/G	G/G	C/C	G/G	G/G	G/G	G/G
AX-94398121	CTGTCGGACTTCGGCCACAGTCATTGCAGGATGCT[G/T]TGAGATCAAGCAAGACGTTTGATGGTGTCGAAGCC	1B	416821398	T	G	T/T	T/T	T/T	T/T	G/G	G/G	T/T	T/T	T/T	T/T	T/T	T/T	G/G	T/T	T/T	T/T	T/T	T/T	T/T	T/T	T/T	T/T	T/T	T/T	T/T	T/T	T/T	T/T	G/G	T/T	T/T	G/G	T/T	T/T	T/T	G/G	T/T	T/T	T/T	G/G	T/T	T/T	T/T	T/T
AX-94763187	TTTGAAGGTTCCAGTGTATTATTCGATTGAGATTG[C/T]CCTTGTGTGAGCCGATTGCATAGTTTCTGATGTGA	1B	417425408	T	C	C/C	C/C	C/C	C/C	T/T	T/T	C/C	C/C	C/C	C/C	C/C	C/C	T/T	C/C	C/C	C/C	C/C	C/C	C/C	C/C	C/C	C/C	C/C	C/C	C/C	C/C	C/C	C/C	-	C/C	C/C	T/T	C/C	C/C	C/C	T/T	C/C	C/C	C/C	T/T	C/C	C/C	C/C	C/C
AX-94449890	TAGATGTGCTGGATTATGTGGGAGAAAACGCCCAC[A/G]GAGGAATAAGTCGGTAGATGTCGACGTGATCATCT	1B	418805397	A	G	A/A	A/A	A/A	A/A	G/G	G/G	A/A	A/A	A/A	A/A	A/A	A/A	G/G	A/A	A/A	A/A	A/A	A/A	A/A	A/A	A/A	A/A	A/A	A/A	A/A	A/A	A/A	A/A	G/G	A/A	A/A	G/G	A/A	A/A	A/A	A/A	A/A	A/A	A/A	G/G	A/A	A/A	A/A	A/A
AX-94936635	GCTTGCTATTCTAAGAGTAGGATCGGGAGTGCCTG[A/C]GATAGGCCATCCAGCCTTTATTGCAAAACCTTCCT	1B	418813101	A	C	A/A	A/A	A/A	A/A	C/C	C/C	A/A	A/A	A/A	A/A	A/A	A/A	C/C	A/A	A/A	A/A	A/A	A/A	A/A	A/A	A/A	A/A	A/A	A/A	A/A	A/A	A/A	A/A	C/C	A/A	A/A	C/C	A/A	A/A	A/A	A/A	A/A	A/A	A/A	C/C	A/A	A/A	A/A	A/A
AX-95128677	AGAATCACAAATGTCATATCAGTGCGGCACCACAC[A/C]GTAAGAGGACCAATCAGGACAATCTTCCTGCAGAG	1B	419204402	A	C	A/A	A/A	A/A	A/A	C/C	C/C	A/A	A/A	A/A	A/A	A/A	A/A	C/C	A/A	A/A	A/A	A/A	A/A	A/A	A/A	A/A	A/A	A/A	A/A	C/C	A/A	A/A	A/A	C/C	A/A	A/A	C/C	A/A	A/A	A/A	A/A	A/A	A/A	A/A	C/C	A/A	A/A	A/A	A/A
AX-94583753	TCGGCGAAGAATCACAAATGTCATATCAGTGCGGC[A/G]CCACACCGTAAGAGGACCAATCAGGACAATCTTCC	1B	419204409	A	G	G/G	G/G	G/G	G/G	A/A	A/A	G/G	G/G	G/G	G/G	G/G	G/G	A/A	G/G	G/G	G/G	G/G	G/G	G/G	G/G	G/G	G/G	G/G	G/G	A/A	G/G	G/G	G/G	A/A	G/G	G/G	A/A	G/G	G/G	G/G	G/G	G/G	G/G	G/G	A/A	G/G	G/G	G/G	G/G
AX-94768119	CGTGAATGCGCTTCAATGACTAGCACCACCGGAGT[A/G]GCAGAGAGGTGTAGGGAGGCCGTCGAACAGCCGGG	1B	420225948	A	G	G/G	G/G	G/G	A/A	G/G	G/G	G/G	A/A	A/A	G/G	G/G	G/G	G/G	G/G	G/G	G/G	G/G	G/G	G/G	G/G	G/G	A/A	G/G	G/G	G/G	G/G	G/G	G/G	G/G	G/G	A/A	G/G	G/G	G/G	G/G	G/G	G/G	A/A	G/G	G/G	G/G	A/A	A/A	A/A
AX-94680683	TGCACATATGTAGTCTAGAAGATTTAAAATTTCGT[C/G]TGTAATGTGTGATTCAAGGATTTTCTGGTGTGTGT	1B	420226206	C	G	G/G	G/G	G/G	G/G	C/C	C/C	G/G	G/G	G/G	G/G	G/G	G/G	C/C	G/G	G/G	G/G	G/G	G/G	G/G	G/G	G/G	G/G	G/G	G/G	C/C	G/G	G/G	G/G	G/G	G/G	G/G	G/G	G/G	G/G	G/G	G/G	G/G	G/G	G/G	G/G	G/G	G/G	G/G	G/G
AX-94709107	TTGCTCTGCCAGAAATATAAAACATACTCTTACTT[C/G]TGAGGAGGCAAATACAACAGCAGATGATCGAAGTT	1B	420355295	C	G	G/G	G/G	G/G	G/G	C/C	C/C	G/G	G/G	G/G	G/G	G/G	G/G	C/C	G/G	G/G	G/G	G/G	G/G	G/G	G/G	G/G	G/G	G/G	G/G	C/C	G/G	G/G	G/G	C/C	G/G	G/G	C/C	G/G	G/G	G/G	G/G	G/G	G/G	G/G	C/C	G/G	G/G	G/G	G/G
AX-94510085	CGGTGAGGAGAGCAGGATGAAGCTGCATGCGAGGC[A/G]GGGGGA	1B	420864328	A	G	G/G	G/G	G/G	G/G	A/A	A/A	G/G	G/G	G/G	G/G	G/G	G/G	A/A	G/G	G/G	G/G	G/G	G/G	G/G	G/G	G/G	G/G	G/G	G/G	A/A	G/G	G/G	G/G	A/A	G/G	G/G	A/A	G/G	G/G	G/G	G/G	G/G	G/G	G/G	A/A	G/G	G/G	G/G	G/G
AX-94456095	GAAATTCACTGGAATATACACAGAAGTGTGGAAAA[C/T]TATCTTGTTCCAAGCAGAGGCTACTACTTGGTGTG	1B	421094247	T	C	C/C	C/C	C/C	C/C	T/T	T/T	C/C	C/C	C/C	C/C	C/C	C/C	T/T	C/C	C/C	C/C	C/C	C/C	C/C	C/C	C/C	C/C	C/C	C/C	T/T	C/C	C/C	C/C	T/T	C/C	C/C	T/T	C/C	C/C	C/C	C/C	C/C	C/C	C/C	T/T	-	C/C	C/C	C/C
AX-95102767	GCTGCTGCGCTCCAATGAAGATCAAATGGTGGACC[A/G]GATTGGATTCCTCTGCAGAACTAATAAGCTCCTAA	1B	421097011	A	G	A/A	A/A	A/A	A/A	G/G	G/G	A/A	A/A	A/A	A/A	A/A	A/A	G/G	A/A	A/A	A/A	A/A	A/A	A/A	A/A	A/A	A/A	A/A	A/A	G/G	A/A	A/A	A/A	G/G	A/A	A/A	G/G	A/A	A/A	A/A	A/A	A/A	A/A	A/A	G/G	A/A	A/A	A/A	A/A
AX-94887858	CCACAACCAACCAGGTACAGGTCCAAGCAGTCCAC[A/G]ACGTTCCCGCAGTGGCCACCCTGGCCATGGGCACC	1B	423204983	A	G	A/A	A/A	A/A	A/A	G/G	G/G	A/A	A/A	A/A	A/A	A/A	A/A	G/G	A/A	A/A	A/A	A/A	A/A	A/A	A/A	A/A	A/A	A/A	A/A	G/G	A/A	A/A	A/A	A/A	A/A	A/A	A/A	A/A	A/A	A/A	A/A	A/A	A/A	A/A	A/A	A/A	A/A	A/A	A/A
AX-94923910	CCACACAACTGGGGATGGTACACTGAAAATTTACA[C/T]TCATGTAGTCTGCTCAGACAATAAGACAGCAGCTC	1B	423559084	T	C	T/T	T/T	T/T	T/T	C/C	C/C	T/T	T/T	T/T	T/T	T/T	T/T	C/C	T/T	T/T	T/T	T/T	T/T	T/T	T/T	T/T	T/T	T/T	T/T	T/T	T/T	T/T	T/T	T/T	T/T	T/T	T/T	T/T	T/T	T/T	T/T	T/T	T/T	T/T	T/T	T/T	T/T	T/T	T/T
AX-94576646	GCTCCTCCCCGGGATCCGGATCCACAGCCGCAGAC[A/G]ATAGTAACTCCTTCAGACAACAAGAGCAAGGACAG	1B	423961051	A	G	A/A	A/A	A/A	A/A	G/G	G/G	A/A	A/A	A/A	A/A	A/A	A/A	G/G	A/A	A/A	A/A	A/A	A/A	A/A	A/A	A/A	A/A	A/A	A/A	G/G	A/A	A/A	A/A	G/G	A/A	A/A	G/G	A/A	A/A	A/A	A/A	A/A	A/A	A/A	G/G	A/A	A/A	A/A	A/A
AX-94602515	CATCTGTTAGTACTTCACGAACCATGGATGTAGAC[C/T]GGGAGCAGAAACAAGGCATGCAACACAAGTTTAGC	1B	423966601	T	C	T/T	T/T	T/T	T/T	C/C	C/C	T/T	T/T	T/T	T/T	T/T	T/T	C/C	T/T	T/T	T/T	T/T	T/T	T/T	T/T	T/T	T/T	T/T	T/T	C/C	T/T	T/T	T/T	C/C	T/T	T/T	C/C	T/T	T/T	T/T	T/T	T/T	T/T	T/T	C/C	T/T	T/T	T/T	T/T
AX-95242262	TTTGTTGGTCCTTCCTGTCGACGGAAGTTGGTAGT[C/T]GTTGACGATGAAATATGCTGAGAACTTTTTGAGAC	1B	424076091	T	C	T/T	T/T	T/T	T/T	C/C	C/C	T/T	T/T	T/T	T/T	T/T	T/T	C/C	T/T	T/T	T/T	T/T	T/T	T/T	T/T	T/T	T/T	T/T	T/T	C/C	T/T	T/T	T/T	C/C	T/T	T/T	C/C	T/T	T/T	T/T	T/T	T/T	T/T	T/T	C/C	T/T	T/T	T/T	T/T
AX-94941077	TCGGTGGCAAGAGTCAGTTTGTTGGTCCTTCCTGT[A/C]GACGGAAGTTGGTAGTTGTTGACGATGAAATATGC	1B	424076108	A	C	C/C	C/C	C/C	C/C	A/A	A/A	C/C	C/C	C/C	C/C	C/C	C/C	A/A	C/C	C/C	C/C	C/C	C/C	C/C	C/C	C/C	C/C	C/C	C/C	C/C	C/C	C/C	C/C	C/C	C/C	C/C	C/C	C/C	C/C	C/C	C/C	C/C	C/C	C/C	C/C	C/C	C/C	C/C	C/C
AX-94396544	CACAAACAATTAAAACAGTTCAAAAGATCTACACA[A/G]CCCCAACTGACTTTCACACTAGTTACAAGAATATT	1B	424177426	A	G	A/A	A/A	A/A	A/A	G/G	G/G	A/A	A/A	A/A	A/A	A/A	A/A	G/G	A/A	A/A	A/A	A/A	A/A	A/A	A/A	A/A	A/A	A/A	A/A	G/G	A/A	A/A	A/A	A/A	A/A	A/A	A/A	A/A	A/A	A/A	A/A	A/A	A/A	A/A	A/A	A/A	A/A	A/A	A/A
AX-94958726	CAACACCTTACAAGCAGTCACACAACGTTTCCCAG[C/T]TGAGGTTGTGGTAGCAAGGCAGAGAGAGCAATGGC	1B	424531372	T	C	C/C	C/C	C/C	C/C	T/T	T/T	C/C	C/C	C/C	C/C	C/C	C/C	T/T	C/C	C/C	C/C	C/C	C/C	C/C	C/C	C/C	C/C	C/C	C/C	T/T	C/C	C/C	C/C	T/T	C/C	C/C	T/T	C/C	C/C	C/C	C/C	C/C	C/C	C/C	T/T	C/C	C/C	C/C	C/C
AX-95237845	CCACCTTACAAGCAGTGACACAACGTTTCCCAGTT[A/G]AGGTTGTAGTAGCAAGGCAGGCAGAGAGAGCAATG	1B	424531374	A	G	G/G	G/G	G/G	G/G	A/A	-	G/G	-	G/G	G/G	G/G	G/G	A/A	G/G	G/G	G/G	G/G	G/G	G/G	G/G	G/G	G/G	G/G	G/G	A/A	G/G	G/G	G/G	G/G	-	G/G	G/G	G/G	G/G	G/G	G/G	G/G	G/G	G/G	G/G	G/G	G/G	G/G	G/G
AX-95225499	TCTCCTTAGGTCGGCTGTTGGTTTGCCCTAGTGTC[C/T]ACGTACCGAATAATGTAGTTCAGGCGCACGTAGGC	1B	424531865	T	C	T/T	T/T	T/T	T/T	C/C	C/C	T/T	T/T	T/T	T/T	T/T	T/T	C/C	T/T	T/T	T/T	T/T	T/T	T/T	T/T	T/T	T/T	T/T	T/T	C/C	T/T	T/T	T/T	C/C	T/T	T/T	C/C	T/T	T/T	T/T	T/T	T/T	T/T	-	C/C	T/T	T/T	T/T	T/T
AX-94845157	GTACAACACAGATAGTGGAATAAATCTGCAGCAGC[A/G]ACGTCAAGAAGGCCTCCCTGAATGCTGAAGATGGA	1B	424538246	A	G	A/A	A/A	A/A	A/A	G/G	G/G	A/A	A/A	A/A	A/A	A/A	A/A	G/G	A/A	A/A	A/A	A/A	A/A	A/A	A/A	A/A	A/A	A/A	A/A	G/G	A/A	A/A	A/A	G/G	A/A	A/A	G/G	A/A	A/A	A/A	A/A	A/A	A/A	A/A	-	A/A	A/A	A/A	A/A
AX-94820127	TTGTACAACACAGATAGTGGAATAAATCTGCAGCA[A/G]CAACGTCAAGAAGGCCTCCCTGAATGCTGAAGATG	1B	424538248	A	G	G/G	G/G	G/G	G/G	A/A	A/A	G/G	G/G	G/G	G/G	G/G	G/G	A/A	G/G	G/G	G/G	G/G	G/G	G/G	G/G	G/G	G/G	G/G	G/G	A/A	G/G	G/G	G/G	A/A	G/G	G/G	A/A	G/G	G/G	G/G	G/G	G/G	G/G	G/G	A/A	G/G	G/G	G/G	G/G
AX-94543706	CTGGTAAGCTGTATTATGCCCTGGCACTAGTTGGA[C/T]TGACAATTCCCCAGGTGATCTTGCAGTTCCAGTAC	1B	424538992	T	C	T/T	T/T	T/T	T/T	C/C	C/C	T/T	T/T	T/T	T/T	T/T	T/T	C/C	T/T	T/T	T/T	T/T	T/T	T/T	T/T	T/T	T/T	T/T	T/T	C/C	T/T	T/T	T/T	C/C	T/T	T/T	C/C	T/T	T/T	T/T	T/T	T/T	T/T	T/T	C/C	T/T	T/T	T/T	T/T
AX-94438518	TGTTTATAATGACCTAAAAACATAAAGGCAAAGTC[C/T]GTGTGTAGCATTCTACAAATGGTGTAGCATCCTAA	1B	424541985	T	C	C/C	C/C	C/C	C/C	T/T	T/T	C/C	C/C	C/C	C/C	C/C	C/C	T/T	C/C	C/C	C/C	C/C	C/C	C/C	C/C	C/C	C/C	C/C	C/C	T/T	C/C	C/C	C/C	T/T	C/C	C/C	T/T	C/C	C/C	C/C	C/C	C/C	C/C	C/C	T/T	C/C	C/C	C/C	C/C
AX-95152062	GTACCCAGCAATGCTTCAACCTTATTTGTATGCCC[C/T]TGTATGTTTACCTCTTAATTACTTTTACCCTTCAG	1B	425358016	T	C	T/T	T/T	T/T	T/T	-	C/C	T/T	T/T	T/T	T/T	T/T	T/T	C/C	T/T	T/T	T/T	T/T	T/T	T/T	T/T	T/T	T/T	T/T	T/T	C/C	T/T	T/T	T/T	-	T/T	T/T	-	T/T	T/T	T/T	T/T	T/T	T/T	T/T	T/C	T/T	T/T	T/T	T/T
AX-95075429	CCCTTTCCTCTTTCCTTCCAGCCGCCGTCGAGGTA[C/T]TCGTATATAGCAGAGTCAGCAGTGAATACAGCCTT	1B	426072634	T	C	C/C	C/C	C/C	C/C	T/T	T/T	C/C	C/C	C/C	C/C	C/C	C/C	T/T	C/C	C/C	C/C	C/C	C/C	C/C	C/C	C/C	C/C	C/C	C/C	T/T	C/C	C/C	C/C	T/T	C/C	C/C	T/T	C/C	C/C	C/C	C/C	C/C	C/C	C/C	T/T	C/C	C/C	C/C	C/C
AX-95000586	CGGACGCCTTCGGGGAGCCCTCAGGAGTCTTTGGC[A/G]TGTCCGAAGCCTTCTTCGCCTTGTGCGTCTCCACT	1B	426072945	A	G	G/G	G/G	G/G	G/G	A/A	A/A	G/G	G/G	G/G	G/G	G/G	G/G	A/A	G/G	G/G	G/G	G/G	G/G	G/G	G/G	G/G	G/G	G/G	G/G	A/A	G/G	G/G	G/G	A/A	G/G	G/G	A/A	G/G	G/G	G/G	G/G	G/G	G/G	G/G	A/A	G/G	G/G	G/G	G/G
AX-95191065	GTGCTTTGAGGAGATGCAGAGGATGGGTGCCAGCC[A/G]GATGTTGCTACCTATACGTGCTTGCTTGTGGGATA	1B	427214511	A	G	A/A	A/A	G/G	A/A	G/G	G/G	A/A	A/A	A/A	A/A	A/A	A/A	G/G	A/A	A/A	A/A	A/A	A/A	A/A	G/G	A/A	A/A	A/A	A/A	G/G	A/A	A/A	G/G	G/G	A/A	A/A	G/G	A/A	A/A	A/A	A/A	A/A	A/A	A/A	G/G	A/A	G/G	A/A	G/G
AX-94675945	TTAGTGTTGTGGTGTGGTTTGCTCTTTGTGTCCCT[A/G]TGATCATGTAACTTGTGAAACTATTGCTACTGCTT	1B	427526279	A	G	G/G	G/G	A/A	G/G	A/A	A/A	G/G	G/G	G/G	G/G	G/G	G/G	A/A	G/G	G/G	G/G	G/G	G/G	G/G	-	G/G	G/G	G/G	G/G	A/A	G/G	G/G	A/A	A/A	G/G	G/G	A/A	G/G	G/G	G/G	G/G	G/G	G/G	G/G	A/A	G/G	A/A	G/G	A/A
AX-94510790	TCTTTGTGTCCCTGTGATCATGTAACTTGTGAAAC[G/T]ATTGCTACTGCTTTGTGTTTGTGTGCGCGAGCCTA	1B	427526301	T	G	T/T	T/T	G/G	T/T	G/G	G/G	T/T	T/T	T/T	T/T	T/T	T/T	G/G	T/T	T/T	T/T	T/T	T/T	T/T	G/G	T/T	T/T	T/T	T/T	G/G	T/T	T/T	G/G	G/G	T/T	T/T	G/G	T/T	T/T	T/T	T/T	T/T	T/T	T/T	G/G	T/T	G/G	T/T	G/G
AX-94750591	CCAGCTTCGAGATGATTCACAGGTTCCTTCTCAAT[A/C]TAGGCCCTCCTGAACCTGAACAACATCATCCCCAT	1B	428069450	A	C	C/C	C/C	A/A	C/C	A/A	A/A	C/C	C/C	C/C	C/C	C/C	C/C	A/A	C/C	C/C	C/C	C/C	C/C	C/C	A/A	C/C	C/C	C/C	C/C	A/A	C/C	C/C	A/A	A/A	C/C	C/C	A/A	C/C	C/C	C/C	C/C	C/C	C/C	C/C	A/A	C/C	A/A	C/C	A/A
AX-94820546	AAATATGCATCTCACCGATCACCAAAACTGACGAG[A/G]GCCAGAGAGATACGTATAGTAACAAGAACACAACA	1B	430617279	A	G	A/A	A/A	A/A	A/A	G/G	G/G	A/A	A/A	A/A	-	A/A	A/A	A/A	A/A	A/A	A/A	A/A	A/A	A/A	A/A	A/A	A/A	A/A	A/A	A/A	A/A	A/A	A/A	G/G	A/A	A/A	G/G	A/A	A/A	A/A	A/A	A/A	A/A	A/A	G/G	A/A	A/A	A/A	A/A
AX-94540417	AAATTACTGCTCTCGTAAATTGTATTCTGTTCTGA[C/G]ATCGTTTACACAGGAATTCGTAATCACTGGAACCT	1B	431456827	C	G	C/C	C/C	C/C	C/C	G/G	G/G	C/C	C/C	C/C	C/G	C/C	C/C	C/C	C/C	C/C	C/C	C/C	C/C	C/C	C/C	C/C	C/C	C/C	C/C	C/C	C/C	C/C	C/C	G/G	C/C	C/C	G/G	C/C	C/C	C/C	C/C	C/C	C/C	C/C	G/G	C/C	C/C	C/C	C/C
AX-94479134	TGACTCGTTCTGGCTTCTGGCCTTTTCCAGTTCTG[C/T]TGGCCAAAATTGTTCTCCATATTCATGGGAGCAAA	1B	433601190	T	C	T/T	T/T	C/C	T/T	C/C	C/C	T/T	T/T	T/T	T/T	T/T	T/T	C/C	C/C	T/T	T/T	T/T	T/T	T/T	C/C	T/T	T/T	T/T	T/T	C/C	T/T	T/T	C/C	T/T	T/T	T/T	T/T	T/T	T/T	T/T	T/T	T/T	T/T	T/T	T/T	T/T	C/C	T/T	C/C
AX-94540527	GGGAGGACGGCGAGGTCGTGGAAGAGAATGATCGG[A/G]TCTCCGCGTCGCAGACCACGTGTGTGCTGACTGCC	1B	434835775	A	G	A/A	A/A	G/G	A/A	G/G	G/G	A/A	A/A	A/A	A/A	A/A	A/A	G/G	A/A	A/A	A/A	A/A	A/A	A/A	G/G	A/A	A/A	A/A	A/A	G/G	A/A	A/A	G/G	A/A	A/A	A/A	A/A	A/A	A/A	A/A	A/A	A/A	A/A	A/A	A/A	A/A	G/G	A/A	G/G
AX-94446889	CCACGGTTGAGAATGACTAAAACTTTTGCCCCGTC[A/G]TCGCTGGTGAGCCAGCTCAGTGAGTTTTTGTACGA	1B	438036474	A	G	A/A	A/A	A/A	A/A	A/A	G/G	A/A	A/A	A/A	A/A	A/A	A/A	G/G	G/G	A/A	A/A	A/A	A/A	A/A	A/A	A/A	A/A	A/A	A/A	A/A	A/A	A/A	A/A	A/A	A/A	A/A	A/A	A/A	A/A	A/A	A/A	A/A	A/A	A/A	A/A	A/A	A/A	A/A	A/A
AX-94987601	TCTCATGTTCGCAGGAGGAAGAAGCTCCGAGTTCG[C/T]CGGAGGTACACAAACATCCGTTGAGCACTCCAATG	1B	439439656	T	C	T/T	T/T	C/C	T/T	C/C	C/C	T/T	T/T	T/T	T/T	T/T	T/T	T/T	C/C	T/T	T/T	T/T	T/T	T/T	C/C	T/T	T/T	T/T	T/T	C/C	T/T	T/T	C/C	T/T	T/T	T/T	T/T	T/T	T/T	T/T	T/T	T/T	T/T	T/T	T/T	T/T	C/C	T/T	C/C
AX-94889904	GTGTTGATGGTGGCGCGCAAATGGAACTAGAGCCA[A/G]AGGTTACAAATTGCAAGTTGGAAGATTCTTCTGAA	1B	443996743	A	G	G/G	A/A	G/G	A/A	G/G	G/G	A/A	A/A	A/A	A/A	A/A	A/A	A/A	G/G	A/A	A/A	A/A	A/A	A/A	G/G	A/A	A/A	A/A	A/A	G/G	A/A	A/A	G/G	A/A	A/A	A/A	A/A	A/A	A/A	A/A	A/A	A/A	A/A	A/A	A/A	A/A	G/G	A/A	G/G
AX-94388408	CCAAGCGCACCATACAAAGGTTTTCGAGCCCAAAC[C/T]CAGGCTGGAAGGTATGAGGTCAGATCCTAGGTTGT	1B	444787327	T	C	T/T	T/T	T/T	C/C	C/C	C/C	C/C	C/C	C/C	-	T/T	T/C	C/C	T/T	T/T	T/T	C/C	T/T	T/T	C/C	T/T	C/C	T/T	C/C	T/T	C/C	T/T	C/C	T/T	C/C	C/C	T/T	T/T	T/T	T/T	C/C	T/T	C/C	T/T	T/T	T/T	C/C	C/C	C/C
AX-95150178	TTTTAGTTGAAATTACTCTCTTGACCAGTTCAGGA[G/T]TTGCATCTACTTGATTGCTAGAATACATCTTATTG	1B	444863009	T	G	T/T	T/T	T/T	G/G	G/G	G/G	G/G	G/G	G/G	T/T	T/T	T/G	G/G	T/T	T/T	T/T	G/G	T/T	T/T	G/G	T/T	G/G	T/T	G/G	T/T	G/G	T/T	G/G	T/T	G/G	G/G	T/T	T/T	T/T	T/T	G/G	T/T	G/G	T/T	T/T	T/T	G/G	G/G	G/G
AX-95109512	AAATGGGATGTCTACTCCTATGGTGTGATCTTGCT[A/C]GAAATGATTACTGGTAGATCGCCCATCGCTCTCTT	1B	445180665	A	C	A/A	A/A	A/A	A/A	A/A	A/A	A/A	A/A	A/A	-	C/C	A/C	A/A	A/A	C/C	C/C	A/A	C/C	C/C	A/A	C/C	A/A	A/A	A/A	A/A	A/A	A/A	A/A	C/C	A/A	A/A	C/C	C/C	C/C	C/C	A/A	C/C	A/A	C/C	A/A	A/A	A/A	A/A	A/A
AX-94648809	TGAGACAGATAGGTATTCTTCAGCAAAGCGCGGAG[C/T]TATCTTACAAGGGTTCAATGATTCTATCAATGATG	1B	445434106	T	C	C/C	C/C	C/C	C/C	C/C	C/C	C/C	C/C	C/C	T/T	T/T	T/C	C/C	C/C	T/T	T/T	C/C	T/T	T/T	C/C	T/T	C/C	C/C	C/C	C/C	C/C	C/C	C/C	T/T	C/C	C/C	T/T	T/T	T/T	T/T	C/C	T/T	C/C	T/T	C/C	C/C	C/C	C/C	C/C
AX-95651984	GTAAAGGTGCTAATGGCCGGTTAGGACATGGTGAT[A/G]CTGATGATAGGAATTCTCCTACACTAGTTGAAGCT	1B	445434452	A	G	A/A	A/A	A/A	A/A	A/A	-	A/A	A/A	A/A	A/G	G/G	-	A/A	A/A	G/G	G/G	A/A	G/G	G/G	A/A	G/G	A/A	A/A	A/A	A/A	A/A	A/A	A/A	G/G	A/A	A/A	G/G	G/G	G/G	G/G	A/A	G/G	A/A	G/G	A/A	A/A	A/A	A/A	A/A
AX-94530243	TTGACTTCCAGGACAGAGGTGTATACATGGGGTAA[A/G]GGTGCTAATGGCCGGTTAGGACATGGTGATACTGA	1B	445434483	A	G	G/G	G/G	G/G	A/A	A/A	A/A	A/A	A/A	A/A	A/A	A/A	A/A	A/A	A/A	A/A	A/A	A/A	A/A	A/A	A/A	A/A	A/A	G/G	A/A	G/G	A/A	G/G	A/A	A/A	A/A	A/A	A/A	A/A	A/A	A/A	A/A	A/A	A/A	A/A	G/G	G/G	A/A	A/A	A/A
AX-94534282	TACTCACAGAATTATCTACAAAGCTTACATGATTC[A/G]CTCTCCAATTTTATTCTTGAAAATCACAAGGATAT	1B	447165571	A	G	A/A	A/A	A/A	G/G	G/G	G/G	G/G	G/G	G/G	A/A	A/A	-	G/G	A/A	A/A	A/A	G/G	A/A	A/A	G/G	A/A	G/G	A/A	G/G	A/A	G/G	A/A	G/G	A/A	G/G	G/G	A/A	A/A	A/A	A/A	G/G	A/A	G/G	A/A	A/A	A/A	G/G	G/G	G/G
AX-94494615	AAAGATAACACTGATGATTAAGGATACGGAAGGGA[A/G]TCATGAAGCCCAATGATCCAAGAGAGAATGCAACC	1B	448141385	A	G	G/G	G/G	G/G	G/G	G/G	G/G	G/G	G/G	G/G	A/A	A/A	-	G/G	A/A	A/A	A/A	G/G	A/A	A/A	G/G	A/A	G/G	G/G	G/G	G/G	G/G	G/G	G/G	A/A	G/G	G/G	A/A	A/A	A/A	A/A	G/G	A/A	G/G	A/A	G/G	G/G	G/G	G/G	G/G
AX-94595920	TTCGCAATGTTGATTCGTCGCTACGCCATATC[C/T]CATATCCTTACCGTGCTTCCTATCCTGACTCATCT	1B	448300282	T	C	C/C	C/C	C/C	C/C	C/C	C/C	C/C	C/C	C/C	-	T/T	T/C	C/C	T/T	T/T	T/T	C/C	T/T	T/T	C/C	T/T	C/C	C/C	C/C	C/C	C/C	C/C	C/C	T/T	C/C	C/C	T/T	T/T	T/T	T/T	C/C	T/T	C/C	T/T	C/C	C/C	C/C	C/C	C/C
AX-94592974	CCTGTCTATTATCATCAGCGGATATCTTGGGGTTG[C/T]GCTTGCTGAATTCATGGGAGTATCTGGAGATGATT	1B	448742597	T	C	T/T	T/T	T/T	T/T	T/T	T/T	T/T	T/T	T/T	C/C	C/C	T/C	T/T	C/C	C/C	C/C	T/T	C/C	C/C	T/T	C/C	T/T	T/T	T/T	T/T	T/T	T/T	T/T	C/C	T/T	T/T	C/C	C/C	C/C	C/C	T/T	C/C	T/T	C/C	T/T	T/T	T/T	T/T	T/T
AX-94927315	TTGCTGGAATCTGAAGATGCTAACTTGAGGCATTC[A/G]CACAGAAGGATGGGACCCCAGGAACCTTCTGAAGG	1B	449131761	A	G	A/A	A/A	A/A	G/G	G/G	G/G	G/G	G/G	G/G	G/G	G/G	G/G	G/G	G/G	G/G	G/G	G/G	G/G	G/G	G/G	G/G	G/G	A/A	G/G	A/A	G/G	A/A	G/G	G/G	G/G	G/G	G/G	G/G	G/G	G/G	G/G	G/G	G/G	G/G	A/A	A/A	G/G	G/G	G/G
AX-95629458	TGGACAACTCAGGATGCTCCTGTATGTTATAGCAG[A/G]TTTGCATGGCGGTCATCCCATTATAAACGATGAAC	1B	449134889	A	G	A/A	A/A	A/A	A/A	A/A	A/A	A/A	A/A	A/A	A/G	G/G	A/G	A/A	G/G	G/G	G/G	A/A	G/G	G/G	A/A	G/G	A/A	A/A	A/A	A/A	A/A	A/A	A/A	G/G	A/A	A/A	G/G	G/G	G/G	G/G	A/A	G/G	A/A	G/G	A/A	A/A	A/A	A/A	A/A
AX-94687836	AAATCTGTCCATTAACATCCTCATTCAACAAGTCA[C/T]TTCCTTGATGGTTAGGCATTTGCATAAGCCTACAT	1B	449701445	T	C	C/C	C/C	C/C	T/T	T/T	T/T	T/T	T/T	T/T	C/C	C/C	T/C	T/T	C/C	C/C	C/C	T/T	C/C	C/C	T/T	C/C	T/T	C/C	T/T	C/C	T/T	C/C	T/T	C/C	T/T	T/T	C/C	C/C	C/C	C/C	T/T	C/C	T/T	C/C	C/C	C/C	T/T	T/T	T/T
AX-94499762	GGTTTGACGTATTCGGATTTTAGACGCAATATTTG[C/G]AGGCCGCCGATGCAAATTTCACACTACGGGAGAAG	1B	450452334	C	G	C/G	C/C	C/C	G/G	G/G	G/G	G/G	G/G	G/G	G/G	G/G	G/G	G/G	G/G	G/G	G/G	G/G	G/G	G/G	G/G	G/G	G/G	C/C	G/G	C/C	G/G	C/C	G/G	G/G	G/G	G/G	G/G	G/G	G/G	G/G	G/G	G/G	G/G	G/G	C/C	C/C	G/G	G/G	G/G
AX-94639048	ATCCTTCCGGTGCACTACTCGGACAACTATTTTTC[G/T]CTCATGCCCGGGGAGAAGATGACAGCCGACATCTC	1B	451077177	T	G	G/G	G/G	G/G	G/G	G/G	G/G	G/G	G/G	G/G	G/G	T/T	T/T	G/G	G/G	T/T	T/T	G/G	T/T	T/T	G/G	T/T	G/G	G/G	G/G	G/G	G/G	G/G	G/G	G/G	G/G	G/G	G/G	T/T	T/T	T/T	G/G	T/T	G/G	G/G	G/G	G/G	G/G	-	G/G
AX-94479851	TCCTTCCTTAATTGCAGAAGGCATCGTGCGATATA[C/T]ACGTACACTCTTGTTATTTTTTGATAGTAACGTCG	1B	451570717	T	C	T/T	T/T	T/T	T/T	T/T	T/T	T/T	T/T	T/T	-	C/C	T/C	T/T	C/C	C/C	C/C	T/T	C/C	C/C	T/T	-	T/T	T/T	T/T	T/T	T/T	T/T	T/T	C/C	T/T	T/T	C/C	C/C	C/C	C/C	T/T	C/C	T/T	C/C	T/T	T/T	T/T	T/T	T/T
AX-95083332	ATTTTGCATATTGCTGTGACCAAGAGATATACTGA[A/C]TGTGCTATTGTCATACTGGAAAATGGAGGTTGCAG	1B	451735321	A	C	C/C	C/C	C/C	A/A	A/A	A/A	A/A	A/A	A/A	A/A	A/A	A/A	A/A	A/A	A/A	A/A	A/A	A/A	A/A	A/A	A/A	A/A	A/A	A/A	C/C	A/A	C/C	A/A	A/A	A/A	A/A	A/A	A/A	A/A	A/A	A/A	A/A	A/A	A/A	C/C	C/C	A/A	A/A	A/A
AX-94778455	GCGCAAGGTGGCGAGAGAGATTAAAACAGCGCGTG[C/T]ACTGGGGCTGATGCCTTTCACGACGATGGGCAAGA	1B	453763107	T	C	T/T	C/C	T/T	C/C	T/T	T/T	C/C	C/C	C/C	T/T	C/C	C/C	C/C	T/T	C/C	C/C	C/C	C/C	C/C	T/T	C/C	C/C	T/T	C/C	T/T	C/C	C/C	T/T	T/T	C/C	C/C	T/T	C/C	C/C	C/C	C/C	T/T	C/C	T/T	C/C	C/C	T/T	C/C	T/T
AX-94962832	AAGTTGGACGACGCGGCCCGCACCTTTCACATGAC[G/T]GATGAGGTTGAGGATGATGACTATGATTTCAGGCC	1B	453765805	T	G	G/G	T/T	G/G	T/T	G/G	G/G	T/T	T/T	T/T	G/G	T/T	T/T	T/T	G/G	T/T	T/T	T/T	T/T	T/T	G/G	T/T	T/T	G/G	T/T	G/G	T/T	T/T	G/G	G/G	T/T	T/T	G/G	T/T	T/T	T/T	T/T	G/G	T/T	G/G	T/T	T/T	G/G	T/T	G/G
AX-95026652	GACGACCGGTGGCGCTACCAGCGGATGATCAACGC[G/T]GTGGACGGGCTGGTGCTGGGCGACAACGTGAGCGA	1B	454917391	T	G	G/G	T/T	G/G	T/T	G/G	G/G	T/T	T/T	T/T	G/G	T/T	T/T	T/T	G/G	T/T	T/T	T/T	T/T	T/T	G/G	T/T	T/T	G/G	T/T	G/G	T/T	T/T	G/G	G/G	T/T	T/T	G/G	T/T	T/T	T/T	T/T	G/G	T/T	G/G	T/T	T/T	G/G	T/T	G/G
AX-94871220	GTAAATTTCAACAGTAGCAATTTGAACCTTGTCAT[G/T]AATGTCACTATGTCAGCGTTGAGTTTCATCACTGG	1B	455211664	T	G	G/G	T/T	G/G	T/T	G/G	G/G	T/T	T/T	T/T	G/G	T/T	T/T	T/T	G/G	T/T	T/T	T/T	T/T	T/T	G/G	T/T	T/T	G/G	T/T	G/G	T/T	T/T	G/G	G/G	T/T	T/T	G/G	T/T	T/T	T/T	T/T	G/G	T/T	G/G	T/T	T/T	G/G	T/T	G/G
AX-94806190	GCACGTGGAATATTATAAGGTGGAATGCCTACACG[C/G]TGTGCCTGACTTCAAATTGACTATTGGTGTAGTCA	1B	455211826	C	G	C/C	G/G	C/C	G/G	C/C	C/C	G/G	G/G	G/G	C/C	G/G	G/G	G/G	C/C	G/G	G/G	G/G	G/G	G/G	C/C	G/G	G/G	C/C	G/G	C/C	G/G	G/G	C/C	C/C	G/G	G/G	C/C	G/G	G/G	G/G	G/G	C/C	G/G	C/C	G/G	G/G	C/C	G/G	C/C
AX-95158221	CCGTGTTCACAAATCCCAGCGGCGAGCCGGGCACC[C/T]TGCGGATCACAAGCATCTTCAACGGCCACTGGAAC	1B	455984744	T	C	C/C	T/T	C/C	T/T	C/C	C/C	T/T	T/T	T/T	C/C	T/T	T/T	T/T	C/C	T/T	T/T	T/T	T/T	T/T	C/C	T/T	T/T	C/C	T/T	C/C	T/T	T/T	C/C	C/C	T/T	T/T	C/C	T/T	T/T	T/T	T/T	C/C	T/T	C/C	T/T	T/T	C/C	T/T	C/C
AX-94964336	GAACTGCTCCTCATACAGGCCTTCATCCCCGGGAC[A/G]TCCTTCATTGGCCATCTTAGCGGGATTCTTGCTGG	1B	456185568	A	G	G/G	A/A	G/G	A/A	G/G	G/G	A/A	A/A	A/A	A/G	A/A	A/A	A/A	G/G	A/A	A/A	A/A	A/A	A/A	G/G	A/A	A/A	G/G	A/A	G/G	A/A	A/A	G/G	G/G	A/A	A/A	G/G	A/A	A/A	A/A	A/A	G/G	A/A	G/G	A/A	A/A	G/G	A/A	G/G
AX-94544446	ATTCTTTGTCAATCATGCAGGGTGAGTGGTGACCG[G/T]GCTACTACTAATTGCCACCGTCTACGTATGGGCGA	1B	456253751	T	G	T/T	T/T	T/T	G/G	T/T	T/T	G/G	G/G	G/G	T/T	G/G	G/G	G/G	T/T	G/G	G/G	G/G	G/G	G/G	T/T	G/G	G/G	T/T	G/G	T/T	G/G	T/T	T/T	T/T	G/G	G/G	T/T	G/G	G/G	G/G	G/G	T/T	G/G	T/T	T/T	T/T	T/T	G/G	T/T
AX-94906568	GTGTGGACCAAAAGAAGGATGCTCTGAAAATCGCA[G/T]CGCAGAGGGCTGCCATGGCAGAGGAGGGGAAACTT	1B	456975147	T	G	G/G	T/T	G/G	T/T	G/G	G/G	T/T	T/T	T/T	G/G	T/T	T/T	T/T	G/G	T/T	T/T	T/T	T/T	T/T	G/G	T/T	T/T	G/G	T/T	G/G	T/T	T/T	G/G	G/G	T/T	T/T	G/G	T/T	T/T	T/T	T/T	G/G	T/T	G/G	T/T	T/T	G/G	T/T	G/G
AX-94560134	TATATATATTGTTGCAGTATAGAGGGCAAAGCAAA[A/C]ATAATAATCTGAAATTGGCAAAGTATACTGTTTAT	1B	457003581	A	C	C/C	A/A	C/C	A/A	C/C	C/C	A/A	A/A	A/A	C/C	A/A	A/A	A/A	C/C	A/A	A/A	A/A	A/A	A/A	C/C	A/A	A/A	C/C	A/A	C/C	A/A	A/A	C/C	C/C	A/A	A/A	C/C	A/A	A/A	A/A	A/A	C/C	A/A	C/C	A/A	A/A	C/C	A/A	C/C
AX-94685696	GTTGGTTGGATTAGCCTTTGGCATCAGTCTGGATG[C/T]TCTTTCCCCCCTAGAAGCTGCTTGCCTATTATGCT	1B	457321587	T	C	T/T	C/C	T/T	C/C	T/T	T/T	C/C	C/C	C/C	T/T	C/C	C/C	C/C	T/T	C/C	C/C	C/C	C/C	C/C	T/T	C/C	C/C	T/T	C/C	T/T	C/C	C/C	T/T	T/T	C/C	C/C	T/T	C/C	C/C	C/C	C/C	T/T	C/C	T/T	C/C	C/C	T/T	C/C	T/T
AX-95069571	AGAATATGTTGAAACTGAAGCCTCGGTC[A/G]TCACTGCCATACACTGTTCTGGCTCGAACATATGG	1B	457323727	A	G	A/A	G/G	A/A	G/G	A/A	A/A	G/G	G/G	G/G	-	G/G	G/G	G/G	A/A	G/G	G/G	G/G	G/G	G/G	A/A	G/G	G/G	A/A	G/G	A/A	G/G	G/G	A/A	A/A	G/G	G/G	A/A	G/G	G/G	G/G	G/G	A/A	G/G	A/A	G/G	G/G	A/A	G/G	A/A
AX-94820627	AGTTGGTTGGCCTTGACCGGATTTGTCGGGTCTCG[C/T]CGTAGTTACTGAGTTACGTAGGGTCACTTCTGTTT	1B	457460636	T	C	C/C	T/T	C/C	T/T	C/C	C/C	T/T	T/T	T/T	T/C	T/T	T/T	T/T	C/C	T/T	T/T	T/T	T/T	T/T	C/C	T/T	T/T	C/C	T/T	C/C	T/T	T/T	C/C	C/C	T/T	T/T	C/C	T/T	T/T	T/T	T/T	C/C	T/T	C/C	T/T	T/T	C/C	T/T	C/C
AX-95245574	TCCTAGGCCACCACACGATCGTCCGACGACGGGCT[A/G]GATTTCTCAGAGCTGCGCTTACCGTGCACTGCGCT	1B	457756156	A	G	G/G	A/A	G/G	G/G	G/G	G/G	G/G	G/G	G/G	G/G	G/G	G/G	G/G	G/G	G/G	G/G	G/G	G/G	G/G	G/G	G/G	G/G	G/G	G/G	G/G	G/G	A/A	G/G	G/G	G/G	G/G	G/G	G/G	G/G	G/G	G/G	G/G	G/G	G/G	A/A	A/A	G/G	G/G	G/G
AX-95182503	ACAACGACACCGACCTCACTGCCAATGACCTCAGG[A/G]AGCTAGTGGGTCAGTACAAGAACGTCTACGTTGAA	1B	465695742	A	G	G/G	A/A	A/A	A/A	G/G	G/G	A/A	A/A	A/A	A/A	A/A	A/A	A/A	A/A	A/A	A/A	A/A	A/A	A/A	G/G	A/A	A/A	G/G	A/A	A/A	A/A	A/A	G/G	A/A	A/A	A/A	A/A	A/A	A/A	A/A	A/A	A/A	A/A	G/G	A/A	A/A	G/G	A/A	G/G
AX-94408784	CCGCTGCTTGCTGTTGTCTTCACCCACTGAGCTTG[A/C]ACCTTCACTGTCACAGCCATCTAACATTTCAACCT	1B	469978532	A	C	A/A	C/C	C/C	C/C	C/C	A/A	C/C	C/C	C/C	C/C	C/C	C/C	C/C	C/C	C/C	C/C	C/C	C/C	C/C	C/C	C/C	C/C	A/A	C/C	C/C	C/C	C/C	A/A	C/C	C/C	C/C	C/C	C/C	C/C	C/C	C/C	C/C	C/C	A/A	C/C	C/C	A/A	C/C	A/A
AX-95140632	TTCTGTCATGCAGGGGACTTCCAGTCTGAGTCTTC[C/T]GTTGCTTCTGATGGTAGCACTGGGCAAGCTATCCT	1B	470000710	T	C	C/C	C/C	C/C	T/T	C/C	C/C	T/T	T/T	T/T	T/C	T/T	T/T	T/T	C/C	T/T	T/T	T/T	T/T	T/T	C/C	T/T	T/T	C/C	T/T	C/C	T/T	C/C	C/C	C/C	T/T	T/T	C/C	T/T	T/T	T/T	T/T	T/T	T/T	C/C	C/C	C/C	C/C	T/T	C/C
AX-94787613	AGATGAGGGCTGGCACTCTTGAAAGGAAGGGTGCA[G/T]GAGTATGTGACATATCTGACACCATCAAGGAGAAC	1B	471193663	T	G	G/G	T/T	G/G	T/T	G/G	G/G	T/T	T/T	T/T	T/G	T/T	T/T	T/T	T/T	T/T	T/T	T/T	T/T	T/T	G/G	T/T	T/T	G/G	T/T	G/G	T/T	T/T	G/G	G/G	T/T	T/T	G/G	T/T	T/T	T/T	T/T	G/G	T/T	G/G	T/T	T/T	G/G	T/T	G/G
AX-94505885	TGTTGAGCCTTCTGTTGATGAGAACAAGGGCTGCA[C/T]GTTCAATAGCCGTTCCAGGGTTGCTGTTTTTAAGG	1B	471752559	T	C	C/C	T/T	C/C	T/T	C/C	C/C	T/T	T/T	T/T	C/C	T/T	T/T	T/T	T/T	T/T	T/T	T/T	T/T	T/T	C/C	T/T	T/T	C/C	T/T	C/C	T/T	T/T	C/C	C/C	T/T	T/T	C/C	T/T	T/T	T/T	T/T	C/C	T/T	C/C	T/T	T/T	C/C	T/T	C/C
AX-94929285	TGTTATGTTGCTGCAGTTGTCTATCTCCAGAGAGG[C/T]GAGTGATCGTAAACCTCGCAAACAAGTACCCAGCT	1B	474448051	T	C	T/T	C/C	T/T	C/C	T/T	T/T	C/C	C/C	C/C	T/T	C/C	C/C	C/C	C/C	C/C	C/C	C/C	C/C	C/C	T/T	C/C	C/C	T/T	C/C	T/T	C/C	C/C	T/T	T/T	C/C	C/C	T/T	C/C	C/C	C/C	C/C	T/T	C/C	T/T	C/C	C/C	T/T	C/C	T/T
AX-94901770	TTGATATGTATCATACAATTCATAAAATCAATTCC[C/G]AAAGCAATAAAGAGGCTGAGTATTATTCCTTCTTT	1B	476342995	C	G	C/C	G/G	G/G	G/G	C/C	C/C	G/G	G/G	G/G	G/G	G/G	G/G	G/G	G/G	G/G	G/G	G/G	G/G	G/G	C/C	G/G	G/G	C/C	G/G	C/C	G/G	G/G	C/C	G/G	G/G	G/G	G/G	G/G	G/G	G/G	G/G	G/G	G/G	C/C	G/G	G/G	C/C	G/G	C/C
AX-94451977	CCCAGGCACCGACGAGAATATGCACCAGCCCAATC[A/G]GGGGAATCTTGCTCTGCACCTCGTCCTATTTCCGT	1B	476346380	A	G	G/G	G/G	G/G	G/G	G/G	A/A	A/A	G/G	G/G	G/G	A/A	A/A	G/G	G/G	A/A	G/G	G/G	A/G	A/G	G/G	G/G	G/G	G/G	G/G	G/G	G/G	G/G	G/G	G/G	A/A	G/G	G/G	A/A	A/A	A/A	G/G	G/G	G/G	G/G	G/G	G/G	G/G	G/G	G/G
AX-94487937	TCCTCTAGGATCCTGCAGAACAAGATAGCTTTGAA[C/T]CTGCGAAGGAATCAGATGCAACTCTGCGCGGCCGG	1B	480841610	T	C	C/C	T/T	C/C	T/T	C/C	C/C	T/T	T/T	T/T	C/C	T/T	T/T	T/T	T/T	T/T	T/T	T/T	T/T	T/T	C/C	T/T	T/T	C/C	T/T	T/T	T/T	T/T	C/C	C/C	T/T	T/T	C/C	T/T	T/T	T/T	T/T	T/T	T/T	C/C	T/T	T/T	C/C	T/T	C/C
AX-94579287	TCAAGTCTTGCCTGGGCATCCTAAAGCTGGTAAGG[C/T]GGTTTTACCCGACGGCGACAATGGCAGGGCGGTCG	1B	483115109	T	C	C/C	C/C	C/C	C/C	C/C	T/T	C/C	C/C	C/C	T/T	C/C	C/C	C/C	C/C	C/C	C/C	C/C	C/C	C/C	T/C	C/C	C/C	C/C	C/C	C/C	C/C	C/C	T/T	T/T	C/C	C/C	T/T	C/C	C/C	C/C	C/C	C/C	C/C	T/T	C/C	C/C	T/T	C/C	T/T
AX-94508976	GCCTTCTGTTTCCAGACTGCTGAATGATGCTGTTA[C/T]CTTTGTGGTCATTGGTGCTGAATGATGCTGCCGTT	1B	484887645	T	C	T/T	C/C	C/C	C/C	T/T	T/T	C/C	C/C	C/C	-	C/C	C/C	C/C	C/C	C/C	C/C	C/C	C/C	C/C	T/T	C/C	C/C	T/T	C/C	C/C	C/C	C/C	T/T	T/T	C/C	C/C	T/T	C/C	C/C	C/C	C/C	C/C	C/C	T/T	C/C	C/C	T/T	C/C	T/T
AX-94482117	GGATGAGTGGCACATTTTGCTAGAGTCTATTGGCC[G/T]TGGACTTACCAAAGACCACGGTGTAGAGGAGATGA	1B	486480823	T	G	T/G	T/T	T/T	T/T	T/G	G/G	T/T	T/T	T/T	T/G	T/T	T/T	T/T	T/T	T/T	T/T	T/T	T/T	T/T	T/T	T/T	T/T	T/G	T/T	T/T	T/T	T/T	G/G	T/G	T/T	T/T	T/G	T/T	T/T	T/T	T/T	T/T	T/T	G/G	T/T	T/T	G/G	T/T	G/G
AX-94439461	TAACCTGCCATCCGCGGCTTACAAATGAGTTTAAC[A/C]TGACATCCATGGCTTATATTACTATGGAGTTCGAA	1B	486543102	A	C	C/C	A/A	A/A	A/A	C/C	C/C	A/A	A/A	A/A	C/C	A/A	A/A	A/A	A/A	A/A	A/A	A/C	A/A	A/A	A/C	A/A	A/A	C/C	A/A	A/A	A/A	A/A	C/C	C/C	A/A	A/A	C/C	A/A	A/A	A/A	-	A/C	A/A	C/C	A/A	A/A	C/C	A/A	C/C
AX-94384779	GTGATAGTTAATGTATCATGTATGAACGGACCGTG[C/T]ATGTTTGGGACTGATGATGTCTGATGAGTCGACAG	1B	487425768	T	C	C/C	T/T	T/T	T/T	T/T	C/C	T/T	T/T	T/T	-	T/T	T/T	T/T	T/T	T/T	T/T	T/T	T/T	T/T	T/T	T/T	T/T	C/C	T/T	T/T	T/T	T/T	C/C	C/C	T/T	T/T	C/C	T/T	T/T	T/T	T/T	T/T	T/T	C/C	T/T	T/T	C/C	T/T	C/C
AX-95110974	GTCTTCTACCGCGGCGCCGACCGCGAGGGCCACCC[C/T]GTCTGCTACAACGTCTACAGCGAGTTCCAGGACAA	1B	487495872	T	C	T/T	T/T	T/T	C/C	T/T	T/T	T/T	C/C	C/C	T/T	C/C	C/C	T/T	C/C	T/T	C/C	T/T	C/C	C/C	T/T	T/T	C/C	T/T	T/T	T/T	T/T	T/T	T/T	T/T	T/T	C/C	T/T	T/T	C/C	C/C	T/T	T/T	C/C	C/C	T/T	T/T	C/C	C/C	C/C
AX-95631420	CTCTCGGTCCACTTGTTCAATGGAGATACCACCCA[A/G]GCAGCTTTCCGCATCTTATCCGACTTCCGGAAAGG	1B	488216111	A	G	A/A	G/G	A/A	G/G	G/G	A/A	A/A	G/G	G/G	A/A	G/G	G/G	G/G	G/G	G/G	G/G	G/G	G/G	G/G	G/G	G/G	G/G	A/A	G/G	G/G	G/G	G/G	A/A	A/A	A/A	G/G	A/A	G/G	G/G	G/G	A/A	G/G	G/G	A/A	G/G	G/G	A/A	G/G	A/A
AX-94387135	ACCGTGCGGCGATTGATGCGGCTTATAATTGCATG[C/T]TCGTCCCATTTTGGATAGAAAATGTGAAAAATTCC	1B	488465193	T	C	T/T	T/T	T/T	T/T	T/T	C/C	T/T	T/T	T/T	T/T	T/T	T/T	T/T	T/T	T/T	T/T	T/T	T/T	T/T	T/T	T/T	T/T	T/T	T/T	T/T	T/T	T/T	C/C	T/T	T/T	T/T	T/T	T/T	T/T	T/T	T/T	T/T	T/T	C/C	T/T	T/T	C/C	T/T	C/C
AX-94805000	TGACCAACGGGACGTGCAATTTGGCCCATGGCGTC[A/G]ACGGTTTTCCGGTGAACTCGCGTGTGCACGGGCAG	1B	488600250	A	G	G/G	A/A	G/G	A/A	A/A	G/G	G/G	A/A	A/A	G/G	A/A	A/A	A/A	A/A	A/A	A/A	A/A	A/A	A/A	-	A/A	A/A	G/G	A/A	A/A	A/A	A/A	G/G	G/G	G/G	A/A	G/G	A/A	A/A	A/A	G/G	A/A	A/A	G/G	A/A	A/A	G/G	A/A	G/G
AX-95136941	GCGAGGGGCCAGGAACCGTCGGCCGGTTTGCTTCG[C/T]TCTCTGCCGATTTGCTTCTCTTTGCTCAGTGGAAA	1B	488658954	T	C	C/C	T/T	C/C	T/T	T/T	C/C	C/C	T/T	T/T	C/C	T/T	T/T	T/T	T/T	T/T	T/T	T/T	T/T	T/T	T/C	T/T	T/T	C/C	T/T	T/T	T/T	T/T	C/C	C/C	C/C	T/T	C/C	T/T	T/T	T/T	C/C	T/T	T/T	C/C	T/T	T/T	C/C	T/T	C/C
AX-94754305	GCTACCTATATATGTACCTTATGCTCATCCATATT[C/T]GTGATCGATCCATCGTGTAATCATATGTTTGCTAT	1B	488750582	T	C	C/C	C/C	C/C	C/C	C/C	T/T	C/C	C/C	C/C	C/C	C/C	C/C	C/C	C/C	C/C	C/C	C/C	C/C	C/C	C/C	C/C	C/C	C/C	C/C	C/C	C/C	C/C	T/T	C/C	C/C	C/C	C/C	C/C	C/C	C/C	C/C	C/C	C/C	T/T	C/C	C/C	T/T	C/C	T/T
AX-94726578	GTTACTGGCAGTTTCAGCTAGACAATAATCATGAG[A/T]CTTGCTTGTCTCGTATGCCATGGCATGAACAGCCC	1B	488819411	A	T	T/T	A/A	T/T	A/A	A/A	T/T	T/T	A/A	A/A	T/T	A/A	A/A	A/A	A/A	A/A	A/A	A/A	-	A/A	A/T	A/A	A/A	T/T	A/A	A/A	A/A	A/A	T/T	T/T	T/T	A/A	T/T	A/A	A/A	A/A	A/A	A/A	A/A	T/T	A/A	A/A	T/T	A/A	T/T
AX-94483811	TCTGTCATAGTTATTGGCTTTCGCTGTTCACTTGC[G/T]GATTAGTCTATAGTTCAGCATCGGCTAGACTCTTT	1B	489133971	T	G	T/T	G/G	T/T	G/G	G/G	T/T	T/T	G/G	G/G	T/T	G/G	G/G	G/G	G/G	G/G	G/G	G/G	G/G	G/G	T/G	G/G	G/G	T/T	G/G	G/G	G/G	G/G	T/T	T/T	T/T	G/G	T/T	G/G	G/G	G/G	G/G	G/G	G/G	T/T	G/G	G/G	T/T	G/G	T/T
AX-94633266	GAGCGCGTTGCACATCTAAACGCTGCTTGTGATGT[G/T]GGACTGGGAGGAGGGGTAGATAATTGGCTATTTTG	1B	489249621	T	G	G/G	T/T	G/G	T/T	T/T	G/G	G/G	T/T	T/T	G/G	T/T	T/T	T/T	T/T	T/T	T/T	T/T	T/T	T/T	T/G	T/T	T/T	G/G	T/T	T/T	T/T	T/T	G/G	G/G	G/G	T/T	G/G	T/T	T/T	T/T	T/T	T/T	T/T	G/G	T/T	T/T	G/G	T/T	G/G
AX-94505744	CGGCGGATGACTCAGGTAATTTCTCCTTCTTTCCC[C/G]TTCTCCTCGCCCGTCACTCCCCTATCTGTTGTTCC	1B	489759180	C	G	C/C	C/C	C/C	C/C	C/C	G/G	C/C	C/C	C/C	C/G	C/C	C/C	C/C	C/C	C/C	C/C	C/C	C/C	C/C	C/C	C/C	C/C	C/C	C/C	C/C	C/C	C/C	C/G	G/G	C/C	C/C	C/G	C/C	C/C	C/C	C/C	C/C	C/C	G/G	C/C	C/C	G/G	C/C	C/G
AX-94470908	GCCGTGTAGATTGATCACTGGCCTATGCGCAGGCG[C/T]GCTACGTTCTTCTGTCTCTAGTAGCATTCTGCTGT	1B	489994178	T	C	T/T	C/C	T/T	C/C	C/C	T/T	T/T	C/C	C/C	T/T	C/C	C/C	C/C	C/C	C/C	C/C	C/C	C/C	C/C	T/C	C/C	C/C	T/T	C/C	C/C	C/C	C/C	T/T	T/T	-	C/C	T/T	C/C	C/C	C/C	C/C	C/C	C/C	T/T	C/C	C/C	T/T	C/C	T/T
AX-94439880	TGCCTGCTGTATGAAATAATGAAATGGAACATATG[C/T]GTATGCCTAAGCGACATTGTGTGGTACGCCATACT	1B	492787470	T	C	T/T	T/T	C/C	C/C	T/T	T/T	T/T	C/C	C/C	C/C	T/T	T/C	C/C	T/T	T/T	T/T	T/T	T/T	T/T	T/T	T/T	C/C	T/T	C/C	T/T	C/C	T/T	T/T	T/T	T/T	C/C	C/C	T/T	T/T	T/T	T/T	T/T	C/C	T/T	T/T	T/T	T/T	C/C	T/T
AX-94568125	GAATAAGGGGTACAGGAAAATCAGTCTCGGTTCAG[C/T]TTTTCCTTTTGGCACAATTGCATGGCCTTGCATGG	1B	492787545	T	C	C/C	C/C	T/T	T/T	C/C	C/C	C/C	T/T	T/T	T/T	C/C	C/C	T/T	C/C	C/C	C/C	C/C	C/C	C/C	C/C	C/C	T/T	C/C	T/T	C/C	T/T	C/C	C/C	C/C	C/C	T/T	T/T	C/C	C/C	C/C	C/C	C/C	T/T	C/C	C/C	C/C	C/C	T/T	C/C
AX-95073456	GAGCGGGAAATTGTCAGAGACATAAAGGAGAAGCT[C/T]GCTTACGTGGCCCTTGATTATGAGCAGGAGCTGGA	1B	492789069	T	C	T/T	T/T	C/C	C/C	T/T	C/C	T/T	C/C	C/C	C/C	T/T	T/C	C/C	T/T	T/T	T/T	T/T	T/T	T/T	T/T	T/T	C/C	T/T	C/C	T/T	C/C	T/T	C/C	T/T	T/T	C/C	C/C	T/T	T/T	T/T	T/T	T/T	C/C	C/C	T/T	T/T	C/C	C/C	C/C
AX-94579849	TAGTGCTACTAGACGGGCTAGCCCTCAGCGACGAG[C/T]GGGTGTAGGGACAACTGGCCTCCCAGCCACTGTGC	1B	494159092	T	C	T/C	T/T	C/C	C/C	T/T	C/C	T/T	C/C	C/C	C/C	T/T	T/C	C/C	T/T	-	T/T	T/T	T/T	T/T	T/T	T/T	C/C	T/T	C/C	T/T	C/C	-	C/C	T/T	T/T	C/C	C/C	T/C	T/T	T/T	T/T	-	C/C	C/C	T/T	T/T	C/C	C/C	C/C
AX-94546432	CTCACTGCGCGCTCGGAGTACCCTTATGTATGCAT[C/G]TATCAGCCGCTGCGTTGCATCGCACCAACCGGGTC	1B	496563325	C	G	G/G	G/G	C/C	C/C	G/G	C/C	G/G	C/C	C/C	C/C	G/G	C/G	C/C	G/G	G/G	G/G	G/G	G/G	G/G	G/G	G/G	C/C	G/G	C/C	G/G	C/C	G/G	C/C	G/G	G/G	C/C	C/C	G/G	G/G	G/G	G/G	G/G	C/C	C/C	G/G	G/G	C/C	C/C	C/C
AX-95176659	CATCGGCTGCAGCAGTTATCATGACCGCCGCCTTG[A/G]GTTTGAGTTCCTGCAGTCAAGCTGGGTACTTCTGT	1B	502639482	A	G	A/A	A/A	G/G	G/G	A/A	A/A	A/A	G/G	G/G	A/A	A/A	A/G	G/G	A/A	A/A	A/A	A/A	A/A	A/A	A/A	A/A	G/G	A/A	G/G	A/A	G/G	A/A	A/A	A/A	A/A	G/G	A/A	A/A	A/A	A/A	A/A	A/A	G/G	A/A	A/A	A/A	A/A	G/G	A/A
AX-94644578	GTCCTGCAAGTTCATACTGAAGGCAGCTTCC[C/T]GGAATAAGGATGCTTTGAGTGCACATGTATAGAGT	1B	503353429	T	C	C/C	C/C	T/T	T/T	C/C	C/C	C/C	T/T	T/T	C/C	C/C	T/C	T/T	C/C	C/C	C/C	C/C	C/C	C/C	C/C	C/C	T/T	C/C	T/T	C/C	T/T	C/C	C/C	C/C	C/C	T/T	C/C	C/C	C/C	C/C	C/C	C/C	T/T	C/C	C/C	C/C	C/C	T/T	C/C
AX-94921973	GCATGCAATGTGGTTGTGTTAGGCGATCCGGAGTT[C/T]GTCGAGCAGTCGAACGAATCGAACACCACAGCAGC	1B	504091493	T	C	T/T	T/T	C/C	C/C	T/T	C/C	T/T	C/C	C/C	T/T	T/T	-	C/C	T/T	T/T	T/T	T/T	T/T	T/T	T/T	T/T	C/C	T/T	C/C	T/T	C/C	T/T	C/C	T/T	T/T	C/C	T/T	T/T	T/T	T/T	T/T	T/T	C/C	C/C	T/T	T/T	C/C	C/C	C/C
AX-95206874	TAAAGATGGGAGGCCAAAGGATGAGAAAGACGTGA[G/T]GCTGAAGGACGAGTTCCATAAGCTGTTGAACGGGA	1B	504093775	T	G	T/T	T/T	G/G	G/G	T/T	G/G	T/T	G/G	G/G	-	T/T	T/G	G/G	T/T	T/T	T/T	T/T	T/T	T/T	T/T	T/T	G/G	G/G	G/G	T/T	G/G	T/T	G/G	T/T	T/T	G/G	T/T	T/T	T/T	T/T	T/T	T/T	G/G	G/G	T/T	T/T	G/G	G/G	G/G
AX-94514811	TCGACGGCCGGCCCGCTCGCTCGGATTGCCCGGAC[G/T]AGGATTCTTCAAGGTGGAGCAAATGGCGGTGGAGT	1B	504507175	T	G	T/T	T/T	G/G	G/G	T/T	G/G	T/T	G/G	G/G	T/T	T/T	-	G/G	T/T	T/T	T/T	T/T	T/T	T/T	T/T	T/T	G/G	G/G	G/G	T/T	G/G	T/T	G/G	T/T	T/T	G/G	T/T	T/T	T/T	T/T	T/T	T/T	G/G	G/G	T/T	T/T	G/G	G/G	G/G
AX-94678835	TCCAGTCTCTCCTTGTGTATACTCTGTACATGCCC[C/T]TGTAGTTATGCTTACCACCTGTCCAAGTTCGGTAT	1B	505068887	T	C	C/C	C/C	T/T	T/T	C/C	T/T	C/C	T/T	T/T	T/T	C/C	T/C	T/T	C/C	C/C	C/C	C/C	C/C	C/C	C/C	C/C	T/T	T/T	T/T	C/C	T/T	C/C	T/T	C/C	C/C	T/T	T/T	C/C	C/C	C/C	C/C	C/C	T/T	T/T	C/C	C/C	T/T	T/T	T/T
AX-94796715	ACATGTCAGTCATAATGATTTGAAACAGGTCACAA[C/T]GGCCCCGCCTGCTGAGAACTACATTGACTTGAATA	1B	510980876	T	C	T/T	T/T	T/T	T/T	T/T	T/T	C/C	T/T	T/T	C/C	C/C	T/C	T/T	T/T	C/C	T/T	T/T	C/C	C/C	T/T	T/T	T/T	T/T	T/T	C/C	T/T	T/T	T/T	C/C	C/C	T/T	C/C	C/C	C/C	C/C	T/T	T/T	T/T	T/T	T/T	T/T	T/T	T/T	T/T
AX-94473908	ACAGCCCTGCCGGTGGTTATGAGGGCAAGCACCCT[A/G]TCCTTAGTCCCTGCCTCCCTGGACCTAGACATAAC	1B	510983561	A	G	A/A	A/A	A/A	A/A	A/A	A/A	G/G	A/A	A/A	A/G	G/G	A/G	A/A	A/A	G/G	A/A	A/A	G/G	G/G	A/A	A/A	A/A	A/A	A/A	G/G	A/A	A/A	A/A	G/G	G/G	A/A	G/G	G/G	G/G	G/G	A/A	A/A	A/A	A/A	A/A	A/A	A/A	A/A	A/A
AX-95115833	CAATCTTCTGTTCTGGTGTCCAGTTTTTACTGCAT[C/G]TAGAACCAACTAGACTTGAAACTGTTATCCGCCAG	1B	512158969	C	G	C/C	C/C	C/C	C/C	C/C	C/C	G/G	C/C	C/C	G/G	G/G	C/G	C/C	C/C	G/G	C/C	C/C	G/G	G/G	C/C	C/C	C/C	G/G	C/C	G/G	C/C	C/C	C/C	G/G	G/G	C/C	G/G	G/G	G/G	G/G	C/C	C/C	C/C	C/C	C/C	C/C	C/C	C/C	C/C
AX-94532894	AGTCTTGTATCTACTGCCAGATGGAAAGACCAAGA[C/T]ATGAAGGCAGTGGTAGTAGGTAGTCATTGCTGAAT	1B	512458005	T	C	T/T	T/T	T/T	T/T	T/T	T/T	C/C	T/T	T/T	C/C	C/C	T/C	T/T	T/T	C/C	T/T	T/T	C/C	C/C	T/T	T/T	T/T	C/C	T/T	C/C	T/T	T/T	T/T	C/C	C/C	-	C/C	C/C	C/C	C/C	T/T	T/T	T/T	T/T	T/T	T/T	T/T	T/T	T/T
AX-94975360	GCAGACAGGGCAAAGACCATCCTTGCTCTAGCCTC[C/T]CCTGACTCCAAGCCCAGTGATCTCAGAAGGCCAGG	1B	512632709	T	C	C/C	C/C	C/C	C/C	C/C	C/C	T/T	C/C	C/C	-	T/T	-	C/C	C/C	T/T	C/C	C/C	T/T	T/T	C/C	C/C	C/C	C/C	C/C	T/T	C/C	C/C	C/C	T/T	T/T	C/C	-	T/T	T/T	T/T	C/C	C/C	C/C	C/C	C/C	C/C	C/C	C/C	C/C
AX-94692952	AACACCAGCCAAACTATGCACGATGCATGATTAAC[A/G]GCCCTGTCAACTTTTACCTGATGCATGGACGGCTT	1B	512879110	A	G	G/G	G/G	A/A	A/A	G/G	A/A	G/G	A/A	A/A	G/G	G/G	A/G	A/A	G/G	G/G	G/G	G/G	G/G	G/G	G/G	A/A	A/A	G/G	A/A	G/G	A/A	G/G	A/A	G/G	G/G	A/A	G/G	G/G	G/G	G/G	G/G	G/G	A/A	A/A	G/G	G/G	A/A	A/A	A/A
AX-94822956	ACGAAGATGGCACTGGACCAATGTGTTCATTTCAG[C/T]GTCAAAGGAGAAATGAGGGGAAATGTCGGAATCTG	1B	513483350	T	C	T/T	T/T	T/T	T/T	T/T	C/C	T/T	T/T	T/T	T/T	T/T	T/T	C/C	T/T	T/T	T/T	T/T	T/T	T/T	T/T	T/T	T/T	T/T	T/T	T/T	T/T	T/T	C/C	T/T	T/T	T/T	T/T	T/T	T/T	T/T	T/T	T/T	T/T	C/C	T/T	T/T	C/C	T/T	C/C
AX-94659248	ATAACATCCTATCACACCGGTCTGAAATACAACTT[C/T]CACAAAATTTCCGCTCAGTAGAAAAAGCCTAGCAC	1B	513545096	T	C	T/T	T/T	T/T	T/T	T/T	C/C	T/T	T/T	T/T	T/T	T/T	T/T	C/C	T/T	T/T	T/T	T/T	T/T	T/T	T/T	T/T	T/T	T/T	T/T	T/T	T/T	T/T	C/C	T/T	T/T	T/T	T/T	T/T	T/T	T/T	T/T	T/T	T/T	-	T/T	T/T	C/C	T/T	C/C
AX-95629878	ATCCTCGCCAGGATGTGGCTTTCTATCCTTGCTCC[A/G]ACCTTCCAGGCAAAGAAGCACTCCTGGGCTTCTCG	1B	516951311	A	G	G/G	G/G	A/A	G/G	G/G	A/A	G/G	G/G	G/G	A/A	G/G	G/G	A/A	G/G	G/G	G/G	G/G	G/G	G/G	G/G	A/A	G/G	G/G	G/G	G/G	G/G	G/G	A/A	G/G	G/G	G/G	A/A	G/G	G/G	G/G	G/G	G/G	G/G	A/A	G/G	G/G	A/A	G/G	A/A
AX-94779939	GCATGGGTCGAGGATGATACGGATACTTCTCCCAT[C/T]GAGGATGTAGTGGTTGAGGAAGTTGTCGTCAGTGA	1B	518177826	T	C	T/T	T/T	C/C	T/T	T/T	C/C	T/T	T/T	T/T	-	T/T	T/T	C/C	T/T	T/T	T/T	T/T	T/T	T/T	T/T	T/T	T/T	T/T	T/T	T/T	T/T	T/T	C/C	T/T	T/T	T/T	C/C	T/T	T/T	T/T	T/T	T/T	T/T	C/C	T/T	T/T	C/C	T/T	C/C
AX-94383631	TGTTCCCTGTCCGTCTCGATCCCCAAATCCGTCGC[C/T]CCGCGCGCGTCAGTCCAGTCTCCGATCCCCCTCCG	1B	518799196	T	C	T/T	T/T	C/C	T/T	T/T	C/C	T/T	T/T	T/T	T/C	T/T	T/T	C/C	T/T	T/T	T/T	T/T	T/T	T/T	T/T	T/T	T/T	T/T	T/T	T/T	T/T	T/T	C/C	T/T	T/T	T/T	C/C	T/T	T/T	T/T	T/T	T/T	T/T	C/C	T/T	T/T	C/C	T/T	C/C
AX-94545549	GCAAAGTATCACCGACGGAATTTTGTCACTTCTCA[A/G]TGCAGCTGCTTCAGTGGGGCTATTGTCCATGGTAC	1B	520087932	A	G	G/G	G/G	G/G	A/A	G/G	G/G	A/A	A/A	A/A	A/G	A/A	A/A	G/G	G/G	A/A	G/G	G/G	A/A	A/A	G/G	A/A	A/A	A/A	A/A	A/A	A/A	G/G	G/G	A/A	A/A	A/A	G/G	A/A	A/A	A/A	G/G	G/G	A/A	G/G	G/G	G/G	G/G	A/A	G/G
AX-94777670	TGGAAGTTTATGTTGTCGTCAAATGGTATGACGGC[A/G]CTGAGTGCAGTCGATCGGAGTGCTGTCAGCGTGTT	1B	520783090	A	G	G/G	G/G	A/A	A/A	A/A	G/G	A/A	A/A	A/A	G/G	A/A	A/A	G/G	G/G	A/A	G/G	G/G	A/A	A/A	G/G	A/A	A/A	G/G	A/A	A/A	A/A	G/G	G/G	A/A	A/A	A/A	G/G	A/A	A/A	A/A	G/G	G/G	A/A	G/G	G/G	G/G	G/G	A/A	G/G
AX-94618797	CCTCCTATCTATGTGCGGCAGCAGCTATAACTAAC[A/G]CCACATACTTTTCACTCCATATAGTTTGTACACCG	1B	520785609	A	G	G/G	G/G	A/A	A/A	A/A	G/G	A/A	A/A	A/A	-	A/A	A/A	G/G	G/G	A/A	G/G	G/G	A/A	A/A	G/G	A/A	A/A	G/G	A/A	A/A	A/A	G/G	G/G	A/A	A/A	A/A	G/G	A/A	A/A	A/A	G/G	G/G	A/A	G/G	G/G	G/G	G/G	A/A	G/G
AX-95630355	CCAAAGCCAAAATAAGCCATCAACTCTCGAACACA[A/C]ATGAATTTTGACAGCAAAATCACCCACCTCCACTT	1B	520810767	A	C	C/C	C/C	A/A	A/A	A/A	C/C	A/A	A/A	A/A	C/C	A/A	A/A	C/C	C/C	A/A	C/C	C/C	A/A	A/A	C/C	A/A	A/A	C/C	A/A	A/A	A/A	C/C	C/C	A/A	A/A	A/A	C/C	A/A	A/A	A/A	C/C	C/C	A/A	C/C	C/C	C/C	C/C	A/A	C/C
AX-94899483	GGCTTCAAGAAGAAGGCCTGGATGAGCTGATTGCG[C/T]CGTCGACTTGATGGGCTAGCATTGGCCTGGGCATG	1B	521219020	T	C	T/T	T/T	C/C	C/C	C/C	T/T	C/C	C/C	C/C	T/T	C/C	C/C	T/T	T/T	C/C	T/T	T/T	C/C	C/C	T/T	C/C	C/C	T/T	C/C	C/C	C/C	T/T	T/T	C/C	C/C	C/C	T/T	C/C	C/C	C/C	T/T	T/T	C/C	T/T	T/T	T/T	T/T	C/C	T/T
AX-94483422	GGTTTCAGGTCACAGTGAACTATATTTAAATCATG[C/T]AAATACACCAAAGCTTCTAAGCACTGTCGAGCTAT	1B	522012901	T	C	C/C	C/C	T/T	T/T	C/C	C/C	T/T	T/T	T/T	C/C	T/T	T/T	C/C	C/C	T/T	C/C	C/C	T/T	T/T	C/C	T/T	T/T	C/C	T/T	T/T	T/T	C/C	C/C	T/T	T/T	T/T	C/C	T/T	T/T	T/T	C/C	C/C	T/T	C/C	C/C	C/C	C/C	T/T	C/C
AX-94916753	CCCAGGCATCAAGTTCACAGCAACTCCCTCTGGTG[G/T]CGGTCTTGATATGTTCGCGCTCTTCAACCCCCGCG	1B	524154682	T	G	T/T	T/T	G/G	T/T	T/T	G/G	T/T	T/T	T/T	G/G	T/T	T/T	G/G	T/T	T/T	T/T	T/T	T/T	T/T	T/T	T/T	T/T	T/T	T/T	T/G	T/T	T/T	G/G	T/T	T/T	T/T	G/G	T/T	T/T	T/T	T/T	G/G	T/T	G/G	T/T	T/T	G/G	T/T	G/G
AX-94454534	TTCTTTTGGTTTGGTTGGGAGACCAGCAACGACGA[A/G]GATGAACAGGCGCTTTGTCAATCTGGTGATGCATA	1B	524154901	A	G	G/G	G/G	A/A	G/G	G/G	A/A	G/G	G/G	G/G	A/A	G/G	G/G	A/A	G/G	G/G	G/G	G/G	G/G	G/G	G/G	G/G	G/G	G/G	G/G	A/G	G/G	G/G	A/A	G/G	G/G	G/G	A/A	G/G	G/G	G/G	G/G	A/A	G/G	A/A	G/G	G/G	A/A	G/G	A/A
AX-94864530	TCTGGTAGAAGGCATTCATAATCGCACATAGCGTG[C/T]ATCTGATTAAGCTTGGCATCCTTGTCTGATCTCAG	1B	529855091	T	C	C/C	C/C	C/C	C/C	C/C	C/C	C/C	C/C	C/C	C/C	C/C	C/C	C/C	T/T	C/C	C/C	C/C	C/C	C/C	C/C	C/C	C/C	C/C	C/C	C/C	C/C	C/C	T/T	C/C	C/C	C/C	C/C	C/C	C/C	C/C	C/C	T/T	C/C	T/T	C/C	C/C	T/T	C/C	T/T
AX-95652713	AGGAGCAGCAAAGTGATCAGTACCTTGTGGTTCCG[A/G]TGATAATCTATTTTTCTCTGAGATTTGTTAAGTTG	1B	530061258	A	G	A/A	A/A	A/A	A/A	A/A	G/G	G/G	A/A	A/A	A/A	G/G	A/G	G/G	G/G	G/G	A/A	A/A	A/G	A/A	A/A	A/A	A/A	A/A	A/A	A/A	A/A	A/A	G/G	A/A	G/G	A/A	A/A	G/G	G/G	G/G	A/A	G/G	A/A	G/G	A/A	A/A	G/G	A/A	G/G
AX-95194502	CGTCCCAGTTCTCACCTATTTGGTGTTCGTATCAT[C/G]AGTAGGCAATTACACCAATACCATCCATCTGGTTA	1B	530454024	C	G	C/C	C/C	C/C	C/C	C/C	G/G	G/G	C/C	C/C	C/C	G/G	C/G	G/G	G/G	G/G	C/C	C/C	C/G	-	C/C	C/C	C/C	C/C	C/C	C/G	C/C	C/C	G/G	C/C	G/G	C/C	C/C	G/G	G/G	G/G	C/C	G/G	C/C	G/G	C/C	C/C	G/G	C/C	G/G
AX-95633124	AGTTAGAGGGTGGTAGAACCGATGTACAGAACCCG[A/G]ATGACAGCAGCAGCAGCAACGCGGACCGATCGAGT	1B	530478419	A	G	A/A	A/A	A/A	A/A	A/A	G/G	G/G	A/A	A/A	A/A	G/G	A/G	G/G	G/G	G/G	A/A	A/A	A/G	A/G	A/A	A/A	A/A	A/A	A/A	A/A	A/A	A/A	G/G	A/A	G/G	A/A	A/A	G/G	G/G	G/G	A/A	G/G	A/A	G/G	A/A	A/A	G/G	A/A	G/G
AX-95215369	GTGCTCATCAGGTGGGCTCTGCAGAGGGGGACGAG[C/T]GTGATTCCCAAGTCAAGCAAAGACGAGAGGATCAA	1B	530481490	T	C	T/T	T/T	T/T	T/T	T/T	C/C	C/C	T/T	T/T	T/T	C/C	T/C	C/C	C/C	C/C	T/T	T/T	T/C	-	T/T	T/T	T/T	T/T	T/T	T/T	T/T	T/T	C/C	T/T	C/C	T/T	T/T	C/C	C/C	C/C	T/T	C/C	T/T	C/C	T/T	T/T	C/C	T/T	C/C
AX-94823926	CCGCTGATTACTATGACATTGCAGAGGAGAGGTCG[C/T]ACAGAGGGCAAGTAAATGGGGAGAGTCAGCGTGTG	1B	530959521	T	C	C/C	C/C	C/C	C/C	C/C	T/T	T/T	C/C	C/C	C/C	T/T	T/C	C/C	T/T	T/T	C/C	C/C	T/C	T/C	C/C	C/C	C/C	C/C	C/C	C/C	C/C	C/C	T/T	C/C	T/T	C/C	C/C	T/T	T/T	T/T	C/C	T/T	C/C	T/T	C/C	C/C	T/T	C/C	T/T
AX-95199768	TCTACTATCTGAAGACTCCTGCTGAACAAAATGGT[C/T]CCTAATGGTAATGGAAACCTCAAAGCTGATATTCA	1B	530960932	T	C	C/C	C/C	C/C	C/C	C/C	T/T	T/T	C/C	C/C	C/C	T/T	T/C	C/C	T/T	T/T	C/C	C/C	-	C/C	C/C	C/C	C/C	C/C	C/C	C/C	C/C	C/C	T/T	C/C	T/T	C/C	C/C	T/T	T/T	T/T	C/C	T/T	C/C	T/T	C/C	C/C	T/T	C/C	T/T
AX-95257184	TCCATCCTCATCCAGGTGAGCAAGAACCAGCCGCC[C/G]GTGCAGACCACGGAATACTCCGGCCCGCCTCTCAG	1B	531166669	C	G	G/G	G/G	G/G	G/G	G/G	G/G	G/G	G/G	G/G	G/G	G/G	G/G	C/C	C/C	G/G	G/G	G/G	G/G	G/G	G/G	G/G	G/G	G/G	G/G	G/G	G/G	G/G	C/C	G/G	G/G	G/G	G/G	G/G	G/G	G/G	G/G	C/C	G/G	C/C	G/G	G/G	C/C	G/G	C/C
AX-94664843	ACGAGCTTGTGTGTTAGCAATTCGATACAACGCTA[A/G]AGTTTGAAGAGTTTGACAGGCCGTTCTTCACTCAT	1B	531166960	A	G	A/A	A/A	A/A	A/A	A/A	A/A	A/A	A/A	A/A	G/G	A/A	A/A	G/G	G/G	A/A	A/A	A/A	A/A	A/A	A/A	A/A	A/A	A/A	A/A	A/A	A/A	A/A	G/G	A/A	A/A	A/A	G/G	A/A	A/A	A/A	A/A	G/G	A/A	G/G	A/A	A/A	G/G	A/A	G/G
AX-94590275	CGTCGCCATCGCGCGTTTATCGCCGTCCGGTGGAT[C/T]GTGGAGGCCGCATAAGTACCACGCCTCCACCCGCT	1B	531535195	T	C	C/C	C/C	C/C	C/C	C/C	C/C	C/C	C/C	C/C	C/C	C/C	C/C	C/C	T/T	C/C	C/C	C/C	C/C	C/C	C/C	C/C	C/C	C/C	C/C	C/C	C/C	C/C	-	C/C	C/C	C/C	C/C	C/C	C/C	C/C	C/C	T/C	C/C	-	C/C	C/C	T/T	C/C	T/T
AX-94505791	GATCGTACCATCACCATGAGAGGGCGAGAGACGCC[C/G]AAGGCTCGCAGCGGCGCGGCGACCCCCAGCTGCCC	1B	532066167	C	G	C/C	C/C	C/C	C/C	C/C	C/C	C/C	C/C	C/C	C/C	C/C	C/C	G/G	G/G	C/C	C/C	C/C	C/C	C/C	C/C	C/C	C/C	C/C	C/C	C/C	C/C	C/C	G/G	C/C	C/C	C/C	C/C	C/C	C/C	C/C	C/C	G/G	C/C	G/G	C/C	C/C	G/G	C/C	G/G
AX-94632321	TCAAGATGTTTAAGTGCCAGATAGAGGAGGAGAAA[A/G]CATCCCTTGAGAGAACCCGTGAGAGGGTGCAGTTG	1B	532162651	A	G	A/A	A/A	A/A	A/A	G/G	A/A	A/A	A/A	A/A	G/G	A/A	A/A	G/G	G/G	A/A	A/A	A/A	A/A	A/A	-	A/A	A/A	A/A	A/A	G/G	A/A	A/A	G/G	A/A	A/A	A/A	G/G	A/A	A/A	A/A	A/A	G/G	A/A	G/G	A/A	A/A	G/G	A/A	G/G
AX-94505043	GACACATTTGACTTGCTGGGGAATTCACTTGCTCC[A/G]TCAATTTATGGCCATATCTGGATAAAGAAGGCAGT	1B	532166924	A	G	G/G	G/G	G/G	G/G	G/G	G/G	G/G	G/G	G/G	G/G	G/G	G/G	A/A	A/A	G/G	G/G	G/G	G/G	G/G	G/G	G/G	G/G	G/G	G/G	G/G	G/G	G/G	A/A	G/G	G/G	G/G	G/G	G/G	G/G	G/G	G/G	A/A	G/G	A/A	G/G	G/G	A/A	G/G	A/A
AX-95137321	GCGGCTGCCCGGCGACGAGGCAGGTCCAGCAGGCG[G/T]AGGACGACCCCTCCCTCTACGTCATCACCTACTTC	1B	534151124	T	G	T/T	T/T	T/T	T/T	T/T	T/T	T/T	T/T	T/T	T/T	T/T	T/T	G/G	G/G	T/T	T/T	T/T	T/T	T/T	T/T	T/T	T/T	T/T	T/T	T/T	T/T	T/T	G/G	T/T	T/T	T/T	T/T	T/T	T/T	T/T	T/T	G/G	T/T	G/G	T/T	T/T	G/G	T/T	G/G
AX-94519146	CAGTCTTCAGATAAAACGGTGATTTGTGCTGCTCC[C/T]CGGAGTTCATCCCTGCGTGATCTGTGGAAATGGAG	1B	535796757	T	C	T/T	T/T	T/T	T/T	C/C	T/T	T/T	T/T	T/T	T/T	C/C	T/C	C/C	C/C	C/C	C/C	C/C	T/T	C/C	T/T	C/C	T/T	T/T	T/T	T/T	T/T	T/T	C/C	T/C	T/T	T/T	T/T	C/C	C/C	C/C	T/T	C/C	T/T	C/C	T/T	T/T	C/C	T/T	C/C
AX-95097805	GGCGAGGCGGTGGCACGAGCATGGAATCATCTGCT[A/G]TCGATTCGAGTTCGTTTGTCGGCGATTCCGTAATT	1B	538892240	A	G	A/A	A/A	A/A	G/G	A/A	A/A	A/A	G/G	G/G	A/A	G/G	G/G	G/G	A/A	G/G	G/G	G/G	G/G	G/G	A/A	G/G	G/G	G/G	G/G	A/A	G/G	A/A	A/A	G/G	A/A	G/G	A/A	G/G	G/G	G/G	A/A	-	G/G	A/A	A/A	A/A	A/A	G/G	A/A
AX-94462466	AGCTCTTTGGTGTGATGAAGGAGGGCGACACAGCC[A/G]GTGTCATACACATAGATGACTTGGAGGCACAGGTG	1B	539449027	A	G	A/A	A/A	A/A	A/A	A/A	A/A	A/A	A/A	A/A	A/A	G/G	A/G	A/A	A/A	G/G	A/A	A/A	A/A	G/G	A/A	G/G	A/A	A/A	A/A	A/A	A/A	A/A	A/A	G/G	A/A	A/A	A/A	G/G	G/G	G/G	A/A	A/A	A/A	A/A	A/A	A/A	A/A	A/A	A/A
AX-94995102	TAGAGAGCAGCCATGAGGATGGCAAGAGCTGATGG[C/T]CCTGGAAACAATGGTGAGGACAGTAACACAAACGA	1B	540729257	T	C	T/T	C/C	T/T	T/T	C/C	T/T	T/T	T/T	T/T	T/C	T/T	T/T	C/C	C/C	T/T	C/C	C/C	T/T	T/T	T/T	C/C	T/T	T/T	T/T	T/T	T/T	C/C	C/C	T/T	T/T	T/T	C/C	T/T	T/T	T/T	C/C	-	T/T	-	C/C	C/C	C/C	T/T	C/C
AX-94495814	CATCGGTCAATATGGAAATTCAACTAGCAAGGCAC[C/T]GGAACATAGAACAACTTCAGATGTACCTCTACCCC	1B	540847939	T	C	T/T	C/C	T/T	T/T	C/C	T/T	T/T	T/T	T/T	T/C	T/T	T/T	C/C	C/C	-	C/C	C/C	-	T/T	T/T	C/C	T/T	T/T	T/T	T/T	T/T	C/C	C/C	T/T	T/T	T/T	C/C	T/T	-	-	C/C	C/C	T/T	C/C	C/C	C/C	C/C	T/T	C/C
AX-94620208	ATTCGCCGAAGAGAAGTGGTGAGGAGGGTATTCGG[C/T]GGAGGCGGGAGAGGCAGCCGACCTTTGGGGAGATG	1B	542135953	T	C	T/T	C/C	T/T	T/T	C/C	T/T	T/T	T/T	T/T	T/C	T/T	T/T	C/C	C/C	T/T	C/C	C/C	T/T	T/T	T/C	C/C	T/T	T/T	T/T	C/C	T/T	C/C	-	T/T	T/T	T/T	C/C	T/T	T/T	T/T	C/C	C/C	T/T	C/C	C/C	C/C	C/C	T/T	C/C
AX-95253616	CCGGACGGCGACAATTCTCTCTGCACCCTCAATGG[C/T]GGTCGTCCGGTGTATGGAAACGGCACGGTCACGTT	1B	542958257	T	C	T/T	C/C	T/T	T/T	C/C	T/T	T/T	T/T	T/T	T/T	T/T	T/T	C/C	C/C	T/T	C/C	C/C	T/T	T/T	T/T	C/C	T/T	T/T	T/T	T/T	C/C	C/C	C/C	T/T	T/T	T/T	T/T	T/T	T/T	T/T	T/T	C/C	T/T	C/C	C/C	C/C	C/C	T/T	C/C
AX-94507852	GATAGATTCGGTGATCAACATGAGTTTGGATCGCA[C/T]ATGCTGTAGATATAGTATATGGTAGAATACAGGTT	1B	543086002	T	C	T/T	C/C	T/T	T/T	C/C	T/T	T/T	T/T	T/T	T/C	T/T	T/T	C/C	C/C	T/T	C/C	C/C	T/T	T/T	T/T	C/C	T/T	T/T	T/T	T/T	C/C	C/C	C/C	T/T	T/T	T/T	C/C	T/T	T/T	T/T	T/T	C/C	T/T	C/C	C/C	C/C	C/C	T/T	C/C
AX-95176409	GCATGTGAATATATATCGTCTTAACAACAGTTTGA[C/G]CACTGTTTGGACCTTCGGATCTGCCCCAACCCCTT	1B	544130333	C	G	C/C	C/C	C/C	C/C	G/G	C/C	C/C	C/C	C/C	G/G	C/C	C/C	G/G	G/G	C/C	G/G	G/G	C/C	C/C	C/C	G/G	C/C	C/C	C/C	C/C	C/C	C/C	G/G	C/C	C/C	C/C	G/G	C/C	C/C	C/C	C/C	G/G	C/C	G/G	C/C	C/C	G/G	C/C	G/G
AX-94668931	GAATCCCATCTTATTGGCCCATGGGATCAAGAACT[C/G]TGTCCGAAGACCAACATATGCGATCCTGCATTCCA	1B	544130509	C	G	G/G	G/G	G/G	G/G	C/C	G/G	G/G	G/G	G/G	C/C	G/G	G/G	C/C	C/C	G/G	C/C	C/C	G/G	G/G	G/G	C/C	G/G	G/G	G/G	G/G	G/G	G/G	C/C	G/G	G/G	G/G	C/C	G/G	G/G	G/G	G/G	-	G/G	C/C	G/G	G/G	C/C	G/G	-
AX-95632303	CCCCATGGTATCTTCTATTTCTGAGGGTCCAGTTC[A/G]TCCACATGCCGCAAAGGATAGCACAACAGAGCTCC	1B	547583978	A	G	G/G	A/A	G/G	G/G	G/G	G/G	G/G	G/G	G/G	G/G	G/G	G/G	G/G	G/G	G/G	G/G	G/G	G/G	G/G	A/G	G/G	G/G	G/G	G/G	A/A	A/A	A/A	G/G	G/G	G/G	G/G	G/G	G/G	G/G	G/G	G/G	G/G	G/G	G/G	A/A	A/A	G/G	G/G	G/G
AX-95125372	AACCTCTGGAGAGTAAATTATTGTACTTCGCAAAT[C/G]AATATGTTAAAAGTCAGAATGATCGAGAATTTGAG	1B	548625102	C	G	C/C	G/G	C/C	C/C	C/C	C/C	C/C	C/C	C/C	C/C	C/C	C/C	C/C	C/C	C/C	C/C	C/C	C/C	C/C	C/C	C/C	C/C	C/C	C/C	-	G/G	-	C/C	C/C	C/C	C/C	C/C	C/C	C/C	C/C	C/C	C/C	C/C	C/C	G/G	G/G	C/C	C/C	C/C
AX-94510167	CTGACTACAAATTACACCTTCCCAGAATTTTCATA[C/G]CAAAGGATGCATTCCAAAACATGCCACCACATTGT	1B	548674725	C	G	G/G	G/G	G/G	G/G	G/G	C/C	C/C	C/C	G/G	-	C/C	C/G	C/C	G/G	G/G	C/C	C/C	C/G	C/G	G/G	G/G	G/G	G/G	G/G	G/G	G/G	G/G	G/G	G/G	C/C	G/G	G/G	C/C	C/C	C/C	G/G	G/G	G/G	G/G	G/G	G/G	G/G	G/G	G/G
AX-94395353	CGTTTCGACCATGGCAACATAGTCAATCAGTGAAC[A/C]GGATCTCTAGTTTCGGTTGCTTTGCCAGTTTAGTT	1B	549456879	A	C	C/C	A/A	C/C	C/C	A/A	C/C	C/C	C/C	C/C	A/A	C/C	C/C	C/C	A/A	C/C	C/C	A/A	C/C	C/C	A/C	A/A	C/C	C/C	C/C	A/A	A/A	A/A	A/A	C/C	C/C	C/C	A/A	C/C	C/C	C/C	C/C	A/A	C/C	A/A	A/A	A/A	A/A	C/C	A/A
AX-94682892	TCGATGACGCCAATTCCTGGCTTCCAGAGTCATTG[C/T]GCAAAAAGGAGACACCTAATCAAGGCAGGGGCGAG	1B	551009872	T	C	C/C	T/T	C/C	C/C	T/T	C/C	C/C	C/C	C/C	T/T	T/T	T/C	C/C	C/C	C/C	T/T	C/C	T/C	-	-	T/T	C/C	C/C	C/C	T/T	T/T	T/T	T/T	C/C	C/C	C/C	T/T	T/T	T/T	T/T	C/C	C/C	C/C	T/T	T/T	T/T	T/T	C/C	T/T
AX-95122579	CCAACTCAGCAGGCTGCGTGAAAATATTAATGATG[C/G]TAAAAAACGCTACCGGTCCCTGGAAGATGCTAAAT	1B	551864147	C	G	G/G	G/G	G/G	G/G	C/C	C/C	C/C	C/C	G/G	C/C	C/C	C/G	C/C	C/C	G/G	C/C	C/C	-	-	C/G	C/C	G/G	G/G	G/G	C/C	G/G	G/G	C/C	G/G	C/C	G/G	C/C	C/C	C/C	C/C	G/G	C/C	G/G	C/C	G/G	G/G	C/C	G/G	C/C
AX-94533970	ACCTGAAAGTAACAGAACAGGATGAGAAACATGAC[C/T]TGCACTCAACCTTGACCTCCTCAATGATCGTCGAT	1B	553142954	T	C	C/C	C/C	C/C	C/C	T/T	T/T	T/T	T/T	C/C	T/C	T/T	T/C	C/C	T/T	C/C	T/T	T/T	T/C	T/C	C/C	T/T	C/C	C/C	C/C	C/C	C/C	C/C	T/T	C/C	T/T	C/C	C/C	T/T	T/T	T/T	C/C	T/T	C/C	T/T	C/C	C/C	T/T	C/C	T/T
AX-94440309	AGACAGAGTAAGCAAGAGGCGGGCGATGGAGATGC[A/G]CAGCCTGACCAGCAAGGTATTTGTGATCTACAGCT	1B	553146277	A	G	G/G	G/G	G/G	G/G	A/A	G/G	G/G	G/G	G/G	G/G	G/G	G/G	G/G	A/A	G/G	G/G	A/A	G/G	G/G	G/G	A/A	G/G	G/G	G/G	G/G	G/G	G/G	A/A	G/G	G/G	G/G	G/G	G/G	G/G	G/G	G/G	A/A	G/G	A/A	G/G	G/G	A/A	G/G	A/A
AX-94908088	TCGATGAAGTTTCATGATATTAAGGAGTTCTCTTA[C/T]AAACCGCCACCTGCTTCAGAGGACATTTTTGCTGT	1B	555298873	T	C	C/C	C/C	C/C	C/C	C/C	-	T/T	T/T	C/C	T/T	C/C	C/C	C/C	C/C	C/C	C/C	T/T	C/C	C/C	T/C	C/C	C/C	C/C	C/C	T/T	C/C	C/C	C/C	C/C	T/T	C/C	T/T	C/C	C/C	C/C	C/C	C/C	C/C	C/C	T/T	C/C	C/C	C/C	C/C
Glu-B1_7+9		1B	555766152	A	T	A/A	T/T	A/A	A/A	T/T	A/A	A/A	A/A	A/A	T/T	T/T	A/A	T/T	T/T	T/T	T/T	T/T	T/T	T/T	T/T	T/T	A/A	A/A	A/A	T/T	A/A	A/A	T/T	T/T	A/A	A/A	T/T	T/T	T/T	T/T	T/T	T/T	A/A	T/T	T/T	T/T	T/T	A/A	T/T
Glu-B1_17+18		1B	555766153	A	T	T/T	A/A	T/T	T/T	T/T	T/T	T/T	T/T	T/T	T/T	T/T	T/T	T/T	T/T	T/T	T/T	T/T	T/T	T/T	T/T	T/T	T/T	T/T	T/T	T/T	T/T	T/T	T/T	T/T	T/T	T/T	T/T	T/T	T/T	T/T	T/T	T/T	T/T	T/T	T/T	A/A	T/T	T/T	T/T
Glu-B1_7oe+8*		1B	555766154	A	T	T/T	T/T	T/T	T/T	A/A	T/T	T/T	T/T	T/T	T/T	T/T	T/T	T/T	T/T	T/T	A/A	T/T	T/T	T/T	T/T	A/A	T/T	T/T	T/T	T/T	T/T	T/T	T/T	T/T	T/T	T/T	T/T	T/T	T/T	T/T	T/T	T/T	T/T	A/A	T/T	T/T	A/A	T/T	A/A
Glu-B1_7+8		1B	555766155	A	T	T/T	T/T	T/T	T/T	T/T	T/T	T/T	T/T	T/T	A/A	T/T	T/T	T/T	A/A	A/A	T/T	T/T	T/T	A/A	A/A	T/T	T/T	T/T	T/T	A/A	T/T	T/T	A/A	A/A	T/T	T/T	A/A	T/T	T/T	T/T	A/A	T/T	T/T	T/T	A/A	T/T	T/T	T/T	T/T
Glu-B1_6+8		1B	555766156	A	T	T/T	T/T	T/T	T/T	T/T	T/T	T/T	T/T	T/T	T/T	A/A	T/T	T/T	T/T	T/T	T/T	T/T	A/A	T/T	T/T	T/T	T/T	T/T	T/T	T/T	T/T	T/T	T/T	T/T	T/T	T/T	T/T	A/A	A/A	A/A	T/T	T/T	T/T	T/T	T/T	T/T	T/T	T/T	T/T
Glu-B1_13+16		1B	555766157	A	T	T/T	T/T	T/T	T/T	T/T	T/T	T/T	T/T	T/T	T/T	T/T	T/T	A/A	T/T	T/T	T/T	T/T	T/T	T/T	T/T	T/T	T/T	T/T	T/T	T/T	T/T	T/T	T/T	T/T	T/T	T/T	T/T	T/T	T/T	T/T	T/T	A/A	T/T	T/T	T/T	T/T	T/T	T/T	T/T
Glu-B1_7		1B	555766158	A	T	T/T	T/T	T/T	T/T	T/T	T/T	T/T	T/T	T/T	T/T	T/T	T/T	T/T	T/T	T/T	T/T	A/A	T/T	T/T	T/T	T/T	T/T	T/T	T/T	T/T	T/T	T/T	T/T	T/T	T/T	T/T	T/T	T/T	T/T	T/T	T/T	T/T	T/T	T/T	T/T	T/T	T/T	T/T	T/T
AX-94407122	TGTAGAAATTCGGAAAGATATGGCTGAGACGAAAA[G/T]CAGCGAGGATTACCTACCTATCTATCCATTGCATG	1B	557943784	T	G	T/T	T/T	T/T	T/T	G/G	T/T	T/T	T/T	T/T	T/T	G/G	T/G	G/G	G/G	T/T	G/G	G/G	G/G	-	T/T	G/G	T/T	T/T	T/T	T/T	T/T	T/T	G/G	T/T	T/T	T/T	T/T	G/G	G/G	G/G	T/T	G/G	T/T	G/G	-	T/T	G/G	T/T	G/G
AX-94995158	GCCGACGTGAGGGGCTACGTGCCGCGGGTCGTCAG[C/T]CACATCGTCCGTGGCCTCGAGAACATGATCAGACT	1B	560252053	T	C	T/T	T/T	T/T	T/T	C/C	T/T	T/T	T/T	T/T	T/T	C/C	-	C/C	C/C	T/T	C/C	C/C	C/C	T/T	T/T	C/C	T/T	T/T	T/T	T/T	T/T	T/T	C/C	T/T	T/T	T/T	T/T	C/C	C/C	C/C	T/T	C/C	T/T	C/C	T/T	T/T	C/C	T/T	C/C
AX-95653055	TACGCCGACTTCTACGCGCAGGTCATCCAGATGAT[A/C]CGGGCCCCTCAGAATTTCGGCCTCAAGTACGGGCT	1B	560252463	A	C	A/A	A/A	A/A	A/A	C/C	A/A	A/A	A/A	A/A	A/A	C/C	A/C	C/C	C/C	A/A	C/C	C/C	C/C	-	A/A	C/C	A/A	A/A	A/A	A/A	A/A	A/A	C/C	A/A	A/A	A/A	A/A	C/C	C/C	C/C	A/A	C/C	A/A	C/C	A/A	A/A	C/C	A/A	C/C
AX-95633286	TTGCATTTTAGGCTTTATTTTCGATGCTATGCAAC[A/G]CTGAGTTTGCGAACGATTTGAACCTGTTAGCGCTG	1B	560494545	A	G	G/G	G/G	G/G	G/G	A/A	G/G	G/G	G/G	G/G	G/G	G/G	G/G	G/G	A/A	G/G	A/A	A/A	A/A	G/G	G/G	A/A	G/G	G/G	G/G	G/G	G/G	G/G	A/A	G/G	G/G	G/G	G/G	G/G	G/G	G/G	G/G	A/A	G/G	A/A	G/G	G/G	A/A	G/G	A/A
AX-95629053	TGGGGCAAGGCAACTTTGGTCAGTTTCCACACATG[A/G]CTGGCAACCAAGCGCCACCTGCTGGATTTCCCAAC	1B	562375137	A	G	G/G	A/A	G/G	G/G	G/G	G/G	G/G	G/G	G/G	-	G/G	G/G	A/A	G/G	G/G	G/G	A/A	G/G	G/G	A/G	G/G	G/G	G/G	G/G	A/A	G/G	G/G	G/G	G/G	G/G	G/G	A/A	G/G	G/G	G/G	G/G	G/G	G/G	G/G	A/A	A/A	G/G	G/G	G/G
AX-94488007	TCACACGTCCCAAGCCTTGGCCTCCATCACCTCTC[C/G]ATCATTCTCCTGCCCTCTCCACTTTGCTGCCTCCG	1B	562893305	C	G	C/C	C/C	C/C	C/C	G/G	C/C	C/C	C/C	C/C	C/C	G/G	C/G	C/C	G/G	C/C	G/G	C/C	-	C/C	C/C	C/C	C/C	C/C	C/C	C/C	C/C	C/C	G/G	C/C	C/C	C/C	C/C	G/G	G/G	G/G	C/C	C/C	C/C	G/G	C/C	C/C	G/G	C/C	G/G
AX-94766246	GACCTCAACAGGAATGTGCTTGCGCCTGCAGCGCC[A/G]TATGTGAGAAAGGATATCCTTTTTGCTCAAGAAAC	1B	563030565	A	G	G/G	A/A	G/G	G/G	A/A	G/G	G/G	G/G	G/G	G/G	A/A	A/G	A/A	A/A	A/A	-	A/A	G/G	G/G	G/G	G/G	G/G	G/G	G/G	G/G	G/G	G/G	A/A	G/G	G/G	G/G	G/G	A/A	A/A	A/A	G/G	G/G	G/G	-	G/G	A/A	A/A	G/G	A/A
AX-95630190	ATTACAAGTATGCACACATTGATTTTCTACAGGGG[A/C]AAGTGCAAGCATCAAAAACATTGCACTGCCCTTCC	1B	563307088	A	C	A/A	C/C	A/A	A/A	C/C	A/A	A/A	A/A	A/A	C/C	C/C	A/C	C/C	C/C	C/C	C/C	C/C	A/A	A/A	A/C	A/A	A/A	A/A	A/A	C/C	A/A	A/A	C/C	A/A	A/A	A/A	-	C/C	C/C	-	A/A	A/A	A/A	C/C	C/C	C/C	C/C	A/A	C/C
AX-94757270	ACCTCGGGCTGTGCTTGATCAAGCAGGGCAGGCAT[C/G]AGGAGGCAGTGCAAGTACTCGAGGATGTGGATGAC	1B	564908889	C	G	C/C	G/G	G/G	C/C	G/G	G/G	G/G	G/G	C/C	G/G	G/G	G/G	C/C	G/G	C/C	G/G	C/C	G/G	C/C	G/G	G/G	C/C	G/G	C/C	G/G	C/C	C/C	G/G	G/G	G/G	C/C	G/G	G/G	G/G	G/G	G/G	G/G	C/C	G/G	G/G	G/G	G/G	C/C	G/G
AX-94460140	GCATGAGGAATCCATTTATTCTCTTCTCAGCATTT[C/T]GCCACTACTGCAGGCAGGTGGTTCGGGCTTGTAGT	1B	565336801	T	C	C/C	T/T	C/C	C/C	C/C	C/C	C/C	C/C	C/C	C/C	C/C	C/C	C/C	C/C	C/C	C/C	C/C	C/C	C/C	T/C	T/T	C/C	C/C	C/C	C/C	C/C	C/C	C/C	C/C	C/C	C/C	C/C	C/C	C/C	C/C	T/T	C/C	C/C	C/C	C/C	T/T	C/C	T/C	C/C
AX-95654644	CTGCCCTGAAGGATCCACCTGCTGTTGCTCATGGC[A/G]TGCCTTGGGATTCTGCCTTTCCTGGAGCTGTTGCG	1B	566603698	A	G	A/A	A/A	A/A	-	A/A	A/A	A/A	A/A	A/A	A/A	A/A	A/G	A/A	A/A	-	A/A	G/G	A/A	A/A	A/G	A/A	G/G	-	G/G	G/G	-	G/G	A/A	A/A	A/A	A/G	A/A	A/A	A/A	A/A	A/A	G/G	G/G	A/A	A/A	A/A	A/A	A/G	A/A
AX-95161189	TGCAAGGCGGAGTGCTGGATCGAGGCCAAAATCTT[C/G]AACGCCCGTCTACAGGAGTACAGGTGCATCAGGGG	1B	566721262	C	G	C/C	G/G	C/C	G/G	C/C	C/C	C/C	C/C	G/G	C/C	C/C	C/C	C/C	C/C	G/G	C/C	C/C	C/C	C/C	C/G	C/C	G/G	C/C	G/G	G/G	G/G	G/G	C/C	C/C	C/C	G/G	C/C	C/C	C/C	C/C	C/C	G/G	G/G	C/C	C/C	G/G	C/C	G/G	C/C
AX-94870113	ATGAAGTCAATTGCCGAGGAGTTCAGTGTTGAGGC[C/T]ATGCCGACGTTTGTGCTCATGAAGGAAGGAAAGGT	1B	566831265	T	C	C/C	T/T	C/C	T/T	C/C	C/C	C/C	C/C	T/T	C/C	C/C	C/C	C/C	C/C	T/T	C/C	C/C	C/C	C/C	T/C	C/C	T/T	C/C	T/T	T/T	T/T	T/T	C/C	C/C	C/C	T/T	C/C	C/C	C/C	C/C	C/C	T/T	T/T	C/C	C/C	T/T	C/C	T/T	C/C
AX-95119047	ACTGCATGCGCTAAATAAAATGGTCCTTCAACTCT[A/G]AATTCGAGAATAAGATGTGTGTCAGCCGCTGCTTG	1B	566831396	A	G	G/G	A/A	G/G	A/A	G/G	G/G	G/G	G/G	A/A	G/G	G/G	G/G	G/G	G/G	A/A	G/G	G/G	G/G	G/G	A/G	G/G	A/A	G/G	A/A	A/A	A/A	A/A	G/G	G/G	G/G	A/A	G/G	G/G	G/G	G/G	G/G	A/A	A/A	G/G	G/G	A/A	G/G	A/A	G/G
AX-95085043	GGGATGATATATGCCTGTATACAGTCAGTCTTACA[C/G]TCGAAGGAAATAATGCTTGTTGTAACAGATGCTTG	1B	566837220	C	G	C/C	G/G	C/C	G/G	C/C	C/C	C/C	C/C	G/G	C/C	C/C	C/C	G/G	C/C	G/G	C/C	G/G	C/C	C/C	C/G	C/C	G/G	C/C	G/G	G/G	G/G	G/G	C/C	C/C	C/C	G/G	C/C	C/C	C/C	C/C	C/C	G/G	G/G	C/C	C/C	G/G	C/C	G/G	C/C
AX-94419521	ACTTGTAGAGATTCACTAGAACTGCGATCATTTCT[A/C]GTGCAGGAGTACTAGTACTGGAGCAACTGGCCTGT	1B	567237554	A	C	A/A	C/C	A/A	C/C	A/A	-	A/A	A/A	C/C	-	A/A	A/A	C/C	A/A	C/C	A/A	-	A/A	A/A	A/C	A/A	C/C	A/A	C/C	C/C	C/C	C/C	A/A	A/A	-	C/C	A/A	A/A	A/A	-	A/A	C/C	C/C	A/A	A/A	C/C	A/A	C/C	A/A
AX-94609877	CTATCTCATTACCCAAGCAACTACAAGCAATCTGG[C/T]ATTATTCCAATGCTTGATCTTGCACAGCAGCAGCA	1B	568522718	T	C	C/C	T/T	C/C	T/T	C/C	C/C	C/C	C/C	T/T	C/C	C/C	C/C	C/C	C/C	T/T	C/C	C/C	C/C	C/C	-	C/C	T/T	C/C	T/T	T/T	T/T	-	C/C	C/C	C/C	T/T	C/C	C/C	C/C	C/C	C/C	T/T	T/T	C/C	C/C	T/T	C/C	T/T	C/C
AX-94524070	TGCTCGCACTGTATGTTGCGGAAACCGTGAACAAT[C/T]GATAGGCGATTTGATCTCCTGTTGTTCTCAAAGCT	1B	568525282	T	C	T/T	C/C	T/T	C/C	T/T	T/T	T/T	T/T	C/C	T/T	T/T	T/T	T/T	T/T	C/C	T/T	T/T	T/T	T/T	T/C	T/T	C/C	T/T	C/C	C/C	C/C	C/C	T/T	T/T	T/T	C/C	T/T	T/T	T/T	T/T	T/T	C/C	C/C	T/T	T/T	C/C	T/T	C/C	T/T
AX-94519224	CGCTCGAGGGTCTGGCAGGCAAATCAGAGACGTGA[C/T]GGACATGCTGGAAGAGTACAAGAGGCTAGCCAAGA	1B	568568866	T	C	C/C	T/T	C/C	T/T	C/C	C/C	C/C	C/C	T/T	C/C	C/C	C/C	C/C	C/C	T/T	C/C	C/C	C/C	C/C	T/C	C/C	T/T	C/C	T/T	T/T	T/T	T/T	C/C	C/C	C/C	T/T	C/C	C/C	C/C	C/C	C/C	T/T	T/T	C/C	C/C	T/T	C/C	T/T	C/C
AX-94426392	ATCCGGAAAAACCAATCTGTGATGCTGATCTCAGT[A/G]CCTTTAGTCACCAAGTCCAATAGAATGTCCTGGTT	1B	571193173	A	G	G/G	A/A	G/G	A/A	G/G	G/G	G/G	G/G	A/A	G/G	G/G	-	A/A	G/G	G/G	G/G	A/A	G/G	-	A/G	G/G	A/A	G/G	A/A	A/A	A/A	A/A	G/G	G/G	G/G	A/A	G/G	G/G	G/G	G/G	G/G	G/G	A/A	G/G	G/G	A/A	G/G	A/A	G/G
AX-94882326	AACTAACTCTTCCTGTGTAAAACTCTGGCACGGAA[C/T]AGAATGGACTGACGAGAATCAGACTAGGATGCAGC	1B	572293441	T	C	T/T	T/T	T/T	T/T	T/T	T/T	T/T	C/C	T/T	T/T	T/T	T/T	T/T	T/T	C/C	T/T	T/T	T/T	T/T	T/T	T/T	T/T	T/T	T/T	T/T	T/T	T/T	T/T	T/T	T/T	T/T	T/T	T/T	T/T	T/T	T/T	C/C	T/T	T/T	T/T	T/T	T/T	T/T	T/T
AX-95077960	CAGTGCAGCACACAATCAATAGCAACAGGGAAGCC[A/G]GCTTCGCGGGATACACATCCTACGATCACGTCTTT	1B	572301473	A	G	G/G	G/G	G/G	G/G	G/G	G/G	G/G	A/A	G/G	G/G	G/G	G/G	G/G	G/G	A/A	G/G	G/G	G/G	G/G	G/G	G/G	G/G	G/G	G/G	G/G	G/G	G/G	G/G	G/G	G/G	G/G	G/G	G/G	G/G	G/G	G/G	A/A	G/G	G/G	G/G	G/G	G/G	G/G	G/G
AX-94553499	GTGAAGCACATCTCGACGCGGCCTGAGACGTGGCT[C/T]GATTTCCCACTATTCGTCAGCGAGCGTTATGCAGA	1B	573875677	T	C	T/T	T/T	T/T	C/C	C/C	C/C	T/T	T/T	T/T	T/T	C/C	C/C	C/C	C/C	T/T	T/T	C/C	C/C	C/C	-	C/C	C/C	T/T	C/C	T/T	-	C/C	C/C	T/T	T/T	C/C	T/T	C/C	C/C	C/C	C/C	T/T	C/C	T/T	T/T	T/T	C/C	C/C	C/C
AX-94526208	GGTGTGTCCTGCCGGTTTTGCAATGTTGCTATGTA[C/G]AGCTTTTCAAATGCTGATGGTGAATCTTGTTTATT	1B	574285361	C	G	C/C	C/C	G/G	C/C	C/C	C/C	G/G	G/G	C/C	C/C	C/C	C/C	G/G	C/C	C/C	C/C	C/C	C/C	C/C	C/C	C/C	C/C	G/G	C/C	C/C	C/C	C/C	C/C	G/G	G/G	C/C	C/C	C/C	C/C	C/C	C/C	C/C	C/C	C/C	C/C	C/C	C/C	C/C	C/C
AX-94584294	GGGCAAAGCTCCAAATTGACCTAATCCTAGCTGCG[C/T]GTGTTTTTTGTTGGAAGGAGAGCATATTGAGACTC	1B	575722339	T	C	C/C	T/T	C/C	T/T	T/T	T/T	C/C	C/C	T/T	C/C	T/T	T/T	C/C	C/C	C/C	T/T	T/T	T/T	T/T	T/T	T/T	T/T	C/C	T/T	T/T	T/T	T/T	T/T	C/C	C/C	T/T	C/C	T/T	T/T	T/T	T/T	C/C	T/T	T/T	C/C	T/T	T/T	T/T	T/T
AX-95254907	TCTTTCGGTGATTTACCCATGGAGCGTGGTGTGTA[C/T]CTTCCTCCAATGCCGTTTTACCCTTCACGTAGATA	1B	576219463	T	C	C/C	C/C	C/C	T/T	T/T	T/T	C/C	C/C	C/C	C/C	T/T	T/T	T/T	C/C	C/C	C/C	T/T	T/T	T/T	T/C	T/T	T/T	C/C	T/T	C/C	T/T	T/T	T/T	C/C	C/C	T/T	C/C	T/T	T/T	T/T	T/T	C/C	T/T	C/C	C/C	C/C	T/T	T/T	T/T
AX-94492031	AGTGCTTCTGGGTCTGGATGTCGCAGCCGTGCAGT[C/T]TGGTAGTGCCCCATTGCCCCATTGCAGTTTGGTAT	1B	577178576	T	C	T/T	T/T	T/T	C/C	C/C	C/C	T/T	T/T	T/T	T/T	C/C	C/C	C/C	C/C	T/T	T/T	C/C	C/C	C/C	-	C/C	C/C	T/T	C/C	T/T	C/C	C/C	C/C	T/T	T/T	C/C	T/T	C/C	C/C	C/C	C/C	T/T	C/C	T/T	T/T	T/T	C/C	C/C	C/C
AX-94465678	CGCCCATCCTCCCAACAAAAGAATCGATGCCTGCC[A/G]CCACAATCGGCCATGAGAACACCGGCTGCTATATC	1B	577187103	A	G	G/G	G/G	G/G	A/A	A/A	A/A	G/G	G/G	G/G	G/G	A/A	A/A	A/A	G/G	G/G	G/G	A/A	A/A	A/A	-	A/A	A/A	G/G	A/A	G/G	A/A	A/A	A/A	G/G	G/G	A/A	G/G	A/A	A/A	A/A	A/A	G/G	A/A	G/G	G/G	G/G	A/A	A/A	A/A
AX-94599588	TCAAGTCCATGGCGCTCAAGTCCGCCCTGGAACTC[A/G]GCATCGCCGACGCCATCCACCGCCAAGGCGGCGCC	1B	577675864	A	G	A/A	A/A	A/A	G/G	G/G	G/G	A/A	-	A/A	A/A	G/G	G/G	G/G	A/A	A/A	A/A	G/G	G/G	G/G	A/G	G/G	G/G	A/A	G/G	A/A	G/G	G/G	G/G	A/A	A/A	G/G	A/A	G/G	G/G	G/G	G/G	A/A	G/G	A/A	A/A	A/A	G/G	G/G	-
AX-94562966	ATCCAGGACAAGCATAGTTCTCAGGAGTTGCTCCA[G/T]GCCCAAGTTGATCTTTGGCACCACGCGTTGGGATT	1B	579778799	T	G	G/G	G/G	G/G	T/T	G/G	G/G	G/G	G/G	G/G	G/G	T/T	T/T	G/G	G/G	G/G	G/G	G/G	T/T	T/T	G/G	T/T	G/G	G/G	G/G	G/G	G/G	G/G	G/G	G/G	G/G	G/G	G/G	T/T	T/T	T/T	G/G	G/G	G/G	G/G	G/G	G/G	G/G	G/G	G/G
AX-94693862	CAGATTGTAACAGTGTCAACTAAAATTTGGGGCTC[A/G]ACACCGTGGCCCTGCAGTTTTTCTTAAGTGTAGAC	1B	579785572	A	G	G/G	G/G	G/G	A/A	G/G	G/G	G/G	G/G	G/G	G/G	A/A	A/A	G/G	G/G	G/G	G/G	G/G	A/A	A/A	G/G	A/A	G/G	G/G	G/G	G/G	G/G	G/G	G/G	G/G	G/G	G/G	G/G	A/A	A/A	A/A	G/G	G/G	G/G	G/G	G/G	G/G	G/G	G/G	G/G
AX-94417290	AAGAGGAGTGACAGCATCGCAGCGCTGGAGGTAAA[A/G]TACACGTACGCCGGCACGGCGAGCTCGCGGGTCAC	1B	580538062	A	G	G/G	G/G	A/A	A/A	G/G	G/G	A/A	A/A	G/G	A/G	A/A	A/A	G/G	G/G	G/G	G/G	G/G	A/A	A/A	G/G	A/A	G/G	A/A	G/G	G/G	G/G	G/G	G/G	A/A	A/A	G/G	G/G	-	A/A	A/A	G/G	G/G	G/G	G/G	G/G	G/G	G/G	G/G	G/G
AX-94963680	TGGAGCGAGCGGTGAGGTCCCTGATGGGCGGTGGC[A/G]ACGAAGGGAGGAAGGCGAAGGAGAAGGCCATGGAA	1B	580538887	A	G	A/A	A/A	G/G	G/G	A/A	A/A	G/G	G/G	A/A	A/A	G/G	G/G	A/A	A/A	A/A	A/A	A/A	G/G	G/G	A/A	G/G	A/A	G/G	A/A	A/A	A/A	A/A	A/A	G/G	G/G	A/A	A/A	G/G	G/G	G/G	A/A	A/A	A/A	A/A	A/A	A/A	A/A	A/A	A/A
AX-94858556	GGCCAGTCCGGGTACAGCCCAATTGTTCTCATTGA[C/T]CGGAATGTCCCAAGTGTGGAGAAGCTTGCATATTA	1B	581201893	T	C	T/T	T/T	C/C	C/C	T/T	T/T	C/C	C/C	T/T	T/C	C/C	C/C	C/C	T/T	T/T	T/T	C/C	C/C	C/C	T/C	C/C	C/C	C/C	C/C	T/T	C/C	C/C	T/T	C/C	C/C	C/C	T/T	C/C	C/C	C/C	C/C	T/T	C/C	T/T	T/T	T/T	T/T	C/C	T/T
AX-94975230	TGCATGACATGGCAAAACTAGTGTCAGATCATGAC[C/T]GCTTCACCATAAGAAATATGAGGGACTTCCAAATG	1B	582690242	T	C	T/T	T/T	C/C	T/T	T/T	T/T	C/C	C/C	T/T	-	C/C	C/C	T/T	T/T	T/T	T/T	T/T	C/C	C/C	T/C	C/C	C/C	C/C	C/C	T/T	C/C	C/C	T/T	C/C	-	C/C	T/T	C/C	C/C	C/C	C/C	T/T	C/C	T/T	T/T	T/T	T/T	C/C	T/T
AX-94620168	GCTGCGCTGGATGTACTTGAGAAATGGACGGTCGA[C/T]CGCTCACAGCTACTCATTGGCCACAGATTTGCATC	1B	582905701	T	C	C/C	C/C	T/T	C/C	C/C	C/C	T/T	T/T	C/C	C/C	C/C	C/C	T/T	C/C	C/C	C/C	T/T	C/C	C/C	T/C	C/C	T/T	T/T	T/T	C/C	T/T	T/T	C/C	T/T	T/T	T/T	C/C	C/C	C/C	C/C	T/T	C/C	T/T	C/C	C/C	C/C	C/C	T/T	C/C
AX-95631543	GTCCCAGCAGAGCTCAGATATTTGAGCATGTACTC[A/G]TTGGAGGAACAGGTGTCCGCCAGATCCTGGTGTAG	1B	583147095	A	G	A/A	A/A	G/G	A/A	A/A	A/A	G/G	G/G	A/A	A/A	A/A	A/A	G/G	A/A	A/A	A/A	A/A	A/A	A/A	A/G	A/A	G/G	A/A	G/G	A/A	G/G	G/G	A/A	G/G	G/G	G/G	A/A	A/A	A/A	A/A	G/G	A/A	G/G	A/A	A/A	A/A	A/A	G/G	A/A
AX-94775747	ATGCTTCCAAAGGCAGTACCGAAAGTCTCTTTTCC[C/T]TTTTAGGCTTCACAGAAACACTTTCTGTCACTTCT	1B	583446300	T	C	T/T	T/T	C/C	C/C	C/C	C/C	C/C	C/C	T/T	T/T	C/C	C/C	C/C	C/C	T/T	T/T	T/T	C/C	C/C	C/C	C/C	C/C	C/C	C/C	T/T	C/C	C/C	C/C	C/C	C/C	C/C	T/T	C/C	C/C	C/C	C/C	T/T	C/C	C/C	T/T	T/T	C/C	C/C	C/C
AX-94706581	AAGGTTTGTGATTTAGCCAGCTTCGTTAATTCGAT[C/G]TACACTAGTGCATGTGTGTTTGCTTGTTACTGCTA	1B	583986571	C	G	G/G	C/C	G/G	G/G	G/G	G/G	G/G	G/G	C/C	G/G	G/G	G/G	G/G	G/G	G/G	C/C	G/G	G/G	G/G	G/G	G/G	G/G	G/G	G/G	G/G	G/G	G/G	G/G	G/G	G/G	G/G	C/C	G/G	G/G	G/G	G/G	G/G	G/G	G/G	G/G	C/C	G/G	G/G	G/G
AX-95208058	CAACGGCGAGATATAGTAATGCGTTGGTCTGTAAC[C/T]GTGTACAGTAGCTACTTCTATCCTGCTGAGAAACA	1B	586302823	T	C	C/C	T/T	C/C	-	T/T	T/T	C/C	-	T/T	C/C	T/T	T/T	C/C	T/T	C/C	T/T	C/C	T/T	T/T	T/T	T/T	T/T	C/C	T/T	T/T	T/T	T/T	T/T	C/C	C/C	T/T	T/T	T/T	T/T	T/T	T/T	C/C	T/T	T/T	C/C	T/T	T/T	T/T	T/T
AX-95208428	TTCTTTCTCTTCAGCCACCTGTAGATCTTTTAGCA[C/T]CGTGGATCGAACAACGCATCCTTCCTTGTTTCCCC	1B	587048114	T	C	T/T	C/C	T/T	T/T	C/C	C/C	T/T	T/T	C/C	T/T	C/C	C/C	T/T	C/C	T/T	C/C	T/T	C/C	C/C	C/C	C/C	C/C	T/T	C/C	C/C	C/C	C/C	C/C	T/T	T/T	C/C	C/C	C/C	C/C	C/C	C/C	T/T	C/C	C/C	T/T	C/C	C/C	C/C	C/C
AX-94576235	AGCCTTATTGTGTTTCTAAAAACCAACTGAACAGC[A/G]ACGCATTAGCTGCTAACTACAGTCTACACACCATA	1B	587275383	A	G	A/A	G/G	A/A	A/A	G/G	G/G	A/A	A/A	G/G	A/A	G/G	G/G	A/A	G/G	A/A	G/G	A/A	G/G	G/G	G/G	G/G	G/G	A/A	G/G	G/G	G/G	G/G	G/G	A/A	A/A	G/G	G/G	G/G	G/G	G/G	G/G	A/A	G/G	G/G	A/A	G/G	G/G	G/G	G/G
AX-95198436	TTGCTTGTTATCCCTTTGTGTCACAGTGTGCGACA[C/T]GTTGATCAGTGCAGATCAGGACTTGACTCCTCAGT	1B	587525455	T	C	C/C	T/T	C/C	C/C	T/T	T/T	C/C	C/C	T/T	C/C	T/T	T/T	C/C	T/T	C/C	T/T	C/C	T/T	T/T	T/T	T/T	T/T	C/C	T/T	T/T	T/T	T/T	T/T	C/C	C/C	T/T	T/T	T/T	T/T	T/T	T/T	C/C	T/T	T/T	C/C	T/T	T/T	T/T	T/T
AX-94610095	CCACCGTCGTTTAACTTCCCTTGCCTTGAGAAGCT[C/T]ACCATGAGATTTATTTTCGTACGGGAAGACACCCT	1B	587823781	T	C	C/C	T/T	C/C	-	T/T	T/T	C/C	C/C	T/T	C/C	T/T	T/T	C/C	T/T	C/C	T/T	T/C	T/T	T/T	T/T	T/T	T/T	C/C	T/T	T/T	T/T	T/T	T/T	C/C	C/C	T/T	T/T	T/T	T/T	T/T	T/T	C/C	T/T	T/T	C/C	T/T	T/T	T/T	T/T
AX-94974179	GGGTTTTACACGCCTGGGAGCGGTGGCAGCATGAA[C/T]GACTATGGTCGGTACGACACTGGCATGTCTACTGA	1B	587986010	T	C	-	C/C	T/T	T/T	C/C	C/C	T/T	T/T	C/C	T/T	C/C	C/C	T/T	C/C	T/T	C/C	T/T	C/C	C/C	C/C	C/C	C/C	T/T	C/C	C/C	C/C	C/C	C/C	T/T	T/T	C/C	C/C	C/C	C/C	C/C	C/C	T/T	C/C	C/C	T/T	C/C	C/C	C/C	C/C
AX-94408453	GCGAAAGTACGGTATAGAATATGCATGACA[A/G]CCCGTGCATCCTATAGAGTTCCACAATTGTGCAAT	1B	588627995	A	G	G/G	A/A	G/G	G/G	G/G	G/G	G/G	G/G	A/A	G/G	A/A	A/A	A/A	G/G	G/G	G/G	G/G	A/A	G/G	G/G	A/A	G/G	G/G	G/G	A/A	G/G	G/G	G/G	G/G	G/G	G/G	A/A	A/A	A/A	A/A	G/G	G/G	G/G	G/G	G/G	A/A	G/G	G/G	G/G
AX-94978499	CATTAGAACGGTAGAGAGTACCCTGCGCAGATTTA[C/T]CTTCAAAGTTGATCACTACTCGTCGGTTTTCAAGG	1B	589134024	T	C	T/T	C/C	T/T	-	T/T	-	C/C	C/C	C/C	-	C/C	C/C	C/C	T/T	T/T	T/T	T/T	C/C	T/T	T/T	C/C	-	T/T	T/T	C/C	T/T	T/T	T/T	C/C	T/T	T/T	C/C	C/C	C/C	C/C	T/T	T/T	T/T	T/T	-	C/C	T/T	T/T	T/T
AX-94887162	CTCGGTGCACCGATCGCCAATTACGCGATGGACAC[G/T]GCATTGCTCGAGATACTCAAGAAAGGAAGCTGGGT	1B	591109912	T	G	T/T	G/G	T/T	T/T	T/T	T/T	G/G	G/G	T/T	T/G	-	T/T	T/T	T/T	-	T/T	T/T	T/T	T/T	T/T	T/T	T/T	T/T	T/T	T/T	T/T	T/T	T/T	G/G	T/T	T/T	G/G	T/T	T/T	T/T	T/T	T/T	T/T	T/T	T/T	G/G	T/T	T/T	T/T
AX-94629442	TGTATGTCGTCGTTGCTTGTGGCGCGCTGGACTTT[A/G]GAGAGCAGGGGGAAGAATCATCTAGTGCTTTCTCG	1B	591109979	A	G	G/G	A/A	G/G	G/G	G/G	G/G	A/A	A/A	G/G	A/G	G/G	G/G	G/G	G/G	G/G	G/G	G/G	G/G	G/G	G/G	G/G	G/G	G/G	G/G	G/G	G/G	G/G	G/G	A/A	G/G	G/G	A/A	A/G	G/G	G/G	G/G	G/G	G/G	G/G	G/G	A/A	G/G	G/G	G/G
AX-94681412	GCTGCTGAGACCCTTAAGCTGAACATGGCACTCAT[C/T]CTCCTACCTGTATGCCGCAACACCATTACTTGGCT	1B	591113719	T	C	C/C	C/C	C/C	C/C	C/C	C/C	C/C	C/C	T/T	C/C	T/T	T/T	C/C	C/C	C/C	C/C	C/C	T/T	C/C	C/C	T/T	C/C	C/C	C/C	T/T	C/C	C/C	C/C	C/C	C/C	C/C	C/C	T/T	T/T	T/T	C/C	C/C	C/C	C/C	C/C	C/C	C/C	C/C	C/C
AX-95188796	GCACACTGATTGATCCGTGATCAGCAGCCATCCAT[A/G]CATTTCAATCTGGTGCACCTGATGTGTCTGTCGTC	1B	591233373	A	G	A/A	G/G	A/A	A/A	A/A	A/A	G/G	G/G	G/G	-	G/G	G/G	G/G	A/A	A/A	A/A	A/A	G/G	A/A	A/A	G/G	A/A	A/A	A/A	G/G	A/A	A/A	A/A	G/G	A/A	A/A	G/G	G/G	G/G	G/G	A/A	A/A	A/A	A/A	A/A	G/G	A/A	A/A	A/A
AX-94771307	GTGTGATCTGTGTTGAGAGTTTTACACTTGATATC[A/G]ACGAACAGGTATGCAGTTTGCCTCAGCTTCTGCTC	1B	592098439	A	G	A/A	G/G	A/A	A/A	A/A	A/A	G/G	G/G	G/G	A/A	G/G	G/G	A/A	A/A	A/A	A/A	A/A	G/G	A/A	A/A	G/G	A/A	A/A	A/A	G/G	A/A	A/A	A/A	G/G	A/A	A/A	G/G	G/G	G/G	G/G	A/A	A/A	A/A	A/A	A/A	G/G	A/A	A/A	A/A
AX-94402431	GACCGCGGCTGGTCAGATCTGCGCTTGGTAGAAGG[G/T]TGGATTTGGATCTGACGGAATGTAGGGTGCATGCG	1B	594138426	T	G	T/T	T/T	G/G	G/G	G/G	G/G	G/G	G/G	T/T	G/G	G/G	G/G	G/G	G/G	G/G	G/G	G/G	G/G	G/G	-	G/G	G/G	G/G	G/G	T/T	G/G	G/G	G/G	T/T	G/G	-	T/T	G/G	G/G	G/G	G/G	G/G	G/G	G/G	G/G	T/T	G/G	-	G/G
AX-94755340	GCGTACATCAGGTCAAACTTGTGGTCGATGCGGGA[A/G]AAGACCTCGACAACACTGGTGGAGTTGGAGATCAT	1B	594140328	A	G	G/G	G/G	A/A	A/A	A/A	A/A	A/A	A/A	G/G	A/A	A/A	A/A	A/A	A/A	A/A	A/A	-	A/A	A/A	A/A	A/A	A/A	A/A	A/A	G/G	A/A	A/A	A/A	G/G	A/A	A/A	G/G	A/A	A/A	A/A	A/A	A/A	A/A	A/A	A/A	G/G	A/A	A/A	A/A
AX-94555232	GGGAAAGCACCAGGAGGCAGGCTCTAGTACTC[A/G]TCGCCCTCGTCACCGTCCTCACCCTCGTCGAACTC	1B	594140508	A	G	G/G	G/G	A/A	A/A	A/A	A/A	A/A	A/A	G/G	A/A	A/A	A/A	A/A	A/A	A/A	A/A	A/A	A/A	A/A	A/A	A/A	A/A	A/A	-	G/G	A/A	A/A	A/A	G/G	A/A	A/A	G/G	A/A	A/A	A/A	A/A	A/A	A/A	A/A	A/A	G/G	A/A	A/A	A/A
AX-94963116	CATATAGCACCATTGGTGGCTGGCGGACGAAGGAA[C/T]AGGGATGCCTCTAGCCCGCCACCTCTGGTTTTATA	1B	595180321	T	C	C/C	C/C	T/T	T/T	T/T	T/T	T/T	T/T	C/C	T/T	T/T	T/T	T/T	T/T	T/T	T/T	T/T	T/T	T/T	T/T	T/T	T/T	T/T	T/T	C/C	T/T	T/T	T/T	C/C	T/T	T/T	C/C	T/T	T/T	T/T	T/T	T/T	T/T	T/T	T/T	C/C	T/T	T/T	T/T
AX-94476532	CGACACCTTCTTTGGGTCAGCCTAGGCCGTGTCAT[C/T]CACGTGCCGACATCCTCTTGGTGTTATGTGTGGGG	1B	601007275	T	C	T/T	C/C	C/C	T/T	T/T	T/T	T/T	T/T	T/T	T/T	T/T	T/T	C/C	T/T	C/C	T/T	T/T	T/T	T/T	C/C	C/C	C/C	T/T	C/C	T/T	C/C	C/C	T/T	T/T	T/T	C/C	C/C	T/T	T/T	T/T	C/C	T/T	C/C	T/T	T/T	C/C	C/C	C/C	T/C
AX-94549122	TGCCGTGTCGATGATGAATGAACCCCCAGCAATGA[C/T]CAGGTGGTGCCTTTTCTGATGGCCACTGGCTTCTG	1B	603302170	T	C	C/C	C/C	C/C	T/T	C/C	C/C	C/C	C/C	C/C	T/C	C/C	C/C	C/C	C/C	C/C	C/C	C/C	C/C	C/C	C/C	-	C/C	T/T	C/C	-	C/C	C/C	C/C	C/C	T/T	-	C/C	T/T	C/C	T/T	C/C	T/T	C/C	C/C	T/T	-	C/C	-	C/C
AX-94479947	TCATAATCAGAAGGTGCTGGTAGTAAGGTGATGTG[C/T]GATCACTTCTGTGTTGTGTGTTTTCAGTAACAGTG	1B	603302344	T	C	C/C	C/C	C/C	T/T	C/C	C/C	C/C	C/C	C/C	T/T	C/C	C/C	C/C	C/C	C/C	C/C	C/C	C/C	C/C	C/C	C/C	C/C	T/T	C/C	T/T	C/C	C/C	C/C	C/C	T/T	C/C	C/C	T/T	C/C	T/T	C/C	T/T	C/C	C/C	T/T	C/C	C/C	C/C	C/C
AX-95257071	CCGATGAAAGCCGAATGGAGACGGTGAAGACGTGG[A/G]TCCTCCGTTCCATTTGAGTAGCGTGGCGACGGACG	1B	604553120	A	G	G/G	A/A	G/G	A/A	G/G	G/G	G/G	G/G	G/G	G/G	G/G	G/G	G/G	G/G	G/G	G/G	G/G	G/G	G/G	G/G	G/G	G/G	A/A	G/G	A/A	G/G	G/G	G/G	G/G	A/A	G/G	A/A	G/G	G/G	G/G	G/G	G/G	G/G	G/G	A/A	-	G/G	G/G	G/G
AX-94549145	TGAACTCCAATACTTGCATCCCCATCTTGGCATCA[A/G]CGGCAGTGTTGGCCTGAATCCAAACCCTCTTGTTA	1B	604557119	A	G	A/A	G/G	A/A	G/G	A/A	A/A	A/A	A/A	A/A	A/A	A/A	A/A	A/A	A/A	A/A	A/A	A/A	A/A	A/A	A/A	A/A	A/A	G/G	A/A	G/G	A/A	A/A	A/A	A/A	G/G	A/A	G/G	A/A	A/A	A/A	A/A	A/A	A/A	A/A	G/G	G/G	A/A	A/A	A/A
AX-95025706	CCTGATGTGGGATTGGCGGGTGCGTTAGGATGCTA[A/G]CATTTTGGTACTATCAGCTCTTGGTCCAGCGAACA	1B	604557853	A	G	G/G	A/A	G/G	A/A	G/G	G/G	G/G	G/G	G/G	G/G	G/G	G/G	G/G	G/G	G/G	G/G	G/G	G/G	G/G	G/G	G/G	G/G	A/A	G/G	A/A	G/G	G/G	G/G	G/G	A/A	G/G	A/A	G/G	G/G	G/G	G/G	G/G	G/G	G/G	A/A	A/A	G/G	G/G	G/G
AX-94631246	CAATTTAGCTGATCATTTTTTAGCAAAAATTCTAC[A/G]AAACTTGTAACGTATCGTGTTGAAAATCTGTGAGG	1B	608861157	A	G	G/G	A/A	G/G	G/G	A/A	G/G	G/G	G/G	G/G	A/A	A/A	G/G	A/G	A/A	G/G	A/A	A/A	A/A	A/A	A/A	G/G	A/A	G/G	G/G	A/A	A/A	A/A	A/A	G/G	G/G	G/G	-	A/A	G/G	A/A	A/A	A/G	G/G	A/A	G/G	A/A	A/A	G/G	A/A
AX-94525416	CGAAGAAGGAAGCTCGTGACTGGAGAGAGATGAGG[C/G]AACATCTTGAAGCATCGGAGCAAAGACAAATAGAG	1B	609307604	C	G	C/C	G/G	C/C	C/C	C/C	C/C	C/C	C/C	C/C	C/G	C/C	C/C	C/C	C/C	C/C	C/C	C/C	C/C	C/C	C/C	C/C	C/C	C/C	C/C	C/C	C/C	C/C	C/C	C/C	C/C	C/C	G/G	-	C/C	G/G	C/C	G/G	C/C	C/C	C/C	G/G	C/C	C/C	C/C
AX-94847341	ACATACTGTTGACTGGTAGGGGAATAGAGCGGCGA[C/T]GCGACGAGGATCTTGACGATGCTATGGGAGTTCCC	1B	613001105	T	C	C/C	T/T	C/C	C/C	C/C	C/C	C/C	T/T	T/T	C/C	C/C	C/C	C/C	C/C	C/C	C/C	C/C	C/C	C/C	C/C	C/C	C/C	T/T	C/C	C/C	C/C	C/C	C/C	C/C	C/C	C/C	T/T	C/C	C/C	C/C	C/C	C/C	C/C	C/C	C/C	T/T	C/C	C/C	C/C
AX-94933502	GCCACCCGGGAGGAGCTCCTCGAGTCCGGCATGTC[C/T]GACACACTCTCGGCATCATCTGATCAGAGAGGAAG	1B	613236119	T	C	T/T	C/C	C/C	C/C	C/C	C/C	C/C	C/C	C/C	C/C	C/C	C/C	C/C	-	C/C	C/C	C/C	C/C	C/C	-	-	-	C/C	T/T	C/C	T/T	T/T	C/C	C/C	C/C	-	C/C	T/T	C/C	T/T	T/T	T/T	T/T	C/C	C/C	C/C	T/T	T/T	T/C
AX-94746478	CGCAGGTGTCACCGGCAAGAAAGCTTAGTGATCAA[C/T]GTCTCTTCGCTCTGCTGATGTTGTCTACACATTTT	1B	613417008	T	C	C/C	T/T	T/T	C/C	C/C	C/C	C/C	C/C	C/C	T/T	C/C	C/C	T/T	C/C	C/C	C/C	C/C	C/C	C/C	-	C/C	C/C	T/T	C/C	C/C	C/C	C/C	C/C	C/C	C/C	C/C	C/C	C/C	C/C	C/C	C/C	C/C	C/C	C/C	C/C	T/T	C/C	C/C	C/C
AX-94873552	GTGACAACTAAAGAGCTAGATACAATACGTGCTGC[C/T]GGTTTCCTAGTTTCAGTTATTCATGGAAGGTTAGT	1B	613423150	T	C	T/T	C/C	T/T	C/C	C/C	C/C	C/C	C/C	C/C	T/T	C/C	C/C	T/T	C/C	C/C	C/C	C/C	C/C	C/C	T/T	T/T	T/T	T/T	T/T	C/C	T/T	T/T	C/C	C/C	C/C	T/T	C/C	C/C	C/C	C/C	T/T	T/T	T/T	T/T	C/C	C/C	C/C	T/T	C/C
AX-94506854	TTATCATGCTGTTTGCTGGGGGTTGTCCTGTTAAG[A/G]AGGTCATTCAAGAATTCGTTAAGGAGGTCATTCAA	1B	613423548	A	G	G/G	G/G	G/G	G/G	A/A	A/A	A/A	G/G	G/G	G/G	A/A	A/A	-	A/A	A/A	A/A	A/G	G/G	-	G/G	G/G	G/G	G/G	G/G	G/G	G/G	G/G	A/A	G/G	G/G	G/G	G/G	G/G	A/A	G/G	G/G	G/G	G/G	G/G	-	G/G	A/A	G/G	A/A
AX-94479292	ATCACTTCGCCAAGGGGCCAGGACAAGTACCCTTC[A/C]GGCAGACAAGGGGGCCCTATAAGCCCTAGCAGCAG	1B	614455763	A	C	C/C	C/C	C/C	C/C	A/A	A/A	A/A	C/C	C/C	A/A	A/A	A/A	A/A	A/A	-	A/A	A/A	C/C	A/A	A/A	A/A	A/A	C/C	A/A	C/C	A/A	A/A	A/A	C/C	C/C	A/A	C/C	C/C	A/A	C/C	A/A	C/C	A/A	A/A	A/A	C/C	A/A	-	A/A
AX-94793674	CAGCAGCGGCCGGAGGAAGGCTCCTTGACTCGGAC[C/T]TTGCTCGCCATTCTGTCATGATGGATAGTCCGATT	1B	614455828	T	C	T/T	T/T	T/T	T/T	C/C	C/C	C/C	T/T	T/T	-	C/C	C/C	C/C	C/C	C/C	C/C	C/C	T/T	C/C	C/C	C/C	C/C	T/T	C/C	T/T	C/C	C/C	C/C	T/T	T/T	C/C	T/T	T/T	C/C	T/T	C/C	T/T	C/C	C/C	C/C	T/T	C/C	C/C	C/C
AX-95130153	GTACGAGAGCGAGAGCTACAAGAAGCTGATTGCTG[A/G]TATCGAAGCCCAGCCGAGCGACGCTGTTCAGAAGG	1B	615125963	A	G	G/G	G/G	G/G	G/G	A/A	A/A	A/A	G/G	G/G	A/G	A/A	A/A	A/A	A/A	-	A/A	A/A	G/G	A/A	A/A	A/A	A/A	G/G	A/A	G/G	A/A	A/A	A/A	G/G	G/G	A/A	G/G	G/G	A/A	G/G	A/A	G/G	A/A	A/A	A/A	G/G	A/A	A/A	A/A
AX-95629852	TGGCGACGTTTCTCTGTTTGATTTGGATCAGATCT[A/G]TGCTCTGGTGTTAGCATTGACCAGCGTCGTCCCAT	1B	619692001	A	G	A/A	G/G	G/G	A/A	A/A	A/A	A/A	G/G	G/G	A/A	A/A	A/A	G/G	G/G	A/A	A/A	A/A	G/G	A/A	A/A	A/A	A/A	G/G	A/A	A/A	A/A	A/A	A/A	G/G	A/A	A/A	G/G	G/G	A/A	G/G	A/A	A/A	A/A	A/A	G/G	G/G	A/A	A/A	A/A
AX-94508154	GTGGGGTTTTTCATTGATAACAGTTGGATGTTCGC[A/T]TCTACCCCTGAAACTCTCTGCGACACTTTTGAGTT	1B	621270363	A	T	T/T	T/T	T/T	T/T	A/A	A/A	A/A	T/T	T/T	T/T	A/A	A/A	T/T	T/T	A/A	A/A	A/A	T/T	A/A	T/T	T/T	T/T	T/T	T/T	T/T	T/T	T/T	A/A	T/T	T/T	T/T	T/T	T/T	A/A	T/T	T/T	T/T	T/T	T/T	T/T	T/T	A/A	T/T	A/A
AX-94866149	CCCATTGGGGCCTTCTTGGAAACCTTGACATCTGT[G/T]TTCTCGCTTGCTTTCTCACCATCTGCACCATCATA	1B	621634645	T	G	G/G	T/T	T/T	G/G	G/G	G/G	G/G	T/T	T/T	G/G	G/G	G/G	T/T	T/T	G/G	G/G	G/G	T/T	G/G	G/G	G/G	G/G	T/T	G/G	G/G	G/G	G/G	G/G	T/T	G/G	G/G	T/T	T/T	G/G	T/T	G/G	G/G	G/G	G/G	T/T	T/T	G/G	G/G	G/G
AX-94464561	GCATAGCTATTGCAAGGGCTATTCTGAAGGACCCA[A/C]GGATACTGCTTCTGGATGAGGCAACAAGTGCGTTA	1B	621636633	A	C	A/A	C/C	C/C	A/A	C/C	C/C	C/C	C/C	C/C	A/A	C/C	C/C	C/C	C/C	C/C	C/C	C/C	C/C	C/C	A/A	A/A	A/A	C/C	A/A	A/A	A/A	A/A	C/C	C/C	A/A	A/A	C/C	C/C	C/C	C/C	A/A	A/A	A/A	A/A	C/C	C/C	C/C	A/A	C/C
AX-95629911	GTAATTTACACCATGATGTTACAATCTGAACCACT[A/G]TGTGCAGTTCGCCGCAGTTTGTGGCTACAACTGGC	1B	622313999	A	G	G/G	G/G	G/G	G/G	A/A	A/A	A/A	G/G	G/G	G/G	A/A	A/A	G/G	G/G	A/A	A/A	A/A	G/G	A/A	G/G	G/G	G/G	G/G	G/G	G/G	G/G	G/G	A/A	G/G	G/G	G/G	G/G	G/G	A/A	G/G	G/G	G/G	G/G	G/G	G/G	G/G	A/A	G/G	A/A
AX-94582651	TAAGACCAAGCATGAACCGTCGCTATTCGCCCCTC[A/G]ATGCTTTTGCTGTTTCAATGCGCAGGGAACACCTT	1B	623505326	A	G	G/G	G/G	G/G	G/G	A/A	A/A	A/A	G/G	G/G	A/A	A/A	A/A	A/A	A/A	A/A	A/A	A/A	A/A	A/A	A/A	A/A	A/A	G/G	-	G/G	A/A	-	A/A	G/G	A/A	A/A	G/G	A/A	A/A	A/A	A/A	G/G	A/A	A/A	A/A	G/G	A/A	A/A	A/A
AX-94829127	GCTGTAGAGACTTGTGGAGAGAGCTTCCATAGCTT[C/T]GATGATTACTTGAATTTCTCAAGTCCTGTTGTTGC	1B	623730443	T	C	T/T	T/T	C/C	T/T	C/C	C/C	C/C	T/T	T/T	T/C	C/C	C/C	C/C	T/T	C/C	C/C	C/C	C/C	C/C	C/C	C/C	C/C	C/C	C/C	T/T	C/C	C/C	C/C	T/T	C/C	C/C	T/T	C/C	C/C	C/C	C/C	T/T	C/C	C/C	C/C	T/T	C/C	C/C	C/C
AX-94618069	TTGTGTACGAAATGTTAGATTGCTGCCGTCGAGTA[A/T]CTGTAACGGGGAAGTTAGAAATACACGAGAAAAGA	1B	623731536	A	T	A/A	A/A	T/T	A/A	T/T	T/T	T/T	A/A	A/A	A/T	T/T	T/T	T/T	A/A	T/T	T/T	T/T	T/T	T/T	T/T	T/T	T/T	T/T	T/T	A/A	T/T	T/T	T/T	A/T	-	T/T	A/A	T/T	T/T	T/T	T/T	A/A	T/T	T/T	T/T	A/A	T/T	T/T	T/T
AX-94751515	TAATTCTTCATTCTAGCTAGGCGTGTGTGTACATA[G/T]GTAGGGTAGTTCAAGAAGTTCATGCTGCTGACAGC	1B	623989438	T	G	T/T	T/T	G/G	T/T	T/T	G/G	G/G	T/T	T/T	T/G	T/T	T/T	G/G	T/T	T/T	T/T	T/T	G/G	T/T	G/G	G/G	G/G	G/G	G/G	T/T	G/G	G/G	T/T	T/T	G/G	G/G	T/T	G/G	T/T	G/G	G/G	T/T	G/G	G/G	G/G	T/T	T/T	-	T/T
AX-94665912	TCAGTTTCTTTCATGTCCTCATCGCTGCTTCCAGC[C/T]TCACTTTCTCCCAATTCCTCGTCGCTGCCCGTTTC	1B	624080916	T	C	C/C	C/C	T/T	C/C	C/C	T/T	T/T	C/C	C/C	T/C	C/C	C/C	C/C	C/C	C/C	C/C	C/C	C/C	C/C	-	T/T	T/T	T/T	T/T	C/C	T/T	T/T	C/C	C/C	T/T	T/T	C/C	C/C	C/C	C/C	T/T	C/C	T/T	T/T	C/C	C/C	C/C	T/T	C/C
AX-95106335	AACACTTCGTTAGTAGCAATCCTCATTACAACAAT[A/C]GCCTTTGCTGCCGCTTTCACCCTACCTGGAGGATA	1B	626085786	A	C	A/A	A/A	A/A	A/A	A/A	A/A	A/A	C/C	C/C	A/A	A/A	A/A	A/A	C/C	A/A	A/A	A/A	A/A	A/A	A/A	A/A	A/A	A/A	A/A	A/A	A/A	A/A	A/A	A/A	A/A	A/A	C/C	A/A	A/A	A/A	A/A	A/A	A/A	A/A	A/A	A/A	A/A	A/A	A/A
AX-94914633	TGTGGATCCATCATATATGCGTCGGTTTAGCAGGA[G/T]GGCACGGGCACCTTGCAGGCGGCCATGACCTTCTT	1B	626595401	T	G	T/T	T/T	T/T	T/T	T/T	T/T	T/T	G/G	G/G	T/G	G/G	G/G	G/G	T/T	G/G	G/G	T/T	T/T	G/G	T/T	T/T	T/T	T/T	T/T	T/T	T/T	T/T	T/T	T/T	T/T	T/T	G/G	T/T	G/G	T/T	T/T	T/T	T/T	T/T	T/T	T/T	T/T	T/T	T/T
AX-94711748	ACACATCGGTCCACGTACATCGTCAGGGTAGCCAG[A/T]CAGTGCAGGGAACAAGCAAACACTGACACATCAAC	1B	626595530	A	T	T/T	T/T	T/T	T/T	T/T	T/T	T/T	A/A	A/A	T/T	A/A	A/A	A/A	T/T	A/A	A/A	T/T	T/T	A/A	T/T	T/T	T/T	T/T	T/T	T/T	T/T	T/T	T/T	T/T	T/T	T/T	A/A	T/T	A/A	T/T	T/T	T/T	T/T	T/T	T/T	T/T	T/T	T/T	T/T
AX-94875666	CTAGAGATGCTATCTGGGCTGGAAAATGTCGTGTC[C/T]GTCTCCCATGAAAAAAGACTTGAGTGTAAAGAAGG	1B	626709511	T	C	C/C	C/C	C/C	C/C	C/C	C/C	C/C	C/C	C/C	C/C	C/C	C/C	C/C	T/T	C/C	C/C	C/C	C/C	C/C	T/C	C/C	C/C	C/C	C/C	C/C	C/C	C/C	C/C	C/C	C/C	C/C	C/C	C/C	C/C	C/C	C/C	C/C	C/C	C/C	C/C	C/C	C/C	C/C	C/C
AX-94753528	TCGCTTGACGATCTTTGTAGGACAGGAGCATCACT[A/C]GCCTTCTCTGACCATGAAGCGGTTACTCTGCCTCG	1B	626724455	A	C	C/C	C/C	C/C	C/C	C/C	C/C	C/C	C/C	C/C	C/C	C/C	C/C	C/C	A/A	C/C	C/C	C/C	C/C	C/C	C/C	C/C	C/C	C/C	C/C	C/C	C/C	C/C	C/C	C/C	C/C	C/C	C/C	C/C	C/C	C/C	C/C	C/C	C/C	C/C	C/C	C/C	C/C	C/C	C/C
AX-94667549	TGAGGTCCAAAGGAAAAGTAATGGATGAAATTCGC[C/T]TGCCACGTAGCAATGCACAGAACAAGAACCTGAAC	1B	626725058	T	C	C/C	C/C	C/C	C/C	C/C	C/C	C/C	C/C	C/C	C/C	C/C	C/C	C/C	T/T	C/C	C/C	C/C	C/C	C/C	T/C	C/C	C/C	C/C	C/C	C/C	C/C	C/C	C/C	C/C	C/C	C/C	C/C	C/C	C/C	C/C	C/C	C/C	C/C	C/C	C/C	C/C	C/C	C/C	C/C
AX-94446956	AAGAGATGGATTTCCTGCCGGGAATTGTGGGTCGA[G/T]CAAGAGATGGTTCGTCAGAGTTGAGGTTGAAGTCG	1B	626864378	T	G	T/T	T/T	T/T	T/T	G/G	G/G	G/G	T/T	T/T	G/G	T/T	T/T	T/T	G/G	T/T	T/T	T/T	T/T	T/T	G/G	G/G	G/G	T/T	G/G	T/T	G/G	G/G	G/G	T/T	G/G	G/G	T/T	T/T	T/T	T/T	G/G	T/T	G/G	G/G	T/T	T/T	G/G	G/G	G/G
AX-94795073	GGCAGCATGCCAGCCTGAGTTTCAGATTATGAGGC[A/G]TTGCCATATTACCATAGGAGAACTTAATTAAGTTG	1B	628006508	A	G	A/A	A/A	A/A	A/A	G/G	A/A	A/A	A/A	A/A	A/A	A/A	A/A	A/A	G/G	A/A	A/A	A/A	A/A	A/A	-	A/A	A/A	A/A	A/A	A/A	A/A	A/A	G/G	G/G	A/A	A/A	A/A	A/A	A/A	A/A	A/A	A/A	A/A	A/A	A/A	A/A	G/G	A/A	G/G
AX-94501371	TGTGGTTTCATCTTCACATATCAGCGTCAGCAATA[C/G]ACAAACGGATCAACGATAACTACTGGT	1B	628514467	C	G	G/G	G/G	G/G	G/G	G/G	G/G	G/G	C/C	G/G	C/G	C/C	C/C	C/C	C/C	G/G	G/G	G/G	G/G	C/C	C/G	G/G	G/G	G/G	G/G	G/G	G/G	G/G	G/G	C/C	G/G	G/G	C/C	G/G	C/C	G/G	G/G	G/G	G/G	G/G	C/C	G/G	G/G	G/G	G/G
AX-94871042	GGAGGATCATTGCGTGTGACGAGAAGCATTGGCAG[A/C]CGGAATATGACGGAAGGGAAGAGCCACGGCTGGTC	1B	628811589	A	C	C/C	A/A	C/C	C/C	A/A	C/C	C/C	C/C	C/C	C/C	C/C	C/C	C/C	C/C	A/A	A/A	A/A	A/A	C/C	C/C	C/C	C/C	C/C	C/C	C/C	C/C	C/C	A/A	C/C	C/C	C/C	C/C	A/A	C/C	A/A	C/C	A/A	C/C	C/C	C/C	C/C	A/A	C/C	A/A
AX-95254185	CATTCGAACGTCAAGCTGGCATCTTTTGCGGCTCG[A/G]AAACTTATGGAGTTGGAACCAGGTAATGTTGGCTA	1B	629263004	A	G	A/A	A/A	A/A	A/A	A/A	A/A	A/A	G/G	A/A	A/A	G/G	G/G	G/G	G/G	A/A	A/A	A/A	A/A	G/G	-	A/A	A/A	A/A	A/A	A/A	A/A	A/A	A/A	G/G	A/A	A/A	G/G	A/A	G/G	A/A	A/A	A/A	A/A	A/A	G/G	A/A	A/A	A/A	A/A
AX-94793167	ACCATCAGGGTCTTCAAGATCCAAGCCGGGTTCGC[C/T]GGGTACGCGTAGGAGTCTTGCTGGCCGAAGAGGTT	1B	629940697	T	C	C/C	C/C	C/C	C/C	C/C	C/C	C/C	C/C	C/C	C/C	T/T	T/T	T/T	T/T	C/C	C/C	C/C	C/C	T/T	C/C	C/C	C/C	C/C	C/C	C/C	C/C	C/C	C/C	C/C	C/C	C/C	C/C	C/C	T/T	C/C	C/C	C/C	C/C	C/C	T/T	C/C	C/C	C/C	C/C
AX-94553813	CCGGAGGCACTTGAGGGAGCCCAAGATCTAGCACC[A/G]CCAGAAATTCGTCTCCATGCCCGACTCGAGGGGTT	1B	630568103	A	G	A/A	A/A	A/A	A/A	A/A	G/G	G/G	G/G	A/A	G/G	G/G	G/G	G/G	G/G	G/G	G/G	G/G	G/G	G/G	A/G	G/G	G/G	G/G	G/G	A/A	G/G	G/G	A/A	A/A	G/G	G/G	G/G	G/G	G/G	G/G	G/G	G/G	G/G	G/G	G/G	A/A	A/A	G/G	A/A
AX-94631107	TCAGACGGATGAAGGCCACCCTGCTCCCGGTCATC[C/T]CTCCCTCGCTTTCCAAATCCGACTCAAACTCACTG	1B	630700797	T	C	C/C	T/T	T/C	C/C	T/T	C/C	C/C	C/C	T/T	C/C	C/C	C/C	C/C	C/C	C/C	C/C	C/C	C/C	C/C	C/C	C/C	C/C	C/C	C/C	C/C	C/C	C/C	T/T	T/C	C/C	C/C	C/C	C/C	-	C/C	C/C	C/C	C/C	C/C	C/C	T/T	T/T	C/C	T/T
AX-94665545	GGTTTCAGCTGTTCGCCCGAGACTTGCTCACGAGC[A/G]GGAGTGTGCCAGCTCCTGCTGAGGGATCCTTGTTT	1B	630831663	A	G	A/A	A/A	A/A	A/A	A/A	G/G	G/G	G/G	A/A	G/G	G/G	G/G	G/G	G/G	G/G	G/G	G/G	G/G	G/G	A/A	G/G	G/G	G/G	G/G	A/A	G/G	G/G	A/A	A/A	G/G	G/G	G/G	G/G	G/G	G/G	G/G	G/G	G/G	G/G	G/G	A/A	A/A	-	A/A
AX-94433728	GTCATCGCCAAGGCGGAGAAGATCGCCAACGAGAA[C/T]GCTTGATGGCGAGGTGTCACCACCGCCCTGTACAA	1B	630831750	T	C	C/C	C/C	C/C	C/C	C/C	T/T	T/T	T/T	C/C	T/T	T/T	T/T	T/T	T/T	T/T	T/T	T/T	T/T	T/T	-	T/T	T/T	T/T	T/T	C/C	T/T	T/T	C/C	C/C	T/T	T/T	T/T	T/T	T/T	T/T	T/T	T/T	T/T	T/T	T/T	C/C	C/C	T/T	-
AX-94677202	ACCAAGAGCTGAGTTTTGGACGCCATAGCTAGCCT[C/T]GGTTTCTCCAGACACGTACGAGCTGTTTGTTGCTG	1B	630927056	T	C	T/T	T/T	T/T	-	T/T	C/C	C/C	C/C	T/T	C/C	C/C	C/C	C/C	C/C	C/C	C/C	C/C	C/C	C/C	-	C/C	C/C	C/C	C/C	T/T	C/C	C/C	T/T	T/T	C/C	C/C	C/C	C/C	C/C	C/C	C/C	C/C	C/C	C/C	C/C	T/T	T/T	C/C	T/T
AX-95229114	ATACAGTATACTAGATGTTTTAATTTCATCAAGCA[C/G]AACAAAGAGCTTCTAGTCTAGTCATCGGCCTCGGT	1B	631228718	C	G	G/G	G/G	-	-	G/G	G/G	G/G	G/G	C/C	G/G	G/G	G/G	G/G	G/G	G/G	G/G	G/G	G/G	G/G	G/G	G/G	G/G	G/G	G/G	G/G	G/G	G/G	G/G	G/G	G/G	G/G	G/G	G/G	G/G	G/G	G/G	G/G	G/G	G/G	G/G	C/C	G/G	G/G	G/G
AX-94647261	TGAGAATATTCTCAATTATGCACCGGACAACCATC[C/T]ACAATTATACCCTTTGCAGTGGGGCAAGAAGCCAG	1B	631817914	T	C	T/T	T/T	T/T	T/T	T/T	C/C	C/C	C/C	C/C	C/C	C/C	C/C	C/C	T/T	C/C	C/C	C/C	C/C	C/C	T/C	T/T	C/C	T/T	C/C	T/T	C/C	C/C	T/T	C/C	T/T	C/C	T/T	C/C	C/C	C/C	C/C	T/T	C/C	C/C	C/C	C/C	T/T	C/C	T/T
AX-95113634	AAAAATGCAACGCATATCCACGCCGTGTAGTTGAC[C/T]GCAGTGGCAGGAGGCATATGACTGATTCCT	1B	631818157	T	C	T/T	T/T	T/T	T/T	T/T	C/C	C/C	C/C	C/C	-	C/C	C/C	C/C	T/T	C/C	C/C	C/C	C/C	C/C	-	T/T	C/C	T/T	C/C	T/T	C/C	C/C	T/T	C/C	T/T	C/C	T/T	C/C	C/C	C/C	C/C	T/T	C/C	C/C	C/C	C/C	T/T	C/C	T/T
AX-94747858	TAAAGATGTGGAAACTGTGCTGGGAATTCCATGTG[A/G]CGGCGCACCGGTGCAGAGTGAACAACACGGTGTTC	1B	632172006	A	G	G/G	G/G	G/G	G/G	G/G	G/G	G/G	-	A/A	G/G	G/G	G/G	G/G	A/A	G/G	G/G	G/G	G/G	G/G	A/G	G/G	G/G	G/G	G/G	G/G	G/G	G/G	G/G	G/G	G/G	G/G	G/G	G/G	G/G	G/G	G/G	G/G	G/G	G/G	G/G	A/A	G/G	G/G	G/G
AX-94955390	CCTTTCCATGATAAAGATGTGGAAACTGTGCTGGG[A/G]ATTCCATGTGGCGGCGCACCGGTGCAGAGTGAACA	1B	632172017	A	G	G/G	G/G	G/G	G/G	G/G	G/G	G/G	G/G	A/A	G/G	G/G	G/G	G/G	-	G/G	G/G	G/G	G/G	G/G	A/G	G/G	G/G	G/G	G/G	G/G	G/G	-	G/G	G/G	G/G	G/G	G/G	G/G	G/G	G/G	G/G	G/G	G/G	G/G	G/G	A/A	G/G	G/G	G/G
AX-94550466	AGCTTGGGCGACACCATCACGAAGGAATTAGGTTA[C/T]TCAGATTCTTCCGGACTTCAGAACACTGTGCTTGA	1B	632421967	T	C	T/T	T/T	T/T	T/T	T/T	T/T	T/T	T/T	C/C	T/T	T/T	T/T	T/T	-	T/T	T/T	T/T	T/T	T/T	T/T	T/T	T/T	T/T	T/T	T/T	T/T	T/T	T/T	T/T	T/T	T/T	T/T	T/T	T/T	T/T	T/T	T/T	T/T	T/T	T/T	C/C	T/T	T/T	T/T
AX-95085162	GGTTATCTGAAATTTACTCTTAAGCCAATCTGCAG[C/T]CTGCATTGCTGTATGTGCATCACAACCATTGGTCT	1B	633120877	T	C	T/T	T/T	T/T	T/T	T/T	T/T	T/T	T/T	C/C	T/T	T/T	T/T	T/T	C/C	T/T	T/T	T/T	T/T	T/T	-	T/T	T/T	T/T	T/T	T/T	T/T	T/T	T/T	T/T	T/T	T/T	C/C	C/C	-	T/T	T/T	T/T	T/T	T/T	T/T	T/C	-	T/T	-
AX-94653610	GCCTGCACATGGATGACTTGCTGTAGTGAAATTGT[C/G]GAGAAACTGATGGCTCTGTTGCCTGTATACTGTAG	1B	633136136	C	G	G/G	C/C	C/C	C/C	C/C	G/G	G/G	C/C	G/G	G/G	G/G	G/G	C/G	G/G	C/C	C/C	C/C	G/G	G/G	G/G	C/C	G/G	C/C	G/G	G/G	G/G	G/G	C/C	C/C	C/C	G/G	G/G	G/G	G/G	G/G	G/G	C/C	G/G	G/G	G/G	G/G	C/C	G/G	C/C
AX-95104798	TAACATGATGGAACAATGGAGTCTCATCGTTATCC[A/G]TTTTTGTTGTTAGTTACTACTATTACTGTCTAGTT	1B	633137411	A	G	A/A	G/G	G/G	G/G	G/G	A/A	A/A	G/G	A/A	A/A	A/A	A/A	G/G	A/A	G/G	G/G	G/G	A/A	A/A	A/A	G/G	A/A	G/G	A/A	A/A	A/A	A/A	G/G	G/G	G/G	A/A	A/A	A/A	A/A	A/A	A/A	G/G	A/A	A/A	A/A	A/A	G/G	A/A	G/G
AX-94810460	AGTGCCTTCATTAGATGGATAGTATTGAAGGAATG[C/G]AAGTTCAGCATACAATAACGGTGGTCCTGAAACAT	1B	636737843	C	G	C/C	G/G	G/G	G/G	G/G	C/C	C/C	G/G	C/C	C/C	C/C	C/C	C/C	C/C	C/C	C/C	C/C	C/C	C/C	C/C	C/C	C/C	G/G	C/C	C/C	C/C	C/C	G/G	G/G	G/G	C/C	C/C	C/C	C/C	-	C/C	C/C	C/C	C/C	C/C	C/C	G/G	C/C	G/G
AX-94413240	TCTTGGCAAATCCCTAGTACCATGTATGATAGGGC[C/G]TAATAGCACAATTTGTGTATCTAAAACCATCTCCT	1B	636753169	C	G	G/G	G/G	G/G	G/G	G/G	G/G	G/G	G/G	G/G	C/C	C/C	C/C	C/C	G/G	C/C	C/C	C/C	C/C	C/C	-	G/G	C/C	G/G	G/G	G/G	G/G	G/G	G/G	G/G	G/G	G/G	G/G	G/G	C/G	C/C	G/G	G/G	G/G	G/G	G/G	C/C	G/G	-	G/G
AX-94645378	AGGCTTCGGCATAAGAACCTCGTGCAGCTCATCGG[C/T]TGGTGCCATGGAGGCAGTGATCTGCTCCTCGTCTA	1B	637399144	T	C	C/C	C/C	C/C	C/C	C/C	T/T	T/T	T/T	C/C	C/C	C/C	C/C	C/C	T/T	C/C	C/C	C/C	C/C	C/C	T/C	C/C	C/C	C/C	T/T	C/C	C/C	C/C	C/C	T/T	T/T	T/T	T/T	T/T	T/T	C/C	T/T	C/C	-	T/T	T/T	C/C	C/C	T/T	T/T
AX-94716273	CAGTGAAGACACAGTGCTACCAGGAAACTAAAATC[A/T]TTAACTAGTCGTGCCTGCAAATACATTTCCAAGTC	1B	637499478	A	T	T/T	T/T	T/T	T/T	T/T	A/A	A/A	A/A	T/T	A/T	T/T	T/T	T/T	A/A	T/T	T/T	T/T	T/T	T/T	-	T/T	T/T	T/T	A/A	T/T	T/T	T/T	T/T	A/A	A/A	A/A	A/A	A/A	A/A	T/T	A/A	T/T	A/A	A/A	A/A	T/T	T/T	A/A	A/A
AX-95186460	ACTCCCTTCTTCTTTGCCGGAATAATGTCATACTA[C/T]TTCATCTTACTTGTGGCCTATGTTATATCTATTGA	1B	637599212	T	C	T/T	T/T	T/T	T/T	T/T	C/C	C/C	T/T	T/T	-	T/T	T/T	T/T	C/C	T/T	T/T	T/T	T/T	T/T	-	T/T	T/T	T/T	C/C	T/T	T/T	T/T	T/T	C/C	T/T	C/C	C/C	-	C/C	T/T	C/C	T/T	C/C	C/C	C/C	T/T	T/T	C/C	T/T
AX-94401058	ATATACCCTGGCTAAGGCAACTAAACAAACTACTA[C/G]TCCAAGCTAAAAGGTTAAAAGGCGAAAGGTCAGTA	1B	637623124	C	G	G/G	G/G	G/G	G/G	G/G	C/C	C/C	G/G	G/G	C/G	G/G	G/G	G/G	C/C	G/G	G/G	G/G	G/G	G/G	C/G	G/G	G/G	G/G	C/C	G/G	G/G	G/G	G/G	C/C	G/G	C/C	C/C	C/C	C/C	G/G	C/C	G/G	C/C	C/C	C/C	G/G	G/G	C/C	G/G
AX-95252323	TCCCTCGTGATGGCACTTTGGAGATCTGGAAACTG[C/G]TGGATTATAGCCCTGGTGAATGGTCACTGTATCAT	1B	637816915	C	G	G/G	C/C	C/C	C/C	C/C	C/C	C/C	C/C	G/G	C/C	C/C	C/C	C/C	C/C	C/C	C/C	C/C	C/C	C/C	C/C	G/G	C/C	C/C	C/C	G/G	C/C	C/C	C/C	C/C	C/C	C/C	C/C	C/C	C/C	C/C	C/C	G/G	C/C	C/C	C/C	C/C	C/C	C/C	C/C
AX-94447402	TTGTTCCTTGTGCTTGAGGATCTCTCTCTCTAGGG[A/G]ACACCTTTCTGCTGTACCTTGTCTGTATCACGTAC	1B	637825953	A	G	G/G	A/A	A/A	A/A	A/A	G/G	G/G	A/A	G/G	-	A/A	A/A	A/A	G/G	A/A	A/A	A/A	A/A	A/A	A/G	G/G	A/A	A/A	G/G	G/G	A/A	A/A	A/A	G/G	A/A	G/G	G/G	G/G	G/G	A/A	G/G	G/G	G/G	G/G	G/G	A/A	A/A	G/G	A/A
AX-94884265	AGGCTGGAGCTGTACCGGAGCGCCCAAGCAGAGAT[C/T]GACGCGGTTGCATGGTCAAAATAATTTTTTGTCGA	1B	637826199	T	C	T/T	C/C	C/C	C/C	C/C	C/C	C/C	C/C	T/T	C/C	C/C	C/C	C/C	C/C	C/C	C/C	C/C	C/C	C/C	C/C	T/T	C/C	C/C	C/C	T/T	C/C	C/C	C/C	C/C	C/C	C/C	C/C	C/C	C/C	C/C	C/C	T/T	C/C	C/C	C/C	C/C	C/C	C/C	C/C
AX-94950893	GCGGCGAACTGGATGCCGACGTGGAGGTAGAACCA[A/G]AGCGGGTCCATGCGCCGGAAGTAGCGCGCCAGGAT	1B	638015240	A	G	A/A	A/A	A/A	G/G	A/A	A/A	G/G	A/A	A/A	A/A	A/A	A/A	A/A	G/G	G/G	A/A	G/G	A/A	A/A	A/G	A/A	A/A	A/A	G/G	A/A	A/A	A/A	A/A	A/A	A/A	A/A	G/G	G/G	G/G	A/A	A/A	A/A	G/G	A/A	G/G	A/A	A/A	G/G	A/A
AX-94430026	TGCCTAAGGGAAGTTTGCTCAAAGCCAGAGATAAT[C/T]GGAATTGTTACGGATCCAAAAATGGAGACAACAAA	1B	640157785	T	C	C/C	T/T	T/T	T/T	T/T	T/T	C/C	C/C	C/C	C/C	T/T	T/T	C/C	T/T	T/T	T/T	T/T	C/C	T/C	T/T	C/C	C/C	C/C	C/C	C/C	C/C	C/C	T/T	T/T	T/T	C/C	C/C	C/C	C/C	C/C	T/T	C/C	C/C	T/T	C/C	C/C	T/T	C/C	C/C
AX-94981856	TTTGTGCGCAGCATGAGGCCATCCTACATCTACGC[A/G]AGCTCTCGCGACGACCTCTTCAGCCTCGCGTGGGA	1B	640555516	A	G	A/A	G/G	G/G	G/G	G/G	G/G	G/G	A/A	A/A	A/A	G/G	G/G	A/A	G/G	G/G	G/G	G/G	A/A	A/G	G/G	A/A	A/A	G/G	G/G	A/A	A/A	A/A	G/G	G/G	G/G	A/A	A/A	A/A	A/A	A/A	G/G	A/A	G/G	G/G	G/G	A/A	G/G	G/G	A/A
AX-94810466	ATCGCATGTCGACGGGTTAATGTCTCCTCCTCAGA[C/T]TGTAAGATTTTGATAACTGCTCACTTTGCTAGTCT	1B	640556389	T	C	C/C	T/T	T/T	T/T	T/T	T/T	C/C	C/C	C/C	C/C	T/T	T/T	C/C	T/T	T/T	T/T	T/T	C/C	-	T/T	C/C	C/C	C/C	C/C	C/C	C/C	C/C	T/T	T/T	T/T	C/C	C/C	C/C	C/C	C/C	T/T	C/C	C/C	T/T	C/C	C/C	T/T	C/C	C/C
AX-94421773	GGAGCGGACTGCAGCAAGTTCCTGTCGGAGAAGGC[A/G]AAGCAGTCGGCCGCCTCCGCCACCACCTCTAGAGG	1B	640559800	A	G	G/G	A/A	A/A	A/A	A/A	A/A	-	G/G	G/G	G/G	A/A	A/A	A/G	A/A	A/A	A/A	A/A	G/G	A/A	A/A	G/G	G/G	-	G/G	G/G	G/G	G/G	A/A	A/A	A/A	G/G	G/G	G/G	G/G	G/G	A/A	G/G	G/G	A/A	G/G	G/G	A/A	A/G	G/G
AX-95190562	ACTTCTCCTTTGGCAGTAGGTTTAGCTTCACTCCT[A/G]TCAGGGCGAATCTCCTTTGACACTAAATCTTACTG	1B	640850032	A	G	A/A	G/G	G/G	A/A	G/G	G/G	A/A	A/A	A/A	A/A	G/G	G/G	A/A	G/G	G/G	G/G	G/G	A/A	A/G	A/G	A/A	A/A	G/G	A/A	A/A	A/A	A/A	G/G	A/A	A/A	A/A	A/A	A/A	A/A	A/A	G/G	A/A	A/A	G/G	A/A	A/A	G/G	A/A	A/A
AX-94880896	CTGGTGTTGGACATTCCTCGATCAATTCTCGATAC[A/G]TGTCTGTTGCTTTTGTTCTCATTAACTAATTCAAA	1B	640865257	A	G	G/G	A/A	A/A	G/G	A/A	A/A	G/G	G/G	G/G	G/G	A/A	A/A	G/G	A/A	A/A	A/A	A/A	G/G	A/G	A/G	G/G	G/G	A/A	G/G	G/G	G/G	G/G	A/A	G/G	G/G	G/G	G/G	G/G	G/G	G/G	A/A	G/G	G/G	A/A	G/G	G/G	A/A	G/G	G/G
AX-94425292	CTGCAGAAAAGAAGGGTAAGAAGAGTGAGCGTGAA[A/T]CCAAGGAAGCCAGCAACAAGAAAAGTAAGGGCAAG	1B	641632546	A	T	A/A	T/T	T/T	A/A	T/T	A/A	T/T	A/A	T/T	A/A	A/A	A/A	A/A	A/A	A/A	A/A	A/A	A/A	A/A	A/A	A/A	A/A	A/A	T/T	A/A	A/A	A/A	T/T	A/A	T/T	A/A	A/A	A/A	A/A	A/A	A/A	A/A	T/T	A/A	T/T	A/A	T/T	T/T	A/A
AX-95182813	GCGCCGTGGGGAAGCAAATCGCGAGCAAGCTCGGT[A/G]AACTCGCCACGGAGGAGGCCACCCTGCAGTGGAGG	1B	642173853	A	G	G/G	A/A	G/G	G/G	A/A	A/A	G/G	G/G	G/G	G/G	A/A	A/A	A/A	A/A	A/A	A/A	A/A	G/G	A/G	A/G	G/G	G/G	A/A	G/G	G/G	G/G	G/G	A/A	G/G	G/G	G/G	G/G	G/G	G/G	G/G	A/A	G/G	G/G	A/A	G/G	G/G	A/A	G/G	G/G
AX-95253308	CAGGCGTATTACTTGAATCGCCTAGCTCATGTTCT[C/G]AAAGGTGTACCACCTCCTCTCTTATGGTTAGTGGT	1B	642676370	C	G	C/C	G/G	C/C	C/C	G/G	C/G	G/G	C/C	G/G	C/C	G/G	G/G	G/G	G/G	G/G	C/C	G/G	C/C	-	C/G	C/C	C/C	C/C	G/G	C/C	C/C	C/C	G/G	C/C	C/C	C/C	C/C	C/C	C/C	C/C	G/G	C/C	G/G	G/G	G/G	-	G/G	C/C	C/C
AX-94439319	TCTTTGTTTCAGTGCTTCCAGTTCAGCCTTTAGGC[C/T]AGGCAGAGCAGCAGCTTCATTCCGCAACTTTTCAC	1B	643094939	T	C	C/C	C/C	T/T	T/T	C/C	C/C	T/T	C/C	T/T	C/C	C/C	C/C	C/C	C/C	C/C	T/T	C/C	C/C	C/C	T/C	C/C	C/C	T/T	T/T	C/C	C/C	C/C	C/C	C/C	T/T	C/C	T/T	T/T	T/T	C/C	C/C	C/C	T/T	C/C	T/T	C/C	C/C	C/C	C/C
AX-94766122	AGCAGCAGAAGATAAGCATGATGGCTCCACTGAGG[C/T]ACCTGCATCTGAGGGGGGCACTTCTGAAGTATCAG	1B	643102239	T	C	T/T	T/T	C/C	C/C	T/T	T/T	C/C	T/T	C/C	T/T	T/T	T/T	T/T	T/T	T/T	C/C	T/T	T/T	T/T	T/T	T/T	T/T	C/C	C/C	T/T	T/T	T/T	T/T	T/T	C/C	T/T	C/C	C/C	C/C	T/T	T/T	T/T	C/C	T/T	C/C	T/T	T/T	T/T	T/T
AX-95017951	CCTCGACTGCTGACATCATTGGAAGTTGTGCTCAT[C/T]GACGATAAAATCTATATGGCTGACACCTTCAGTGA	1B	645708065	T	C	C/C	C/C	T/T	T/T	C/C	T/T	T/T	T/T	C/C	T/T	C/C	C/C	-	T/T	T/T	T/T	T/T	T/T	T/T	T/T	T/T	T/T	C/C	T/T	C/C	T/T	T/T	C/C	T/T	T/T	T/T	T/T	T/T	T/T	T/T	T/T	C/C	T/T	C/C	T/T	T/T	C/C	C/C	T/T
AX-94564902	TGGACGGCGACGAGAACGCCGGCAGGCCCGACTTC[A/G]CCTGCCCCTACTGCTACGAGGACCACGACGTCGCC	1B	646172233	A	G	A/A	G/G	-	A/A	G/G	A/A	G/G	G/G	G/G	G/G	G/G	G/G	A/G	-	G/G	A/A	G/G	G/G	A/A	A/A	G/G	G/G	G/G	G/G	G/G	G/G	G/G	G/G	G/G	A/A	G/G	G/G	A/A	A/A	G/G	-	G/G	G/G	G/G	G/G	G/G	G/G	G/G	G/G
AX-95112360	TGCAGGCAGTTTGAGGAGAACAGCTGCAACCGTGG[C/T]GGCTACTGCAACTTCATGCACGTGAAGCAGATTGG	1B	651543946	T	C	C/C	T/T	C/C	T/T	T/T	C/C	T/T	T/T	T/T	T/T	C/C	C/C	T/T	C/C	T/T	T/T	C/C	C/C	T/T	T/T	T/T	T/T	T/T	C/C	C/C	C/C	C/C	T/T	T/T	C/C	C/C	C/C	T/T	T/T	C/C	T/T	T/T	T/T	T/T	T/T	C/C	T/T	C/C	C/C
AX-95197628	AAAGTGGCCTGCTTCAATTCTTGCCTTCTCGGTCC[C/T]AGTACAGTGTTCCAGTGCGCAGACTTCTGTGCTTG	1B	652298617	T	C	T/T	C/C	T/T	C/C	C/C	T/T	C/C	C/C	C/C	C/C	T/T	T/T	C/C	T/T	T/T	T/T	T/T	T/T	T/T	C/C	C/C	T/T	C/C	T/T	T/T	T/T	T/T	C/C	C/C	T/T	T/T	-	C/C	C/C	T/T	C/C	C/C	C/C	C/C	C/C	T/T	C/C	T/T	T/T
AX-94935095	CCTGCCAGCCATGGGAAGCAAGGGCCTCAAGGGTG[C/T]GATGGTGTGTTTACTCATACTGGGGTTGGTTCTGG	1B	652302248	T	C	T/T	-	T/T	C/C	C/C	-	C/C	C/C	C/C	C/C	T/T	T/T	C/C	T/T	-	T/T	T/T	T/T	T/T	C/C	C/C	T/T	C/C	T/T	T/T	T/T	T/T	C/C	C/C	T/T	T/T	T/T	C/C	C/C	T/T	C/C	C/C	C/C	C/C	C/C	-	C/C	T/T	T/T
AX-95073002	CTCCAAGGACGACGTCTCCGCGGTGAAGAAATCCA[A/G]CTGTTGTTCCTCTTAGCTCAAGATTGTGGGCATT	1B	652457792	A	G	A/A	G/G	A/A	G/G	G/G	A/A	G/G	G/G	G/G	G/G	A/A	A/A	G/G	A/A	A/A	A/A	A/A	A/A	A/A	G/G	G/G	A/A	G/G	A/A	A/A	-	A/A	G/G	G/G	A/A	A/A	A/A	G/G	G/G	A/A	G/G	G/G	G/G	G/G	G/G	A/A	G/G	A/A	A/A
AX-94748775	ACGATGACGAGCATCGCGTGGACTACTTCTACGAC[A/G]AGGAGAACACGTCTTGCAGCTCCTATGACATGAGA	1B	652468809	A	G	G/G	A/A	G/G	A/A	A/A	G/G	A/A	A/A	A/A	A/A	G/G	G/G	A/A	G/G	G/G	G/G	G/G	G/G	G/G	A/A	A/A	G/G	A/A	G/G	G/G	G/G	G/G	A/A	A/A	G/G	G/G	G/G	A/A	A/A	G/G	A/A	A/A	A/A	A/A	A/A	G/G	A/A	G/G	G/G
AX-94820148	GAGCTGAGAAGAGTTCACAATTAGTATTACTAGAT[C/G]GCCACGGCTTTTCTCTGGACAAACTCGAGAAGTCA	1B	654027197	C	G	-	C/C	G/G	C/C	C/C	C/C	C/C	C/C	C/C	C/C	G/G	G/G	C/C	G/G	G/G	G/G	G/G	C/C	G/G	C/C	C/C	C/C	G/G	C/C	C/C	C/C	C/C	C/C	C/C	G/G	C/C	C/C	G/G	G/G	C/C	C/C	-	C/C	C/C	C/C	C/C	C/C	C/C	C/C
AX-95684859	TCCCCCGTTCAACGGCATCGCCGCGGTCGCCGGCG[A/G]GTACAGCAAGGTCGGCGTGGCAGGAAGGATGTACT	1B	655781674	A	G	A/A	A/A	A/A	A/A	A/A	A/A	A/A	A/A	A/A	A/A	G/G	G/G	A/A	A/A	-	G/G	G/G	A/A	G/G	G/G	A/A	A/A	A/A	A/A	A/A	A/A	A/A	A/A	A/A	A/A	A/A	A/A	G/G	G/G	A/A	G/G	G/G	A/A	A/A	A/A	A/A	A/A	A/A	A/A
AX-95630094	CAGAGATATTCAAAAACTCGCCTCTGGTCGTGCTC[A/G]GTGGTTTCAATGGCCTGGGCGAGCCTTTCAAGAGT	1B	655798591	A	G	G/G	G/G	G/G	G/G	G/G	G/G	G/G	G/G	G/G	G/G	A/A	A/A	G/G	G/G	A/G	A/A	A/A	G/G	A/A	A/A	G/G	G/G	G/G	G/G	G/G	G/G	G/G	G/G	G/G	G/G	G/G	G/G	A/A	A/A	G/G	A/A	A/A	G/G	G/G	G/G	G/G	G/G	G/G	G/G
AX-94400616	TCAATCAGTGCTTGGTCAGTTGAGTACGTGAAGTG[A/G]GTCACAATTTTGCTGGTTCTTTTGCATCTTCTTTT	1B	656680009	A	G	G/G	G/G	G/G	G/G	G/G	A/A	G/G	G/G	G/G	G/G	G/G	G/G	G/G	G/G	A/G	G/G	A/A	A/A	G/G	G/G	G/G	G/G	G/G	A/A	A/A	A/A	A/A	G/G	G/G	G/G	A/A	A/A	G/G	G/G	A/A	G/G	A/A	G/G	G/G	G/G	A/A	A/A	A/A	A/A
AX-94524314	CTACCAATTCAAAAACAACTAACTATGCAAGTGCC[A/G]CCTAATCAAAGATCCCGAAAATATGAAATTCCATC	1B	656852312	A	G	A/A	A/A	A/A	A/A	A/A	G/G	A/A	A/A	A/A	A/A	A/A	A/A	A/A	A/A	A/G	A/A	G/G	G/G	A/A	A/A	A/A	A/A	A/A	G/G	G/G	G/G	G/G	A/A	A/A	A/A	G/G	G/G	A/A	A/A	G/G	A/A	G/G	A/A	A/A	A/A	G/G	G/G	G/G	G/G
AX-94561057	GCAACTCAGAACAGCAGGATCACATTGATAACTGC[A/G]ATACAGATGATGGCCATGGTCGCAACTATCGATCC	1B	657178442	A	G	G/G	G/G	G/G	G/G	G/G	A/A	G/G	G/G	G/G	G/G	G/G	G/G	G/G	G/G	A/G	G/G	A/A	A/A	G/G	G/G	G/G	G/G	G/G	A/A	A/A	A/A	A/A	G/G	G/G	G/G	A/A	A/A	-	G/G	A/A	G/G	A/A	G/G	G/G	G/G	A/A	A/A	A/A	A/A
AX-94620918	GCGCCACGCGCTCGCATCGCAATGTACAAATCACT[C/G]TGGAGCGTGGATGAAACTGGCTCCACGGCGTCTGT	1B	658714177	C	G	C/C	G/G	C/C	C/C	G/G	C/C	G/G	G/G	G/G	-	C/C	G/G	G/G	C/C	C/C	C/C	C/C	G/G	C/C	G/G	G/G	C/C	-	G/G	C/C	G/G	G/G	G/G	G/G	C/C	G/G	C/C	C/C	C/C	G/G	G/G	C/C	G/G	G/G	G/G	G/G	G/G	G/G	C/C
AX-94812304	GAATCGCCGTCCGGCTGTTCGTCTCTTGAAACTGC[C/T]ACCGTGGGTTTGAAGGAAGTAATCACTCTTCAGTT	1B	660736345	T	C	T/T	T/T	T/T	C/C	T/T	T/T	T/T	C/C	C/C	T/T	T/T	T/T	T/T	T/T	T/T	T/T	T/T	T/T	T/T	T/T	T/T	C/C	T/T	T/T	T/T	T/T	T/T	T/T	C/C	C/C	C/C	T/T	T/T	T/T	T/T	T/T	T/T	C/C	T/T	T/T	T/T	C/C	C/C	C/C
AX-94596078	AGCAAGGAGAAGAGTTCAGTATAGGTACTCTCACC[A/G]GTTCCCCCAAATTGTGCTTGTAAATCCCTGAGAAC	1B	662021457	A	G	-	G/G	G/G	-	G/G	G/G	G/G	-	G/G	G/G	A/A	A/A	A/G	A/A	A/A	A/A	A/A	G/G	A/A	G/G	G/G	A/A	G/G	G/G	A/A	G/G	G/G	G/G	G/G	G/G	G/G	G/G	-	A/A	G/G	G/G	A/A	G/G	G/G	G/G	G/G	G/G	G/G	G/G
AX-94670484	TGTCCAAGTATTGGAACAAGCTTTGACTCTATTGA[C/T]GAGGCTTATGAGTTCTACAATCTTTATTCATGGGA	1B	662070542	T	C	T/T	T/T	T/T	C/C	T/T	T/T	T/T	C/C	C/C	T/T	C/C	C/C	T/T	C/C	T/T	C/C	T/T	C/C	C/C	T/T	T/T	C/C	T/T	T/T	T/T	T/T	T/T	T/T	T/T	T/T	C/C	T/T	-	C/C	C/C	T/T	T/T	C/C	C/C	T/T	T/T	C/C	C/C	C/C
AX-94417303	TTTAAACACTCGTATTGGAGCTAAGTAAGTGTGAG[A/T]TCAGGCCATTATGCAACACATTAGGATTTCAATTC	1B	662154381	A	T	A/A	T/T	T/T	A/A	T/T	T/T	T/T	T/T	T/T	T/T	A/A	A/A	A/A	A/A	A/A	A/A	A/A	T/T	A/A	T/T	T/T	A/A	T/T	T/T	A/A	T/T	T/T	T/T	T/T	T/T	T/T	A/A	A/A	A/A	T/T	T/T	A/A	T/T	T/T	T/T	T/T	T/T	T/T	A/A
AX-95102985	TCTTGAGACCGCAGTCACAAGGAACACAGGCCGAG[C/T]GATACCAATGCGGCTTACTCCAACCTACATGCTGG	1B	662556467	T	C	C/C	T/T	C/C	T/T	T/T	T/T	T/T	T/T	T/T	T/T	T/T	C/C	T/T	C/C	T/T	T/T	T/T	T/T	T/T	T/T	T/T	C/C	T/C	T/T	C/C	C/C	T/T	T/T	T/T	C/C	T/T	C/C	C/C	C/C	T/T	T/T	C/C	T/T	T/T	T/T	T/T	T/T	T/T	C/C
AX-94673495	GTAGATGTTGGAATCAAGCTGCATGAGATTGCTAC[A/G]AGCAGGGGATTCATCAGGTACATTGTAGTTGCAAA	1B	664787218	A	G	A/A	G/G	A/A	A/A	G/G	A/A	A/A	A/A	A/A	A/A	A/A	G/G	A/A	A/A	A/A	G/G	A/A	A/A	A/A	G/G	A/A	G/G	-	G/G	A/A	G/G	A/A	G/G	G/G	A/A	G/G	G/G	A/A	A/A	A/A	G/G	A/A	G/G	G/G	G/G	G/G	G/G	A/A	G/G
AX-94604435	GGTGAAAAAGTTCCCAACCTTGACTAACCATTCCA[A/G]CCCTACTGCAACCACACAATAGAGCAACAAATGTA	1B	664787848	A	G	-	A/A	G/G	G/G	A/A	G/G	G/G	G/G	G/G	G/G	G/G	A/A	G/G	G/G	G/G	A/A	G/G	G/G	G/G	A/A	G/G	A/A	A/G	A/A	G/G	A/A	G/G	A/A	A/A	G/G	A/A	A/A	-	G/G	G/G	A/A	G/G	A/A	A/A	A/A	A/A	A/A	G/G	A/A
AX-95249363	GGGAATGATGGGACTAGTTATGTTAAGTTTTGTCA[A/G]AGAAGCAAAGTACTTCACGTGGTCCCAAACAAGTG	1B	665277980	A	G	A/A	A/A	G/G	A/A	A/A	G/G	G/G	G/G	G/G	G/G	A/A	A/A	A/A	A/A	A/A	A/A	-	G/G	A/A	A/A	G/G	A/A	A/G	A/A	A/A	A/A	G/G	A/A	A/A	G/G	G/G	A/A	A/A	A/A	G/G	A/A	A/A	A/A	A/A	A/A	A/A	A/A	G/G	A/A
AX-94757158	ATTGGCCAGAGAGCAAAACTGATGCATTAAGAGAG[G/T]CCGCCTTTGAGTATCAGGACCTGGTGAAACTAGAG	1B	665310987	T	G	T/T	T/T	G/G	T/T	T/T	G/G	G/G	G/G	G/G	G/G	T/T	T/T	T/T	T/T	T/T	T/T	T/T	G/G	T/T	T/G	G/G	T/T	-	T/T	T/T	T/T	G/G	T/T	T/T	G/G	G/G	T/T	T/T	T/T	G/G	T/T	T/T	T/T	T/T	T/T	T/T	T/T	G/G	T/T
AX-95257543	CTGAAAACCTGATTTTCGAAGGTTACAGAAGCGAT[C/T]GGTAGTATATACTATGTACAACAGCATGTCTATAG	1B	665402176	T	C	C/C	C/C	T/T	C/C	C/C	T/T	T/T	T/T	T/T	T/T	C/C	T/T	C/C	C/C	T/T	C/C	T/T	T/T	C/C	T/C	T/T	T/T	T/T	C/C	C/C	T/T	T/T	C/C	T/T	T/T	T/T	T/T	-	C/C	T/T	C/C	C/C	C/C	T/T	T/T	C/C	C/C	T/T	T/T
AX-94817502	GCACTAGAATGCAAGAATCTGGGCACGTGTGTTCT[A/G]AGATGATGAATTGCATGAGGTCCAGGAGAATTGTC	1B	666243485	A	G	G/G	G/G	A/A	A/A	G/G	A/A	A/A	A/A	A/A	A/A	G/G	A/A	-	G/G	A/A	G/G	A/A	A/A	G/G	A/G	A/A	G/G	A/A	G/G	G/G	G/G	A/A	G/G	A/A	A/A	A/A	G/G	G/G	G/G	A/A	G/G	G/G	G/G	A/A	A/A	G/G	G/G	A/A	G/G
AX-94925165	GACGTCTACAGCTATGGGATCTGCCTTTGGGAGGT[C/G]TACTGCTGCGACATGCCGTACGCGGACCTGAGCTT	1B	666352144	C	G	G/G	G/G	C/C	G/G	G/G	C/C	C/C	C/C	C/C	C/C	G/G	G/G	G/G	G/G	G/G	G/G	G/G	C/C	G/G	C/G	C/C	G/G	C/G	G/G	G/G	G/G	C/C	G/G	G/G	C/C	G/G	G/G	G/G	G/G	C/C	G/G	G/G	G/G	G/G	G/G	G/G	G/G	C/C	G/G
AX-94730675	CAGACTGAGCGCTGGATCTCGCGTTAGTTAATTGC[A/G]TTTGCTTTAGTTTTAAGGTACGCAAGCCGGTTGAT	1B	666535921	A	G	G/G	G/G	G/G	G/G	G/G	G/G	G/G	G/G	G/G	G/G	G/G	A/A	G/G	G/G	A/A	G/G	A/A	G/G	G/G	G/G	G/G	G/G	A/G	G/G	G/G	G/G	G/G	G/G	A/A	G/G	A/A	G/G	G/G	G/G	G/G	G/G	G/G	G/G	A/A	A/A	G/G	G/G	G/G	G/G
AX-94414200	TGCACATTGTAAATTCCGTTATGGGACCAGCGAGG[C/T]TACACTTGAAATTTTGCTCCAGTCCAAGCATCACG	1B	666925091	T	C	T/T	T/T	T/T	C/C	T/T	C/C	C/C	C/C	C/C	C/C	T/T	T/T	T/T	C/C	C/C	T/T	C/C	C/C	T/T	T/C	C/C	T/T	T/C	C/C	T/T	T/T	C/C	T/T	T/T	T/T	T/T	T/T	T/T	T/T	C/C	T/T	C/C	T/T	C/C	C/C	T/T	T/T	C/C	T/T
AX-95199577	TTGCGGCCCTTCTGTCCCAGTGTTCATGGAACTGA[C/T]ATCGCCCACTTTCCCCACAGCATTTGACCCAACTG	1B	667227577	T	C	C/C	T/T	C/C	T/T	T/T	C/C	C/C	C/C	C/C	C/C	T/T	T/T	T/T	T/T	T/T	T/T	T/T	C/C	T/T	T/T	C/C	T/T	T/T	T/T	C/C	T/T	C/C	T/T	T/T	T/T	T/T	T/T	T/T	T/T	C/C	C/C	T/T	T/T	T/T	T/T	T/T	T/T	C/C	T/T
AX-94689744	AACCTGAATTTGTCACTTCATTTGTGTATCATTGT[G/T]CTGTATCGGTTGAGAAGTGTAGCATTGGACAGGAG	1B	667717050	T	G	T/T	G/G	T/T	G/G	G/G	G/G	G/G	G/G	G/G	G/G	G/G	G/G	G/G	G/G	G/G	G/G	G/G	G/G	G/G	G/G	G/G	G/G	G/G	G/G	T/T	G/G	G/G	G/G	G/G	G/G	G/G	G/G	G/G	G/G	G/G	T/T	G/G	G/G	G/G	G/G	G/G	G/G	G/G	G/G
AX-94803292	AGACGATGTAGATTGCCAAGATCAGTTGGGATGGA[G/T]CCAGTGAGGTTGGTGCTGGTGATGTCTAGGAAAGA	1B	667822737	T	G	G/G	T/T	G/G	T/T	T/T	T/T	T/T	T/T	T/T	T/T	T/T	T/T	T/T	T/T	T/T	T/T	T/T	T/T	T/T	T/T	T/T	T/T	T/T	T/T	G/G	T/T	T/T	T/T	T/T	T/T	T/T	T/T	T/T	T/T	T/T	G/G	T/T	T/T	T/T	T/T	T/T	T/T	T/T	T/T
AX-95633864	CGAAGTAGAGAAAGTTGAAGGTGAGGTGGAACTTC[A/G]TCCACACGCACGTTCTGAAGAGTCAATTCCAGATG	1B	668123400	A	G	G/G	G/G	G/G	A/A	G/G	A/A	A/A	A/A	A/A	A/A	A/A	A/A	A/A	A/A	A/A	A/A	A/A	A/A	A/A	A/A	A/A	A/A	A/A	A/A	G/G	A/A	A/A	G/G	A/A	A/A	A/A	A/A	A/A	A/A	A/A	G/G	A/A	G/G	A/A	A/A	G/G	G/G	A/A	A/A
AX-94855067	AAGATATTCGTCATGACCCAGTTCAACTCGGCCTC[C/G]CTTAATCGCCACATTCACCGCACCTACCTCGGCGG	1B	668131464	C	G	G/G	G/G	C/C	C/C	G/G	G/G	G/G	G/G	G/G	G/G	G/G	G/G	G/G	C/C	G/G	G/G	-	G/G	G/G	C/G	G/G	G/G	G/G	G/G	G/G	G/G	G/G	G/G	G/G	G/G	G/G	G/G	C/C	C/C	G/G	C/C	G/G	G/G	G/G	G/G	G/G	G/G	C/C	G/G
AX-95128122	AGAGAGATCCATAACATGAGAGAGGAGCTGTATGA[A/C]AAGGTTTCGTACGCGGAAAGGACCTACAGTATCCC	1B	668200621	A	C	A/A	A/A	C/C	C/C	A/A	A/A	A/A	A/A	A/A	A/A	A/A	A/A	A/A	C/C	A/A	A/A	A/A	A/A	A/A	A/A	A/A	A/A	A/A	A/A	A/A	A/A	A/A	A/A	A/A	A/A	A/A	A/A	C/C	C/C	A/A	C/C	A/A	A/A	A/A	A/A	A/A	A/A	C/C	A/A
AX-94696684	CAAACAAGAGTGGAGAATTTGAAGGTGTTTTTGAT[C/G]GTCCGCATGGTGACCCTAGTGTTACACCTGGAAGT	1B	668653459	C	G	G/G	G/G	C/C	C/C	G/G	G/G	G/G	G/G	G/G	G/G	G/G	G/G	G/G	C/C	G/G	G/G	G/G	G/G	G/G	G/G	G/G	G/G	G/G	G/G	G/G	G/G	G/G	G/G	G/G	G/G	G/G	G/G	C/C	C/C	G/G	C/C	G/G	G/G	G/G	G/G	G/G	G/G	C/C	G/G
AX-94450562	TCTGAATCGCTAAGCCAGCTAACTTATGGGATGAA[C/T]ACAGCACAGGCTGCCCGCCTATTCTATCAAACATG	1B	668654472	T	C	C/C	C/C	T/T	T/T	C/C	C/C	C/C	C/C	C/C	C/C	C/C	C/C	C/C	T/T	C/C	C/C	-	C/C	C/C	-	C/C	C/C	C/C	C/C	C/C	C/C	C/C	C/C	C/C	C/C	C/C	C/C	T/T	T/T	C/C	T/T	C/C	C/C	C/C	C/C	C/C	C/C	-	C/C
AX-94881194	CAGAGTGGGTGCACATGGGACGGGTGCGACGTGGT[A/T]TTACCGCGGCCGTCGGATCGCCGGGATCCGTTGGG	1B	668675994	A	T	A/A	A/A	T/T	T/T	A/A	A/A	A/A	A/A	A/A	A/A	A/A	A/A	A/A	T/T	A/A	A/A	A/A	A/A	A/A	A/A	A/A	A/A	A/A	A/A	A/A	A/A	A/A	A/A	A/A	A/A	A/A	A/A	T/T	T/T	A/A	T/T	A/A	A/A	A/A	A/A	A/A	A/A	T/T	A/A
AX-94527502	TTTGGTAATGATGATCTGTGGTAGGCATAATGCTG[C/T]TGATAAACATAGGTGTTCTTCCGCACCAAACTGTG	1B	670432537	T	C	C/C	C/C	T/T	C/C	C/C	C/C	C/C	C/C	C/C	C/C	C/C	C/C	C/C	C/C	C/C	C/C	C/C	C/C	C/C	C/C	C/C	C/C	C/C	C/C	T/T	C/C	C/C	C/C	C/C	C/C	C/C	C/C	C/C	C/C	C/C	T/T	C/C	C/C	C/C	C/C	C/C	C/C	C/C	C/C
AX-94522424	GTGAGCTTCAAGGGCATGACCCGCGAGGCCATCAC[C/G]GTGCACAGCCACGTCAACGTCACCAACCCCTACTC	1B	670783705	C	G	G/G	G/G	G/G	-	G/G	G/G	G/G	G/G	G/G	G/G	G/G	C/G	G/G	C/C	G/G	G/G	G/G	G/G	G/G	G/G	C/C	G/G	C/G	G/G	-	G/G	-	G/G	G/G	G/G	C/C	C/C	C/C	C/C	G/G	G/G	G/G	G/G	C/C	C/C	G/G	G/G	G/G	-
AX-94956073	ACCCCACGGTGCCGCCTGAGCAGGTGACGTATGCC[A/G]TTCTACCGCAGACTGGTTATTTTGAGTTCATTCCC	1B	673640917	A	G	G/G	G/G	G/G	A/A	G/G	G/G	G/G	G/G	G/G	G/G	G/G	G/G	G/G	A/A	G/G	G/G	G/G	G/G	G/G	G/G	G/G	G/G	A/G	G/G	G/G	G/G	G/G	G/G	G/G	A/A	G/G	G/G	G/G	G/G	G/G	G/G	G/G	G/G	G/G	G/G	G/G	G/G	A/A	G/G
AX-94570573	TTATTCAACCAGTCTATGGACAGTGTCAAGGTTTC[C/G]ATCAATGGTCATCCAATCTCTGAGCGTGCTCTTCG	1B	673743614	C	G	C/C	C/C	G/G	G/G	C/C	C/C	C/C	G/G	C/C	C/C	C/C	C/C	C/C	G/G	C/C	C/C	C/C	C/C	C/C	G/G	G/G	C/C	G/G	C/C	C/C	G/G	C/C	C/C	C/C	G/G	G/G	G/G	-	G/G	C/C	G/G	G/G	C/C	G/G	G/G	C/C	C/C	G/G	G/G
AX-95126764	TGCTATCAAGCTCAGCGAGCTGGTAGAAGAGGTCG[C/T]GCTTCTTGGTCTCGACTTCAATTATCTGACGACGG	1B	674080227	T	C	C/C	C/C	C/C	C/C	C/C	T/T	T/T	C/C	C/C	-	C/C	C/C	C/C	C/C	C/C	C/C	C/C	T/T	T/C	C/C	C/C	T/T	C/C	T/T	C/C	C/C	T/T	C/C	C/C	C/C	C/C	C/C	C/C	C/C	T/T	C/C	C/C	C/C	C/C	C/C	C/C	C/C	C/C	C/C
AX-94728147	CTCTGAGAAGCGTCTGTCTTTCTACGGCGC[A/G]GAGCAGAATGAATGTATGGAAATGGTGGCAGAGAG	1B	674667949	A	G	G/G	G/G	A/A	A/A	G/G	A/A	A/A	A/A	A/A	A/A	G/G	A/A	G/G	A/A	A/A	G/G	A/A	A/A	A/G	A/A	A/A	A/A	A/A	A/A	A/A	A/A	A/A	G/G	A/A	A/A	A/A	A/A	A/A	A/A	A/A	A/A	A/A	G/G	A/A	A/A	G/G	G/G	A/A	A/A
AX-94393587	GGGAGGGTTTCTCTTCCGACCTGGAATAGTGCTAT[C/G]TTGTCCTCAAAGCTGAATAAATCATCTCCAGGAAA	1B	676777967	C	G	C/C	G/G	G/G	G/G	G/G	C/C	C/C	C/C	G/G	C/C	G/G	C/C	G/G	G/G	C/C	G/G	C/C	C/C	C/G	C/C	C/C	C/C	C/C	C/C	C/C	C/C	C/C	G/G	G/G	C/C	G/G	C/C	C/C	C/C	C/C	C/C	C/C	G/G	C/C	C/C	G/G	G/G	G/G	C/C
AX-94431388	AGTCCACAACACTTCAATACAGCAGCATCATTGGA[A/G]CACTGCAATGACCTTGCATCTGAAAGTATTCCAGA	1B	676813373	A	G	A/A	G/G	G/G	G/G	G/G	A/A	A/A	A/A	G/G	A/A	G/G	A/A	G/G	G/G	A/A	G/G	A/A	A/A	-	A/A	A/A	A/A	A/A	A/A	G/G	A/A	A/A	G/G	G/G	A/A	G/G	A/A	-	A/A	A/A	A/A	A/A	G/G	A/A	A/A	G/G	G/G	G/G	-
AX-94537816	TGGAGGCTGTCAACACTGAGGAGACCCCTGCTGTG[A/G]CAGAGGATGAGAAGAAGCCCGAGGATGCGCCGCAG	1B	678047577	A	G	G/G	G/G	A/A	A/A	G/G	G/G	G/G	G/G	A/A	A/G	A/A	G/G	G/G	A/A	G/G	A/A	G/G	G/G	-	G/G	G/G	G/G	G/G	G/G	G/G	G/G	G/G	G/G	A/A	G/G	G/G	G/G	-	G/G	G/G	G/G	G/G	G/G	G/G	G/G	G/G	G/G	A/A	G/G
AX-94546627	TGTCTTTTTGCCTGTCTGTCTTTTTATCTGTCGCC[A/G]TGTGTGTATCCCGTGTACACCTGAGGTGCACCCAC	1B	678049700	A	G	G/G	A/A	A/A	A/A	A/A	G/G	G/G	G/G	A/A	G/G	A/A	G/G	A/A	A/A	G/G	A/A	G/G	G/G	A/G	G/G	G/G	G/G	G/G	-	A/A	G/G	G/G	A/A	A/A	G/G	A/A	G/G	G/G	G/G	G/G	G/G	G/G	A/A	G/G	G/G	A/A	A/A	A/A	G/G
AX-94592638	TTTGAGCCAGTGCAGCTCGGCCTACCAATGCGATA[A/G]GGCTGGTAGTGCTTACTCTGGCGATGAAGGCAGCT	1B	678266780	A	G	A/A	G/G	A/G	-	G/G	G/G	A/A	G/G	A/A	A/A	A/A	-	G/G	A/A	G/G	-	A/A	G/G	A/A	G/G	G/G	A/A	G/G	G/G	G/G	G/G	G/G	G/G	A/A	G/G	G/G	G/G	G/G	G/G	G/G	G/G	G/G	G/G	G/G	G/G	G/G	G/G	-	G/G
AX-95230834	GTGACTTCTGCCTCACTATGGAATGAAGTTGCTCC[C/G]GAAGTCATGTGAGGCTAGAGATATAGTTTACTGTC	1B	679394780	C	G	C/C	G/G	C/C	C/C	G/G	G/G	C/C	G/G	C/C	C/C	C/C	C/C	G/G	C/C	-	C/C	C/C	G/G	C/C	-	G/G	C/C	G/G	G/G	G/G	G/G	G/G	-	C/C	G/G	G/G	-	G/G	-	C/C	G/G	C/C	G/G	G/G	G/G	G/G	G/G	C/C	G/G
AX-94400468	GTTTGTGTCCTGCTCAAATCGACGAGACAGTGGTG[A/G]CTTTCTGAAGTTGGAATAAGGTTCTCCCCGCATAG	1B	681253300	A	G	A/A	A/A	A/A	A/A	A/A	G/G	A/A	G/G	A/A	A/A	A/A	A/A	A/A	A/A	A/A	A/A	A/A	G/G	A/A	A/A	G/G	A/A	G/G	G/G	G/G	G/G	G/G	A/A	A/A	A/A	A/A	G/G	A/A	A/A	G/G	G/G	G/G	A/A	G/G	G/G	A/A	A/A	A/A	G/G
AX-94944262	TGAAGAAGGAAGAGCTGGACTTTGAGGAGATGAAG[A/G]CGGTGTTAGATACGTTGGCGGAGCTCCAAAAGGAA	1B	682004269	A	G	A/A	A/A	A/A	A/A	A/A	A/A	A/A	A/A	G/G	A/A	A/A	A/A	A/A	A/A	A/A	A/A	A/A	A/A	A/A	A/A	G/G	G/G	A/A	G/G	G/G	A/A	A/A	A/A	A/A	A/A	A/A	A/A	A/A	A/A	G/G	A/A	G/G	A/A	A/A	A/A	A/A	A/A	A/A	A/A
AX-94586745	CTTCGCCAGAGTCATCTCGCAGTGAAACTGATTGC[A/G]CAGCATGGCGGAGACAACCATGCGTTGAACTGCCG	1B	686853712	A	G	G/G	G/G	G/G	G/G	G/G	G/G	A/A	G/G	A/A	-	G/G	G/G	G/G	G/G	G/G	G/G	G/G	G/G	G/G	G/G	G/G	A/A	G/G	G/G	A/A	G/G	G/G	G/G	G/G	G/G	G/G	G/G	G/G	G/G	G/G	G/G	G/G	G/G	G/G	G/G	G/G	G/G	G/G	G/G
AX-95072911	TTTGGTGGCCTCGGCGGCACAAGGTGATGGGTGAT[C/G]GGTCTCTTTGTTGCTGCTTTCATCGCCGTTGCACA	1B	687802291	C	G	C/C	G/G	C/C	C/C	G/G	C/C	C/C	C/C	C/C	C/C	C/C	C/C	C/C	C/C	C/C	C/C	C/C	C/C	C/C	C/C	C/C	C/C	C/C	C/C	C/C	C/C	C/C	G/G	C/C	C/C	G/G	C/C	C/C	C/C	C/C	C/C	C/C	G/G	C/C	C/C	G/G	G/G	C/C	C/C
AX-94944372	CTTCTCCTTCTCTTGTTTACCACTGGATTCTCGCA[C/T]GTATCCAAAAATCCCACCAGAAGCTTTTACGCGCC	1B	688283121	T	C	C/C	C/C	C/C	C/C	C/C	C/C	T/T	C/C	T/T	C/C	T/T	T/T	T/T	T/T	T/T	T/T	C/C	C/C	T/T	T/T	C/C	T/T	C/C	C/C	T/T	C/C	C/C	C/C	C/C	C/C	C/C	C/C	T/T	T/T	C/C	C/C	C/C	C/C	T/T	C/C	C/C	C/C	C/C	C/C
AX-94423510	AAGACCTGTAACAAGTCCAGAACAAAATCCAGATG[C/T]GCAGATCGAAGATGATAAGCCATCTAAAACTCAGA	1D	216827	T	C	C/C	C/C	T/T	C/C	C/C	T/T	C/C	T/T	T/T	C/C	C/C	C/C	C/C	T/C	C/C	C/C	C/C	C/C	C/C	T/T	C/C	T/T	C/C	T/T	T/T	T/T	T/T	C/C	T/T	T/T	T/T	T/T	C/C	C/C	C/C	T/T	T/T	T/T	C/C	C/C	C/C	C/C	T/C	C/C
AX-94420106	AGGTTGCAAATCGGAGCTGAGGAAGGAGGGATTCC[C/T]CTTGTCCGGTGAGCTGTGCTCTGAGGTGGGGATAG	1D	2108992	T	C	T/T	T/T	T/T	C/C	T/T	T/T	T/T	C/C	T/T	C/C	T/T	T/T	T/T	C/C	T/T	C/C	C/C	T/T	T/T	T/T	T/T	T/T	C/C	C/C	T/T	T/T	T/T	T/T	T/T	T/T	T/T	T/T	T/T	T/T	T/T	T/T	-	T/T	T/T	T/T	T/T	T/T	T/T	T/T
AX-95224233	CAAATACTTGGTAGCATGCCATCTCTGCGTGATCT[C/G]TCTCTATTTGTAGTGTATCAGGGAAAAGTCACATA	1D	2486063	C	G	G/G	C/C	C/C	C/C	G/G	C/C	C/C	C/C	C/C	C/C	C/C	C/C	C/C	C/C	C/C	C/C	C/C	C/C	C/C	C/C	G/G	C/C	C/C	C/C	C/C	C/C	C/C	C/C	C/C	C/C	C/C	C/C	C/C	C/C	C/C	G/G	C/C	C/C	G/G	G/G	C/C	C/C	-	C/C
AX-94519856	CCACGCTACTTCACCGACAGGATCCGCTCCGGCAG[A/G]GTGCTCAGCGAGGAGGAGCGCGCCGCCGAGAACGT	1D	2671485	A	G	A/A	G/G	G/G	A/A	A/A	G/G	G/G	A/A	G/G	A/A	A/A	A/A	A/A	A/A	A/A	A/A	A/A	A/A	A/A	G/G	A/A	G/G	A/A	A/A	G/G	-	G/G	G/G	G/G	A/G	A/A	G/G	A/A	A/A	A/A	A/A	A/A	A/A	A/A	A/A	G/G	G/G	A/G	A/A
AX-94413071	CTGCTCCTGCTAACCTTCTTGATCTACTCAGTTTT[A/T]CATTTAATTTAGATCTTGTTCAAAGTATGTAGTAA	1D	7834247	A	T	T/T	A/A	T/T	A/A	A/A	T/T	T/T	T/T	A/A	A/A	A/A	A/A	A/A	T/T	T/T	-	T/T	A/A	A/A	A/A	A/A	A/A	T/T	T/T	A/A	A/A	T/T	A/A	A/A	T/T	A/A	A/A	A/A	A/A	A/A	A/A	A/A	A/A	T/T	A/A	A/A	T/T	A/A	T/T
Lr 10_null		1D	8607553	A	T	A/A	T/T	A/A	T/T	T/T	A/A	A/A	A/A	A/A	T/T	T/T	A/A	A/A	A/A	A/A	A/A	A/A	T/T	T/T	A/A	T/T	T/T	A/A	A/A	T/T	A/A	A/A	T/T	A/A	A/A	T/T	T/T	A/A	T/T	T/T	A/A	T/T	T/T	A/A	T/T	-	A/A	T/T	T/T
Lr 10_282		1D	8607554	A	T	T/T	A/A	T/T	A/A	A/A	T/T	T/T	T/T	T/T	T/T	T/T	T/T	T/T	T/T	T/T	T/T	T/T	A/A	A/A	T/T	A/A	A/A	T/T	T/T	A/A	T/T	T/T	A/A	T/T	T/T	A/A	A/A	T/T	T/T	T/T	T/T	A/A	A/A	T/T	A/A	-	T/T	A/A	A/A
Lr 10_362		1D	8607555	A	T	T/T	T/T	T/T	T/T	T/T	T/T	T/T	T/T	T/T	A/A	A/A	T/T	T/T	T/T	T/T	T/T	T/T	T/T	T/T	T/T	T/T	T/T	T/T	T/T	T/T	T/T	T/T	T/T	T/T	T/T	T/T	T/T	T/T	A/A	A/A	T/T	T/T	T/T	T/T	T/T	-	T/T	T/T	T/T
AX-94807169	TTAATTCATCCATCCTATTATTGATTGATTCCAAG[A/C]TAGTGTAGTACATATGGAATAAATTTGGCTGTTCT	1D	10257316	A	C	A/A	C/C	A/A	A/A	C/C	A/A	A/A	A/A	A/A	C/C	A/A	A/A	A/A	A/A	A/A	A/A	A/A	A/A	A/A	A/A	C/C	A/A	A/A	A/A	A/A	A/A	A/A	C/C	A/A	A/A	C/C	A/A	A/A	A/A	A/A	C/C	A/A	C/C	A/A	C/C	C/C	A/A	C/C	A/A
AX-94520357	CCTTGCCAGGAACTCAAAAGACGCAGAACATGTCG[A/G]TCGTAGTCTAGTTATACCGAATTTAGCAACAAACT	1D	10257510	A	G	G/G	A/A	G/G	G/G	A/A	G/G	G/G	G/G	G/G	-	G/G	G/G	G/G	G/G	G/G	G/G	G/G	G/G	G/G	G/G	A/A	G/G	G/G	G/G	G/G	G/G	G/G	A/A	G/G	G/G	A/A	G/G	G/G	G/G	G/G	A/A	G/G	A/A	G/G	A/A	A/A	G/G	A/A	G/G
AX-94897619	CCCAGTGCCTTCCAGTGCCATTAGTGCAGCCTCAG[A/C]CGAAATTATTGAATTCCATGAAGTGGATATTGTAA	1D	10258979	A	C	C/C	A/A	C/C	C/C	A/A	C/C	C/C	C/C	C/C	-	C/C	C/C	C/C	C/C	C/C	C/C	C/C	C/C	C/C	C/C	A/A	C/C	C/C	C/C	C/C	C/C	C/C	A/A	C/C	C/C	A/A	C/C	C/C	C/C	C/C	A/A	C/C	A/A	C/C	A/A	A/A	C/C	A/A	C/C
AX-95218850	AGCCACTATTTCCAGACATGTGGTGGATTGAGCCC[G/T]CATGGTCATGGTGCAAGGAGCTGATACAGTGGTAT	1D	10383057	T	G	G/G	T/T	T/T	T/T	T/T	G/G	T/T	T/T	T/T	T/T	T/T	T/T	T/T	T/T	G/G	G/G	G/G	T/T	T/T	T/T	T/T	T/T	G/G	G/G	T/T	T/T	T/T	T/T	T/T	T/T	T/T	T/T	T/T	T/T	T/T	G/G	G/G	T/T	T/T	T/T	T/T	G/G	T/T	G/G
AX-94815880	GTATGAACCAACATTACAGTGCAGTTGTCGACCCA[C/T]AGTCCTTTCTGACTGTCAATCTCATGAGAGAATTG	1D	10432938	T	C	T/T	C/C	C/C	T/T	C/C	T/T	C/C	C/C	C/C	C/C	C/C	C/C	C/C	C/C	T/T	T/T	T/T	C/C	C/C	C/C	C/C	C/C	T/T	T/T	C/C	C/C	C/C	C/C	C/C	C/C	C/C	C/C	C/C	C/C	C/C	T/T	T/T	C/C	C/C	C/C	C/C	T/T	T/C	-
AX-94448207	ATTGTGAAGGTCGAGAAGTTACGTCACCTTTTAGC[C/T]GACAGGTATGCTGATGAGAAGCAGACAAAGTTCCA	1D	10661428	T	C	T/T	T/T	C/C	C/C	T/T	T/T	C/C	C/C	C/C	T/T	C/C	C/C	C/C	T/T	T/T	C/C	T/T	C/C	C/C	C/C	T/T	C/C	T/T	T/T	C/C	C/C	C/C	T/T	C/C	T/T	T/T	C/C	C/C	C/C	C/C	T/T	T/T	T/T	C/C	T/T	T/T	T/T	T/T	T/T
AX-94685643	TCAAGCAGAAATTAATTATCAGCTAAGTCAACATG[C/T]CTTCCATTGCTATATCTGCCAAGAATATCTCGAGC	1D	10666774	T	C	T/T	T/T	C/C	C/C	T/T	T/T	C/C	C/C	C/C	T/T	C/C	C/C	C/C	T/T	T/T	C/C	T/T	C/C	C/C	C/C	T/T	C/C	T/T	T/T	C/C	C/C	C/C	T/T	C/C	T/T	T/T	C/C	C/C	C/C	C/C	T/T	T/T	T/T	C/C	T/T	T/T	T/T	T/T	T/T
AX-95182692	CAGAAATTAATTATCAGCTAAGTCAACATGCCTTC[A/C]ATTGCTATATCTGCCAAGAATATCTCGAGCAGCCC	1D	10666779	A	C	A/A	A/A	C/C	C/C	A/A	A/A	C/C	C/C	C/C	A/A	C/C	C/C	C/C	A/A	A/A	C/C	A/A	C/C	C/C	C/C	A/A	C/C	A/A	A/A	C/C	C/C	C/C	A/A	C/C	A/A	A/A	C/C	C/C	C/C	C/C	A/A	A/A	A/A	C/C	A/A	A/A	A/A	A/A	A/A
AX-94803245	CCATCTGAAAGACGAGAGCTAGTGCCAGCAGAAGC[C/T]CCTCCCGAGTTCCTGTTGACCACATCCGGGTTCGA	1D	10720813	T	C	C/C	C/C	T/T	T/T	C/C	C/C	T/T	T/T	T/T	T/T	T/T	T/T	T/T	C/C	C/C	T/T	C/C	T/T	T/T	T/T	C/C	T/T	C/C	C/C	T/T	T/T	T/T	C/C	T/T	C/C	C/C	T/T	T/T	T/T	T/T	C/C	C/C	C/C	T/T	C/C	C/C	C/C	C/C	C/C
AX-94448890	AGTCGTTGTTCCTCATCTTTGCATTTCCGTTGCCT[C/T]TTCTTTTATGTGGTTTTTATTTTGGTTAACACGAC	1D	10741698	T	C	C/C	C/C	T/T	T/T	C/C	C/C	T/T	T/T	T/T	-	C/C	C/C	C/C	C/C	C/C	T/T	C/C	C/C	C/C	T/T	C/C	T/T	C/C	C/C	T/T	T/T	T/T	C/C	T/T	C/C	C/C	T/T	C/C	C/C	C/C	C/C	C/C	C/C	T/T	C/C	C/C	C/C	C/C	C/C
AX-94541657	CCTTTATAAACCAAGTTGAACTAAGTTATAT[C/T]GCGAGTCAGTGATGTAATGGATCAAGTAGATGTAG	1D	10845738	T	C	T/T	T/T	C/C	C/C	T/T	T/T	C/C	C/C	C/C	C/C	T/T	T/T	T/T	T/T	T/T	C/C	T/T	T/T	T/T	C/C	T/T	C/C	T/T	T/T	C/C	C/C	C/C	T/T	C/C	-	T/T	C/C	T/T	T/T	T/T	T/T	T/T	T/T	C/C	T/T	T/T	T/T	T/T	T/T
AX-94477312	CTGTAGTAAGCAAACCAGCAGATTAACAAGGTGAG[C/T]AGAACAGCAAGAAAGGTGAGAAGAAGTTACGTCCG	1D	11494041	T	C	T/T	T/T	C/C	C/C	T/T	T/T	C/C	C/C	C/C	C/C	T/T	T/T	T/T	T/T	T/T	C/C	T/T	T/T	T/T	C/C	T/T	C/C	T/T	T/T	C/C	C/C	C/C	T/T	C/C	T/T	T/T	C/C	T/T	T/T	T/T	T/T	T/T	T/T	C/C	T/T	T/T	T/T	T/C	T/T
AX-95069958	TCATAAATGTCTACCATCAACGGTA[C/T]GAGAGTGGGGCGCAGTTCTGGCCCAACGTGCATCT	1D	11623227	T	C	T/T	T/T	C/C	C/C	T/T	T/T	C/C	C/C	T/T	T/C	T/T	T/T	T/T	T/T	T/T	C/C	T/T	T/T	T/T	C/C	T/T	C/C	T/T	T/T	C/C	T/T	C/C	T/T	-	T/T	T/T	C/C	T/T	T/T	T/C	T/T	T/T	T/T	C/C	T/T	T/T	T/T	T/T	T/T
AX-94514240	ACTTCCTGGCATGGGTCATCAATCACATTGGTGAG[C/T]ATCGTCGCACGGTTGGCTTGCGGCGGCGCGCAATG	1D	11655230	T	C	C/C	T/T	T/T	T/T	T/T	C/C	T/T	T/T	C/C	T/T	T/T	T/T	T/T	C/C	C/C	T/T	C/C	T/T	T/T	T/T	C/C	T/T	C/C	C/C	T/T	C/C	T/T	T/T	T/T	T/T	T/T	T/T	T/T	T/T	T/T	C/C	C/C	T/T	T/T	T/T	T/T	C/C	T/T	C/C
AX-95653181	TTAATAACTGCGTGCCTGTGTATACAACTATAGAT[A/G]TATGCTTTGTGTGGACTGTGGAGGTACATGTACGA	1D	11879691	A	G	A/A	A/A	A/A	A/A	A/A	A/A	A/A	A/A	G/G	A/A	A/A	A/A	A/A	G/G	G/G	A/A	G/G	A/A	A/A	A/A	A/A	A/A	A/A	A/A	A/A	G/G	A/A	A/A	A/A	A/A	A/A	A/A	A/A	A/A	A/A	A/A	A/A	A/A	A/A	A/A	A/A	G/G	A/A	G/G
AX-94450439	TAGATTATTGAAGAGCCCTAGAACAGCATTGTATG[A/G]AATCGGTTCAGGCAGTCATGTTGTCTCTGAATCCC	1D	12315233	A	G	G/G	A/A	G/G	G/G	A/A	A/A	G/G	G/G	G/G	-	A/A	-	A/A	A/A	A/A	A/A	A/A	A/A	A/A	G/G	G/G	A/A	A/A	A/A	G/G	G/G	G/G	A/A	A/A	A/A	A/A	A/A	A/A	A/A	A/G	A/A	G/G	A/A	G/G	A/A	A/A	A/A	A/A	A/A
AX-94538909	AGCACTGATGAATTAATCCACTTTGGCATTGTCAA[A/G]GTACATCCAACAAACTCAAACGTACGGAGATGTGG	1D	12535587	A	G	A/A	G/G	A/A	A/G	G/G	G/G	A/A	G/G	G/G	A/G	G/G	G/G	G/G	G/G	G/G	G/G	G/G	G/G	G/G	G/G	A/A	G/G	G/G	G/G	A/A	G/G	G/G	G/G	G/G	G/G	G/G	G/G	G/G	G/G	-	G/G	A/A	G/G	A/A	G/G	G/G	G/G	G/G	G/G
AX-94914889	GTGTTCAAGAGCAATGAGGTAGACAAGTTCTATGT[C/G]GCGGACGATCCCGGGGCGGTGGAGGTGATCGTGCC	1D	16403332	C	G	G/G	G/G	G/G	G/G	G/G	G/G	G/G	G/G	C/C	G/G	G/G	G/G	G/G	G/G	G/G	G/G	G/G	G/G	G/G	G/G	C/C	G/G	G/G	G/G	G/G	C/C	-	G/G	G/G	G/G	G/G	G/G	G/G	G/G	-	G/G	-	G/G	G/G	G/G	G/G	G/G	G/G	C/C
AX-94418622	AGCAGACGCACACAGAACTACAGAAGCAAAGCTGA[C/G]CAGAGACAGTACCGTTGCCAAGCTTCGGGGGAGAA	1D	16408881	C	G	G/G	G/G	G/G	G/G	G/G	G/G	G/G	G/G	C/C	G/G	C/C	G/G	C/C	G/G	G/G	C/C	C/C	C/C	C/C	G/G	C/C	G/G	G/G	G/G	G/G	C/C	G/G	G/G	G/G	G/G	G/G	G/G	C/C	C/C	C/C	G/G	C/C	G/G	G/G	G/G	G/G	G/G	G/G	C/C
AX-94596631	CTCAACGAGCGGTCCATGGCGGGGTACAGGGACAG[C/T]GAGATCGCTATCGGCGCGTACCAGCCGCACCGCAT	1D	16612798	T	C	T/T	T/T	T/T	T/T	T/T	T/T	T/T	T/T	C/C	T/T	C/C	T/T	C/C	T/T	T/T	-	C/C	C/C	C/C	T/T	C/C	T/T	T/T	T/T	T/T	C/C	T/T	T/T	T/T	T/T	T/T	T/T	C/C	C/C	C/C	T/T	C/C	T/T	T/T	T/T	T/T	T/T	T/T	C/C
AX-95634560	AAAACTCCGTGAAGCACTCGAGATAGTAGGTTATC[A/G]CGACAGAGATACCCTTTTCGGAGCTCCTTATGACT	1D	16789307	A	G	G/G	G/G	G/G	G/G	G/G	G/G	G/G	G/G	A/A	G/G	A/A	G/G	A/A	G/G	G/G	A/A	A/A	A/A	A/A	G/G	A/A	G/G	G/G	G/G	G/G	A/A	G/G	G/G	G/G	G/G	G/G	G/G	-	A/A	A/A	G/G	A/A	G/G	G/G	G/G	G/G	G/G	G/G	A/A
AX-94472344	AAAACTAAAAGTGAGCCTAGTTTGCTTGAGGATCT[C/T]GCAGTGGCAGCAAAGGGCGGGGCGGAGACCCTGAA	1D	17193705	T	C	T/T	T/T	T/T	T/T	T/T	T/T	T/T	T/T	C/C	-	C/C	T/T	C/C	-	T/T	C/C	C/C	C/C	C/C	T/T	T/T	T/T	T/T	T/T	T/T	C/C	T/T	T/T	T/C	T/C	T/T	T/T	C/C	C/C	-	T/T	T/T	T/T	T/T	T/T	T/T	C/C	T/T	C/C
AX-94611117	AGGTACTCCATTTAGGGTTCACGGTGAAAGGTGCA[C/G]AATCTCAAGAGTACAAGAGTCATGCAGAGATGTTT	1D	17649742	C	G	C/C	C/C	C/C	C/C	C/C	C/C	C/C	C/C	G/G	C/C	G/G	C/C	G/G	C/C	G/G	G/G	G/G	G/G	G/G	G/G	C/C	C/C	C/C	C/C	C/C	G/G	C/C	C/C	C/C	C/C	C/C	C/C	G/G	G/G	C/G	C/C	C/C	C/C	C/C	C/C	C/C	C/C	C/C	G/G
AX-94606615	TCCACTGCTCAGCTGCTAGAAGCTATCCTTACAAA[C/G]TGACGTGCAGAGCAGGATCAATGTATGGTCGCTGA	1D	18099299	C	G	G/G	C/C	C/C	C/C	C/C	G/G	C/C	C/C	C/C	C/C	C/C	C/C	C/C	G/G	G/G	C/C	C/C	-	C/C	G/G	C/C	G/G	C/C	C/C	C/C	C/C	C/C	C/C	G/G	G/G	C/C	C/C	C/C	C/G	C/C	C/C	C/C	C/C	C/C	C/C	C/C	C/C	C/C	C/C
AX-94531706	CCACAGACCTGAAACTATGTCAAGAAAATTTTGAC[A/G]CGACTAAACATCAACTGGCCTCAAAAGGATCCCCA	1D	18163284	A	G	G/G	G/G	G/G	G/G	G/G	G/G	G/G	G/G	A/A	G/G	A/A	A/A	A/A	A/A	G/G	A/A	A/A	A/A	A/A	G/G	A/A	G/G	G/G	G/G	G/G	A/A	G/G	G/G	A/A	A/A	G/G	G/G	A/A	A/A	A/A	G/G	A/A	G/G	A/A	G/G	G/G	G/G	G/G	A/A
AX-94533409	AATACACCTTCTTCTGAATCCTAATCCGTCAGCGA[A/G]AATCAAGCAAGCATGCCACGCAGTTCCATCAGAAT	1D	18576110	A	G	A/A	G/G	G/G	A/A	G/G	A/A	G/G	A/A	G/G	G/G	G/G	G/G	G/G	A/A	A/A	G/G	G/G	G/G	G/G	A/A	G/G	A/A	G/G	A/A	G/G	G/G	A/A	G/G	A/A	A/A	G/G	G/G	G/G	G/G	G/G	G/G	G/G	G/G	G/G	G/G	G/G	G/G	A/A	A/A
AX-94774611	GCCTGGGTTAGCTATACTGAACGTGACACAAATGA[C/T]AGCGCAGCGAAAAGATGGTCACCTGTCAGTTTACA	1D	27576403	T	C	T/T	T/T	T/T	C/C	T/T	T/T	T/T	T/T	T/T	T/T	T/T	T/T	T/T	T/T	T/T	T/T	T/T	T/T	T/T	C/C	T/T	T/T	T/T	T/T	C/C	T/T	T/T	T/T	T/T	T/T	T/T	T/T	T/T	T/T	T/T	C/C	T/T	T/T	T/T	T/T	T/T	T/T	T/T	C/C
AX-94467383	TTCACTCTCGCTGAAACAGGGCATACCTCCTCCAA[C/T]CGCGCCAACACTTGATTCTTCGCCCAAAAAGTGTC	1D	27872069	T	C	T/T	T/T	T/T	C/C	T/T	T/T	T/T	T/T	T/T	T/T	T/T	T/T	T/T	T/T	T/T	T/T	T/T	T/T	T/T	C/C	T/T	T/T	T/T	T/T	C/C	T/T	T/T	T/T	T/T	T/T	T/T	T/T	T/T	T/T	T/T	C/C	T/T	T/T	T/T	T/T	T/T	T/T	T/T	C/C
AX-95096670	ATGAAATGCCTTTTTGTCCATCCTGGAGCCAGCAT[C/T]GTCGCCTTCACCAATTTCTCCCATTGCAGCATCTT	1D	27872177	T	C	T/T	T/T	T/T	C/C	T/T	T/T	T/T	T/T	T/T	T/T	T/T	T/T	T/T	T/T	T/T	T/T	T/T	T/T	T/T	C/C	T/T	T/T	T/T	T/T	C/C	T/T	T/T	T/T	T/T	T/T	T/T	T/T	T/T	T/T	T/T	C/C	T/T	T/T	T/T	T/T	T/T	T/T	T/T	C/C
AX-95208526	TGTATGTTTATTCTTGGATGATCTGTTTACCTACC[C/T]GTTCCGATTGATAAATGTTGATATGTTGTTAGGGC	1D	28167227	T	C	T/T	T/T	T/T	C/C	T/T	T/T	T/T	T/T	T/T	T/T	T/T	T/T	T/T	T/T	T/T	T/T	T/T	T/T	T/T	C/C	T/T	T/T	T/T	T/T	C/C	T/T	T/T	T/T	C/C	C/C	T/T	T/T	T/T	T/T	T/T	C/C	T/T	T/T	T/T	T/T	T/T	T/T	T/T	-
AX-94440014	TCCATCAGCTTGTCCTCACATGGCATGTCGCCACG[A/G]ACATTTACCTATTGTGCAGTAAGGGAGAAACTCCT	1D	28224863	A	G	G/G	G/G	G/G	A/A	G/G	G/G	G/G	G/G	G/G	G/G	G/G	G/G	G/G	G/G	G/G	G/G	G/G	G/G	G/G	A/A	G/G	G/G	G/G	G/G	A/A	G/G	G/G	G/G	A/A	A/A	G/G	G/G	G/G	G/G	G/G	A/A	G/G	G/G	G/G	G/G	G/G	G/G	G/G	A/A
AX-94509112	CCAGCACCTATAGTAACAATAGGATTAGAAGCCGT[A/T]TCCGAGTAGATTAGGTTGATACTCCTAGCTGCTAT	1D	28290641	A	T	T/T	T/T	T/T	A/A	T/T	T/T	T/T	T/T	T/T	T/T	T/T	T/T	T/T	T/T	T/T	T/T	T/T	T/T	T/T	A/A	T/T	T/T	T/T	T/T	A/A	T/T	T/T	T/T	T/T	A/A	T/T	T/T	T/T	T/T	T/T	A/A	T/T	T/T	T/T	T/T	T/T	T/T	T/T	-
AX-94731390	CGGCGGCGGTTCCGGTGGAGATGAGCGTCAGCGAG[A/G]TGGGGAGCAGCCCAGCGGAATCTGAAGATCTGGCG	1D	28485904	A	G	G/G	G/G	G/G	G/G	G/G	G/G	G/G	G/G	G/G	G/G	G/G	G/G	G/G	G/G	G/G	G/G	G/G	G/G	G/G	A/A	G/G	G/G	G/G	G/G	A/A	G/G	G/G	G/G	A/A	A/A	G/G	G/G	G/G	G/G	G/G	G/G	G/G	G/G	G/G	G/G	G/G	G/G	G/G	-
AX-94847170	GTTGCTTGGTTTCAGAGACGACAAATTGCCTGTTG[C/T]AGCTGATGGCTCGATACAGCTCTCACGAAGTGTTG	1D	28967858	T	C	T/T	T/T	T/T	-	T/T	T/C	T/T	T/T	T/T	T/T	T/T	T/T	T/T	T/T	C/C	C/C	T/T	T/T	T/T	C/C	C/C	T/T	T/T	T/T	C/C	T/T	T/T	T/T	T/C	T/C	T/T	T/T	T/T	T/T	-	C/C	C/C	T/T	C/C	T/T	T/T	C/C	C/C	C/C
AX-94398233	AATCACATGCATGTATGTTCAGATGGTTCTATGCT[C/T]AATCTCTCGCTGATGGACACGAATGCCAGTCATTG	1D	28976190	T	C	T/T	T/T	T/T	T/T	T/T	T/T	T/T	T/T	T/T	T/T	T/T	T/T	T/T	T/T	T/T	T/T	T/T	T/T	T/T	C/C	T/T	T/T	T/T	T/T	C/C	T/T	T/T	T/T	C/C	C/C	T/T	T/T	T/T	T/T	T/T	T/T	T/T	T/T	T/T	T/T	T/T	T/T	T/T	T/C
AX-94450337	CCTGTTGGTCCAGGTCGTACGAGCTCGGGGGTGAG[C/T]GGCTCTGCCTGCCGATGGT	1D	31057109	T	C	C/C	T/T	T/T	C/C	T/T	T/T	T/T	T/T	T/T	T/T	C/C	T/T	C/C	C/C	C/C	C/C	C/C	C/C	C/C	T/T	C/C	T/T	T/T	T/T	T/T	T/T	T/T	T/T	C/C	C/C	C/C	T/T	C/C	C/C	C/C	C/C	C/C	T/T	C/C	T/T	T/T	T/T	T/T	T/T
AX-94886765	ATTTGACAGACCAAGCACCGTCTCATACAGGATGG[C/T]GACCACGATCAATTGCGCGGATATTCTACTTCACT	1D	31322459	T	C	C/C	T/T	T/T	C/C	T/T	T/T	T/T	T/T	T/T	T/T	C/C	T/T	C/C	C/C	C/C	C/C	C/C	C/C	C/C	T/T	C/C	-	T/T	T/T	C/C	T/T	T/T	T/T	C/C	C/C	C/C	T/T	C/C	C/C	C/C	C/C	C/C	T/T	C/C	T/T	T/T	C/C	T/T	T/T
AX-94603350	TTGATCTTAGTCCAATGTATGAAAAAGAATTCTAA[C/G]TGCAAGCAACGCCGAACCCTAGCACCTCCAACACC	1D	32529969	C	G	G/G	C/C	C/G	G/G	C/C	C/C	C/C	C/C	C/C	C/C	G/G	C/C	G/G	G/G	G/G	G/G	G/G	G/G	G/G	C/C	G/G	C/C	C/C	C/C	G/G	C/C	C/C	C/C	G/G	G/G	G/G	C/C	G/G	G/G	G/G	G/G	G/G	C/C	G/G	C/C	C/C	C/C	C/C	C/C
AX-95235028	ATTTTCCAGTTTCTGCTCGCTACATGTGGTTGTGA[C/G]AGTACATTTCAAGTTTAAGACGTTTGTCAGTGAAT	1D	32544095	C	G	C/C	G/G	C/G	C/C	G/G	G/G	G/G	G/G	G/G	-	C/C	G/G	C/C	C/C	C/C	C/C	C/C	C/C	C/C	G/G	C/C	G/G	G/G	G/G	C/C	G/G	-	G/G	C/C	C/C	C/C	G/G	C/C	C/C	C/C	C/C	C/C	G/G	C/C	G/G	G/G	G/G	G/G	G/G
AX-94660841	AATAATTCAACCAGTCAATCGTAAGCCTAAAAGCG[C/T]CCCCCATCCGTACAAGCTCTATTGCGTGCATGTAC	1D	33572505	T	C	C/C	C/C	C/C	C/C	C/C	C/C	C/C	C/C	C/C	C/C	C/C	C/C	C/C	C/C	T/T	T/T	C/C	C/C	C/C	C/C	C/C	C/C	C/C	C/C	C/C	C/C	C/C	C/C	C/C	C/C	C/C	T/T	C/C	C/C	C/C	C/C	C/C	C/C	C/C	C/C	C/C	C/C	C/C	C/C
AX-94409342	TCGTGCATCCAAATAAGCAATGACGGGGATCAAGC[A/C]ATGACGGGGATCGAGCAAACAAGCGATGGAGAATG	1D	33640439	A	C	C/C	C/C	C/C	A/A	C/C	C/C	C/C	C/C	C/C	C/C	A/A	A/A	A/A	A/A	C/C	C/C	A/A	A/A	A/A	C/C	A/A	C/C	C/C	C/C	A/A	C/C	C/C	C/C	A/C	A/C	A/A	C/C	A/A	A/A	C/C	A/A	A/A	C/C	C/C	C/C	C/C	C/C	C/C	C/C
AX-95112857	GTTCGTCAGTCAGTCGTACTAGTTCTTAACTAGAT[C/G]ATCCGTGCCGTAACTAGTTCTGTTCTGTTCGTCGG	1D	33706122	C	G	C/C	C/C	C/G	G/G	C/C	C/C	C/C	C/C	C/C	C/C	G/G	G/G	G/G	G/G	C/G	C/C	G/G	G/G	G/G	C/C	G/G	C/C	C/C	C/C	G/G	C/C	C/C	C/C	G/G	G/G	G/G	C/C	G/G	G/G	C/C	G/G	G/G	C/C	C/C	C/C	C/C	C/C	C/C	C/C
AX-94484855	GCAGCAGGAGGGCGGATGCGGCCATGCGACGAGTG[A/G]GCGCCATCGATCTGCTCAGCTGGTTCACCCGAGAC	1D	33712347	A	G	G/G	G/G	A/G	A/A	G/G	G/G	G/G	G/G	G/G	G/G	A/A	A/A	A/A	A/A	-	G/G	A/A	-	A/A	G/G	A/A	G/G	G/G	G/G	A/A	G/G	G/G	G/G	A/A	A/A	A/A	G/G	A/A	A/A	G/G	A/A	A/A	-	G/G	G/G	G/G	G/G	G/G	G/G
AX-94410259	GTTGCTTACCTCTCGCCAATAGGTGCCTCCGATTA[G/T]CACAAGCTGGACCAAGGCCACCGCCGATCCACCGT	1D	34010829	T	G	G/G	G/G	T/G	T/T	G/G	G/G	G/G	G/G	G/G	T/G	T/T	T/T	T/T	T/T	-	G/G	T/T	T/T	T/T	G/G	T/T	G/G	G/G	G/G	T/T	G/G	G/G	G/G	T/T	T/T	T/T	G/G	T/T	T/T	T/G	T/T	T/T	G/G	G/G	G/G	G/G	G/G	G/G	G/G
AX-94444583	AGTCAGAAGTCCATCAGCAGTTTGAGGAATGGAAG[A/G]ACAAGGCTGGATCACTTGAAATTGAATTGGAGGAG	1D	34619164	A	G	G/G	G/G	A/G	A/A	G/G	G/G	G/G	G/G	G/G	G/G	A/A	A/A	A/A	A/A	A/G	G/G	A/A	A/A	A/A	G/G	A/A	G/G	G/G	G/G	A/A	G/G	G/G	G/G	A/A	A/A	A/A	G/G	A/A	A/A	G/G	A/A	A/A	G/G	G/G	G/G	G/G	G/G	G/G	G/G
AX-94798786	GATCTCAAGATGTCCCTAAATAGTACCAAAGAGAA[C/T]TATGAGGTAATGATAGAGGAGGCACACTATGACAT	1D	34619736	T	C	T/T	T/T	-	C/C	T/T	T/T	T/T	T/T	T/T	T/T	C/C	C/C	C/C	C/C	T/C	T/T	C/C	C/C	C/C	T/T	C/C	T/T	T/T	T/T	C/C	T/T	T/T	T/T	-	C/C	C/C	T/T	C/C	C/C	T/T	C/C	C/C	T/T	T/T	T/T	T/T	T/T	T/T	T/T
AX-94558256	TATTATCTACACGATCTGTGGCCGTTTGTTTGTAG[C/T]CCCTCCTGATTAAATACTGTGTAGCCCCTTATGGC	1D	34621381	T	C	T/T	T/T	T/C	C/C	T/T	T/T	T/T	T/T	T/T	T/T	C/C	C/C	C/C	C/C	T/C	T/T	C/C	C/C	C/C	T/T	C/C	T/T	T/T	T/T	C/C	T/T	T/T	T/T	C/C	C/C	C/C	T/T	C/C	C/C	T/T	C/C	C/C	T/T	T/T	T/T	T/T	T/T	T/T	T/T
AX-95013700	ATCGACAGTGGATCATAGCATTTTTGGAGGCCACT[C/T]GGAACAAGATATGAACATAGAAGAACGGTTAGAAG	1D	34626255	T	C	T/T	T/T	-	C/C	T/T	T/T	T/T	T/T	T/T	T/T	C/C	C/C	C/C	C/C	-	T/T	C/C	C/C	C/C	T/T	C/C	T/T	T/T	T/T	C/C	T/T	T/T	T/T	C/C	C/C	C/C	T/T	C/C	C/C	-	C/C	C/C	T/T	T/T	T/T	T/T	T/T	T/T	T/T
AX-95247030	TTTTGAATGGGTTTTTGCTGAGTTCCTGAGCATGA[C/T]GGGAGGGCCTGCACCCAGGACAATACTACAGAACA	1D	38283204	T	C	T/T	T/T	T/C	C/C	T/T	T/T	-	T/T	T/T	T/T	C/C	T/T	C/C	C/C	T/C	T/T	C/C	C/C	C/C	-	C/C	T/T	T/T	T/T	C/C	T/T	T/T	T/T	C/C	C/C	C/C	T/T	C/C	C/C	T/T	C/C	T/T	T/T	T/T	T/T	T/T	C/C	T/T	T/T
AX-94392760	TTGAATACTACAACCTGCAAATCTGAAATGCACAC[C/G]AGCCTTTGATGGAAATCAATCTTTAATTGCTGGTT	1D	38733323	C	G	C/C	C/C	C/G	G/G	C/C	C/C	C/C	C/C	C/C	C/C	G/G	C/C	G/G	G/G	-	C/C	G/G	G/G	G/G	C/C	G/G	C/C	C/C	C/C	G/G	C/C	C/C	C/C	C/C	G/G	G/G	C/C	G/G	G/G	C/C	G/G	C/C	C/C	C/C	C/C	C/C	G/G	C/C	C/C
AX-95633119	AAACAAGCACACAGGAGCCTGATAAACCGGACCTA[A/G]TAAGTAAGTTGCCAGCATCGGTGGACCTGTCTGAC	1D	38787643	A	G	A/A	A/A	A/A	G/G	A/A	A/A	A/A	A/A	A/A	A/A	G/G	A/A	G/G	G/G	A/G	A/A	G/G	G/G	G/G	A/A	G/G	A/A	A/A	A/A	G/G	A/A	A/A	A/A	A/A	G/G	A/A	A/A	G/G	G/G	A/A	G/G	A/A	A/A	A/A	A/A	A/A	G/G	A/A	A/A
AX-94522167	AGTAAAGGTTGCCAGCTACTGCCACGACCAGTCTA[C/G]AGGACATAGACTGGTACAGTTCAAAGGAAAACCGC	1D	38788057	C	G	G/G	G/G	C/G	C/C	G/G	G/G	G/G	G/G	G/G	G/G	C/C	G/G	C/C	C/C	C/G	G/G	C/C	C/C	C/C	G/G	C/C	G/G	G/G	G/G	C/C	G/G	G/G	G/G	G/G	C/C	G/G	G/G	C/C	C/C	G/G	C/C	G/G	G/G	G/G	G/G	G/G	C/C	G/G	G/G
AX-94528348	CCCATAGCGTACCTGCCACCGGATTTCTTCCATTC[A/G]AAGGGTACTGATCTTAAATATCTTGCTACGGTAGA	1D	38788901	A	G	G/G	G/G	A/G	A/A	G/G	G/G	G/G	G/G	G/G	G/G	A/A	G/G	A/A	A/A	-	G/G	A/A	A/A	A/A	G/G	A/A	G/G	G/G	G/G	A/A	G/G	G/G	G/G	G/G	A/A	G/G	G/G	A/A	A/A	-	A/A	G/G	G/G	G/G	G/G	G/G	A/A	G/G	G/G
AX-94982885	AATGCGCAGGCTATAGGGGAGATGACTCCAATGAC[A/T]CTCCTGAGCCAGAAGCTGTCCTCCATTTCTCTAGG	1D	39948106	A	T	T/T	T/T	T/T	A/A	T/T	T/T	T/T	T/T	T/T	T/T	A/A	T/T	A/A	A/A	A/T	T/T	A/A	A/A	A/A	A/A	A/A	A/T	T/T	T/T	A/A	T/T	T/T	T/T	T/T	A/A	T/T	T/T	A/A	A/A	T/T	A/A	T/T	T/T	T/T	T/T	T/T	A/A	T/T	A/A
AX-94401696	GGCAGGCCTCTGTACCTTGGGATAGACTTCGGAAC[C/T]TCCGGCGCCAGATACGCTCTTATTGACAAGCAAGG	1D	40168462	T	C	T/T	T/T	T/C	C/C	T/T	T/T	T/T	T/T	T/T	T/T	C/C	T/T	C/C	C/C	T/C	T/T	C/C	C/C	C/C	C/C	C/C	T/C	T/T	T/T	C/C	T/T	T/T	T/T	T/T	C/C	T/T	T/T	C/C	C/C	T/T	C/C	T/T	T/T	T/T	T/T	T/T	C/C	T/T	C/C
AX-94883693	TTCAGAAATGGATGATTCTCCAATCCATGCTTCTC[C/T]AGCAGCATCGCCCATGCTCTCTCAAACTCATCAGC	1D	40579319	T	C	T/T	T/T	T/C	C/C	T/T	T/T	T/T	T/T	T/T	T/T	C/C	T/T	C/C	C/C	T/C	T/T	C/C	C/C	C/C	C/C	C/C	T/C	T/T	T/T	C/C	T/T	T/T	T/T	T/T	C/C	T/T	T/T	C/C	C/C	T/T	C/C	T/T	T/T	T/T	T/T	T/T	C/C	T/T	C/C
AX-94843164	AGCAATGCAGGCACTCCGCGATGCATGACCAGTTC[A/T]TAGACCTAGCGCGCCTAGCCTGTGAGGATGATCGG	1D	40580188	A	T	T/T	T/T	T/T	A/A	T/T	T/T	T/T	T/T	T/T	T/T	A/A	T/T	A/A	A/A	-	T/T	A/A	A/A	A/A	A/A	A/A	-	T/T	T/T	A/A	T/T	T/T	T/T	T/T	A/A	T/T	T/T	-	A/A	-	A/A	T/T	T/T	T/T	T/T	T/T	A/A	T/T	A/A
AX-94947082	TCAGAGATGATTTGTGCATTATAATTGTAATTTGG[A/G]TAATTTCTTGGTTTCAGGAACATAACTGCAACTCG	1D	41574244	A	G	G/G	G/G	A/G	A/A	G/G	G/G	G/G	G/G	G/G	G/G	A/A	G/G	A/A	A/A	A/A	G/G	A/A	A/A	A/A	A/A	A/A	A/G	G/G	G/G	A/A	G/G	G/G	G/G	A/A	A/A	A/A	G/G	A/A	A/A	A/G	A/A	G/G	G/G	-	G/G	G/G	A/A	G/G	A/A
AX-94882017	ACAGCCACAACACAGGGAAACGCGAGAGACAAGGA[C/T]AACCAACCGCGGCAGCGGGGATCGAAGAGAAAAGG	1D	41581758	T	C	C/C	T/T	-	C/C	T/T	T/T	T/T	T/T	T/T	T/T	C/C	T/T	C/C	C/C	-	T/T	C/C	C/C	C/C	C/C	C/C	-	T/T	T/T	C/C	T/T	T/T	T/T	C/C	C/C	C/C	T/T	C/C	C/C	T/T	C/C	C/C	T/T	T/T	T/T	T/T	C/C	T/T	C/C
AX-94915859	CTAAGTGATAGATTTGAGCGCAGCAGAGAGACTAT[C/T]CATAGACATATCAAGGCATGCTTTGATGCGATCGT	1D	41594574	T	C	C/C	T/T	T/C	C/C	T/T	T/T	T/T	T/T	T/T	T/T	C/C	T/T	C/C	C/C	T/C	T/T	C/C	C/C	C/C	C/C	C/C	T/C	T/T	T/T	C/C	T/T	T/T	T/T	C/C	C/C	C/C	T/T	C/C	C/C	T/T	C/C	C/C	T/T	T/T	T/T	T/T	C/C	T/T	C/C
AX-94668907	TGCTGTTTCTGCAATGCCTCAAGCTCGGCCTGCCA[A/G]GTGCGGTCACGCTCCTGCTGGATCTTGCGCAACTC	1D	41719955	A	G	A/A	G/G	-	A/A	G/G	G/G	G/G	G/G	G/G	G/G	A/A	G/G	A/A	A/A	-	G/G	A/A	A/A	A/A	A/A	A/A	A/G	G/G	G/G	A/A	G/G	G/G	G/G	A/A	A/A	A/A	G/G	A/A	A/A	G/G	A/A	A/A	G/G	G/G	G/G	G/G	A/A	G/G	A/A
AX-95129538	AAAACTGAAAGGAAAGTGCGTTTCTACTTCTGGCT[A/C]CTGCTCCAAAACAAGAACTGGACTGCGGACAGGTT	1D	42152146	A	C	A/A	C/C	A/C	A/A	C/C	C/C	C/C	C/C	C/C	C/C	A/A	C/C	A/A	A/A	-	C/C	A/A	A/A	A/A	A/A	A/A	A/C	C/C	C/C	A/A	C/C	C/C	C/C	A/A	A/A	A/A	C/C	A/A	A/A	-	A/A	A/A	C/C	C/C	C/C	C/C	A/A	C/C	A/A
AX-94413905	TAGACCAGCTACTACTGTTTTTGTACTCTTGTGCT[G/T]AGCGCTATGTACTGCCGTTCTGTGCGTATGGTTGT	1D	42845270	T	G	G/G	T/T	-	G/G	T/T	T/T	T/T	T/T	T/T	T/T	G/G	T/T	G/G	G/G	T/G	T/T	G/G	G/G	G/G	G/G	G/G	-	T/T	T/T	G/G	T/T	T/T	T/T	G/G	G/G	G/G	T/T	G/G	G/G	T/T	G/G	G/G	T/T	T/T	T/T	T/T	G/G	T/T	G/G
[truncated: 6,604 more rows]
[truncated: 71 more columns]
