# Supplementary material for: Haplotype block analysis of an Argentinean hexaploid wheat collection and GWAS for yield components and adaptation
Source: BMC Plant Biol. 2019 Dec 16;19:553. doi: 10.1186/s12870-019-2015-4 (PMC6916457; doi:10.1186/s12870-019-2015-4)
Supplement: Supplementary file 2 — Additional file 2 Table S2. STRUCTURE Q matrix of the 102 Argentinean hexaploid wheats cultivars. [file 12870_2019_2015_MOESM2_ESM.xlsx]

## Sheet: Table S2
Table S2: Structure Q matrix of the 102 Argentinean hexaploid wheats cultivars
Cultivar	Q1	Q2	Q3	Q4
Baguette 10	0.9997	0.0001	0.0001	0.0001
Baguette 9	0.9997	0.0001	0.0001	0.0001
Baguette P. 11	0.985101	0.0146991	0.0001	0.0001
SY 200	0.940885	0.00577491	0.0402158	0.0131244
SY 300	0.900576	0.0001	0.0514348	0.047889
Baguette 17	0.856969	0.060022	0.0498599	0.0331487
SY 100	0.844385	0.0001	0.0152904	0.140224
Baguette 19	0.843649	0.156151	0.0001	0.0001
Baguette 31	0.835895	0.100399	0.0001	0.0636063
Baguette 18	0.833583	0.164358	0.00195913	0.0001
Baguette 21	0.833135	0.0810844	0.0001	0.0856808
Baguette 30	0.568777	0.262955	0.0001	0.168168
SRN Nogal	0.55905	0.0998843	0.109744	0.231322
Klein Rendidor	0.0181523	0.981648	0.0001	0.0001
Klein Atlas	0.12139	0.87841	0.0001	0.0001
Klein Impacto	0.000123479	0.861027	0.0001	0.138749
Buck Chacarero	0.00575323	0.820657	0.100809	0.0727812
Buck Taita	0.0176779	0.815994	0.166228	0.0001
BIOINTA B. 2001	0.0001	0.814253	0.0840417	0.101605
Buck Mangrullo	0.00403339	0.811238	0.144634	0.0400949
ACA 320	0.0001	0.808308	0.0173482	0.174244
Buck Meteoro	0.0001	0.732791	0.120475	0.146634
Klein Centauro	0.0001	0.687097	0.0997959	0.213008
Sinvalocho	0.18551	0.663594	0.0557758	0.0951206
ACA 201	0.0401692	0.647101	0.0648603	0.247869
Barletta 77	0.121671	0.640463	0.0805397	0.157326
Buck Napostá	0.281679	0.635405	0.0341407	0.0487752
Don Mario Onix	0.0215501	0.629048	0.0001	0.349302
Buck Norteño	0.0001	0.62017	0.37963	0.0001
LE 2271	0.0344872	0.613031	0.0001	0.352381
Olaeta Artillero	0.205842	0.612305	0.0001	0.181753
Don Mario Arex	0.0274738	0.605304	0.0001	0.367122
Buck Ranquel	0.0233289	0.5952	0.0726562	0.308815
Buck Guapo	0.0001	0.586189	0.413611	0.0001
Don Mario Cronox	0.0001	0.577397	0.019335	0.403168
LE 2249	0.0216648	0.576453	0.0001	0.401782
Buck Pingo	0.0001	0.561329	0.0638175	0.374753
BIOINTA 1004	0.0436686	0.560304	0.0001	0.395927
Buck Malevo	0.0001	0.546451	0.453349	0.0001
Don Mario Atlax	0.0210143	0.543563	0.0001	0.435323
Klein Proteo	0.148777	0.474912	0.0842242	0.292087
Klein Tauro	0.0840157	0.431781	0.105441	0.378763
Klein 32	0.371363	0.429011	0.0727506	0.126876
Klein Escorpión	0.0916927	0.384266	0.366816	0.157225
Don Mario Themix	0.228531	0.369729	0.0355727	0.366167
BIOINTA 2004	0.294793	0.304713	0.108426	0.292068
Klein Cacique	0.0001	0.0139815	0.985818	0.0001
LE 2333	0.0001	0.0001	0.956754	0.0430462
Klein Brujo	0.015709	0.0280849	0.956106	0.0001
Klein Zorro	0.0458227	0.0001	0.953977	0.0001
Klein Guerrero	0.0001	0.00842583	0.951481	0.0399936
BIOINTA 3004	0.0001	0.070678	0.929122	0.0001
Buck Baqueano	0.0001	0.0432864	0.919839	0.0367749
Klein Carpincho	0.0001	0.100656	0.899144	0.0001
Klein Tigre	0.0001	0.111116	0.888684	0.0001
Klein Gavilán	0.0001	0.111127	0.888673	0.0001
Klein Gladiador	0.0001	0.081516	0.880597	0.0377869
Klein Nutria	0.0182595	0.0001	0.851368	0.130273
ACA 906	0.00102326	0.0001	0.843124	0.155753
BIOINTA 1001	0.0001	0.0001	0.824173	0.175627
Klein Castor	0.090856	0.108146	0.800898	0.0001
ProINTA Oasis	0.0829724	0.0001	0.782179	0.134749
Buck Huanchen	0.05125	0.0001	0.755439	0.193211
Buck Puelche	0.0001	0.0001	0.753053	0.246747
ACA 223	0.0290056	0.0465738	0.732788	0.191632
ProINTA Guazú	0.0001	0.0001	0.727588	0.272212
LE 2341	0.0663677	0.285326	0.648206	0.0001
ACA 903B	0.0001	0.0001	0.633615	0.366185
Klein Don Enrique	0.0664363	0.3105	0.622963	0.0001
ProINTA Gaucho	0.0001	0.150404	0.582375	0.267121
ProINTA Granar	0.0001	0.0001	0.535041	0.464759
Klein Yarará	0.107702	0.252791	0.336165	0.303342
ProINTA Elite	0.0001	0.0655211	0.0001	0.934279
Marcos Juárez INTA	0.0001	0.212844	0.0001	0.786957
Klein Rayo	0.0744674	0.0001	0.144304	0.781129
BIOINTA 1005	0.0806664	0.0001	0.140834	0.7784
ProINTA Isla Verde	0.11753	0.10855	0.0001	0.77382
BIOINTA 1006	0.146039	0.0364659	0.0465891	0.770906
BIOINTA 1003	0.120006	0.0118011	0.0984479	0.769745
ACA 801	0.0001	0.275124	0.0001	0.724676
ACA 202	0.0001	0.275546	0.0001	0.724254
Klein Pantera	0.117333	0.135791	0.0443386	0.702537
ACA 907	0.146883	0.0266859	0.130323	0.696109
Klein Chajá	0.0352188	0.236403	0.055124	0.673255
BIOINTA 3005	0.114013	0.218128	0.0001	0.667759
ACA 901	0.0654171	0.0001	0.273323	0.66116
Buck 75 Aniversario	0.0478937	0.303312	0.0001	0.648694
Buck Biguá	0.0001	0.381454	0.0001	0.618346
LE 2294	0.157222	0.207772	0.0363058	0.5987
Buck Pronto	0.046297	0.366988	0.0001	0.586615
Buck Brasil	0.00444188	0.430384	0.0001	0.565074
Klein Capricornio	0.0173528	0.208237	0.239059	0.535351
BIOINTA 1000	0.13511	0.343788	0.0001	0.521002
BIOINTA 1002	0.149515	0.214876	0.124301	0.511308
LE 2330	0.188146	0.303426	0.0001	0.508328
55 CL 2	0.0394311	0.464295	0.0001	0.496174
Klein León	0.277146	0.166063	0.0632127	0.493579
INIA Centinela	0.311366	0.129371	0.0702414	0.489022
Buck AGP Fast	0.0993122	0.416328	0.0001	0.48426
LE 2331	0.146975	0.356692	0.0123184	0.484014
Relmó Sirirí	0.329587	0.126409	0.112952	0.431052
BIOINTA 3003	0.274195	0.232183	0.13938	0.354243
