# Supplementary material for: Haplotype block analysis of an Argentinean hexaploid wheat collection and GWAS for yield components and adaptation
Source: BMC Plant Biol. 2019 Dec 16;19:553. doi: 10.1186/s12870-019-2015-4 (PMC6916457; doi:10.1186/s12870-019-2015-4)
Supplement: Supplementary file 4 — Additional file 4 Table S3. Haplotype-based map used for HB characterization and GWAS in the Argentinean hexaploid wheat collection. [file 12870_2019_2015_MOESM4_ESM.xlsx]

## Sheet: Table S3
Table S3: Haplotype-based map used for HB characterization and GWAS in the hexaploid wheat collection
Haplotype/Marker	Chr.	Sequence	Start Pos.	55 CL 2	ACA 201	ACA 202	ACA 223	ACA 320	ACA 801	ACA 901	ACA 903 B	ACA 906	ACA 907	BAGUETTE 10	BAGUETTE 17	BAGUETTE 18	BAGUETTE 19	BAGUETTE 21	BAGUETTE 30	BAGUETTE 31	BAGUETTE 9	BAGUETTE PREMIUM 11	BARLETA 77	BIOINTA 1000	BIOINTA 1001	BIOINTA 1002	BIOINTA 1003	BIOINTA 1004	BIOINTA 1005	BIOINTA 1006	BIOINTA BONAERENSE 2001	BIOINTA 2004	BIOINTA 3003	BIOINTA 3004	BIOINTA 3005	SY 100	SY 200	SY 300	BUCK 75 ANIVERSARIO	AGP FAST	BUCK BAQUEANO	BUCK BIGUÁ	BUCK BRASIL	BUCK CHACARERO	BUCK GUAPO	BUCK HUANCHEN	BUCK MALEVO	BUCK MANGRULLO	BUCK METEORO
Chr1A-B1-Hap1	1A	GGTGATTGTCAAGCAGTTTT	1145919	1	0	0	0	1	0	0	0	0	0	0	0	0	0	0	0	0	0	0	0	0	0	0	0	0	0	0	1	0	0	0	0	0	0	0	0	0	0	0	1	0	0	0	1	0	0
Chr1A-B1-Hap2	1A	GGTGATTGTCAGACAGTTAT	1145919	0	0	0	0	0	1	0	0	0	0	0	0	0	0	0	0	0	0	0	0	1	0	0	0	0	1	0	0	0	0	1	0	0	0	0	0	0	1	0	0	0	0	0	0	0	0
Chr1A-B1-Hap3	1A	GGTGATTGTCAGACAGTATT	1145919	0	0	0	0	0	0	0	0	0	0	0	1	0	0	0	0	0	0	0	1	0	0	0	0	0	0	0	0	0	0	0	0	0	0	0	0	0	0	0	0	0	0	0	0	0	0
Chr1A-B1-Hap4	1A	TACAGCCACTTGGTGATTTA	1145919	0	0	0	0	0	0	0	0	0	0	0	0	0	0	1	0	0	1	1	0	0	0	1	0	0	0	0	0	0	0	0	0	1	0	0	0	0	0	1	0	0	0	0	0	0	0
Chr1A-B1-Hap5	1A	GGTGATTGTCAAACAGTTAT	1145919	0	0	0	0	0	0	0	0	0	0	0	0	0	0	0	1	0	0	0	0	0	0	0	0	0	0	0	0	0	0	0	0	0	0	0	0	0	0	0	0	0	0	1	0	0	0
Chr1A-B1-Hap6	1A	GGTGATTGTCAAGCAATTTT	1145919	0	0	0	0	0	0	0	0	0	0	0	0	0	0	0	0	1	0	0	0	0	0	0	0	0	0	0	0	0	0	0	0	0	0	0	0	0	0	0	0	0	1	0	0	0	1
Chr1A-B1-Hap7	1A	GGTGATTGTCAAACAGTATT	1145919	0	0	0	0	0	0	0	0	0	0	0	0	0	0	0	0	0	0	0	0	0	1	0	1	0	0	0	0	0	0	0	0	0	0	0	0	0	0	0	0	0	0	0	0	0	0
Chr1A-B2-Hap1	1A	TATT	4203005	1	1	0	0	1	0	0	0	1	1	1	0	1	0	0	0	0	0	0	0	0	0	0	0	0	0	0	1	0	0	0	1	0	0	1	0	1	0	0	1	1	0	0	1	1	1
Chr1A-B2-Hap2	1A	ATTT	4203005	0	0	1	0	0	0	0	0	0	0	0	0	0	0	0	0	1	0	0	0	0	0	0	0	0	0	0	0	0	0	0	0	0	0	0	0	0	0	0	0	0	1	0	0	0	0
Chr1A-B2-Hap3	1A	TTTT	4203005	0	0	0	1	0	1	1	0	0	0	0	1	0	1	1	1	0	1	1	1	1	1	1	1	1	1	0	0	0	0	1	0	1	0	0	1	0	1	1	0	0	0	1	0	0	0
Chr1A-B2-Hap4	1A	TTAT	4203005	0	0	0	0	0	0	0	1	0	0	0	0	0	0	0	0	0	0	0	0	0	0	0	0	0	0	1	0	0	0	0	0	0	1	0	0	0	0	0	0	0	0	0	0	0	0
Chr1A-B3-Hap1	1A	GG	5025294	1	1	0	0	1	0	0	0	0	0	0	1	0	0	0	0	0	0	0	0	0	0	0	1	0	0	0	1	0	0	0	1	0	0	0	0	1	0	0	1	1	0	0	1	1	1
Chr1A-B3-Hap2	1A	AG	5025294	0	0	1	1	0	1	1	1	1	0	0	0	0	0	0	1	1	0	0	1	1	1	0	0	1	1	0	0	1	1	1	0	0	0	0	1	0	1	0	0	0	0	1	0	0	0
Chr1A-B3-Hap3	1A	GA	5025294	0	0	0	0	0	0	0	0	0	0	1	0	1	1	1	0	0	1	1	0	0	0	1	0	0	0	1	0	0	0	0	0	1	1	1	0	0	0	1	0	0	0	0	0	0	0
Chr1A-B4-Hap1	1A	ACATTT	6654590	1	1	1	1	1	1	1	1	1	0	0	1	0	0	0	1	1	0	0	1	1	0	0	1	1	1	1	1	0	0	1	1	0	0	0	1	1	1	0	1	1	1	0	1	1	1
Chr1A-B4-Hap2	1A	GTGCGC	6654590	0	0	0	0	0	0	0	0	0	0	1	0	1	0	1	0	0	1	1	0	0	0	0	0	0	0	0	0	0	0	0	0	0	1	1	0	0	0	0	0	0	0	0	0	0	0
Chr1A-B4-Hap3	1A	ATGCGC	6654590	0	0	0	0	0	0	0	0	0	0	0	0	0	1	0	0	0	0	0	0	0	0	1	0	0	0	0	0	0	0	0	0	1	0	0	0	0	0	1	0	0	0	0	0	0	0
Chr1A-B4-Hap4	1A	ACGTGT	6654590	0	0	0	0	0	0	0	0	0	0	0	0	0	0	0	0	0	0	0	0	0	1	0	0	0	0	0	0	0	0	0	0	0	0	0	0	0	0	0	0	0	0	0	0	0	0
Chr1A-B5-Hap1	1A	CA	8130190	1	1	1	1	1	1	1	0	1	0	0	1	0	0	0	1	1	0	0	1	1	1	0	1	1	1	1	1	0	0	1	1	0	0	0	1	1	1	0	1	1	1	1	1	1	1
Chr1A-B5-Hap2	1A	TG	8130190	0	0	0	0	0	0	0	1	0	0	0	0	0	1	0	0	0	0	0	0	0	0	1	0	0	0	0	0	1	1	0	0	0	0	0	0	0	0	1	0	0	0	0	0	0	0
Chr1A-B5-Hap3	1A	TA	8130190	0	0	0	0	0	0	0	0	0	1	1	0	1	0	1	0	0	1	1	0	0	0	0	0	0	0	0	0	0	0	0	0	0	1	1	0	0	0	0	0	0	0	0	0	0	0
AX-94957092	1A	A/G	8296976	1	0	1	1	0	1	1	0	1	1	1	1	1	0	1	1	1	1	1	1	0	0	0	1	0	1	1	0	0	0	0	0	0	1	1	1	0	0	0	0	0	1	0	0	1	0
AX-95078610	1A	T/C	9109813	0	0	0	1	0	0	0	1	1	0	0	0	0	0	0	0	0	0	0	0	0	1	0	0	0	0	0	0	0	0	1	0	0	0	0	0	0	1	0	0	0	1	1	1	0	0
Chr1A-B6-Hap1	1A	TTGTAGCGG	9123012	1	0	0	0	0	0	0	1	0	0	0	0	1	0	0	1	1	0	0	0	0	0	0	1	0	0	0	0	0	0	0	0	0	0	0	0	0	0	0	0	0	1	0	0	1	0
Chr1A-B6-Hap2	1A	CCACGGACT	9123012	0	1	0	0	1	0	0	0	0	0	0	0	0	0	0	0	0	0	0	0	1	0	0	0	1	0	0	1	0	0	0	1	0	0	0	0	1	1	0	1	1	0	1	1	0	0
Chr1A-B6-Hap3	1A	TTGCAGCGG	9123012	0	0	0	0	0	1	1	0	1	0	0	0	0	0	0	0	0	0	0	0	0	0	0	0	0	0	0	0	0	0	0	0	0	0	0	1	0	0	0	0	0	0	0	0	0	0
Chr1A-B6-Hap4	1A	TCGCAACGG	9123012	0	0	0	0	0	0	0	0	0	0	1	0	0	0	0	0	0	1	1	0	0	0	1	0	0	0	0	0	0	0	0	0	0	1	1	0	0	0	1	0	0	0	0	0	0	0
Chr1A-B6-Hap5	1A	TTGCAACGG	9123012	0	0	0	0	0	0	0	0	0	0	0	0	0	0	0	0	0	0	0	0	0	0	0	0	0	0	0	0	0	0	0	0	0	0	0	0	0	0	0	0	0	0	0	0	0	0
Chr1A-B7-Hap1	1A	GCAGGCGCC	11229775	1	1	1	0	1	1	1	1	1	0	0	1	1	0	1	1	1	0	0	0	1	1	1	1	1	0	0	1	0	0	1	1	1	0	0	1	1	1	0	1	1	0	1	1	0	0
Chr1A-B7-Hap2	1A	TTTAC-ATT	11229775	0	0	0	0	0	0	0	0	0	1	1	0	0	0	0	0	0	1	1	0	0	0	0	0	0	0	0	0	0	0	0	0	0	0	1	0	0	0	0	0	0	0	0	0	0	0
Chr1A-B7-Hap3	1A	TTTACGATT	11229775	0	0	0	0	0	0	0	0	0	0	0	0	0	0	0	0	0	0	0	0	0	0	0	0	0	1	1	0	0	0	0	0	0	0	0	0	0	0	1	0	0	0	0	0	0	0
AX-94963297	1A	T/C	12093331	0	0	0	0	0	0	0	0	0	0	0	0	1	0	0	0	1	0	0	0	0	0	0	0	0	0	0	0	0	0	0	1	1	0	0	1	0	0	0	0	0	0	0	0	0	0
Chr1A-B8-Hap1	1A	GCCGA	12098203	1	1	1	0	1	1	1	0	0	0	0	1	1	1	1	1	1	0	0	1	1	0	1	1	1	0	0	1	0	0	0	0	1	0	0	1	1	0	0	1	1	0	0	0	1	1
Chr1A-B8-Hap2	1A	GCCGG	12098203	0	0	0	1	0	0	0	0	1	0	0	0	0	0	0	0	0	0	0	0	0	1	0	0	0	0	0	0	0	0	1	0	0	0	0	0	0	1	0	0	0	1	1	1	0	0
Chr1A-B8-Hap3	1A	GCCG-	12098203	0	0	0	0	0	0	0	1	0	0	0	0	0	0	0	0	0	0	0	0	0	0	0	0	0	0	0	0	0	0	0	1	0	0	0	0	0	0	0	0	0	0	0	0	0	0
Chr1A-B8-Hap4	1A	AGTCA	12098203	0	0	0	0	0	0	0	0	0	1	1	0	0	0	0	0	0	1	1	0	0	0	0	0	0	1	1	0	0	0	0	0	0	0	1	0	0	0	1	0	0	0	0	0	0	0
Chr1A-B9-Hap1	1A	AAGCACC	12157352	0	1	0	0	1	0	0	0	0	0	0	0	0	0	0	0	0	0	0	1	0	0	0	0	0	0	0	1	0	0	0	1	0	0	0	0	0	1	0	0	1	1	0	1	1	0
Chr1A-B9-Hap2	1A	AAACATT	12157352	0	0	1	0	0	1	1	0	1	0	0	1	0	1	1	1	0	0	0	0	1	1	0	0	1	0	0	0	0	0	1	0	0	0	0	0	0	0	0	1	0	0	1	0	0	0
Chr1A-B9-Hap3	1A	GGATGTT	12157352	0	0	0	0	0	0	0	0	0	0	1	0	0	0	0	0	0	1	1	0	0	0	0	0	0	0	1	0	0	0	0	0	0	1	1	0	0	0	1	0	0	0	0	0	0	0
Chr1A-B9-Hap4	1A	AAG-ATT	12157352	0	0	0	0	0	0	0	0	0	0	0	0	0	0	0	0	0	0	0	0	0	0	0	0	0	0	0	0	0	0	0	0	1	0	0	0	0	0	0	0	0	0	0	0	0	0
Chr1A-B10-Hap1	1A	TCCGCC	13943471	0	1	0	0	0	0	0	1	0	0	0	0	0	0	0	0	0	0	0	0	0	0	0	1	0	0	0	0	0	0	0	0	0	0	0	0	0	0	0	0	0	1	0	0	1	0
Chr1A-B10-Hap2	1A	TTCGCC	13943471	0	0	1	0	0	1	1	0	1	0	0	1	0	0	1	1	0	0	0	1	0	1	0	0	1	0	0	0	0	0	1	0	0	0	0	0	1	0	0	1	0	0	0	0	0	0
Chr1A-B10-Hap3	1A	-CCGCC	13943471	0	0	0	0	1	0	0	0	0	0	0	0	0	0	0	0	0	0	0	0	0	0	0	0	0	0	0	1	0	0	0	1	0	0	0	0	0	1	0	0	1	0	0	1	0	0
Chr1A-B10-Hap4	1A	CCCATA	13943471	0	0	0	0	0	0	0	0	0	1	1	0	0	0	0	0	0	1	1	0	0	0	0	0	0	1	1	0	0	0	0	0	0	1	1	0	0	0	1	0	0	0	0	0	0	0
Chr1A-B10-Hap5	1A	TCTGCC	13943471	0	0	0	0	0	0	0	0	0	0	0	0	0	0	0	0	0	0	0	0	0	0	0	0	0	0	0	0	0	0	0	0	1	0	0	1	0	0	0	0	0	0	0	0	0	0
Chr1A-B11-Hap1	1A	GAATTTC	14109211	0	1	0	0	0	0	0	0	0	0	0	0	0	0	0	0	0	0	0	0	0	0	0	1	0	0	0	1	0	0	0	1	0	0	0	0	0	1	0	0	1	1	0	0	1	1
Chr1A-B11-Hap2	1A	GGATTTC	14109211	0	0	1	1	1	1	1	0	1	0	0	0	0	0	1	0	0	0	0	0	1	1	0	0	1	0	0	0	0	0	1	0	1	0	0	1	1	0	0	1	0	0	0	0	0	0
Chr1A-B11-Hap3	1A	GGCTTTC	14109211	0	0	0	0	0	0	0	1	0	0	0	1	0	1	0	1	0	0	0	1	0	0	1	0	0	0	0	0	0	0	0	0	0	0	0	0	0	0	0	0	0	0	0	0	0	0
Chr1A-B11-Hap4	1A	AGCCCCT	14109211	0	0	0	0	0	0	0	0	0	1	1	0	0	0	0	0	0	0	1	0	0	0	0	0	0	0	1	0	0	0	0	0	0	1	1	0	0	0	1	0	0	0	0	0	0	0
Chr1A-B12-Hap1	1A	GAGCT	15431337	1	0	1	0	0	0	0	0	0	0	0	0	0	0	1	0	0	0	0	0	0	0	0	0	0	0	0	0	0	0	0	1	0	0	0	0	1	0	0	0	0	0	1	0	0	0
Chr1A-B12-Hap2	1A	CGGCC	15431337	0	1	0	0	0	0	0	0	0	1	1	0	0	0	0	0	0	1	1	0	0	0	0	1	0	1	0	1	0	0	0	0	0	1	1	0	0	1	1	0	1	1	0	1	1	1
Chr1A-B12-Hap3	1A	GACGT	15431337	0	0	0	1	1	1	1	0	1	0	0	1	0	0	0	1	0	0	0	1	1	1	1	0	1	0	0	0	0	0	1	0	1	0	0	1	0	0	0	1	0	0	0	0	0	0
Chr1A-B13-Hap1	1A	GTA	18820821	1	1	1	1	1	1	1	1	1	0	0	1	1	0	1	1	1	0	0	1	1	1	1	1	1	0	0	1	0	0	1	1	1	0	0	1	1	0	0	1	1	1	1	1	1	1
Chr1A-B13-Hap2	1A	AGC	18820821	0	0	0	0	0	0	0	0	0	1	1	0	0	0	0	0	0	1	1	0	0	0	0	0	0	1	1	0	0	0	0	0	0	1	1	0	0	0	1	0	0	0	0	0	0	0
AX-94581035	1A	C/G	20538239	1	0	1	0	0	0	0	1	0	0	0	1	1	0	1	0	1	0	0	1	0	0	1	0	1	0	0	0	0	0	0	1	0	0	0	0	1	0	0	1	0	0	0	0	0	0
Chr1A-B14-Hap1	1A	TC	21282351	1	1	0	0	0	1	1	1	1	1	0	0	1	1	1	1	0	0	0	0	1	0	0	1	1	1	1	1	0	0	1	1	1	0	0	1	0	1	1	1	1	1	0	1	1	1
Chr1A-B14-Hap2	1A	CG	21282351	0	0	0	0	1	0	0	0	0	0	1	1	0	0	0	0	0	0	1	0	0	0	0	0	0	0	0	0	0	0	0	0	0	1	1	0	0	0	0	0	0	0	0	0	0	0
Chr1A-B14-Hap3	1A	-C	21282351	0	0	0	0	0	0	0	0	0	0	0	0	0	0	0	0	0	0	0	0	0	1	0	0	0	0	0	0	0	0	0	0	0	0	0	0	1	0	0	0	0	0	1	0	0	0
AX-94669768	1A	T/G	21700465	1	1	0	1	0	1	1	1	1	1	0	0	1	1	1	1	0	0	0	0	1	1	1	1	1	1	1	1	0	0	1	0	1	0	0	1	1	1	1	1	1	1	1	1	1	1
AX-94710260	1A	T/C	22045362	1	1	0	0	0	1	1	1	1	1	0	0	1	0	1	1	1	0	0	0	1	1	1	1	1	1	1	1	0	0	1	1	0	0	0	1	1	1	1	1	1	1	1	1	1	1
Chr1A-B15-Hap1	1A	TT	22535535	1	0	1	1	0	1	1	1	1	1	0	0	1	1	1	0	1	0	0	1	1	1	1	0	1	1	1	0	0	0	1	1	0	0	0	1	1	0	1	1	0	0	1	0	0	1
Chr1A-B15-Hap2	1A	CA	22535535	0	1	0	0	0	0	0	0	0	0	1	1	0	0	0	0	0	1	1	0	0	0	0	1	0	0	0	1	0	0	0	0	1	1	1	0	0	0	0	0	1	1	0	1	1	0
Chr1A-B15-Hap3	1A	-A	22535535	0	0	0	0	1	0	0	0	0	0	0	0	0	0	0	0	0	0	0	0	0	0	0	0	0	0	0	0	1	1	0	0	0	0	0	0	0	0	0	0	0	0	0	0	0	0
AX-94571950	1A	C/G	22615449	0	0	0	0	0	0	0	0	0	0	1	1	0	1	0	1	1	1	1	0	0	0	0	1	0	0	0	0	0	0	0	0	0	1	1	0	0	0	0	0	0	0	0	0	0	0
AX-94926933	1A	A/G	23130926	0	1	0	0	1	0	1	1	1	1	1	0	0	1	1	0	1	1	1	0	1	1	1	1	1	1	1	1	1	1	1	0	0	1	1	0	1	1	0	1	1	1	1	1	1	1
Chr1A-B16-Hap1	1A	AAT	23969510	1	1	0	1	1	0	1	0	1	1	1	1	0	1	0	1	0	1	1	0	0	0	0	0	0	0	0	1	0	0	1	0	0	1	1	0	0	0	1	0	1	1	1	1	0	0
Chr1A-B16-Hap2	1A	GCC	23969510	0	0	1	0	0	0	0	0	0	0	0	0	1	0	1	0	0	0	0	1	0	0	1	0	0	0	0	0	0	0	0	1	1	0	0	1	1	0	0	1	0	0	0	0	1	1
Chr1A-B16-Hap3	1A	GAT	23969510	0	0	0	0	0	1	0	1	0	0	0	0	0	0	0	0	1	0	0	0	1	0	0	0	1	1	1	0	0	0	0	0	0	0	0	0	0	0	0	0	0	0	0	0	0	0
AX-95187202	1A	T/C	24944743	0	0	1	0	0	0	1	0	0	0	1	1	1	0	1	1	0	1	1	1	0	0	1	0	0	0	0	0	0	0	0	1	1	1	1	1	1	0	0	1	0	0	0	0	1	1
Chr1A-B17-Hap1	1A	GTGG	27361124	1	0	1	1	0	0	1	0	1	0	1	1	1	1	0	1	1	1	1	1	1	0	1	0	0	0	0	0	0	0	1	0	0	1	1	0	1	0	1	1	0	0	1	0	1	1
Chr1A-B17-Hap2	1A	ACGG	27361124	0	1	0	0	1	1	0	1	0	0	0	0	0	0	0	0	0	0	0	0	0	1	0	0	1	1	1	0	0	0	0	0	0	0	0	0	0	1	0	0	1	1	0	1	0	0
Chr1A-B17-Hap3	1A	A-GG	27361124	0	0	0	0	0	0	0	0	0	0	0	0	0	0	0	0	0	0	0	0	0	0	0	0	0	0	0	1	0	0	0	0	0	0	0	0	0	0	0	0	0	0	0	0	0	0
Chr1A-B17-Hap4	1A	ATAC	27361124	0	0	0	0	0	0	0	0	0	0	0	0	0	0	0	0	0	0	0	0	0	0	0	0	0	0	0	0	0	0	0	1	1	0	0	1	0	0	0	0	0	0	0	0	0	0
Chr1A-B18-Hap1	1A	CG	28422157	1	1	0	0	1	1	0	1	0	0	0	0	0	1	0	0	0	0	0	0	1	1	0	1	1	1	1	1	0	0	0	0	0	0	0	0	0	1	1	1	1	1	0	1	1	1
Chr1A-B18-Hap2	1A	CT	28422157	0	0	1	0	0	0	1	0	1	1	0	0	0	0	1	0	0	0	0	1	0	0	1	0	0	0	0	0	0	0	1	1	1	0	0	1	1	0	0	0	0	0	1	0	0	0
Chr1A-B18-Hap3	1A	C-	28422157	0	0	0	1	0	0	0	0	0	0	0	0	0	0	0	0	0	0	0	0	0	0	0	0	0	0	0	0	0	0	0	0	0	0	0	0	0	0	0	0	0	0	0	0	0	0
Chr1A-B18-Hap4	1A	TG	28422157	0	0	0	0	0	0	0	0	0	0	1	1	0	0	0	0	1	1	1	0	0	0	0	0	0	0	0	0	1	1	0	0	0	1	1	0	0	0	0	0	0	0	0	0	0	0
AX-95233488	1A	T/C	28626928	0	0	0	0	0	0	1	0	1	0	1	1	0	0	0	0	1	1	0	0	0	0	1	0	0	0	0	0	1	1	1	0	0	1	0	0	0	0	0	0	0	0	1	0	0	0
AX-94595423	1A	A/G	28656311	1	1	0	1	1	1	1	1	1	1	0	0	0	1	1	0	0	0	0	0	1	1	1	1	1	1	1	1	1	1	1	1	1	0	0	1	0	1	1	1	1	1	1	1	1	1
Chr1A-B19-Hap1	1A	CATT	29191380	1	1	0	0	1	1	1	1	1	1	0	0	1	0	0	0	1	0	0	1	0	0	1	0	0	1	1	1	0	0	1	1	0	0	0	0	1	1	0	0	1	1	1	1	0	0
Chr1A-B19-Hap2	1A	GGCC	29191380	0	0	1	0	0	0	0	0	0	0	0	0	0	1	0	0	0	0	0	0	0	0	0	0	1	0	0	0	0	0	0	0	0	0	0	0	0	0	0	1	0	0	0	0	1	1
Chr1A-B19-Hap3	1A	GACC	29191380	0	0	0	0	0	0	0	0	0	0	1	1	0	0	0	1	0	1	1	0	1	0	0	0	0	0	0	0	0	0	0	0	1	1	1	1	0	0	1	0	0	0	0	0	0	0
AX-94761052	1A	A/G	32893897	1	1	1	1	1	1	1	1	1	1	0	0	1	0	0	0	0	0	0	0	1	1	1	0	1	1	1	1	0	0	1	1	0	0	0	0	0	1	0	0	1	1	1	1	0	0
Chr1A-B20-Hap1	1A	AA	38731805	1	0	0	1	0	0	1	1	1	1	0	0	1	0	0	0	0	0	0	0	0	0	0	0	0	0	0	0	0	0	1	1	0	0	0	0	0	1	0	0	0	0	1	0	0	0
Chr1A-B20-Hap2	1A	AG	38731805	0	1	1	0	1	0	0	0	0	0	1	1	0	0	0	1	0	1	1	1	0	1	0	0	1	0	0	1	0	0	0	0	0	1	0	0	1	0	1	0	1	1	0	1	0	0
Chr1A-B20-Hap3	1A	GA	38731805	0	0	0	0	0	1	0	0	0	0	0	0	0	1	0	0	1	0	0	0	1	0	1	0	0	1	1	0	0	0	0	0	1	0	0	1	0	0	0	1	0	0	0	0	1	1
Chr1A-B21-Hap1	1A	CCATG	41830080	1	1	1	1	1	0	0	0	0	0	0	0	0	0	0	0	0	0	0	1	1	0	0	0	1	0	0	1	0	0	0	0	0	0	0	0	0	0	1	0	1	1	0	0	0	0
Chr1A-B21-Hap2	1A	TTCGA	41830080	0	0	0	0	0	1	0	1	1	0	0	0	0	0	0	0	1	0	0	0	0	0	0	0	0	1	1	0	0	0	1	1	1	0	0	1	0	0	0	1	0	0	1	0	1	1
Chr1A-B21-Hap3	1A	CTCGA	41830080	0	0	0	0	0	0	1	0	0	0	1	1	1	1	0	0	0	1	1	0	0	0	0	0	0	0	0	0	0	0	0	0	0	1	0	0	0	0	0	0	0	0	0	0	0	0
Chr1A-B22-Hap1	1A	TCT	49097476	1	1	1	1	1	0	0	0	0	0	1	1	1	0	0	0	1	1	1	1	1	1	0	0	1	0	0	1	0	0	0	0	0	1	0	0	0	1	1	0	1	1	0	1	0	0
Chr1A-B22-Hap2	1A	GAC	49097476	0	0	0	0	0	1	1	1	0	0	0	0	0	0	0	1	0	0	0	0	0	0	1	0	0	1	1	0	0	0	1	1	1	0	0	1	1	0	0	1	0	0	1	0	1	1
AX-94845461	1A	A/G	135970140	0	0	0	1	0	0	0	1	1	0	0	0	0	0	0	0	0	0	0	0	0	1	0	0	0	0	0	0	0	0	1	0	0	0	0	0	0	1	0	0	0	1	1	1	0	0
Chr1A-B23-Hap1	1A	CGTCCTCCGCCCCATTGAATAC	261373141	1	1	1	0	1	0	0	1	0	0	0	0	0	0	0	0	0	0	0	0	0	0	1	1	1	1	1	1	0	0	0	1	1	0	0	0	1	0	1	0	1	0	0	1	0	0
Chr1A-B23-Hap2	1A	GGTCCTCCGCCCCATTGAATAC	261373141	0	0	0	1	0	0	1	0	0	1	0	0	0	0	0	0	0	0	0	0	0	1	0	0	0	0	0	0	0	0	0	0	0	0	0	0	0	1	0	1	0	0	0	0	1	1
Chr1A-B23-Hap3	1A	CGTCCTCACTTATGCCCTGCGT	261373141	0	0	0	0	0	1	0	0	1	0	1	1	0	0	0	1	1	1	1	0	0	0	0	0	0	0	0	0	0	0	1	0	0	1	1	1	0	0	0	0	0	0	1	0	0	0
Chr1A-B23-Hap4	1A	CTCTTCGACTTACGCCCTGCGT	261373141	0	0	0	0	0	0	0	0	0	0	0	0	0	0	0	0	0	0	0	1	0	0	0	0	0	0	0	0	1	1	0	0	0	0	0	0	0	0	0	0	0	0	0	0	0	0
Chr1A-B24-Hap1	1A	CGTGAAAAGGCTTC	309401571	1	1	1	0	1	0	0	0	0	0	0	0	0	1	0	0	0	0	0	0	0	1	0	0	1	0	0	1	0	0	0	0	0	0	0	0	1	0	1	0	1	1	0	1	0	0
Chr1A-B24-Hap2	1A	CGTGAAAAGGCCCG	309401571	0	0	0	0	0	1	0	0	1	0	0	0	0	0	0	0	1	0	0	0	0	0	0	0	0	0	0	0	0	0	1	0	0	0	0	1	0	0	0	0	0	0	0	0	0	0
Chr1A-B24-Hap3	1A	CGTGAAAAGGGCCG	309401571	0	0	0	0	0	0	1	1	0	1	0	0	0	0	0	0	0	0	0	0	1	0	1	1	0	1	1	0	0	0	0	1	1	0	0	0	0	1	0	1	0	0	0	0	1	1
Chr1A-B24-Hap4	1A	TACACGGGCCGCCG	309401571	0	0	0	0	0	0	0	0	0	0	1	1	0	0	0	1	0	1	0	0	0	0	0	0	0	0	0	0	0	0	0	0	0	1	0	0	0	0	0	0	0	0	0	0	0	0
Chr1A-B24-Hap5	1A	TACACGGGCCCCCG	309401571	0	0	0	0	0	0	0	0	0	0	0	0	0	0	0	0	0	0	0	1	0	0	0	0	0	0	0	0	1	1	0	0	0	0	0	0	0	0	0	0	0	0	0	0	0	0
Chr1A-B25-Hap1	1A	GACATTATTGTCCTGTGACTCAGGTT	337677668	1	1	1	0	1	0	0	0	0	0	0	0	0	0	0	0	0	0	0	0	0	0	0	0	0	0	0	0	0	0	0	0	0	0	0	0	1	0	0	0	1	1	0	1	0	0
Chr1A-B25-Hap2	1A	ACAGCGCCCAAATATCAGGCTGCCCC	337677668	0	0	0	1	0	1	1	1	1	1	1	1	0	0	1	1	1	1	1	0	1	0	1	1	0	1	1	0	0	0	1	1	1	1	1	1	0	1	0	1	0	0	1	0	1	1
Chr1A-B25-Hap3	1A	AAAGTTC-TGTATATCAGGCTGCCCC	337677668	0	0	0	0	0	0	0	0	0	0	0	0	1	0	0	0	0	0	0	1	0	0	0	0	0	0	0	0	0	0	0	0	0	0	0	0	0	0	0	0	0	0	0	0	0	0
Chr1A-B26-Hap1	1A	GTGCTCGTCGACCC	368357393	1	0	0	0	0	0	0	0	0	0	0	0	0	0	0	0	0	0	0	0	0	0	0	0	0	0	0	0	0	0	0	0	0	0	0	0	0	0	1	0	0	0	0	0	0	0
Chr1A-B26-Hap2	1A	GTGCTCGTCGACCT	368357393	0	1	0	0	1	0	0	0	0	0	0	0	0	0	0	0	0	0	0	0	0	0	0	0	1	0	0	0	0	0	0	0	0	0	0	0	1	0	0	0	1	0	0	1	0	0
Chr1A-B26-Hap3	1A	ACTTCTAGTCGTTC	368357393	0	0	0	0	0	1	1	1	1	0	0	0	0	0	0	0	0	1	0	1	0	0	1	1	0	1	0	0	0	0	0	0	1	0	1	1	0	0	0	0	0	0	0	0	1	0
Chr1A-B26-Hap4	1A	-CTTCTAGTCGTTC	368357393	0	0	0	0	0	0	0	0	0	0	0	0	0	0	0	0	1	0	0	0	0	0	0	0	0	0	0	0	0	0	0	0	0	0	0	0	0	0	0	0	0	0	0	0	0	0
Chr1A-B26-Hap5	1A	ACTTCTAGTCGTTT	368357393	0	0	0	0	0	0	0	0	0	0	0	0	0	0	0	0	0	0	0	0	1	1	0	0	0	0	0	0	0	0	1	1	0	0	0	0	0	1	0	1	0	0	0	0	0	1
Chr1A-B27-Hap1	1A	CCTGGTCTTT	380947793	1	1	1	0	1	0	0	0	0	0	0	0	0	1	0	1	0	0	0	0	0	0	0	0	1	0	0	0	0	0	0	0	0	0	0	0	1	0	1	0	1	0	0	1	0	0
Chr1A-B27-Hap2	1A	TGCAACTCCT	380947793	0	0	0	1	0	1	1	1	1	1	0	0	0	0	0	0	1	1	0	0	1	1	1	1	0	1	1	0	0	0	1	1	1	0	1	1	0	1	0	1	0	0	1	0	1	1
Chr1A-B27-Hap3	1A	TGCAACTCCC	380947793	0	0	0	0	0	0	0	0	0	0	1	1	1	0	0	0	0	0	0	1	0	0	0	0	0	0	0	0	1	1	0	0	0	1	0	0	0	0	0	0	0	0	0	0	0	0
Chr1A-B28-Hap1	1A	AG	394445147	1	0	0	0	0	0	0	0	0	0	1	1	1	0	0	0	0	0	0	1	0	0	0	0	0	0	0	0	1	1	0	0	0	1	0	0	0	0	0	0	0	0	0	0	0	0
Chr1A-B28-Hap2	1A	GG	394445147	0	1	1	0	1	1	0	0	1	0	0	0	0	0	0	0	1	0	0	0	0	0	1	0	0	0	0	1	0	0	1	0	0	0	0	1	1	0	1	0	1	1	1	1	0	0
Chr1A-B28-Hap3	1A	GC	394445147	0	0	0	1	0	0	1	1	0	1	0	0	0	1	1	1	0	1	0	0	1	1	0	1	1	1	1	0	0	0	0	1	1	0	0	0	0	1	0	1	0	0	0	0	1	1
Chr1A-B29-Hap1	1A	CGCTTTTG	403028552	1	1	1	0	0	0	0	0	0	0	1	1	0	1	0	0	0	0	0	0	0	0	0	0	1	0	0	1	0	0	0	0	0	0	0	0	1	0	1	0	1	0	0	1	0	0
Chr1A-B29-Hap2	1A	CGCTTTTA	403028552	0	0	0	1	1	0	1	1	0	1	0	0	0	0	0	0	0	1	0	0	1	1	0	1	0	1	1	0	0	0	0	1	1	0	0	0	0	1	0	1	0	0	0	0	1	1
Chr1A-B29-Hap3	1A	ACACCCCG	403028552	0	0	0	0	0	1	0	0	1	0	0	0	0	0	0	0	0	0	0	1	0	0	0	0	0	0	0	0	0	0	1	0	0	0	0	1	0	0	0	0	0	0	0	0	0	0
Chr1A-B29-Hap4	1A	CGCTTTT-	403028552	0	0	0	0	0	0	0	0	0	0	0	0	0	0	1	0	0	0	0	0	0	0	0	0	0	0	0	0	0	0	0	0	0	1	0	0	0	0	0	0	0	1	0	0	0	0
Chr1A-B30-Hap1	1A	CACACTTTGTC	462435412	1	1	1	0	0	0	0	0	0	0	0	0	0	0	0	0	0	0	0	0	0	0	0	0	0	0	0	1	1	1	0	0	0	0	0	0	1	0	1	0	1	1	0	1	0	0
Chr1A-B30-Hap2	1A	TACACTTTATT	462435412	0	0	0	1	0	0	0	1	0	0	0	0	0	0	0	0	0	0	0	0	0	0	0	1	0	1	1	0	0	0	0	0	0	0	0	0	0	0	0	0	0	0	0	0	0	0
Chr1A-B30-Hap3	1A	CCAGTCCTGTC	462435412	0	0	0	0	0	1	0	0	1	0	0	0	0	0	0	0	0	0	0	0	0	0	1	0	0	0	0	0	0	0	1	0	0	0	0	1	0	0	0	0	0	0	1	0	0	0
Chr1A-B30-Hap4	1A	TACACTTTGTC	462435412	0	0	0	0	0	0	1	0	0	1	0	0	0	0	0	0	0	1	0	1	1	1	0	0	0	0	0	0	0	0	0	0	1	0	1	0	0	1	0	1	0	0	0	0	1	1
Chr1A-B30-Hap5	1A	CCAGTCCCGCC	462435412	0	0	0	0	0	0	0	0	0	0	1	1	0	0	0	0	1	0	1	0	0	0	0	0	1	0	0	0	0	0	0	0	0	0	0	0	0	0	0	0	0	0	0	0	0	0
Chr1A-B31-Hap1	1A	TGACGGGAACACCGGTA	472168995	1	1	1	1	0	0	1	0	0	1	0	0	0	0	0	0	0	0	0	0	1	1	0	0	0	0	0	1	1	0	0	0	0	0	0	0	0	1	1	1	1	1	0	1	1	0
Chr1A-B31-Hap2	1A	TGACGACTGTCTTAACG	472168995	0	0	0	0	1	0	0	1	0	0	0	0	0	0	0	0	0	0	0	0	0	0	0	1	0	1	1	0	0	0	0	1	0	0	0	0	0	0	0	0	0	0	0	0	0	0
Chr1A-B31-Hap3	1A	CTGCGGCAATACTGGCA	472168995	0	0	0	0	0	1	0	0	1	0	0	0	0	1	0	0	0	1	0	1	0	0	1	0	0	0	0	0	0	0	1	0	1	0	1	1	0	0	0	0	0	0	1	0	0	0
Chr1A-B31-Hap4	1A	TTGTAACAATACTGGCA	472168995	0	0	0	0	0	0	0	0	0	0	0	1	0	0	0	1	0	0	0	0	0	0	0	0	1	0	0	0	0	0	0	0	0	0	0	0	0	0	0	0	0	0	0	0	0	0
Chr1A-B32-Hap1	1A	TCCACTTAC	482335951	1	1	1	0	0	0	1	0	0	1	0	0	0	0	0	0	0	0	0	0	1	1	0	0	0	0	0	1	1	1	0	0	0	0	0	0	1	1	0	1	1	1	0	1	1	1
Chr1A-B32-Hap2	1A	CCTTCCTAC	482335951	0	0	0	0	1	0	0	1	0	0	0	0	0	0	0	0	0	0	0	0	0	0	0	1	0	1	1	0	0	0	0	0	0	0	0	0	0	0	0	0	0	0	0	0	0	0
Chr1A-B32-Hap3	1A	TTTTGCCGT	482335951	0	0	0	0	0	1	0	0	1	0	0	0	0	0	0	1	0	1	0	0	0	0	1	0	0	0	0	0	0	0	1	0	1	0	1	1	0	0	0	0	0	0	1	0	0	0
Chr1A-B32-Hap4	1A	CCTTCTTAC	482335951	0	0	0	0	0	0	0	0	0	0	1	1	0	1	1	0	0	0	1	0	0	0	0	0	0	0	0	0	0	0	0	0	0	0	0	0	0	0	0	0	0	0	0	0	0	0
Chr1A-B33-Hap1	1A	TCGAGTAC	487311512	1	1	1	0	0	0	0	1	0	0	0	0	0	0	0	0	0	0	0	0	0	0	0	0	0	0	0	1	0	0	0	0	0	0	0	0	0	0	1	0	0	0	0	1	0	0
Chr1A-B33-Hap2	1A	TTAGATAC	487311512	0	0	0	1	0	0	1	0	0	1	0	0	0	0	0	0	0	0	0	0	1	1	0	0	0	0	0	0	0	0	0	0	0	0	0	0	0	1	0	1	0	0	0	0	1	1
Chr1A-B33-Hap3	1A	TCGAGTCA	487311512	0	0	0	0	1	0	0	0	0	0	0	0	0	0	0	0	0	0	1	0	0	0	0	1	0	1	1	0	1	1	0	1	0	0	0	0	0	0	0	0	0	0	0	0	0	0
Chr1A-B33-Hap4	1A	CCGAGTCA	487311512	0	0	0	0	0	1	0	0	0	0	0	0	0	0	0	0	0	1	0	0	0	0	1	0	0	0	0	0	0	0	1	0	1	0	1	0	0	0	0	0	0	0	1	0	0	0
Chr1A-B33-Hap5	1A	TTAGACAC	487311512	0	0	0	0	0	0	0	0	0	0	1	1	1	1	1	0	1	0	0	0	0	0	0	0	0	0	0	0	0	0	0	0	0	0	0	0	0	0	0	0	0	0	0	0	0	0
Chr1A-B33-Hap6	1A	T-AGACAC	487311512	0	0	0	0	0	0	0	0	0	0	0	0	0	0	0	0	0	0	0	0	0	0	0	0	1	0	0	0	0	0	0	0	0	0	0	0	0	0	0	0	0	0	0	0	0	0
Chr1A-B34-Hap1	1A	GCG	497506182	1	1	1	0	0	0	0	0	0	0	1	1	1	1	1	1	1	0	0	0	0	0	0	0	1	0	0	1	0	0	0	0	0	0	0	0	1	0	0	0	1	0	0	1	0	0
Chr1A-B34-Hap2	1A	AGA	497506182	0	0	0	1	0	1	1	0	1	1	0	0	0	0	0	0	0	1	0	1	1	1	1	1	0	1	1	0	1	1	1	1	1	0	1	1	0	1	0	1	0	0	0	0	1	1
Chr1A-B34-Hap3	1A	GCA	497506182	0	0	0	0	1	0	0	1	0	0	0	0	0	0	0	0	0	0	1	0	0	0	0	0	0	0	0	0	0	0	0	0	0	0	0	0	0	0	0	0	0	0	0	0	0	0
Chr1A-B35-Hap1	1A	TATA	497518185	1	1	1	1	0	1	0	0	1	1	1	1	1	1	1	1	1	1	0	0	1	1	1	0	0	0	1	1	0	1	1	0	1	1	1	1	1	1	1	1	1	1	1	1	1	1
Chr1A-B35-Hap2	1A	CATA	497518185	0	0	0	0	1	0	0	1	0	0	0	0	0	0	0	0	0	0	1	0	0	0	0	0	0	0	0	0	0	0	0	0	0	0	0	0	0	0	0	0	0	0	0	0	0	0
Chr1A-B35-Hap3	1A	TGCG	497518185	0	0	0	0	0	0	1	0	0	0	0	0	0	0	0	0	0	0	0	1	0	0	0	1	0	1	0	0	1	0	0	1	0	0	0	0	0	0	0	0	0	0	0	0	0	0
Chr1A-B36-Hap1	1A	GT	499807827	1	1	1	1	0	0	0	1	1	1	1	1	0	1	1	1	1	0	1	0	1	1	0	0	1	0	1	1	0	1	1	0	0	0	0	1	1	1	1	1	1	1	1	1	1	1
Chr1A-B36-Hap2	1A	GC	499807827	0	0	0	0	1	1	0	0	0	0	0	0	0	0	0	0	0	1	0	1	0	0	0	0	0	0	0	0	0	0	0	0	1	0	1	0	0	0	0	0	0	0	0	0	0	0
Chr1A-B36-Hap3	1A	TC	499807827	0	0	0	0	0	0	1	0	0	0	0	0	0	0	0	0	0	0	0	0	0	0	1	1	0	1	0	0	1	0	0	1	0	0	0	0	0	0	0	0	0	0	0	0	0	0
Chr1A-B37-Hap1	1A	ACTGTCT	501031088	0	1	1	0	0	0	0	1	0	0	0	0	0	0	0	0	1	0	1	0	0	0	0	0	0	0	0	0	0	1	1	0	0	0	0	0	0	0	0	0	1	0	0	1	0	0
Chr1A-B37-Hap2	1A	AGCGCTC	501031088	0	0	0	1	0	0	0	0	0	0	0	0	0	0	0	0	0	0	0	0	1	1	0	0	0	0	1	0	0	0	0	0	0	0	0	1	0	1	0	1	0	0	0	0	1	1
Chr1A-B37-Hap3	1A	GGTACCT	501031088	0	0	0	0	0	1	1	0	0	0	0	0	0	0	0	0	0	1	0	0	0	0	0	1	0	1	0	0	1	0	0	1	0	0	1	0	0	0	0	0	0	0	0	0	0	0
Chr1A-B37-Hap4	1A	AGCACCT	501031088	0	0	0	0	0	0	0	0	0	1	1	1	1	1	1	1	0	0	0	0	0	0	0	0	0	0	0	0	0	0	0	0	0	0	0	0	0	0	0	0	0	0	0	0	0	0
Chr1A-B38-Hap1	1A	CTAATTGC	508555050	0	1	1	0	0	0	0	1	0	0	0	0	0	0	0	0	1	0	1	1	0	0	0	0	0	0	0	1	1	1	1	0	0	0	0	0	0	0	0	0	1	0	0	1	0	0
Chr1A-B38-Hap2	1A	TCCTATGG	508555050	0	0	0	1	0	0	0	0	1	0	0	0	0	0	0	0	0	0	0	0	1	1	1	0	0	0	1	0	0	0	0	0	0	0	0	1	0	1	0	1	0	0	0	0	1	1
Chr1A-B38-Hap3	1A	CTAATTTG	508555050	0	0	0	0	0	1	1	0	0	1	0	0	0	0	0	0	0	1	0	0	0	0	0	1	0	1	0	0	0	0	0	1	1	0	1	0	0	0	0	0	0	0	0	0	0	0
Chr1A-B38-Hap4	1A	CTCTTATG	508555050	0	0	0	0	0	0	0	0	0	0	1	1	1	1	1	1	0	0	0	0	0	0	0	0	0	0	0	0	0	0	0	0	0	0	0	0	0	0	0	0	0	0	0	0	0	0
Chr1A-B38-Hap5	1A	CCAATTTG	508555050	0	0	0	0	0	0	0	0	0	0	0	0	0	0	0	0	0	0	0	0	0	0	0	0	1	0	0	0	0	0	0	0	0	0	0	0	0	0	0	0	0	0	0	0	0	0
AX-94826839	1A	A/G	513624161	1	1	1	0	1	0	0	1	0	0	1	1	1	1	1	1	1	0	1	1	0	0	0	0	1	0	0	1	1	1	1	0	0	0	0	0	1	0	0	0	1	0	1	1	0	0
Chr1A-B39-Hap1	1A	AA	513661825	1	1	1	0	0	1	1	1	0	1	0	0	0	0	0	0	1	1	1	1	0	0	0	1	0	1	0	1	1	1	1	0	1	0	1	0	0	0	0	0	1	0	1	1	0	0
Chr1A-B39-Hap2	1A	CG	513661825	0	0	0	1	1	0	0	0	1	0	1	1	1	1	1	1	0	0	0	0	1	1	1	0	0	0	1	0	0	0	0	0	0	0	0	1	1	1	0	1	0	0	0	0	1	1
Chr1A-B39-Hap3	1A	AG	513661825	0	0	0	0	0	0	0	0	0	0	0	0	0	0	0	0	0	0	0	0	0	0	0	0	1	0	0	0	0	0	0	0	0	0	0	0	0	0	0	0	0	0	0	0	0	0
Chr1A-B40-Hap1	1A	CTCGT	514691778	1	1	1	0	0	0	0	1	0	0	0	0	0	0	0	0	0	0	1	1	0	0	1	0	0	0	0	1	1	1	1	0	0	0	0	0	0	0	0	0	1	1	1	1	0	0
Chr1A-B40-Hap2	1A	CTCGC	514691778	0	0	0	1	0	0	0	0	1	0	0	0	0	0	0	0	1	0	0	0	1	1	0	0	0	0	1	0	0	0	0	0	0	0	0	1	0	1	0	1	0	0	0	0	1	1
Chr1A-B40-Hap3	1A	GCAAT	514691778	0	0	0	0	1	0	0	0	0	0	1	1	1	1	1	1	0	0	0	0	0	0	0	0	1	0	0	0	0	0	0	0	0	0	0	0	0	0	0	0	0	0	0	0	0	0
Chr1A-B40-Hap4	1A	CTCAT	514691778	0	0	0	0	0	1	1	0	0	0	0	0	0	0	0	0	0	1	0	0	0	0	0	1	0	1	0	0	0	0	0	1	1	0	1	0	1	0	0	0	0	0	0	0	0	0
Chr1A-B41-Hap1	1A	TCG	517412057	1	0	1	1	0	0	0	1	1	0	1	1	1	1	1	1	1	0	1	1	1	1	1	0	1	0	1	0	1	1	1	1	0	0	0	1	1	1	1	1	0	0	1	0	1	1
Chr1A-B41-Hap2	1A	TTG	517412057	0	1	0	0	0	0	0	0	0	0	0	0	0	0	0	0	0	0	0	0	0	0	0	0	0	0	0	1	0	0	0	0	0	0	0	0	0	0	0	0	1	1	0	1	0	0
Chr1A-B41-Hap3	1A	CTT	517412057	0	0	0	0	0	1	1	0	0	1	0	0	0	0	0	0	0	1	0	0	0	0	0	1	0	1	0	0	0	0	0	0	1	0	1	0	0	0	0	0	0	0	0	0	0	0
AX-94769932	1A	T/C	520338516	1	1	1	1	1	0	0	1	1	0	1	1	1	1	1	1	0	0	1	1	1	1	1	0	1	0	1	1	1	1	1	1	0	0	0	1	0	1	1	1	1	1	1	1	1	1
AX-94927265	1A	T/G	520413112	0	0	0	1	1	1	1	0	1	1	0	0	0	0	0	0	0	0	0	0	1	1	0	1	0	1	1	0	0	0	1	0	0	0	0	1	0	1	1	1	0	0	1	0	1	1
AX-94508777	1A	T/C	520583745	1	0	1	0	0	0	1	1	0	0	0	0	0	0	0	0	0	0	0	1	0	0	0	1	1	1	0	0	1	1	0	1	0	0	0	0	0	0	0	0	0	0	0	1	0	0
Chr1A-B42-Hap1	1A	GGGGCG	521258770	0	1	1	1	0	1	0	0	1	0	0	0	0	0	0	0	0	0	0	1	1	1	0	0	0	0	0	1	1	1	0	1	0	0	0	1	0	1	1	1	0	0	0	0	1	1
Chr1A-B42-Hap2	1A	CAAAAC	521258770	0	0	0	0	0	0	1	0	0	0	1	1	1	1	1	0	0	0	0	0	0	0	0	1	0	1	0	0	0	0	0	0	0	0	0	0	0	0	0	0	0	0	0	0	0	0
Chr1A-B42-Hap3	1A	GG-GCG	521258770	0	0	0	0	0	0	0	1	0	0	0	0	0	0	0	0	0	0	0	0	0	0	0	0	1	0	1	0	0	0	0	0	0	0	0	0	0	0	0	0	0	0	1	0	0	0
Chr1A-B42-Hap4	1A	-AAAAC	521258770	0	0	0	0	0	0	0	0	0	0	0	0	0	0	0	1	0	1	1	0	0	0	0	0	0	0	0	0	0	0	0	0	1	1	0	0	0	0	0	0	1	0	0	0	0	0
Chr1A-B42-Hap5	1A	GAAAAC	521258770	0	0	0	0	0	0	0	0	0	0	0	0	0	0	0	0	1	0	0	0	0	0	0	0	0	0	0	0	0	0	1	0	0	0	1	0	0	0	0	0	0	0	0	0	0	0
Chr1A-B43-Hap1	1A	TGTTGTCA	529788863	1	1	1	1	0	1	0	1	0	0	0	0	0	0	0	0	0	0	0	1	1	1	0	0	1	0	1	1	1	1	0	1	0	0	0	1	0	1	1	1	0	0	0	0	1	1
Chr1A-B43-Hap2	1A	CTGCACTG	529788863	0	0	0	0	1	0	1	0	0	0	1	1	1	1	1	0	1	1	1	0	0	0	0	0	0	0	0	0	0	0	0	0	1	1	1	0	1	0	0	0	1	0	0	0	0	0
Chr1A-B43-Hap3	1A	TGTTGCTG	529788863	0	0	0	0	0	0	0	0	1	0	0	0	0	0	0	0	0	0	0	0	0	0	0	0	0	0	0	0	0	0	0	0	0	0	0	0	0	0	0	0	0	0	0	0	0	0
Chr1A-B44-Hap1	1A	AGGGGT	532815438	0	1	0	1	1	1	0	1	0	0	1	1	0	1	0	0	1	0	0	1	1	1	0	0	0	0	1	1	1	1	0	1	0	0	0	1	1	1	1	1	1	1	0	1	1	1
Chr1A-B44-Hap2	1A	TACACC	532815438	0	0	0	0	0	0	1	0	0	1	0	0	0	0	0	0	0	0	0	0	0	0	1	1	1	1	0	0	0	0	1	0	0	0	0	0	0	0	0	0	0	0	0	0	0	0
Chr1A-B44-Hap3	1A	TACA-C	532815438	0	0	0	0	0	0	0	0	1	0	0	0	0	0	0	0	0	0	0	0	0	0	0	0	0	0	0	0	0	0	0	0	0	0	0	0	0	0	0	0	0	0	0	0	0	0
Chr1A-B45-Hap1	1A	CC	534201522	1	1	0	1	1	1	0	1	0	0	1	1	1	1	1	0	1	1	0	1	1	1	1	0	0	0	1	1	1	1	0	1	1	1	1	1	1	1	1	1	0	0	0	1	1	1
Chr1A-B45-Hap2	1A	GT	534201522	0	0	1	0	0	0	1	0	1	1	0	0	0	0	0	1	0	0	1	0	0	0	0	1	1	1	0	0	0	0	1	0	0	0	0	0	0	0	0	0	0	0	1	0	0	0
Chr1A-B45-Hap3	1A	GC	534201522	0	0	0	0	0	0	0	0	0	0	0	0	0	0	0	0	0	0	0	0	0	0	0	0	0	0	0	0	0	0	0	0	0	0	0	0	0	0	0	0	1	1	0	0	0	0
Chr1A-B46-Hap1	1A	TC	534265526	1	0	0	1	0	0	0	1	0	0	0	0	0	0	0	0	0	0	0	1	0	1	0	0	0	0	1	0	1	1	0	1	0	0	0	1	0	0	0	0	0	0	0	0	0	0
Chr1A-B46-Hap2	1A	TT	534265526	0	1	0	0	1	1	0	0	0	0	1	1	0	1	1	0	1	0	0	0	0	0	0	0	0	0	0	1	0	0	0	0	0	0	0	0	1	1	1	1	1	1	0	1	1	1
Chr1A-B46-Hap3	1A	CC	534265526	0	0	1	0	0	0	1	0	1	1	0	0	0	0	0	1	0	1	1	0	0	0	1	1	0	1	0	0	0	0	1	0	0	0	1	0	0	0	0	0	0	0	0	0	0	0
Chr1A-B46-Hap4	1A	-C	534265526	0	0	0	0	0	0	0	0	0	0	0	0	0	0	0	0	0	0	0	0	0	0	0	0	1	0	0	0	0	0	0	0	1	0	0	0	0	0	0	0	0	0	1	0	0	0
Chr1A-B47-Hap1	1A	ATCCT	535315046	1	1	0	1	1	1	0	0	0	0	1	1	0	1	1	0	1	1	0	1	0	0	1	1	0	0	0	1	0	1	0	0	1	1	1	0	1	1	1	1	0	0	0	1	1	1
Chr1A-B47-Hap2	1A	AACCT	535315046	0	0	1	0	0	0	1	0	1	0	0	0	0	0	0	0	0	0	0	0	0	0	0	0	0	0	0	0	0	0	1	0	0	0	0	0	0	0	0	0	0	0	1	0	0	0
Chr1A-B47-Hap3	1A	CATTC	535315046	0	0	0	0	0	0	0	1	0	0	0	0	0	0	0	1	0	0	1	0	1	0	0	0	0	0	0	0	0	0	0	1	0	0	0	1	0	0	0	0	1	0	0	0	0	0
Chr1A-B47-Hap4	1A	CATCT	535315046	0	0	0	0	0	0	0	0	0	0	0	0	0	0	0	0	0	0	0	0	0	0	0	0	1	1	0	0	1	0	0	0	0	0	0	0	0	0	0	0	0	1	0	0	0	0
Chr1A-B48-Hap1	1A	AAT	540051136	1	1	1	1	1	1	1	0	1	0	0	0	0	0	0	0	0	0	0	1	0	0	1	1	1	1	0	1	1	1	1	0	0	0	0	0	0	1	1	1	1	1	1	0	1	1
Chr1A-B48-Hap2	1A	GGC	540051136	0	0	0	0	0	0	0	1	0	0	1	1	1	1	1	0	1	1	0	0	0	1	0	0	0	0	1	0	0	0	0	1	1	1	1	1	0	0	0	0	0	0	0	0	0	0
AX-95214312	1A	A/G	540146935	0	1	0	0	1	1	0	1	0	1	0	0	0	0	0	1	0	0	1	0	1	1	1	1	1	1	1	1	1	0	0	1	0	0	0	1	1	0	1	1	0	1	0	1	0	1
Chr1A-B49-Hap1	1A	CGC	541632664	1	0	0	1	0	0	0	0	0	0	0	0	0	0	0	0	0	0	0	1	0	0	0	0	0	0	0	0	0	0	0	0	0	0	0	0	0	0	0	0	0	0	0	0	0	0
Chr1A-B49-Hap2	1A	TAC	541632664	0	1	1	0	1	1	1	0	1	0	0	0	1	0	0	1	0	0	1	0	1	0	1	1	1	1	0	1	1	0	1	0	0	0	0	1	0	1	1	1	1	1	1	1	1	1
Chr1A-B49-Hap3	1A	CGA	541632664	0	0	0	0	0	0	0	1	0	0	1	1	0	1	0	0	1	1	0	0	0	1	0	0	0	0	1	0	0	0	0	1	1	1	1	0	0	0	0	0	0	0	0	0	0	0
Chr1A-B50-Hap1	1A	GTATTGGAG	543042214	1	1	0	1	0	1	0	0	0	0	0	0	0	0	0	0	0	0	1	1	0	0	1	1	0	0	0	1	1	1	0	0	0	0	0	1	0	1	0	0	1	1	0	1	1	1
Chr1A-B50-Hap2	1A	ACGAGAGGG	543042214	0	0	1	0	0	0	1	0	1	0	0	0	0	0	0	0	0	0	0	0	0	0	0	0	0	0	0	0	0	0	1	0	0	0	0	0	0	0	0	0	0	0	1	0	0	0
Chr1A-B50-Hap3	1A	GTATTGAAG	543042214	0	0	0	0	1	0	0	0	0	0	0	0	0	0	0	1	0	0	0	0	1	0	0	0	1	1	0	0	0	0	0	0	0	0	0	0	0	0	1	1	0	0	0	0	0	0
Chr1A-B50-Hap4	1A	ACGAGAGGA	543042214	0	0	0	0	0	0	0	1	0	0	1	1	0	1	1	0	1	1	0	0	0	1	0	0	0	0	1	0	0	0	0	1	1	1	1	0	0	0	0	0	0	0	0	0	0	0
AX-94532291	1A	T/G	544170307	1	1	0	1	0	1	0	0	0	0	0	0	0	0	0	0	0	0	1	1	0	0	1	1	0	0	0	1	1	1	0	0	0	0	0	1	0	1	0	0	1	1	0	1	1	1
Chr1A-B51-Hap1	1A	CCTATC	544367599	1	0	0	1	1	1	0	0	0	0	0	0	0	0	0	0	0	0	1	1	1	0	1	1	1	1	0	0	1	1	0	0	0	0	0	1	1	0	1	1	1	1	0	1	1	1
Chr1A-B51-Hap2	1A	TTCTTC	544367599	0	1	1	0	0	0	1	0	1	0	0	0	0	0	0	0	0	0	0	0	0	0	0	0	0	0	0	1	0	0	1	0	0	0	0	0	0	1	0	0	0	0	1	0	0	0
Chr1A-B51-Hap3	1A	TTCTGT	544367599	0	0	0	0	0	0	0	1	0	0	0	1	1	0	0	0	0	0	0	0	0	1	0	0	0	0	1	0	0	0	0	1	0	0	0	0	0	0	0	0	0	0	0	0	0	0
Chr1A-B51-Hap4	1A	TTCTGC	544367599	0	0	0	0	0	0	0	0	0	0	1	0	0	1	1	0	1	1	0	0	0	0	0	0	0	0	0	0	0	0	0	0	1	1	1	0	0	0	0	0	0	0	0	0	0	0
Chr1A-B52-Hap1	1A	TTAC	545475040	1	0	0	0	0	0	0	1	0	0	0	0	0	0	0	0	0	0	0	0	0	1	0	0	0	0	1	0	0	0	0	1	0	0	0	0	0	0	0	0	0	0	0	0	0	0
Chr1A-B52-Hap2	1A	TCGC	545475040	0	1	1	1	0	1	1	0	1	0	0	0	0	0	0	1	0	0	1	1	0	0	1	1	0	0	0	1	0	0	1	0	0	0	0	1	0	1	0	0	1	1	1	0	1	1
Chr1A-B52-Hap3	1A	CTAG	545475040	0	0	0	0	1	0	0	0	0	0	0	0	0	0	0	0	0	0	0	0	1	0	0	0	1	1	0	0	0	0	0	0	0	0	0	0	0	0	0	1	0	0	0	0	0	0
Chr1A-B52-Hap4	1A	TTGC	545475040	0	0	0	0	0	0	0	0	0	0	1	1	1	1	1	0	1	1	0	0	0	0	0	0	0	0	0	0	1	0	0	0	1	1	1	0	0	0	0	0	0	0	0	1	0	0
Chr1A-B52-Hap5	1A	TCAC	545475040	0	0	0	0	0	0	0	0	0	0	0	0	0	0	0	0	0	0	0	0	0	0	0	0	0	0	0	0	0	1	0	0	0	0	0	0	0	0	0	0	0	0	0	0	0	0
Chr1A-B52-Hap6	1A	-TAG	545475040	0	0	0	0	0	0	0	0	0	0	0	0	0	0	0	0	0	0	0	0	0	0	0	0	0	0	0	0	0	0	0	0	0	0	0	0	0	0	1	0	0	0	0	0	0	0
Chr1A-B53-Hap1	1A	ACA	547298655	0	1	1	1	0	1	1	0	1	0	1	1	1	1	1	1	1	1	1	1	0	0	1	1	0	0	0	1	1	0	1	0	1	1	1	1	0	1	0	0	1	1	1	0	1	1
Chr1A-B53-Hap2	1A	GGG	547298655	0	0	0	0	1	0	0	0	0	0	0	0	0	0	0	0	0	0	0	0	1	0	0	0	1	1	0	0	0	1	0	0	0	0	0	0	0	0	1	1	0	0	0	0	0	0
Chr1A-B53-Hap3	1A	GCA	547298655	0	0	0	0	0	0	0	1	0	0	0	0	0	0	0	0	0	0	0	0	0	1	0	0	0	0	1	0	0	0	0	1	0	0	0	0	0	0	0	0	0	0	0	1	0	0
AX-95236603	1A	T/G	548318519	1	1	1	1	0	1	1	1	1	1	1	1	1	1	1	1	1	1	1	1	1	1	1	1	0	0	1	1	1	1	1	1	1	1	1	1	1	1	0	0	1	1	1	0	1	1
Chr1A-B54-Hap1	1A	AA	548510402	1	1	0	0	1	0	0	0	0	0	0	1	0	0	0	0	0	0	0	0	0	0	0	0	0	0	0	1	0	0	0	0	0	0	0	0	0	0	0	0	1	0	0	0	0	0
Chr1A-B54-Hap2	1A	GC	548510402	0	0	1	1	0	1	1	1	1	1	1	0	1	1	1	1	1	1	1	1	1	1	1	0	1	1	1	0	1	1	1	0	1	1	1	1	0	1	1	0	0	1	1	0	0	0
Chr1A-B55-Hap1	1A	AGACTGA	548564089	1	1	1	1	0	1	1	0	1	0	1	1	1	1	1	1	1	1	1	1	0	0	1	1	0	0	0	1	1	0	0	0	1	1	1	1	0	1	0	0	0	0	1	0	0	0
Chr1A-B55-Hap2	1A	AAGTCTG	548564089	0	0	0	0	1	0	0	0	0	0	0	0	0	0	0	0	0	0	0	0	0	0	0	0	1	1	0	0	0	0	0	0	0	0	0	0	0	0	1	1	0	0	0	0	0	0
Chr1A-B55-Hap3	1A	CAGTCTG	548564089	0	0	0	0	0	0	0	1	0	0	0	0	0	0	0	0	0	0	0	0	1	1	0	0	0	0	0	0	0	1	1	1	0	0	0	0	0	0	0	0	1	1	0	1	1	0
Chr1A-B56-Hap1	1A	CCAAAT	550311567	1	1	1	1	0	1	1	0	1	0	1	0	0	1	1	1	1	1	1	1	0	0	1	1	0	0	0	1	1	0	0	0	1	1	1	1	0	1	0	0	0	0	1	0	0	0
Chr1A-B56-Hap2	1A	TCAAAG	550311567	0	0	0	0	1	0	0	0	0	0	0	0	0	0	0	0	0	0	0	0	0	0	0	0	0	0	0	0	0	0	0	0	0	0	0	0	0	0	1	0	0	0	0	0	0	0
Chr1A-B56-Hap3	1A	CCAGAG	550311567	0	0	0	0	0	0	0	1	0	1	0	0	0	0	0	0	0	0	0	0	1	0	0	0	0	0	0	0	0	0	0	1	0	0	0	0	0	0	0	0	0	0	0	0	0	0
Chr1A-B56-Hap4	1A	TACAGG	550311567	0	0	0	0	0	0	0	0	0	0	0	0	0	0	0	0	0	0	0	0	0	0	0	0	1	1	1	0	0	0	0	0	0	0	0	0	0	0	0	1	0	0	0	0	0	0
Chr1A-B56-Hap5	1A	CCCA-G	550311567	0	0	0	0	0	0	0	0	0	0	0	0	0	0	0	0	0	0	0	0	0	0	0	0	0	0	0	0	0	0	1	0	0	0	0	0	0	0	0	0	1	1	0	0	1	1
Chr1A-B57-Hap1	1A	CACAGTCGGCGTCCTAGTCG	558188764	1	0	0	0	0	0	0	0	0	0	0	0	0	0	0	0	0	0	0	0	0	0	0	0	0	1	0	0	0	0	0	0	0	0	0	0	0	0	0	1	0	0	0	0	0	0
Chr1A-B57-Hap2	1A	TGTGTCTGATACATCGACCC	558188764	0	1	1	0	0	1	1	0	1	0	1	0	0	0	1	1	1	1	1	1	0	0	1	0	0	0	0	1	1	0	0	0	1	1	1	1	0	1	0	0	0	0	1	0	0	0
Chr1A-B57-Hap3	1A	CACAGTTGATGCATCGATCG	558188764	0	0	0	0	0	0	0	0	0	0	0	0	0	0	0	0	0	0	0	0	0	0	0	0	0	0	0	0	0	0	0	0	0	0	0	0	0	0	0	0	1	1	0	0	1	1
AX-94908840	1A	A/G	573215555	0	0	0	0	0	0	0	0	0	1	0	0	0	0	0	0	0	0	0	0	0	0	0	0	0	0	1	0	0	0	0	0	0	0	0	0	0	0	1	0	0	0	0	1	0	0
Chr1A-B58-Hap1	1A	CTCA	576637193	1	0	0	1	0	0	0	0	0	0	0	0	0	0	0	0	0	0	0	0	0	0	0	0	1	0	0	0	0	0	0	0	0	0	0	0	0	0	1	1	0	0	0	0	0	0
Chr1A-B58-Hap2	1A	GCTG	576637193	0	1	1	0	1	1	1	1	1	1	0	1	1	1	0	0	0	0	0	1	1	1	0	1	0	1	1	1	1	1	1	1	0	0	0	1	1	1	0	0	1	1	1	1	1	1
Chr1A-B58-Hap3	1A	GTCA	576637193	0	0	0	0	0	0	0	0	0	0	1	0	0	0	1	1	1	1	1	0	0	0	0	0	0	0	0	0	0	0	0	0	1	1	1	0	0	0	0	0	0	0	0	0	0	0
Chr1A-B59-Hap1	1A	AAT	577841266	1	0	0	1	0	0	0	0	0	0	0	1	0	1	0	0	0	0	0	0	0	0	0	0	1	0	0	0	0	0	0	0	0	0	0	0	0	0	0	0	0	0	0	0	0	0
Chr1A-B59-Hap2	1A	ATT	577841266	0	1	1	0	0	0	0	0	0	0	1	0	0	0	1	0	1	0	1	0	0	0	0	0	0	0	0	1	0	0	0	0	0	0	0	1	1	1	0	0	1	1	0	1	1	1
Chr1A-B59-Hap3	1A	GTC	577841266	0	0	0	0	1	1	1	1	1	0	0	0	0	0	0	1	0	0	0	0	1	1	0	1	0	1	1	0	0	0	0	1	0	1	0	0	0	0	1	1	0	0	1	0	0	0
Chr1A-B59-Hap4	1A	-T-	577841266	0	0	0	0	0	0	0	0	0	0	0	0	0	0	0	0	0	1	0	1	0	0	1	0	0	0	0	0	0	0	0	0	0	0	0	0	0	0	0	0	0	0	0	0	0	0
Chr1A-B60-Hap1	1A	CCGT	579864400	1	0	0	1	0	0	0	1	1	1	0	1	0	0	0	0	0	0	0	0	0	1	0	0	1	1	0	0	0	0	0	1	0	1	1	0	0	0	1	1	0	0	0	0	0	0
Chr1A-B60-Hap2	1A	TTCC	579864400	0	1	1	0	0	0	0	0	0	0	1	0	1	1	1	0	0	0	1	0	0	0	0	0	0	0	0	1	0	0	1	0	0	0	0	1	1	1	0	0	1	1	0	0	1	1
Chr1A-B60-Hap3	1A	CCCT	579864400	0	0	0	0	1	1	1	0	0	0	0	0	0	0	0	1	0	0	0	0	1	0	0	1	0	0	1	0	0	0	0	0	0	0	0	0	0	0	0	0	0	0	1	0	0	0
Chr1A-B61-Hap1	1A	TA	582708437	1	0	0	0	0	0	0	1	0	0	0	0	0	0	0	0	0	0	0	0	0	1	0	0	0	1	1	0	1	1	0	1	0	0	1	0	0	0	1	1	0	0	0	0	0	0
Chr1A-B61-Hap2	1A	TG	582708437	0	1	1	0	0	0	0	0	1	0	0	1	0	1	0	0	0	0	0	0	0	0	0	0	1	0	0	1	0	0	1	0	0	0	0	1	1	1	0	0	1	1	1	0	1	1
Chr1A-B61-Hap3	1A	AG	582708437	0	0	0	1	1	1	1	0	0	0	1	0	1	0	1	0	1	0	1	0	1	0	0	1	0	0	0	0	0	0	0	0	0	1	0	0	0	0	0	0	0	0	0	1	0	0
Chr1A-B61-Hap4	1A	-G	582708437	0	0	0	0	0	0	0	0	0	0	0	0	0	0	0	1	0	0	0	1	0	0	1	0	0	0	0	0	0	0	0	0	0	0	0	0	0	0	0	0	0	0	0	0	0	0
Chr1A-B62-Hap1	1A	CCCC	584469148	1	0	1	0	0	0	0	0	0	0	0	0	0	0	0	0	0	0	0	0	0	0	0	0	1	0	0	0	0	0	0	0	0	0	0	0	1	0	0	0	0	0	0	1	0	0
Chr1A-B62-Hap2	1A	ATTC	584469148	0	1	0	0	1	0	0	1	1	1	0	1	0	1	0	0	0	0	0	0	0	1	0	0	0	0	1	1	0	0	1	1	0	0	1	1	0	1	1	1	1	1	1	0	1	1
Chr1A-B62-Hap3	1A	CCCT	584469148	0	0	0	1	0	1	1	0	0	0	1	0	0	0	1	0	1	0	1	0	1	0	0	1	0	1	0	0	1	1	0	0	0	1	0	0	0	0	0	0	0	0	0	0	0	0
Chr1A-B62-Hap4	1A	CCC-	584469148	0	0	0	0	0	0	0	0	0	0	0	0	0	0	0	1	0	0	0	0	0	0	1	0	0	0	0	0	0	0	0	0	0	0	0	0	0	0	0	0	0	0	0	0	0	0
Chr1A-B63-Hap1	1A	TGT	584889253	1	1	0	0	1	0	0	0	1	0	0	1	0	1	0	0	0	0	0	0	1	0	0	0	1	0	0	1	0	0	1	0	0	0	0	1	0	1	0	0	1	1	1	1	1	1
Chr1A-B63-Hap2	1A	CAC	584889253	0	0	1	1	0	1	1	0	0	0	1	0	1	0	1	0	1	0	1	0	0	0	0	1	0	1	0	0	1	1	0	0	0	1	0	0	1	0	0	0	0	0	0	0	0	0
Chr1A-B63-Hap3	1A	CAT	584889253	0	0	0	0	0	0	0	1	0	1	0	0	0	0	0	0	0	0	0	0	0	1	0	0	0	0	1	0	0	0	0	1	0	0	1	0	0	0	1	1	0	0	0	0	0	0
AX-94768180	1A	T/C	586512563	0	0	0	1	1	1	1	0	1	1	1	1	1	0	1	1	1	1	1	1	0	0	1	1	0	1	0	0	1	1	0	0	1	1	0	1	0	1	0	0	0	0	1	0	0	0
AX-95170516	1A	T/C	587360614	0	1	1	1	0	1	1	0	0	0	0	0	1	1	0	0	0	0	0	0	0	0	1	1	1	1	0	1	1	1	1	0	0	0	0	0	0	0	0	0	1	1	0	1	1	1
Chr1A-B64-Hap1	1A	CGG	589023784	0	1	0	0	0	0	0	0	0	0	0	0	0	1	0	0	0	0	0	0	0	0	0	0	1	0	0	1	0	0	1	0	0	0	0	0	0	0	0	0	1	1	0	1	1	1
Chr1A-B64-Hap2	1A	CCG	589023784	0	0	1	0	0	0	0	0	0	0	1	0	0	0	0	0	1	0	1	0	0	0	0	0	0	1	0	0	0	0	0	0	0	1	0	0	0	0	0	0	0	0	0	0	0	0
Chr1A-B64-Hap3	1A	TGG	589023784	0	0	0	1	1	1	1	0	1	1	0	1	1	0	1	0	0	0	0	0	1	0	1	1	0	0	0	0	1	1	0	1	0	0	0	1	1	1	0	0	0	0	1	0	0	0
Chr1A-B64-Hap4	1A	TGA	589023784	0	0	0	0	0	0	0	1	0	0	0	0	0	0	0	0	0	0	0	0	0	1	0	0	0	0	1	0	0	0	0	0	1	0	1	0	0	0	1	1	0	0	0	0	0	0
Chr1A-B64-Hap5	1A	-GG	589023784	0	0	0	0	0	0	0	0	0	0	0	0	0	0	0	0	0	0	0	1	0	0	0	0	0	0	0	0	0	0	0	0	0	0	0	0	0	0	0	0	0	0	0	0	0	0
Chr1A-B65-Hap1	1A	GCC	590758382	1	0	1	0	1	0	0	0	1	0	1	1	0	1	0	0	1	0	1	1	1	0	0	0	0	1	0	0	0	0	0	1	0	1	0	1	0	1	0	0	0	0	1	0	0	0
Chr1A-B65-Hap2	1A	ATA	590758382	0	1	0	0	0	0	0	0	0	0	0	0	1	0	0	0	0	0	0	0	0	0	0	0	1	0	0	1	0	0	0	0	0	0	0	0	0	0	0	0	0	0	0	1	0	0
Chr1A-B65-Hap3	1A	GTC	590758382	0	0	0	1	0	1	1	0	0	0	0	0	0	0	1	0	0	0	0	0	0	0	0	1	0	0	0	0	1	1	1	0	0	0	0	0	1	0	0	0	1	1	0	0	1	1
Chr1A-B65-Hap4	1A	ACC	590758382	0	0	0	0	0	0	0	1	0	0	0	0	0	0	0	0	0	0	0	0	0	1	0	0	0	0	1	0	0	0	0	0	1	0	1	0	0	0	1	1	0	0	0	0	0	0
Chr1A-B65-Hap5	1A	G-C	590758382	0	0	0	0	0	0	0	0	0	0	0	0	0	0	0	1	0	0	0	0	0	0	1	0	0	0	0	0	0	0	0	0	0	0	0	0	0	0	0	0	0	0	0	0	0	0
Chr1A-B66-Hap1	1A	GGG	591147352	1	0	1	1	0	1	1	0	0	0	0	0	1	0	1	0	0	0	0	0	0	0	1	1	0	1	0	0	1	1	1	0	0	0	0	0	1	0	0	0	1	1	0	0	1	1
Chr1A-B66-Hap2	1A	GGC	591147352	0	1	0	0	0	0	0	0	0	0	0	0	0	0	0	0	0	0	0	0	0	0	0	0	0	0	0	1	0	0	0	0	0	0	0	0	0	0	0	0	0	0	0	1	0	0
Chr1A-B66-Hap3	1A	ATG	591147352	0	0	0	0	1	0	0	1	1	1	1	1	0	1	0	0	1	1	1	0	1	1	0	0	0	0	1	0	0	0	0	0	1	1	1	1	0	1	1	1	0	0	1	0	0	0
Chr1B-B1-Hap1	1B	CG	905178	1	0	0	1	1	0	1	1	1	0	0	0	0	0	0	0	0	0	1	0	1	1	1	0	1	0	0	1	0	1	1	1	0	0	0	0	0	1	1	0	0	1	1	1	0	0
Chr1B-B1-Hap2	1B	TA	905178	0	1	1	0	0	0	0	0	0	0	1	0	1	1	1	0	1	1	0	0	0	0	0	0	0	1	1	0	0	0	0	0	1	0	1	1	1	0	0	0	1	0	0	0	1	1
Chr1B-B1-Hap3	1B	CA	905178	0	0	0	0	0	1	0	0	0	0	0	0	0	0	0	0	0	0	0	1	0	0	0	0	0	0	0	0	0	0	0	0	0	0	0	0	0	0	0	1	0	0	0	0	0	0
Chr1B-B1-Hap4	1B	TG	905178	0	0	0	0	0	0	0	0	0	0	0	1	0	0	0	1	0	0	0	0	0	0	0	1	0	0	0	0	1	0	0	0	0	1	0	0	0	0	0	0	0	0	0	0	0	0
Chr1B-B2-Hap1	1B	CG	1848213	1	0	0	1	1	0	0	1	1	0	0	0	0	0	0	0	0	0	0	0	1	1	0	0	0	0	0	0	0	0	1	0	0	0	0	0	0	1	0	0	0	1	1	1	0	0
Chr1B-B2-Hap2	1B	TC	1848213	0	1	1	0	0	1	1	0	0	1	1	1	1	1	1	1	1	1	1	0	0	0	1	1	1	1	1	1	1	1	0	1	1	1	1	0	1	0	1	0	0	0	0	0	0	0
Chr1B-B2-Hap3	1B	T-	1848213	0	0	0	0	0	0	0	0	0	0	0	0	0	0	0	0	0	0	0	1	0	0	0	0	0	0	0	0	0	0	0	0	0	0	0	1	0	0	0	1	1	0	0	0	1	0
Chr1B-B3-Hap1	1B	AGGG	2565729	0	1	1	0	0	0	0	0	0	0	0	0	0	0	1	0	1	0	0	0	0	0	0	0	0	0	0	0	0	0	0	0	0	0	0	1	0	0	0	0	1	0	0	0	1	1
Chr1B-B3-Hap2	1B	GCGA	2565729	0	0	0	1	0	0	0	1	1	0	0	0	0	0	0	0	0	0	0	0	0	1	0	0	0	0	0	0	0	0	1	0	0	0	0	0	0	1	0	0	0	1	1	1	0	0
Chr1B-B3-Hap3	1B	ACG-	2565729	0	0	0	0	1	0	0	0	0	0	0	0	0	0	0	0	0	0	0	0	1	0	0	0	0	0	0	0	0	0	0	0	0	0	0	0	0	0	0	0	0	0	0	0	0	0
Chr1B-B3-Hap4	1B	AGAG	2565729	0	0	0	0	0	1	0	0	0	0	1	0	1	1	0	0	0	1	0	0	0	0	0	0	0	0	0	0	0	0	0	0	0	0	1	0	0	0	0	1	0	0	0	0	0	0
Chr1B-B3-Hap5	1B	ACGG	2565729	0	0	0	0	0	0	1	0	0	0	0	0	0	0	0	0	0	0	1	0	0	0	1	0	1	0	0	1	0	0	0	0	0	0	0	0	0	0	0	0	0	0	0	0	0	0
Chr1B-B3-Hap6	1B	GCAG	2565729	0	0	0	0	0	0	0	0	0	1	0	1	0	0	0	1	0	0	0	0	0	0	0	0	0	0	0	0	0	0	0	0	0	1	0	0	0	0	0	0	0	0	0	0	0	0
Chr1B-B3-Hap7	1B	GCGG	2565729	0	0	0	0	0	0	0	0	0	0	0	0	0	0	0	0	0	0	0	1	0	0	0	1	0	1	1	0	0	0	0	1	0	0	0	0	1	0	0	0	0	0	0	0	0	0
Chr1B-B4-Hap1	1B	GCAATG	4464579	1	0	0	0	0	0	0	0	0	0	1	1	1	1	0	1	0	1	0	0	0	0	0	0	0	0	0	0	0	0	0	1	1	1	1	0	0	0	0	1	0	0	0	0	0	0
Chr1B-B4-Hap2	1B	CGAATG	4464579	0	1	0	0	1	0	1	0	0	0	0	0	0	0	1	0	1	0	1	0	1	0	1	1	0	1	1	1	0	0	0	0	0	0	0	1	1	0	1	0	1	0	0	0	1	1
Chr1B-B4-Hap3	1B	CCAGTG	4464579	0	0	1	0	0	0	0	0	0	0	0	0	0	0	0	0	0	0	0	1	0	0	0	0	0	0	0	0	0	0	0	0	0	0	0	0	0	0	0	0	0	0	0	0	0	0
Chr1B-B4-Hap4	1B	CCCG-C	4464579	0	0	0	1	0	0	0	1	0	0	0	0	0	0	0	0	0	0	0	0	0	0	0	0	0	0	0	0	0	0	1	0	0	0	0	0	0	1	0	0	0	1	1	1	0	0
Chr1B-B4-Hap5	1B	CCCGCC	4464579	0	0	0	0	0	0	0	0	1	0	0	0	0	0	0	0	0	0	0	0	0	1	0	0	0	0	0	0	0	0	0	0	0	0	0	0	0	0	0	0	0	0	0	0	0	0
Chr1B-B4-Hap6	1B	G-AATG	4464579	0	0	0	0	0	0	0	0	0	1	0	0	0	0	0	0	0	0	0	0	0	0	0	0	0	0	0	0	0	0	0	0	0	0	0	0	0	0	0	0	0	0	0	0	0	0
Chr1B-B5-Hap1	1B	GGCC	8914375	1	1	1	0	1	1	1	0	0	0	0	0	0	0	1	0	1	0	1	0	1	0	1	1	0	1	1	1	1	1	0	1	0	0	0	1	1	0	1	0	1	0	0	0	1	1
Chr1B-B5-Hap2	1B	GACT	8914375	0	0	0	1	0	0	0	1	1	0	0	0	0	0	0	0	0	0	0	0	0	1	0	0	0	0	0	0	0	0	1	0	0	0	0	0	0	1	0	0	0	1	0	1	0	0
Chr1B-B5-Hap3	1B	AGTC	8914375	0	0	0	0	0	0	0	0	0	0	1	1	1	1	0	1	0	1	0	1	0	0	0	0	0	0	0	0	0	0	0	0	1	1	1	0	0	0	0	0	0	0	0	0	0	0
Chr1B-B6-Hap1	1B	CTT	9597551	1	0	1	0	0	1	1	0	0	0	0	0	0	0	1	0	1	0	0	0	0	0	0	0	0	0	0	0	1	1	0	1	0	0	0	1	0	0	0	1	0	0	0	0	0	0
Chr1B-B6-Hap2	1B	GTG	9597551	0	1	0	0	0	0	0	0	0	0	0	0	0	0	0	0	0	0	1	0	0	0	0	1	0	1	0	0	0	0	0	0	0	0	0	0	1	0	0	0	0	0	0	0	0	0
Chr1B-B6-Hap3	1B	CCG	9597551	0	0	0	1	0	0	0	1	1	0	1	0	0	1	0	0	0	1	0	0	0	1	0	0	0	0	0	0	0	0	1	0	0	0	1	0	0	1	0	0	0	1	1	1	0	0
Chr1B-B6-Hap4	1B	CTG	9597551	0	0	0	0	1	0	0	0	0	0	0	0	0	0	0	0	0	0	0	0	1	0	1	0	1	0	0	1	0	0	0	0	0	0	0	0	0	0	1	0	1	0	0	0	0	0
Chr1B-B6-Hap5	1B	GCG	9597551	0	0	0	0	0	0	0	0	0	0	0	1	1	0	0	0	0	0	0	1	0	0	0	0	0	0	0	0	0	0	0	0	1	1	0	0	0	0	0	0	0	0	0	0	0	0
Chr1B-B6-Hap6	1B	-TG	9597551	0	0	0	0	0	0	0	0	0	0	0	0	0	0	0	0	0	0	0	0	0	0	0	0	0	0	1	0	0	0	0	0	0	0	0	0	0	0	0	0	0	0	0	0	1	1
Chr1B-B7-Hap1	1B	ACG	10204559	1	0	1	0	0	1	1	0	0	0	0	0	0	0	1	0	1	0	0	0	0	0	0	0	0	0	0	0	0	0	0	1	0	0	0	1	0	0	0	1	0	0	0	0	0	0
Chr1B-B7-Hap2	1B	AGA	10204559	0	1	0	0	0	0	0	0	0	1	1	1	0	1	0	1	0	1	0	1	1	0	1	1	1	1	1	1	0	0	0	0	1	1	1	0	1	0	1	0	1	0	0	0	1	1
Chr1B-B7-Hap3	1B	GCA	10204559	0	0	0	1	0	0	0	1	1	0	0	0	0	0	0	0	0	0	0	0	0	1	0	0	0	0	0	0	0	0	1	0	0	0	0	0	0	1	0	0	0	1	1	1	0	0
Chr1B-B7-Hap4	1B	AC-	10204559	0	0	0	0	0	0	0	0	0	0	0	0	0	0	0	0	0	0	0	0	0	0	0	0	0	0	0	0	0	0	0	0	0	0	0	0	0	0	0	0	0	0	0	0	0	0
Chr1B-B8-Hap1	1B	TGT	12812130	1	0	0	0	1	0	0	0	0	0	0	0	0	0	0	1	0	0	0	0	1	0	1	0	1	0	0	1	0	0	0	0	1	1	0	1	0	0	1	1	1	0	0	0	0	0
Chr1B-B8-Hap2	1B	TAC	12812130	0	1	0	0	0	0	0	0	0	0	0	1	1	0	0	0	0	0	0	1	0	0	0	1	0	1	1	0	0	0	0	0	0	0	0	0	1	0	0	0	0	0	0	0	1	1
Chr1B-B8-Hap3	1B	CGC	12812130	0	0	1	0	0	0	1	0	0	0	0	0	0	0	1	0	1	0	0	0	0	0	0	0	0	0	0	0	1	1	0	1	0	0	0	0	0	0	0	0	0	0	0	0	0	0
Chr1B-B8-Hap4	1B	CAC	12812130	0	0	0	1	0	0	0	1	0	0	0	0	0	0	0	0	0	0	0	0	0	1	0	0	0	0	0	0	0	0	1	0	0	0	0	0	0	1	0	0	0	1	1	1	0	0
Chr1B-B8-Hap5	1B	TGC	12812130	0	0	0	0	0	1	0	0	0	1	1	0	0	1	0	0	0	1	0	0	0	0	0	0	0	0	0	0	0	0	0	0	0	0	1	0	0	0	0	0	0	0	0	0	0	0
AX-95216126	1B	T/C	14655702	0	1	0	0	0	0	0	0	0	0	0	0	0	0	0	0	0	0	0	0	0	0	0	0	0	1	1	0	0	0	0	0	0	0	0	0	1	0	0	0	0	0	0	0	1	1
AX-94657416	1B	C/G	15658804	0	1	1	1	0	1	1	1	1	0	1	1	1	1	0	1	0	1	1	1	0	1	0	0	0	0	0	0	1	0	1	1	1	1	1	0	1	1	0	0	0	1	1	1	1	1
AX-95245523	1B	A/G	15745695	0	1	1	0	0	1	1	0	0	0	1	1	1	1	0	1	0	1	1	1	0	0	0	0	0	0	0	0	1	0	0	1	1	1	1	0	1	0	0	0	0	0	0	0	1	1
AX-94629338	1B	T/C	17243578	0	1	1	0	0	1	1	0	0	0	1	1	1	1	1	0	0	0	1	1	0	0	0	0	0	0	0	0	1	1	0	1	0	1	1	0	1	0	0	1	0	0	0	0	1	0
Chr1B-B9-Hap1	1B	TCAATCTTGTTCTGCC	17790577	0	1	0	0	1	1	0	0	0	1	1	0	0	1	1	0	1	1	1	1	1	0	1	1	1	1	1	1	0	0	0	0	1	1	1	1	1	0	1	0	1	0	0	0	1	1
Chr1B-B9-Hap2	1B	CTAATCTTGTTCTGCC	17790577	0	0	1	0	0	0	1	0	0	0	0	0	1	0	0	0	0	0	0	0	0	0	0	0	0	0	0	0	0	0	0	1	0	0	0	0	0	0	0	0	0	0	0	0	0	0
Chr1B-B9-Hap3	1B	TCTGGACACCCTCCTT	17790577	0	0	0	1	0	0	0	1	1	0	0	0	0	0	0	0	0	0	0	0	0	1	0	0	0	0	0	0	0	0	1	0	0	0	0	0	0	1	0	0	0	1	1	1	0	0
Chr1B-B10-Hap1	1B	GGAAAACCCTCCCGGTACATCCCCGGA	32060859	1	0	0	0	0	0	1	0	0	0	0	0	0	0	0	1	0	1	0	0	0	0	0	0	0	0	0	1	0	0	0	0	1	0	1	1	1	0	0	0	1	0	0	0	0	0
Chr1B-B10-Hap2	1B	GGAAAACCCTCCCGGTACACCGTTAGA	32060859	0	0	1	0	1	0	0	0	0	0	0	0	0	0	0	0	0	0	0	0	0	0	0	0	1	0	0	0	0	0	0	1	0	0	0	0	0	0	1	0	0	0	0	0	0	1
Chr1B-B10-Hap3	1B	ATGGGCGTTGTAGCTCGTGTGGCCGAG	32060859	0	0	0	1	0	0	0	1	1	0	0	0	0	0	0	0	0	0	0	0	0	1	0	0	0	0	0	0	0	0	1	0	0	0	0	0	0	1	0	0	0	1	1	1	0	0
Chr1B-B10-Hap4	1B	GGAAAACCCTCCCGGCACACCGTTAGA	32060859	0	0	0	0	0	1	0	0	0	0	1	0	0	0	0	0	0	0	1	0	1	0	0	0	0	0	0	0	0	0	0	0	0	1	0	0	0	0	0	0	0	0	0	0	0	0
Chr1B-B10-Hap5	1B	GGAAAACCCTCCCGGTACATCCTTAGA	32060859	0	0	0	0	0	0	0	0	0	0	0	0	0	0	1	0	1	0	0	0	0	0	0	0	0	0	0	0	0	0	0	0	0	0	0	0	0	0	0	0	0	0	0	0	0	0
Chr1B-B11-Hap1	1B	CTCCACGAAGTCAGA	50777943	0	1	1	0	0	1	0	0	0	0	1	0	0	0	0	0	0	0	1	0	0	0	0	0	0	0	0	0	0	0	0	1	0	1	0	0	0	0	0	1	0	0	0	0	1	1
Chr1B-B11-Hap2	1B	CTTCCTAGGGCCCAG	50777943	0	0	0	1	0	0	0	1	1	0	0	0	0	0	0	0	0	0	0	0	0	1	0	0	0	0	0	0	0	0	0	0	0	0	0	0	0	1	0	0	0	1	0	1	0	0
Chr1B-B11-Hap3	1B	TCCTACGAAACCAGA	50777943	0	0	0	0	1	0	0	0	0	0	0	0	0	0	0	1	0	0	0	0	0	0	1	0	0	0	0	0	0	0	0	0	0	0	0	0	0	0	1	0	0	0	0	0	0	0
Chr1B-B11-Hap4	1B	CCCCACGAAACAAGA	50777943	0	0	0	0	0	0	0	0	0	0	0	0	0	0	0	0	0	1	0	0	0	0	0	0	0	1	0	1	0	0	0	0	1	0	1	0	1	0	0	0	1	0	0	0	0	0
Chr1B-B12-Hap1	1B	GCTTCGTGACCAAACTCATTCTCGCCTTTATTTA	57783798	1	1	1	0	0	1	1	0	0	0	1	0	0	1	0	0	0	0	1	1	1	0	1	1	1	0	0	0	0	0	0	1	0	1	0	1	0	0	0	1	0	0	0	0	1	1
Chr1B-B12-Hap2	1B	GCCTCGCAGTGGGGTGAGCCTCTAGTCCCGCCCG	57783798	0	0	0	1	0	0	0	1	1	0	0	0	0	0	0	0	0	0	0	0	0	1	0	0	0	0	0	0	0	0	1	0	0	0	0	0	0	1	0	0	0	1	0	0	0	0
Chr1B-B12-Hap3	1B	GATTCTTGGCCAAACTCATTCTCGCCTTTATTTA	57783798	0	0	0	0	1	0	0	0	0	0	0	0	0	0	0	1	0	0	0	0	0	0	0	0	0	0	0	0	0	0	0	0	0	0	0	0	0	0	1	0	0	0	0	0	0	0
Chr1B-B12-Hap4	1B	AACCATTGGCCAAACTCATTCTCGCCTTTATTTA	57783798	0	0	0	0	0	0	0	0	0	0	0	0	0	0	1	0	1	1	0	0	0	0	0	0	0	1	0	1	0	0	0	0	1	0	1	0	1	0	0	0	1	0	0	0	0	0
Chr1B-B13-Hap1	1B	AG	80922103	1	1	1	0	1	1	0	0	0	1	1	0	1	1	0	0	1	1	1	0	1	0	0	1	1	1	1	1	0	0	0	1	0	1	1	0	1	0	1	1	1	0	0	0	1	0
Chr1B-B13-Hap2	1B	AC	80922103	0	0	0	1	0	0	0	1	1	0	0	0	0	0	0	0	0	0	0	0	0	1	0	0	0	0	0	0	0	0	1	0	0	0	0	0	0	1	0	0	0	1	1	1	0	0
Chr1B-B13-Hap3	1B	GG	80922103	0	0	0	0	0	0	1	0	0	0	0	0	0	0	1	1	0	0	0	0	0	0	1	0	0	0	0	0	0	0	0	0	0	0	0	1	0	0	0	0	0	0	0	0	0	0
Chr1B-B13-Hap4	1B	A-	80922103	0	0	0	0	0	0	0	0	0	0	0	0	0	0	0	0	0	0	0	0	0	0	0	0	0	0	0	0	1	0	0	0	1	0	0	0	0	0	0	0	0	0	0	0	0	1
Chr1B-B14-Hap1	1B	AC	83206262	1	1	1	0	1	1	0	0	0	1	1	1	1	1	1	0	1	1	1	1	1	0	0	1	1	1	1	1	0	0	0	1	1	1	1	1	1	0	1	1	1	0	0	0	1	1
Chr1B-B14-Hap2	1B	CT	83206262	0	0	0	1	0	0	0	0	0	0	0	0	0	0	0	0	0	0	0	0	0	0	0	0	0	0	0	0	0	1	1	0	0	0	0	0	0	0	0	0	0	1	0	1	0	0
Chr1B-B14-Hap3	1B	AT	83206262	0	0	0	0	0	0	1	0	0	0	0	0	0	0	0	1	0	0	0	0	0	0	1	0	0	0	0	0	0	0	0	0	0	0	0	0	0	0	0	0	0	0	0	0	0	0
Chr1B-B14-Hap4	1B	-T	83206262	0	0	0	0	0	0	0	1	1	0	0	0	0	0	0	0	0	0	0	0	0	0	0	0	0	0	0	0	0	0	0	0	0	0	0	0	0	1	0	0	0	0	1	0	0	0
Chr1B-B15-Hap1	1B	TTACCCCAGTCCTTAACCCTCCAGAGTACAGTGGGAT	87178569	1	1	1	0	0	1	1	0	0	1	1	1	0	1	1	1	1	1	1	0	1	0	0	1	1	1	1	1	0	0	0	1	0	1	0	1	0	0	0	1	1	0	0	0	1	1
Chr1B-B15-Hap2	1B	CCCTGTTGACTGCCCGTGTCTTGTGACGTCCCCAAGG	87178569	0	0	0	1	0	0	0	1	1	0	0	0	0	0	0	0	0	0	0	0	0	1	0	0	0	0	0	0	0	0	1	0	0	0	0	0	0	0	0	0	0	1	1	1	0	0
Chr1B-B15-Hap3	1B	TTACCCCGGTCCCTAACGCCTCAGGATACAGTGGGAT	87178569	0	0	0	0	1	0	0	0	0	0	0	0	0	0	0	0	0	0	0	0	0	0	0	0	0	0	0	0	0	0	0	0	0	0	0	0	0	0	1	0	0	0	0	0	0	0
Chr1B-B16-Hap1	1B	CCATGCCATCCGTACGAGTTTAAACTGGGACGCGATCCAACTCCGTCGCTGAGACCTACTCCCGGT	100159351	1	1	1	0	0	1	1	0	0	1	1	1	0	1	1	1	1	1	1	0	1	0	0	1	1	1	1	1	0	0	0	1	1	1	1	1	1	0	0	0	1	0	0	0	1	1
Chr1B-B16-Hap2	1B	TTCGAGTGGTTCCGTCGACCCGCGTCAAAGTAGAGCTTGGTCGTCGGCTCTGAGTTCGTCGAGAAC	100159351	0	0	0	1	0	0	0	1	1	0	0	0	0	0	0	0	0	0	0	0	0	1	0	0	0	0	0	0	0	0	1	0	0	0	0	0	0	1	0	0	0	1	1	1	0	0
Chr1B-B16-Hap3	1B	TCATGCCATCCGTACGAGTTCGAGCTGGAACGCGACCCGACTCCGT-GCTGAGACCTATCCCCGGT	100159351	0	0	0	0	1	0	0	0	0	0	0	0	0	0	0	0	0	0	0	0	0	0	0	0	0	0	0	0	0	0	0	0	0	0	0	0	0	0	1	0	0	0	0	0	0	0
Chr1B-B17-Hap1	1B	CCTAACAC	120993235	1	1	1	0	0	1	1	0	0	1	1	1	0	1	1	1	1	1	1	0	0	0	0	1	1	0	0	1	0	0	0	0	1	0	1	1	1	0	0	0	1	0	0	0	1	0
Chr1B-B17-Hap2	1B	CTTGAC-C	120993235	0	0	0	0	1	0	0	0	0	0	0	0	0	0	0	0	0	0	0	0	0	0	0	0	0	0	0	0	0	0	0	0	0	0	0	0	0	0	0	0	0	0	0	0	0	0
Chr1B-B17-Hap3	1B	GCCGGTGA	120993235	0	0	0	0	0	0	0	1	1	0	0	0	0	0	0	0	0	0	0	0	0	0	0	0	0	0	0	0	0	0	0	0	0	0	0	0	0	1	0	0	0	1	1	1	0	0
Chr1B-B17-Hap4	1B	C-TAACAC	120993235	0	0	0	0	0	0	0	0	0	0	0	0	0	0	0	0	0	0	0	1	0	0	0	0	0	0	0	0	0	0	0	0	0	0	0	0	0	0	0	0	0	0	0	0	0	0
Chr1B-B17-Hap5	1B	CTTAACAC	120993235	0	0	0	0	0	0	0	0	0	0	0	0	0	0	0	0	0	0	0	0	0	0	0	0	0	1	1	0	0	0	0	0	0	0	0	0	0	0	0	1	0	0	0	0	0	0
Chr1B-B18-Hap1	1B	GCGTGACCATTAGTACACGGACTCCTCTATTG	125638810	1	1	1	0	0	1	1	0	0	1	1	1	0	1	1	1	1	1	1	0	1	0	0	1	1	0	0	1	0	0	0	0	1	1	1	0	1	0	0	0	1	0	0	0	1	0
Chr1B-B18-Hap2	1B	AACCAGACGCCGACGTGTCCCTCATCGCGCCC	125638810	0	0	0	1	0	0	0	1	1	0	0	0	0	0	0	0	0	0	0	0	0	1	0	0	0	0	0	0	0	0	1	0	0	0	0	0	0	1	0	0	0	1	1	1	0	0
Chr1B-B18-Hap3	1B	AAGTGACTATTAGTACACGGATTCCTCTATTG	125638810	0	0	0	0	1	0	0	0	0	0	0	0	0	0	0	0	0	0	0	0	0	0	0	0	0	0	0	0	0	0	0	0	0	0	0	0	0	0	0	0	0	0	0	0	0	0
Chr1B-B18-Hap4	1B	AAGTGACCATTAGTACACGGACTCCTCTATTG	125638810	0	0	0	0	0	0	0	0	0	0	0	0	0	0	0	0	0	0	0	0	0	0	0	0	0	1	1	0	0	0	0	1	0	0	0	0	0	0	0	1	0	0	0	0	0	1
Chr1B-B19-Hap1	1B	CCCTTGTGGTACCGACTGGATACCACAATTGGTCTTGACATACACGCGGGCTTAGCGAGACTTGGCCTGAACATACATCTTGGCCATAGATACTTAACGAGTAACTGAGACTATGTATTCCCCCACCCCGTAGATGGTGCGGTCCTCCTCTTAGTGGTGGCTGCGCTT	140296242	1	0	1	0	0	0	1	0	0	1	1	0	0	1	1	1	0	1	1	1	1	0	0	0	1	0	0	0	0	0	0	0	1	1	1	0	0	0	0	0	0	0	0	0	0	0
Chr1B-B19-Hap2	1B	CCCTTGTGGTACCGACTGGATACCACAGTTGGTCTTGACATACACGCGGGCTTAGCGAGACTTGGCCTGAACATACATCTTGGCCATAGATACTTAACGAGTAACTGAGACTATGTATTCCCCCACCCCGTAGATGGTGCGGTCCTCCTCTTAGTGGCGGCTGCGCTT	140296242	0	1	0	0	0	0	0	0	0	0	0	0	0	0	0	0	0	0	0	0	0	0	0	0	0	0	0	0	0	0	0	0	0	0	0	1	1	0	0	0	1	0	0	0	1	0
Chr1B-B19-Hap3	1B	TTAGCACCACGTTCCTCACGCGTTGTGACGTAATGCAGGGCCTGTATATATCGGTTCGACGGCACATCAGGTGGGGGCTCCAAAACCGTCCCTCCGGATGCGGGCCTGTCTCGCACGCGTATTTGTTTTACGAGCATATGAAAGTCTTCTCCGACACCCATCAAATGC	140296242	0	0	0	1	0	0	0	1	1	0	0	0	0	0	0	0	0	0	0	0	0	1	0	0	0	0	0	0	0	0	1	0	0	0	0	0	0	1	0	0	0	1	1	1	0	0
Chr1B-B19-Hap4	1B	CCCTTGTGGTACCGACTGGATACCACAATTGGTCTTGACATACACGCGGGCTTAGCGAGACTTGGCCTGAACATACATCTTGGCCATAGATACTTAACGAGTAACTGAGACTATGTATTCCCCCACCCCGTAGATGGTGCGGTCCTCCTCTTAGTGGCGGCTGCGCTT	140296242	0	0	0	0	1	0	0	0	0	0	0	0	0	0	0	0	0	0	0	0	0	0	0	0	0	0	0	1	0	0	0	0	0	0	0	0	0	0	1	0	0	0	0	0	0	0
Chr1B-B19-Hap5	1B	CCCTTGTGGTACCGACTGGATACCACAGTTGGTCTTGACATACACGCGGGCTTAGCGAGACTTGGCCTGAACATACATCTTGGCCATAGATACTTAACGAGTAATTGAGACTATGTATTCCCCCACCCCGTAGATGGTGCGGTCCTCCTCTTAGTGGCGGCTGCGCTT	140296242	0	0	0	0	0	0	0	0	0	0	0	0	0	0	0	0	0	0	0	0	0	0	0	1	0	0	1	0	0	0	0	1	0	0	0	0	0	0	0	1	0	0	0	0	0	1
AX-94492463	1B	A/G	200645323	0	0	0	0	1	1	0	0	0	0	0	0	1	0	0	0	0	0	0	0	0	0	0	0	1	0	0	0	1	0	0	1	0	0	0	0	0	0	0	1	0	0	0	0	0	0
Chr1B-B20-Hap1	1B	CCCCCCGTTGCCTGCCCATAAACTCAGTCTTGCGGCTTACGTCCCATCAGGAGGACTGGAATGCTAAGTTGACGGTT	201756198	1	1	1	0	0	0	1	0	0	1	1	1	0	0	1	1	0	1	1	1	1	0	0	1	0	1	1	0	0	0	0	1	1	1	1	0	0	0	0	1	1	0	0	0	0	1
Chr1B-B20-Hap2	1B	TTATAACCCCTTCATGTGCCCGAGTGACTGCATTAAGCCTACTTATCTCTACAAGCTGGAATGCTAAGTTGACGGTT	201756198	0	0	0	1	0	0	0	1	1	0	0	0	0	0	0	0	0	0	0	0	0	1	0	0	0	0	0	0	0	0	1	0	0	0	0	0	0	1	0	0	0	1	1	1	0	0
Chr1B-B20-Hap3	1B	CCCCCCGTTGCCTGCCCATAAACTCAGTCTTGCGGCTTACGTCCCATCAGGAGGACTGGAATGCCTGACCCGTAACG	201756198	0	0	0	0	1	1	0	0	0	0	0	0	0	0	0	0	0	0	0	0	0	0	0	0	0	0	0	0	0	0	0	0	0	0	0	1	0	0	0	0	0	0	0	0	0	0
Chr1B-B20-Hap4	1B	CCCCCCGTTGCCTGCCCATAAACTCAGTCTTGCGGCTTACGTCCCATCAGGAGGATGCCGGCTTTAAGTTGACGGTT	201756198	0	0	0	0	0	0	0	0	0	0	0	0	0	0	0	0	1	0	0	0	0	0	0	0	0	0	0	0	0	0	0	0	0	0	0	0	0	0	0	0	0	0	0	0	0	0
Chr1B-B21-Hap1	1B	TGAGT	317916847	1	1	1	1	0	0	1	1	1	1	1	1	0	1	1	1	1	1	1	1	1	1	0	1	0	1	1	0	1	1	1	0	0	0	1	1	0	0	0	0	1	1	1	1	1	0
Chr1B-B21-Hap2	1B	CAGCC	317916847	0	0	0	0	1	0	0	0	0	0	0	0	1	0	0	0	0	0	0	0	0	0	1	0	0	0	0	1	0	0	0	0	0	0	0	0	0	0	1	0	0	0	0	0	0	0
Chr1B-B21-Hap3	1B	-GAGT	317916847	0	0	0	0	0	0	0	0	0	0	0	0	0	0	0	0	0	0	0	0	0	0	0	0	1	0	0	0	0	0	0	0	0	1	0	0	0	1	0	0	0	0	0	0	0	0
Chr1B-B22-Hap1	1B	CTGG	326015551	1	1	1	1	0	0	1	1	1	1	1	1	0	1	1	1	1	1	1	1	1	1	0	1	0	1	1	0	1	1	1	0	1	1	1	1	0	1	0	0	1	0	1	0	1	0
Chr1B-B22-Hap2	1B	GTGG	326015551	0	0	0	0	1	0	0	0	0	0	0	0	0	0	0	0	0	0	0	0	0	0	0	0	0	0	0	1	0	0	0	0	0	0	0	0	0	0	1	0	0	1	0	1	0	0
Chr1B-B22-Hap3	1B	CCAT	326015551	0	0	0	0	0	1	0	0	0	0	0	0	0	0	0	0	0	0	0	0	0	0	1	0	1	0	0	0	0	0	0	1	0	0	0	0	0	0	0	1	0	0	0	0	0	1
AX-94707291	1B	A/G	328642475	0	1	1	1	0	0	1	1	1	1	1	1	0	1	1	1	1	1	1	1	1	1	1	1	0	1	1	0	1	1	1	1	1	1	1	0	0	1	0	1	1	0	1	0	1	1
Chr1B-B23-Hap1	1B	GTG	328942671	1	0	0	0	0	0	0	0	0	0	0	0	0	0	0	0	0	0	0	0	0	0	1	0	0	0	0	0	0	0	0	1	0	0	0	1	0	0	0	1	0	0	0	0	0	1
Chr1B-B23-Hap2	1B	CCG	328942671	0	1	1	1	0	0	1	1	1	1	1	1	0	0	1	1	1	1	1	1	1	1	0	1	0	1	1	1	1	1	1	0	1	1	1	0	0	1	0	0	1	1	1	1	1	0
Chr1B-B23-Hap3	1B	GCA	328942671	0	0	0	0	1	1	0	0	0	0	0	0	1	0	0	0	0	0	0	0	0	0	0	0	0	0	0	0	0	0	0	0	0	0	0	0	0	0	0	0	0	0	0	0	0	0
AX-94433968	1B	C/G	333323535	0	0	0	0	1	1	0	0	0	0	0	0	1	0	0	0	0	0	0	0	0	0	0	0	1	0	0	0	0	0	0	0	0	0	0	0	1	0	1	0	0	0	0	0	0	0
Chr1B-B24-Hap1	1B	AACTA	334549429	1	0	0	0	0	0	0	0	0	0	0	0	0	0	0	0	0	0	0	0	0	0	0	0	0	0	0	0	0	0	0	1	0	0	0	1	0	0	0	1	0	0	0	0	0	0
Chr1B-B24-Hap2	1B	CGAGG	334549429	0	1	1	1	0	0	0	1	1	1	1	1	0	1	1	1	1	1	1	1	1	1	1	1	0	1	1	1	0	1	1	0	1	1	1	0	0	1	0	0	1	1	1	1	1	0
Chr1B-B25-Hap1	1B	GC	341931586	1	0	0	0	0	0	0	0	0	0	0	0	0	0	0	0	0	0	0	0	0	0	0	0	1	0	0	0	1	0	0	1	0	0	0	1	1	0	0	1	0	0	0	0	0	1
Chr1B-B25-Hap2	1B	AT	341931586	0	1	1	1	1	1	1	1	1	1	1	1	1	1	1	1	1	1	1	1	1	1	1	1	0	1	1	1	0	1	1	0	1	1	1	0	0	1	1	0	1	1	1	1	1	0
Chr1B-B26-Hap1	1B	ATTG	344044115	1	1	1	1	0	0	1	1	1	1	1	1	0	1	1	1	1	1	1	1	1	1	1	1	0	1	1	1	1	1	1	1	1	1	1	1	1	1	0	1	1	1	1	1	1	1
Chr1B-B26-Hap2	1B	GGAA	344044115	0	0	0	0	1	1	0	0	0	0	0	0	1	0	0	0	0	0	0	0	0	0	0	0	1	0	0	0	0	0	0	0	0	0	0	0	0	0	1	0	0	0	0	0	0	0
Chr1B-B27-Hap1	1B	GCTTTGTGGACTTCGGCA	370034296	1	0	1	0	0	0	1	1	1	1	1	1	0	1	0	1	0	0	1	0	1	1	1	1	0	1	0	0	0	1	1	0	0	1	0	0	0	1	0	0	0	0	0	0	0	0
Chr1B-B27-Hap2	1B	GCTTTGTGGACTTCAGCA	370034296	0	1	0	0	0	0	0	0	0	0	0	0	0	0	1	0	1	1	0	1	0	0	0	0	0	0	1	1	0	0	0	0	1	0	1	0	1	0	1	0	1	1	0	1	1	0
Chr1B-B27-Hap3	1B	AACGCACCTGTCGTGCTG	370034296	0	0	0	0	0	0	0	0	0	0	0	0	0	0	0	0	0	0	0	0	0	0	0	0	0	0	0	0	1	0	0	1	0	0	0	1	0	0	0	1	0	0	0	0	0	1
Chr1B-B28-Hap1	1B	ACAACACTGGGTC	395276846	1	1	1	1	0	0	1	1	1	1	1	1	0	1	1	1	1	1	1	1	1	1	1	1	0	1	1	1	0	1	1	0	1	1	1	0	1	1	1	0	1	1	1	1	1	0
Chr1B-B28-Hap2	1B	GTCGTGTCTCCGT	395276846	0	0	0	0	1	0	0	0	0	0	0	0	0	0	0	0	0	0	0	0	0	0	0	0	0	0	0	0	1	0	0	1	0	0	0	1	0	0	0	1	0	0	0	0	0	0
Chr1B-B29-Hap1	1B	AAAG	418805397	1	1	1	1	0	0	1	1	1	1	1	1	0	1	1	1	1	1	1	1	1	1	1	1	0	1	1	1	0	1	1	0	1	1	1	1	1	1	1	0	1	1	1	1	1	1
Chr1B-B29-Hap2	1B	GCCA	418805397	0	0	0	0	1	1	0	0	0	0	0	0	1	0	0	0	0	0	0	0	0	0	0	0	0	0	0	0	1	0	0	1	0	0	0	0	0	0	0	1	0	0	0	0	0	0
AX-94768119	1B	A/G	420225948	0	0	0	1	0	0	0	1	1	0	0	0	0	0	0	0	0	0	0	0	0	1	0	0	0	0	0	0	0	0	1	0	0	0	0	0	0	1	0	0	0	1	1	1	0	0
Chr1B-B30-Hap1	1B	GGGCAATATTCACGTAGTCTCGAGTC	420226206	1	1	0	1	0	0	1	1	1	1	1	1	0	1	1	1	1	1	1	0	1	1	1	1	0	1	1	0	0	1	1	0	1	1	1	1	1	1	1	0	1	0	1	0	1	1
Chr1B-B30-Hap2	1B	GGGCAATATTCACGTAGTCTCGGAGA	420226206	0	0	1	0	0	0	0	0	0	0	0	0	0	0	0	0	0	0	0	0	0	0	0	0	0	0	0	1	0	0	0	0	0	0	0	0	0	0	0	0	0	1	0	1	0	0
Chr1B-B30-Hap3	1B	CCATGGCGCCAGTACGACTCTAGAGA	420226206	0	0	0	0	1	1	0	0	0	0	0	0	1	0	0	0	0	0	0	0	0	0	0	0	0	0	0	0	0	0	0	0	0	0	0	0	0	0	0	0	0	0	0	0	0	0
Chr1B-B31-Hap1	1B	AC	430617279	1	1	1	1	0	0	1	1	1	0	1	1	1	1	1	1	1	1	1	1	1	1	1	1	1	1	1	1	0	1	1	0	1	1	1	1	1	1	1	0	1	1	1	1	1	1
Chr1B-B31-Hap2	1B	GG	430617279	0	0	0	0	1	1	0	0	0	0	0	0	0	0	0	0	0	0	0	0	0	0	0	0	0	0	0	0	1	0	0	1	0	0	0	0	0	0	0	1	0	0	0	0	0	0
Chr1B-B32-Hap1	1B	TAATA	433601190	0	1	0	1	0	0	1	1	1	1	1	1	0	0	1	1	1	1	1	0	1	1	1	1	0	1	1	0	1	1	1	1	1	1	1	1	1	1	1	1	1	0	1	0	1	1
Chr1B-B32-Hap2	1B	CGACG	433601190	0	0	1	0	1	0	0	0	0	0	0	0	0	0	0	0	0	0	0	1	0	0	0	0	1	0	0	1	0	0	0	0	0	0	0	0	0	0	0	0	0	1	0	1	0	0
Chr1B-B32-Hap3	1B	CGGCG	433601190	0	0	0	0	0	1	0	0	0	0	0	0	0	0	0	0	0	0	0	0	0	0	0	0	0	0	0	0	0	0	0	0	0	0	0	0	0	0	0	0	0	0	0	0	0	0
Chr1B-B33-Hap1	1B	TTACAGAGCTAACCGTC	444787327	1	1	1	0	0	0	0	0	0	0	0	0	0	0	0	0	0	0	0	0	0	0	0	0	1	0	1	0	0	0	0	0	0	0	0	0	0	0	0	1	1	0	0	0	1	0
Chr1B-B33-Hap2	1B	CGACAAGGCTGATGGTA	444787327	0	0	0	1	1	1	1	1	1	0	0	0	1	0	0	0	1	0	0	1	0	1	0	1	0	1	0	1	0	1	1	0	0	0	0	1	0	1	0	0	0	1	1	1	0	0
Chr1B-B33-Hap3	1B	TTCTGAAATCGGCGTCA	444787327	0	0	0	0	0	0	0	0	0	0	1	0	0	0	1	1	0	1	1	0	1	0	0	0	0	0	0	0	0	0	0	0	1	1	1	0	1	0	0	0	0	0	0	0	0	1
Chr1B-B34-Hap1	1B	TGGGCCGTGCTACGGACGCTC	453763107	1	0	0	0	0	1	0	0	0	0	0	0	0	0	0	0	0	0	0	0	0	0	1	0	0	0	0	1	0	0	0	0	0	0	0	0	0	0	1	0	0	1	0	1	0	0
Chr1B-B34-Hap2	1B	CTTTGTATTACGTAACCTTCG	453763107	0	1	0	0	0	0	0	0	0	0	0	0	0	0	0	0	0	0	0	0	0	0	0	0	0	0	1	0	0	0	0	0	0	0	0	0	0	0	0	1	1	0	0	0	1	0
Chr1B-B34-Hap3	1B	CTTTGTAGTACGTGACTTTCG	453763107	0	0	0	1	0	0	1	1	1	0	1	1	1	0	1	1	1	1	1	0	1	1	0	1	0	1	0	0	0	1	1	0	1	1	1	1	0	1	0	0	0	0	1	0	0	1
AX-94451977	1B	A/G	476346380	0	0	0	0	0	1	1	0	0	0	1	1	0	0	1	0	0	0	0	0	0	0	0	0	0	0	0	0	0	1	0	0	1	1	1	0	0	0	0	0	0	0	0	0	0	0
Chr1B-B35-Hap1	1B	TCCTAT	480841610	0	1	0	1	0	0	1	1	1	0	1	1	1	1	1	1	0	1	1	0	1	1	0	1	1	1	1	0	0	1	1	0	1	1	1	0	0	1	0	1	1	0	1	0	1	0
Chr1B-B35-Hap2	1B	CTTGCC	480841610	0	0	0	0	0	1	0	0	0	0	0	0	0	0	0	0	0	0	0	0	0	0	0	0	0	0	0	1	0	0	0	0	0	0	0	0	0	0	1	0	0	1	0	1	0	0
AX-95110974	1B	T/C	487495872	1	1	1	0	1	1	1	0	0	1	0	0	1	0	1	0	1	0	0	1	1	0	1	1	1	1	1	1	1	1	0	1	1	0	0	1	1	0	0	1	1	0	0	0	1	1
Chr1B-B36-Hap1	1B	ATGCCTTGCT	488216111	1	0	1	0	0	0	1	0	0	0	0	0	0	0	0	0	0	0	0	0	0	0	1	0	0	0	0	0	0	1	0	0	0	0	0	0	0	0	0	0	0	0	0	0	0	0
Chr1B-B36-Hap2	1B	GTATCAGTCC	488216111	0	1	0	1	1	0	0	1	1	0	1	1	1	1	1	1	1	1	1	0	1	1	0	1	1	1	1	0	0	0	1	0	1	1	1	0	1	1	0	1	1	0	1	0	1	0
Chr1B-B36-Hap3	1B	ACGCTTTGGT	488216111	0	0	0	0	0	1	0	0	0	0	0	0	0	0	0	0	0	0	0	0	0	0	0	0	0	0	0	1	0	0	0	0	0	0	0	0	0	0	1	0	0	1	0	1	0	1
Chr1B-B37-Hap1	1B	TCTTGACTTTC	492787470	1	1	0	0	1	0	1	0	0	0	1	0	0	1	1	1	1	1	1	1	1	0	0	0	1	0	1	0	1	1	0	0	1	1	1	1	1	0	0	1	1	0	0	0	1	0
Chr1B-B37-Hap2	1B	CTCCCGTCGGT	492787470	0	0	1	1	0	0	0	1	1	0	0	0	1	0	0	0	0	0	0	0	0	1	0	1	0	1	0	0	0	0	1	0	0	0	0	0	0	1	0	0	0	0	1	0	0	0
Chr1B-B37-Hap3	1B	TCCCCACCGGT	492787470	0	0	0	0	0	1	0	0	0	0	0	0	0	0	0	0	0	0	0	0	0	0	0	0	0	0	0	1	0	0	0	0	0	0	0	0	0	0	1	0	0	1	0	1	0	1
Chr1B-B38-Hap1	1B	TACTCGTT	510980876	1	1	0	0	1	0	0	0	0	0	0	0	0	1	0	1	1	0	0	1	0	0	0	0	0	0	1	0	0	0	0	0	0	0	0	1	1	0	0	1	1	0	0	0	1	0
Chr1B-B38-Hap2	1B	TACTCATT	510980876	0	0	1	1	0	0	0	1	1	0	0	0	0	0	0	0	0	0	0	0	1	1	0	1	0	1	0	0	0	0	0	0	0	0	0	0	0	1	0	0	0	0	1	0	0	0
Chr1B-B38-Hap3	1B	TACTCACC	510980876	0	0	0	0	0	1	0	0	0	0	0	0	1	0	0	0	0	0	0	0	0	0	0	0	0	0	0	1	0	0	0	0	0	0	0	0	0	0	0	0	0	1	0	1	0	0
Chr1B-B38-Hap4	1B	CGGCTGTT	510980876	0	0	0	0	0	0	1	0	0	0	1	0	0	0	1	0	0	1	1	0	0	0	0	0	1	0	0	0	1	1	0	0	1	1	1	0	0	0	0	0	0	0	0	0	0	0
Chr1B-B38-Hap5	1B	TACTCAC-	510980876	0	0	0	0	0	0	0	0	0	0	0	0	0	0	0	0	0	0	0	0	0	0	0	0	0	0	0	0	0	0	0	0	0	0	0	0	0	0	1	0	0	0	0	0	0	1
Chr1B-B39-Hap1	1B	GTTGGGCTC	516951311	1	1	0	0	0	0	0	0	0	0	0	0	0	1	0	1	1	0	0	1	0	0	0	0	0	0	1	0	0	0	0	0	0	0	0	1	1	0	0	1	1	0	0	0	1	0
Chr1B-B39-Hap2	1B	GTTAAAACT	516951311	0	0	0	1	0	0	1	1	1	0	1	1	0	0	1	0	0	1	1	0	0	1	0	1	1	1	0	0	1	1	1	0	1	1	1	0	0	1	0	0	0	0	1	0	0	0
Chr1B-B39-Hap3	1B	ACCGGGCTC	516951311	0	0	0	0	0	1	0	0	0	0	0	0	1	0	0	0	0	0	0	0	0	0	0	0	0	0	0	1	0	0	0	1	0	0	0	0	0	0	1	0	0	1	0	1	0	1
Chr1B-B40-Hap1	1B	TG	524154682	1	1	0	1	1	0	1	1	1	0	1	1	0	1	1	1	1	1	1	1	1	1	1	1	0	1	1	0	1	1	1	0	1	1	1	1	0	1	0	1	1	0	1	0	1	0
Chr1B-B40-Hap2	1B	GA	524154682	0	0	1	0	0	1	0	0	0	1	0	0	1	0	0	0	0	0	0	0	0	0	0	0	0	0	0	1	0	0	0	1	0	0	0	0	1	0	1	0	0	1	0	1	0	1
Chr1B-B41-Hap1	1B	CACATCCGACCAGT	529855091	1	1	1	1	0	0	0	1	1	0	0	0	0	0	0	1	1	0	0	0	1	1	1	1	0	1	1	0	1	0	1	0	0	0	0	1	0	1	0	1	1	0	1	0	1	0
Chr1B-B41-Hap2	1B	CGGGCTTGACCAGT	529855091	0	0	0	0	0	1	1	0	0	0	1	0	0	0	1	0	0	0	0	0	0	0	0	0	0	0	0	0	0	1	0	0	1	1	1	0	0	0	0	0	0	0	0	0	0	0
Chr1B-B41-Hap3	1B	TGGGCTTCGTGGAG	529855091	0	0	0	0	0	0	0	0	0	0	0	0	0	1	0	0	0	0	0	0	0	0	0	0	0	0	0	1	0	0	0	0	0	0	0	0	1	0	1	0	0	1	0	1	0	1
Chr1B-B42-Hap1	1B	TAA	535796757	1	1	1	0	0	1	1	0	0	1	0	0	0	0	0	0	0	0	0	1	0	0	0	0	1	0	1	0	0	1	0	1	0	0	0	1	0	0	0	1	1	0	0	0	1	0
Chr1B-B42-Hap2	1B	TGA	535796757	0	0	0	1	0	0	0	1	1	0	0	0	0	0	0	0	0	1	0	0	0	1	1	1	0	1	0	0	0	0	1	0	0	0	0	0	0	1	0	0	0	0	1	0	0	0
Chr1B-B42-Hap3	1B	CAA	535796757	0	0	0	0	1	0	0	0	0	0	0	0	0	1	0	0	0	0	0	0	0	0	0	0	0	0	0	1	0	0	0	0	0	0	0	0	0	0	1	0	0	1	0	1	0	1
Chr1B-B42-Hap4	1B	CGG	535796757	0	0	0	0	0	0	0	0	0	0	1	0	0	0	1	0	0	0	1	0	1	0	0	0	0	0	0	0	0	0	0	0	1	1	1	0	0	0	0	0	0	0	0	0	0	0
Chr1B-B42-Hap5	1B	CGA	535796757	0	0	0	0	0	0	0	0	0	0	0	0	1	0	0	1	1	0	0	0	0	0	0	0	0	0	0	0	0	0	0	0	0	0	0	0	0	0	0	0	0	0	0	0	0	0
Chr1B-B43-Hap1	1B	TTTTT	540729257	1	0	1	1	0	1	1	1	1	0	1	1	0	0	0	0	0	0	1	0	0	1	1	1	0	0	0	0	1	1	1	0	1	0	0	0	0	1	0	0	0	0	1	0	0	0
Chr1B-B43-Hap2	1B	CCCCC	540729257	0	1	0	0	1	0	0	0	0	0	0	0	1	1	0	1	1	0	0	0	1	0	0	0	0	0	1	0	0	0	0	0	0	0	0	0	0	0	0	1	1	1	0	1	0	1
Chr1B-B43-Hap3	1B	T-TTT	540729257	0	0	0	0	0	0	0	0	0	0	0	0	0	0	1	0	0	1	0	0	0	0	0	0	0	0	0	0	0	0	0	0	0	1	1	0	0	0	0	0	0	0	0	0	0	0
Chr1B-B44-Hap1	1B	CGGC	544130333	1	0	1	1	0	1	1	1	1	0	1	1	0	0	1	0	0	1	1	0	0	1	1	1	0	0	0	0	1	1	1	0	1	1	1	1	0	1	0	0	0	0	1	0	0	0
Chr1B-B44-Hap2	1B	CGAG	544130333	0	1	0	0	0	0	0	0	0	0	0	0	0	0	0	0	0	0	0	0	0	0	0	0	0	1	0	0	0	0	0	0	0	0	0	0	0	0	0	1	1	0	0	0	1	0
Chr1B-B44-Hap3	1B	GCGC	544130333	0	0	0	0	1	0	0	0	0	1	0	0	1	1	0	1	1	0	0	0	1	0	0	0	0	0	0	1	0	0	0	1	0	0	0	0	0	0	1	0	0	1	0	0	0	0
Chr1B-B44-Hap4	1B	G-GC	544130333	0	0	0	0	0	0	0	0	0	0	0	0	0	0	0	0	0	0	0	0	0	0	0	0	0	0	0	0	0	0	0	0	0	0	0	0	1	0	0	0	0	0	0	1	0	1
AX-94510167	1B	C/G	548674725	0	0	0	0	0	1	1	1	0	0	1	0	1	0	0	1	1	0	0	0	0	0	0	0	0	0	0	0	0	1	0	0	1	1	1	0	0	0	0	0	0	0	0	0	0	0
AX-94395353	1B	A/C	549456879	0	1	0	0	1	0	0	0	0	1	0	0	0	1	0	0	1	0	0	0	1	0	0	0	1	1	1	1	0	0	0	1	0	0	0	0	1	0	1	1	1	1	0	1	1	1
AX-94682892	1B	T/C	551009872	0	1	0	0	1	0	0	0	0	1	1	0	0	0	0	1	0	0	0	0	1	0	0	0	1	1	1	1	0	0	0	1	1	1	1	0	0	0	1	1	1	1	0	1	1	1
Chr1B-B45-Hap1	1B	GCGCATT	551864147	1	0	1	1	0	0	0	0	1	0	0	0	0	0	0	0	0	0	0	0	0	1	1	1	0	1	1	0	0	0	1	0	0	0	0	0	0	1	0	0	0	0	1	0	0	0
Chr1B-B45-Hap2	1B	GCGCTAT	551864147	0	1	0	0	0	0	0	0	0	0	0	0	0	0	0	0	0	0	0	0	0	0	0	0	0	0	0	0	0	0	0	0	0	0	0	0	0	0	0	0	1	0	0	0	1	0
Chr1B-B45-Hap3	1B	CTACTTA	551864147	0	0	0	0	1	0	0	0	0	0	0	0	0	0	0	0	0	0	0	0	1	0	0	0	0	0	0	0	0	0	0	0	0	0	0	0	0	0	1	0	0	1	0	1	0	1
Chr1B-B45-Hap4	1B	CTGTATT	551864147	0	0	0	0	0	0	1	1	0	0	0	0	0	0	0	0	0	0	0	0	0	0	0	0	0	0	0	0	0	1	0	0	0	0	0	0	0	0	0	0	0	0	0	0	0	0
Chr1B-B45-Hap5	1B	CTACTTT	551864147	0	0	0	0	0	0	0	0	0	0	0	0	0	1	0	0	0	0	0	0	0	0	0	0	0	0	0	1	0	0	0	0	0	0	0	0	1	0	0	0	0	0	0	0	0	0
Chr1B-B45-Hap6	1B	GCGCTTT	551864147	0	0	0	0	0	0	0	0	0	0	0	0	0	0	1	0	0	0	0	0	0	0	0	0	0	0	0	0	1	0	0	0	0	0	0	1	0	0	0	0	0	0	0	0	0	0
Chr1B-B46-Hap1	1B	TTTT	555766155	1	1	1	1	1	1	1	1	1	0	0	1	0	0	0	1	0	0	0	0	1	1	1	1	0	1	1	0	0	1	1	0	0	0	0	0	0	1	1	0	1	1	1	1	1	1
Chr1B-B46-Hap2	1B	ATTT	555766155	0	0	0	0	0	0	0	0	0	1	0	0	0	1	1	0	0	0	1	1	0	0	0	0	1	0	0	1	1	0	0	1	0	0	0	1	0	0	0	1	0	0	0	0	0	0
Chr1B-B46-Hap3	1B	TATT	555766155	0	0	0	0	0	0	0	0	0	0	1	0	0	0	0	0	0	1	0	0	0	0	0	0	0	0	0	0	0	0	0	0	1	1	1	0	0	0	0	0	0	0	0	0	0	0
Chr1B-B46-Hap4	1B	TTAT	555766155	0	0	0	0	0	0	0	0	0	0	0	0	1	0	0	0	0	0	0	0	0	0	0	0	0	0	0	0	0	0	0	0	0	0	0	0	1	0	0	0	0	0	0	0	0	0
Chr1B-B47-Hap1	1B	TTAG	557943784	1	1	1	1	0	1	1	1	1	1	0	0	0	0	1	0	0	0	0	1	0	1	1	1	1	1	1	0	1	1	1	1	0	0	0	1	0	1	0	0	1	0	1	0	1	0
Chr1B-B47-Hap2	1B	GCCA	557943784	0	0	0	0	1	0	0	0	0	0	0	0	0	1	0	1	1	1	0	0	1	0	0	0	0	0	0	1	0	0	0	0	0	0	0	0	1	0	1	0	0	1	0	1	0	1
Chr1B-B47-Hap3	1B	GCCG	557943784	0	0	0	0	0	0	0	0	0	0	1	0	1	0	0	0	0	0	0	0	0	0	0	0	0	0	0	0	0	0	0	0	1	1	1	0	0	0	0	0	0	0	0	0	0	0
Chr1B-B48-Hap1	1B	GCGA	562375137	1	0	1	1	0	1	1	1	1	0	0	0	0	0	0	0	0	0	1	0	1	1	1	1	0	1	1	0	1	1	1	0	0	0	0	1	1	1	0	0	0	0	1	0	0	0
Chr1B-B48-Hap2	1B	ACAC	562375137	0	1	0	0	0	0	0	0	0	0	0	0	1	0	0	0	1	0	0	0	0	0	0	0	0	0	0	0	0	0	0	0	0	0	0	0	0	0	0	0	1	0	0	0	1	0
Chr1B-B48-Hap3	1B	GGAC	562375137	0	0	0	0	1	0	0	0	0	0	1	0	0	1	0	0	0	0	0	0	0	0	0	0	0	0	0	1	0	0	0	0	1	1	0	0	0	0	0	0	0	1	0	1	0	0
Chr1B-B49-Hap1	1B	CC	564908889	1	0	0	1	0	0	0	0	1	0	0	0	1	0	1	0	1	0	1	0	0	1	0	1	0	1	1	0	0	0	1	0	0	0	0	0	0	1	0	0	0	0	0	0	0	0
Chr1B-B49-Hap2	1B	GT	564908889	0	1	0	0	0	0	0	0	0	0	0	0	0	0	0	0	0	0	0	0	1	0	0	0	0	0	0	0	0	0	0	0	0	0	0	1	0	0	0	0	1	0	0	0	1	0
Chr1B-B49-Hap3	1B	GC	564908889	0	0	1	0	1	1	1	1	0	1	1	1	0	1	0	1	0	1	0	0	0	0	1	0	1	0	0	1	1	1	0	1	1	1	1	0	1	0	1	1	0	1	0	1	0	1
Chr1B-B49-Hap4	1B	G-	564908889	0	0	0	0	0	0	0	0	0	0	0	0	0	0	0	0	0	0	0	1	0	0	0	0	0	0	0	0	0	0	0	0	0	0	0	0	0	0	0	0	0	0	0	0	0	0
Chr1B-B50-Hap1	1B	ACCGCACTCG	566603698	1	0	1	0	1	0	1	1	0	0	1	0	0	1	0	1	0	1	0	0	1	0	1	0	0	0	0	1	1	0	0	1	1	1	0	1	0	0	1	1	0	1	0	1	0	0
Chr1B-B50-Hap2	1B	AGTAGCTCTA	566603698	0	1	0	0	0	0	0	0	1	0	0	0	0	0	0	0	0	0	0	0	0	0	0	0	0	0	0	0	0	0	0	0	0	0	0	0	0	0	0	0	1	0	0	0	1	0
Chr1B-B50-Hap3	1B	-GTAGCTCTA	566603698	0	0	0	1	0	0	0	0	0	0	0	0	0	0	0	0	0	0	0	0	0	0	0	0	0	1	0	0	0	0	1	0	0	0	0	0	0	0	0	0	0	0	1	0	0	0
Chr1B-B50-Hap4	1B	ACCGC-CTCG	566603698	0	0	0	0	0	1	0	0	0	1	0	0	0	0	0	0	0	0	0	0	0	0	0	0	0	0	0	0	0	1	0	0	0	0	1	0	0	0	0	0	0	0	0	0	0	0
Chr1B-B50-Hap5	1B	GGTAGCTCTA	566603698	0	0	0	0	0	0	0	0	0	0	0	0	0	0	0	0	0	0	0	0	0	1	0	1	1	0	1	0	0	0	0	0	0	0	0	0	0	1	0	0	0	0	0	0	0	0
Chr1B-B51-Hap1	1B	TGT	572293441	1	1	1	0	0	0	1	0	1	1	0	0	0	0	0	1	0	0	0	0	0	0	1	0	1	0	0	0	1	1	0	1	0	0	0	0	0	0	1	1	1	0	0	0	1	0
Chr1B-B51-Hap2	1B	TGC	572293441	0	0	0	1	1	1	0	0	0	0	1	1	1	1	0	0	1	1	1	0	1	1	0	1	0	0	1	1	0	0	1	0	1	1	1	1	0	1	0	0	0	1	1	1	0	0
Chr1B-B51-Hap3	1B	CAT	572293441	0	0	0	0	0	0	0	1	0	0	0	0	0	0	1	0	0	0	0	0	0	0	0	0	0	0	0	0	0	0	0	0	0	0	0	0	1	0	0	0	0	0	0	0	0	0
Chr1B-B51-Hap4	1B	TG-	572293441	0	0	0	0	0	0	0	0	0	0	0	0	0	0	0	0	0	0	0	1	0	0	0	0	0	1	0	0	0	0	0	0	0	0	0	0	0	0	0	0	0	0	0	0	0	1
Chr1B-B52-Hap1	1B	CC	574285361	1	0	0	0	0	0	0	0	0	1	0	0	0	1	1	0	0	0	0	0	0	0	0	0	0	0	0	0	0	0	0	1	0	0	0	0	1	0	0	1	0	0	0	0	0	0
Chr1B-B52-Hap2	1B	CT	574285361	0	1	0	1	1	1	0	0	1	0	1	1	0	0	0	1	1	1	1	1	1	1	0	1	1	1	1	1	0	0	1	0	1	1	1	1	0	1	1	0	1	1	1	1	1	1
Chr1B-B52-Hap3	1B	GC	574285361	0	0	1	0	0	0	1	1	0	0	0	0	1	0	0	0	0	0	0	0	0	0	1	0	0	0	0	0	1	1	0	0	0	0	0	0	0	0	0	0	0	0	0	0	0	0
Chr1B-B53-Hap1	1B	CTGAGG	576219463	1	1	1	0	0	0	1	0	1	1	0	0	0	0	1	1	0	0	0	0	0	0	1	0	1	0	0	0	1	1	0	1	0	0	0	0	1	0	1	1	1	0	0	0	1	0
Chr1B-B53-Hap2	1B	TCAGTA	576219463	0	0	0	1	0	0	0	0	0	0	1	1	0	0	0	0	0	1	1	0	1	0	0	0	0	0	0	0	0	0	0	0	1	1	1	0	0	0	0	0	0	0	0	0	0	0
Chr1B-B53-Hap3	1B	TCAGGG	576219463	0	0	0	0	1	1	0	0	0	0	0	0	1	0	0	0	1	0	0	0	0	1	0	1	0	1	1	1	0	0	1	0	0	0	0	1	0	1	0	0	0	1	1	0	0	0
Chr1B-B54-Hap1	1B	GAT	580538062	1	1	0	0	1	1	0	0	1	0	0	0	0	1	1	1	0	0	0	0	0	0	0	0	1	0	0	1	0	0	0	1	0	0	0	0	1	0	1	1	1	1	0	1	1	0
Chr1B-B54-Hap2	1B	AGC	580538062	0	0	1	1	0	0	1	1	0	0	1	1	0	0	0	0	0	1	1	0	1	0	1	0	0	0	0	0	1	1	0	0	0	1	1	0	0	0	0	0	0	0	0	0	0	0
Chr1B-B54-Hap3	1B	GAC	580538062	0	0	0	0	0	0	0	0	0	0	0	0	1	0	0	0	1	0	0	0	0	1	0	1	0	1	1	0	0	0	1	0	0	0	0	1	0	1	0	0	0	0	1	0	0	1
Chr1B-B54-Hap4	1B	GA-	580538062	0	0	0	0	0	0	0	0	0	0	0	0	0	0	0	0	0	0	0	1	0	0	0	0	0	0	0	0	0	0	0	0	0	0	0	0	0	0	0	0	0	0	0	0	0	0
Chr1B-B55-Hap1	1B	TCATG	582690242	1	0	0	0	0	0	0	0	0	0	0	0	0	0	1	0	0	0	0	0	0	0	0	0	1	0	0	0	0	0	0	0	0	0	0	0	1	0	0	1	0	0	0	0	0	0
Chr1B-B55-Hap2	1B	TCATC	582690242	0	1	0	0	0	0	0	0	1	0	0	0	0	0	0	1	0	0	0	0	0	0	0	0	0	0	0	0	0	0	0	1	0	0	0	0	0	0	0	0	1	0	0	0	1	0
Chr1B-B55-Hap3	1B	CTGCG	582690242	0	0	1	0	0	0	1	1	0	0	0	0	0	0	0	0	0	0	0	0	0	1	0	1	0	1	1	0	1	0	1	0	0	0	0	1	0	1	0	0	0	0	1	0	0	1
Chr1B-B55-Hap4	1B	TCACG	582690242	0	0	0	1	1	1	0	0	0	0	0	0	0	1	0	0	0	0	0	0	0	0	0	0	0	0	0	1	0	0	0	0	0	0	0	0	0	0	1	0	0	1	0	1	0	0
Chr1B-B55-Hap5	1B	CCACG	582690242	0	0	0	0	0	0	0	0	0	0	1	1	0	0	0	0	0	1	1	0	1	0	0	0	0	0	0	0	0	0	0	0	1	1	1	0	0	0	0	0	0	0	0	0	0	0
Chr1B-B56-Hap1	1B	TCGTTC	586302823	0	1	0	0	1	1	0	0	1	0	1	1	0	1	0	1	0	1	1	1	1	1	0	1	1	1	1	1	0	0	1	1	1	1	1	1	0	1	1	0	1	1	1	1	1	1
Chr1B-B56-Hap2	1B	CTACCT	586302823	0	0	1	0	0	0	1	0	0	1	0	0	1	0	1	0	0	0	0	0	0	0	1	0	0	0	0	0	1	1	0	0	0	0	0	0	1	0	0	1	0	0	0	0	0	0
Chr1B-B57-Hap1	1B	GT	588627995	1	0	1	0	1	0	0	0	0	0	0	0	0	1	1	1	1	0	1	1	0	0	1	1	0	1	1	1	0	1	1	0	0	0	0	1	1	1	1	0	0	1	1	1	0	0
Chr1B-B57-Hap2	1B	AC	588627995	0	1	0	0	0	0	0	0	1	0	1	1	1	0	0	0	0	1	0	0	1	0	0	0	1	0	0	0	0	0	0	1	1	1	1	0	0	0	0	0	1	0	0	0	1	0
Chr1B-B57-Hap3	1B	G-	588627995	0	0	0	1	0	1	0	0	0	1	0	0	0	0	0	0	0	0	0	0	0	1	0	0	0	0	0	0	0	0	0	0	0	0	0	0	0	0	0	1	0	0	0	0	0	1
Chr1B-B57-Hap4	1B	GC	588627995	0	0	0	0	0	0	1	1	0	0	0	0	0	0	0	0	0	0	0	0	0	0	0	0	0	0	0	0	1	0	0	0	0	0	0	0	0	0	0	0	0	0	0	0	0	0
Chr1B-B58-Hap1	1B	TGCA	591109912	1	0	1	1	1	1	0	0	0	0	0	0	0	1	0	1	1	0	1	1	0	1	1	1	0	1	1	1	0	1	1	0	0	0	0	1	1	1	1	1	0	1	1	1	0	1
Chr1B-B58-Hap2	1B	GACG	591109912	0	1	0	0	0	0	1	1	0	0	0	0	0	0	0	0	0	0	0	0	0	0	0	0	0	0	0	0	1	0	0	1	0	0	0	0	0	0	0	0	1	0	0	0	1	0
Chr1B-B58-Hap3	1B	TGTG	591109912	0	0	0	0	0	0	0	0	1	0	0	1	0	0	0	0	0	1	0	0	1	0	0	0	1	0	0	0	0	0	0	0	0	1	1	0	0	0	0	0	0	0	0	0	0	0
AX-94771307	1B	A/G	592098439	1	0	1	1	1	1	0	0	0	1	0	0	1	1	1	1	1	0	1	1	0	1	1	1	0	1	1	1	0	1	1	0	0	0	0	1	1	1	1	1	0	1	1	1	0	1
Chr1B-B59-Hap1	1B	TGGC	594138426	1	1	0	0	0	0	0	0	1	0	0	0	0	0	0	0	0	0	0	0	0	0	0	0	1	0	0	0	1	0	0	1	0	0	0	0	0	0	0	0	1	0	0	0	1	0
Chr1B-B59-Hap2	1B	GAAT	594138426	0	0	1	1	1	1	1	1	0	1	1	1	1	1	1	1	0	1	1	0	1	1	1	0	0	1	1	1	0	1	0	0	1	1	1	1	1	1	1	1	0	1	0	1	0	0
Chr1B-B59-Hap3	1B	-AAT	594138426	0	0	0	0	0	0	0	0	0	0	0	0	0	0	0	0	0	0	0	1	0	0	0	0	0	0	0	0	0	0	1	0	0	0	0	0	0	0	0	0	0	0	1	0	0	1
Chr1B-B59-Hap4	1B	GA-T	594138426	0	0	0	0	0	0	0	0	0	0	0	0	0	0	0	0	0	0	0	0	0	0	0	1	0	0	0	0	0	0	0	0	0	0	0	0	0	0	0	0	0	0	0	0	0	0
Chr1B-B60-Hap1	1B	TCC	601007275	1	0	0	0	1	1	1	1	1	0	1	1	0	1	0	1	1	1	1	0	0	0	0	0	0	0	0	1	1	0	0	0	0	1	0	0	0	0	1	0	0	0	0	0	0	0
Chr1B-B60-Hap2	1B	CCC	601007275	0	1	1	0	0	0	0	0	0	0	0	0	1	0	1	0	0	0	0	1	0	1	0	1	0	1	1	0	0	0	0	1	0	0	0	1	0	1	0	0	0	1	0	0	1	1
Chr1B-B60-Hap3	1B	TTT	601007275	0	0	0	1	0	0	0	0	0	0	0	0	0	0	0	0	0	0	0	0	0	0	1	0	0	0	0	0	0	1	0	0	1	0	1	0	1	0	0	1	0	0	0	0	0	0
Chr1B-B60-Hap4	1B	C-C	601007275	0	0	0	0	0	0	0	0	0	0	0	0	0	0	0	0	0	0	0	0	1	0	0	0	0	0	0	0	0	0	1	0	0	0	0	0	0	0	0	0	1	0	1	0	0	0
Chr1B-B61-Hap1	1B	GAG	604553120	1	0	1	0	1	1	1	1	1	1	1	1	1	1	1	1	1	1	1	1	1	1	0	1	0	1	1	1	1	0	1	0	1	1	1	1	1	1	1	0	0	1	1	1	0	1
Chr1B-B61-Hap2	1B	AGA	604553120	0	1	0	1	0	0	0	0	0	0	0	0	0	0	0	0	0	0	0	0	0	0	1	0	1	0	0	0	0	1	0	1	0	0	0	0	0	0	0	1	0	0	0	0	1	0
AX-94631246	1B	A/G	608861157	0	1	0	0	1	0	0	0	0	1	1	0	0	1	0	1	1	1	1	1	0	1	0	0	1	1	1	1	0	0	0	0	1	0	1	1	0	0	1	0	1	1	0	1	1	1
AX-94525416	1B	C/G	609307604	1	0	1	1	1	1	1	1	1	0	1	1	1	1	1	1	1	1	1	1	1	1	1	1	1	1	1	1	1	1	1	0	0	1	0	1	0	1	1	1	0	1	1	1	0	1
Chr1B-B62-Hap1	1B	CT	613001105	1	0	0	0	0	0	0	0	0	0	0	0	0	0	0	0	0	0	0	0	0	0	0	1	0	1	1	0	0	0	0	0	1	0	1	1	1	1	0	0	0	1	1	0	0	1
Chr1B-B62-Hap2	1B	TC	613001105	0	1	0	0	0	0	0	1	1	0	0	0	0	0	0	0	0	0	0	0	0	0	1	0	0	0	0	0	0	0	0	1	0	0	0	0	0	0	0	0	1	0	0	0	1	0
Chr1B-B62-Hap3	1B	CC	613001105	0	0	1	1	1	1	1	0	0	1	1	1	1	0	1	1	1	1	1	0	0	0	0	0	1	0	0	1	1	1	0	0	0	1	0	0	0	0	1	1	0	0	0	0	0	0
Chr1B-B62-Hap4	1B	C-	613001105	0	0	0	0	0	0	0	0	0	0	0	0	0	1	0	0	0	0	0	1	1	1	0	0	0	0	0	0	0	0	1	0	0	0	0	0	0	0	0	0	0	0	0	1	0	0
Chr1B-B63-Hap1	1B	CTG	613417008	1	0	0	0	0	0	0	0	0	0	0	0	0	0	0	0	0	0	0	0	1	1	0	1	0	1	1	0	0	0	1	0	0	0	0	1	1	1	1	0	0	0	1	0	0	1
Chr1B-B63-Hap2	1B	TCG	613417008	0	1	0	0	0	0	0	0	0	0	0	0	0	0	0	0	0	0	0	0	0	0	0	0	0	0	0	0	0	0	0	0	0	0	0	0	0	0	0	0	1	0	0	0	1	0
Chr1B-B63-Hap3	1B	TTG	613417008	0	0	1	0	0	0	0	0	0	1	0	0	0	0	0	0	0	0	0	0	0	0	1	0	0	0	0	0	0	0	0	0	0	0	0	0	0	0	0	0	0	0	0	0	0	0
Chr1B-B63-Hap4	1B	CCG	613417008	0	0	0	1	0	0	0	1	1	0	0	0	0	0	0	0	0	1	0	0	0	0	0	0	1	0	0	0	1	1	0	1	1	0	1	0	0	0	0	0	0	0	0	0	0	0
Chr1B-B63-Hap5	1B	CCA	613417008	0	0	0	0	1	1	1	0	0	0	1	1	0	1	1	1	0	0	0	0	0	0	0	0	0	0	0	1	0	0	0	0	0	1	0	0	0	0	0	0	0	1	0	1	0	0
Chr1B-B63-Hap6	1B	CC-	613417008	0	0	0	0	0	0	0	0	0	0	0	0	0	0	0	0	1	0	1	0	0	0	0	0	0	0	0	0	0	0	0	0	0	0	0	0	0	0	0	1	0	0	0	0	0	0
Chr1B-B64-Hap1	1B	CTGAT	614455763	1	0	0	1	0	0	0	0	0	0	0	0	0	0	0	0	0	0	0	0	0	0	0	0	1	0	0	0	0	1	0	0	0	0	0	0	1	0	0	0	0	0	0	0	0	0
Chr1B-B64-Hap2	1B	CTGGT	614455763	0	1	1	0	0	0	0	1	1	0	0	0	0	0	0	0	0	1	0	0	0	0	1	0	0	0	0	0	1	0	0	1	1	0	1	0	0	0	0	0	1	0	0	0	1	0
Chr1B-B64-Hap3	1B	ACAAA	614455763	0	0	0	0	1	1	1	0	0	0	1	1	0	0	0	1	1	0	1	0	0	0	0	0	0	0	0	1	0	0	0	0	0	1	0	0	0	0	0	0	0	1	0	1	0	0
Chr1B-B64-Hap4	1B	ACAGT	614455763	0	0	0	0	0	0	0	0	0	0	0	0	1	1	0	0	0	0	0	0	0	0	0	0	0	0	0	0	0	0	0	0	0	0	0	0	0	0	0	1	0	0	0	0	0	0
Chr1B-B64-Hap5	1B	ACAAT	614455763	0	0	0	0	0	0	0	0	0	0	0	0	0	0	0	0	0	0	0	1	1	1	0	1	0	1	1	0	0	0	1	0	0	0	0	1	0	1	1	0	0	0	0	0	0	0
Chr1B-B65-Hap1	1B	GAG	621634645	1	0	0	1	0	0	0	0	0	1	0	0	0	0	0	0	0	0	0	1	1	1	0	1	1	1	1	0	0	1	1	0	0	0	0	1	1	1	1	0	0	0	1	0	0	1
Chr1B-B65-Hap2	1B	TCG	621634645	0	1	1	0	0	0	0	1	1	0	0	0	1	1	0	0	0	1	0	0	0	0	1	0	0	0	0	0	1	0	0	1	1	0	1	0	0	0	0	1	1	0	0	0	1	0
Chr1B-B65-Hap3	1B	GCA	621634645	0	0	0	0	1	1	1	0	0	0	1	1	0	0	1	1	1	0	1	0	0	0	0	0	0	0	0	1	0	0	0	0	0	1	0	0	0	0	0	0	0	1	0	1	0	0
Chr1B-B66-Hap1	1B	GTAT	623505326	1	1	0	1	0	0	0	1	1	0	0	0	0	0	0	0	0	0	0	0	0	0	0	0	1	0	0	0	0	0	0	1	0	0	0	0	1	0	0	0	1	0	0	0	1	0
Chr1B-B66-Hap2	1B	ACTT	623505326	0	0	0	0	1	0	0	0	0	0	1	1	0	0	1	1	1	0	1	0	0	0	0	0	0	0	0	1	0	0	0	0	0	1	0	0	0	0	0	0	0	1	0	1	0	0
Chr1B-B66-Hap3	1B	ACTG	623505326	0	0	0	0	0	1	1	0	0	0	0	0	1	0	0	0	0	1	0	1	1	1	0	0	0	1	0	0	0	0	1	0	1	0	1	1	0	1	1	1	0	0	0	0	0	1
Chr1B-B67-Hap1	1B	CATT	624080916	1	1	0	1	1	0	0	0	0	0	0	0	0	0	0	0	1	1	0	0	0	0	0	0	1	0	0	1	1	0	0	0	1	0	1	0	1	0	0	1	1	1	0	1	1	0
Chr1B-B67-Hap2	1B	TATT	624080916	0	0	1	0	0	1	1	0	0	0	0	0	0	0	0	0	0	0	0	0	1	1	1	1	0	1	1	0	0	1	1	0	0	0	0	1	0	1	1	0	0	0	1	0	0	1
Chr1B-B67-Hap3	1B	CCGA	624080916	0	0	0	0	0	0	0	1	1	0	0	0	0	0	0	0	0	0	0	0	0	0	0	0	0	0	0	0	0	0	0	1	0	0	0	0	0	0	0	0	0	0	0	0	0	0
Chr1B-B67-Hap4	1B	CAGA	624080916	0	0	0	0	0	0	0	0	0	0	1	1	1	0	1	1	0	0	1	0	0	0	0	0	0	0	0	0	0	0	0	0	0	1	0	0	0	0	0	0	0	0	0	0	0	0
Chr1B-B68-Hap1	1B	CCCT	626709511	1	1	1	1	0	0	0	1	1	0	1	1	1	0	1	1	1	1	1	0	0	0	1	0	1	0	0	0	1	0	0	1	1	1	1	0	1	0	0	1	1	0	0	0	1	0
Chr1B-B68-Hap2	1B	CCCG	626709511	0	0	0	0	1	1	1	0	0	1	0	0	0	0	0	0	0	0	0	0	1	1	0	1	0	1	1	1	0	1	1	0	0	0	0	1	0	1	1	0	0	1	1	1	0	1
Chr1B-B68-Hap3	1B	TATG	626709511	0	0	0	0	0	0	0	0	0	0	0	0	0	1	0	0	0	0	0	0	0	0	0	0	0	0	0	0	0	0	0	0	0	0	0	0	0	0	0	0	0	0	0	0	0	0
AX-94795073	1B	A/G	628006508	1	1	1	1	0	1	1	1	1	1	1	1	1	0	1	1	1	1	1	0	1	1	1	1	1	1	1	0	0	1	1	1	1	1	1	1	1	1	1	1	1	0	1	0	1	1
Chr1B-B69-Hap1	1B	GCAC	628514467	1	0	1	1	0	1	1	0	1	0	0	0	0	0	0	0	0	0	0	0	1	1	1	1	1	1	1	0	0	1	1	0	0	0	0	1	0	1	1	0	1	0	1	0	1	1
Chr1B-B69-Hap2	1B	GAAC	628514467	0	1	0	0	1	0	0	0	0	0	0	0	0	0	1	1	1	1	0	0	0	0	0	0	0	0	0	1	0	0	0	0	1	0	1	0	1	0	0	0	0	1	0	1	0	0
Chr1B-B69-Hap3	1B	CCGC	628514467	0	0	0	0	0	0	0	1	0	0	0	0	0	0	0	0	0	0	0	0	0	0	0	0	0	0	0	0	1	0	0	1	0	0	0	0	0	0	0	0	0	0	0	0	0	0
Chr1B-B69-Hap4	1B	CCGT	628514467	0	0	0	0	0	0	0	0	0	0	1	1	1	1	0	0	0	0	1	0	0	0	0	0	0	0	0	0	0	0	0	0	0	1	0	0	0	0	0	1	0	0	0	0	0	0
Chr1B-B70-Hap1	1B	ATACTG	630568103	0	1	0	0	1	0	0	0	0	0	0	0	0	0	0	0	0	0	0	0	0	0	0	0	0	0	0	1	0	0	0	0	0	0	0	0	0	0	0	0	0	1	0	0	0	0
Chr1B-B70-Hap2	1B	GCGTCG	630568103	0	0	0	0	0	1	1	1	0	1	1	1	1	1	1	1	1	1	1	0	1	1	1	1	0	1	1	0	0	1	1	1	1	0	1	1	1	1	1	1	0	0	0	0	0	0
Chr1B-B70-Hap3	1B	ATACTC	630568103	0	0	0	0	0	0	0	0	1	0	0	0	0	0	0	0	0	0	0	0	0	0	0	0	0	0	0	0	0	0	0	0	0	0	0	0	0	0	0	0	1	0	0	0	1	0
Chr1B-B70-Hap4	1B	GC-TCG	630568103	0	0	0	0	0	0	0	0	0	0	0	0	0	0	0	0	0	0	0	0	0	0	0	0	0	0	0	0	0	0	0	0	0	0	0	0	0	0	0	0	0	0	1	0	0	0
Chr1B-B71-Hap1	1B	TT	631817914	1	1	1	1	1	0	0	0	0	0	0	0	0	1	0	0	0	0	0	0	1	0	1	0	1	0	0	1	0	1	0	1	0	0	0	0	1	0	0	0	0	1	0	1	0	1
Chr1B-B71-Hap2	1B	CC	631817914	0	0	0	0	0	1	1	1	1	0	1	1	1	0	1	1	1	1	1	0	0	1	0	1	0	1	1	0	1	0	1	0	1	1	1	1	0	1	1	1	1	0	1	0	1	0
Chr1B-B72-Hap1	1B	GGT	632172006	1	1	1	1	1	1	1	0	0	1	1	1	1	0	1	1	1	1	1	0	1	1	1	1	1	1	0	1	1	1	1	1	1	1	1	1	1	1	1	1	0	1	1	1	0	1
Chr1B-B72-Hap2	1B	AAC	632172006	0	0	0	0	0	0	0	0	1	0	0	0	0	0	0	0	0	0	0	0	0	0	0	0	0	0	0	0	0	0	0	0	0	0	0	0	0	0	0	0	1	0	0	0	0	0
Chr1B-B73-Hap1	1B	TGAC	633120877	1	0	0	0	0	1	1	0	0	1	1	1	0	0	0	0	0	1	1	0	0	1	0	1	1	1	1	0	0	0	1	0	0	0	0	1	0	1	1	1	0	0	1	0	0	1
Chr1B-B73-Hap2	1B	TCGG	633120877	0	1	1	1	1	0	0	1	0	0	0	0	0	0	0	0	0	0	0	0	0	0	1	0	0	0	0	1	1	1	0	0	0	0	0	0	0	0	0	0	0	0	0	0	0	0
Chr1B-B73-Hap3	1B	CGAC	633120877	0	0	0	0	0	0	0	0	1	0	0	0	0	1	0	0	0	0	0	0	0	0	0	0	0	0	0	0	0	0	0	1	1	0	0	0	0	0	0	0	0	0	0	0	0	0
Chr1B-B73-Hap4	1B	TCGC	633120877	0	0	0	0	0	0	0	0	0	0	0	0	0	0	1	1	1	0	0	0	1	0	0	0	0	0	0	0	0	0	0	0	0	0	0	0	1	0	0	0	0	0	0	0	0	0
Chr1B-B73-Hap5	1B	-GAC	633120877	0	0	0	0	0	0	0	0	0	0	0	0	0	0	0	0	0	0	0	1	0	0	0	0	0	0	0	0	0	0	0	0	0	1	0	0	0	0	0	0	1	0	0	0	1	0
Chr1B-B74-Hap1	1B	GCTTGGGT	636753169	1	0	0	0	0	0	0	0	1	0	0	0	0	0	0	0	0	0	0	0	1	0	0	0	1	0	0	0	0	0	0	0	0	0	0	0	1	0	0	0	0	0	0	0	0	1
Chr1B-B74-Hap2	1B	GCTTGCAC	636753169	0	1	1	1	1	0	0	0	0	0	0	0	0	0	0	0	0	0	0	0	0	0	1	0	0	1	1	1	0	0	0	0	0	0	0	0	0	0	0	0	0	1	0	0	0	0
Chr1B-B74-Hap3	1B	GTACCCGC	636753169	0	0	0	0	0	1	1	0	0	0	0	0	0	1	0	0	0	0	0	0	0	0	0	1	0	0	0	0	1	0	1	1	0	0	0	1	0	0	1	1	0	0	0	0	0	0
Chr1B-B74-Hap4	1B	GTATGCAC	636753169	0	0	0	0	0	0	0	1	0	0	0	0	0	0	0	0	0	0	0	0	0	0	0	0	0	0	0	0	0	1	0	0	0	0	0	0	0	0	0	0	0	0	0	1	0	0
Chr1B-B74-Hap5	1B	CCTTGCAC	636753169	0	0	0	0	0	0	0	0	0	0	1	1	1	0	1	1	1	1	1	0	0	1	0	0	0	0	0	0	0	0	0	0	0	0	1	0	0	0	0	0	1	0	0	0	1	0
Chr1B-B74-Hap6	1B	G-ACCCGC	636753169	0	0	0	0	0	0	0	0	0	0	0	0	0	0	0	0	0	0	0	0	0	0	0	0	0	0	0	0	0	0	0	0	0	0	0	0	0	1	0	0	0	0	0	0	0	0
AX-94950893	1B	A/G	638015240	1	1	1	0	1	1	0	1	1	1	1	1	1	0	0	1	0	1	1	0	1	1	1	0	1	1	1	1	1	1	1	0	0	0	1	1	1	0	1	0	1	1	0	1	1	1
Chr1B-B75-Hap1	1B	CACGAGA	640157785	1	0	0	0	0	0	0	1	0	1	0	0	0	0	0	0	0	1	0	0	1	1	0	0	1	1	1	0	0	0	1	1	1	1	1	0	1	0	0	0	1	0	0	1	1	0
Chr1B-B75-Hap2	1B	TGTAGAT	640157785	0	1	1	0	1	0	0	0	0	0	0	0	0	0	0	0	0	0	0	0	0	0	0	0	0	0	0	1	0	0	0	0	0	0	0	0	0	0	0	0	0	1	0	0	0	0
Chr1B-B75-Hap3	1B	TGTAGAA	640157785	0	0	0	0	0	1	0	0	0	0	1	1	0	1	1	1	1	0	0	0	0	0	0	0	0	0	0	0	0	0	0	0	0	0	0	1	0	0	1	0	0	0	0	0	0	1
Chr1B-B75-Hap4	1B	CGC-AGT	640157785	0	0	0	0	0	0	1	0	0	0	0	0	0	0	0	0	0	0	0	0	0	0	0	0	0	0	0	0	0	0	0	0	0	0	0	0	0	0	0	0	0	0	1	0	0	0
Chr1B-B75-Hap5	1B	CGCGAGT	640157785	0	0	0	0	0	0	0	0	0	0	0	0	0	0	0	0	0	0	0	0	0	0	0	1	0	0	0	0	0	0	0	0	0	0	0	0	0	1	0	1	0	0	0	0	0	0
AX-95182813	1B	A/G	642173853	0	1	0	0	1	1	0	0	0	0	1	1	1	1	1	1	1	0	0	0	0	0	1	0	0	0	0	1	0	0	0	0	0	0	0	1	0	0	1	0	0	1	0	0	0	1
AX-95253308	1B	C/G	642676370	1	0	1	1	0	0	0	1	0	1	0	0	0	0	0	1	0	1	0	0	1	1	1	0	1	1	1	0	1	1	1	1	1	1	1	0	1	0	0	0	0	0	1	1	1	0
Chr1B-B76-Hap1	1B	CTC	643094939	1	1	0	0	1	0	0	0	0	0	1	1	0	0	0	0	0	0	0	0	0	0	0	0	1	0	0	1	0	0	0	0	0	0	0	0	1	0	1	0	0	1	1	0	0	0
Chr1B-B76-Hap2	1B	TCT	643094939	0	0	1	1	0	0	1	0	0	0	0	0	0	0	0	1	0	0	0	0	0	0	0	1	0	0	0	0	0	1	0	1	1	1	0	0	0	1	0	1	0	0	0	0	0	0
Chr1B-B76-Hap3	1B	CTT	643094939	0	0	0	0	0	1	0	1	0	1	0	0	0	1	1	0	1	1	1	0	1	1	0	0	0	1	1	0	1	0	1	0	0	0	1	1	0	0	0	0	1	0	0	1	1	1
AX-94564902	1B	A/G	646172233	1	0	0	1	0	1	0	0	0	0	0	0	0	0	0	1	0	0	1	1	0	0	0	0	0	0	0	0	0	1	0	0	1	1	0	0	0	0	0	0	0	0	0	0	0	1
Chr1B-B77-Hap1	1B	CTTAG	651543946	1	0	1	0	0	0	0	0	0	0	1	1	0	1	0	0	1	1	0	0	0	0	0	1	1	0	1	0	0	1	1	0	0	0	1	0	0	0	0	0	0	0	1	1	1	0
Chr1B-B77-Hap2	1B	TCCGA	651543946	0	0	0	1	1	0	1	1	1	1	0	0	1	0	0	0	0	0	0	1	1	0	1	0	0	0	0	1	1	0	0	0	1	1	0	1	1	1	1	1	0	1	0	0	0	1
AX-94820148	1B	C/G	654027197	0	1	0	1	1	1	1	1	1	1	0	0	1	0	0	0	0	1	0	1	1	1	0	1	1	1	1	1	1	0	1	1	0	0	1	1	0	1	1	1	1	1	1	1	1	1
Chr1B-B78-Hap1	1B	AG	655781674	1	1	1	1	1	1	1	1	1	1	0	0	1	1	0	0	0	1	0	0	1	1	1	1	1	1	1	1	1	1	1	1	0	0	1	0	0	1	1	1	1	1	1	1	1	1
Chr1B-B78-Hap2	1B	GA	655781674	0	0	0	0	0	0	0	0	0	0	1	1	0	0	0	1	1	0	1	1	0	0	0	0	0	0	0	0	0	0	0	0	1	1	0	1	1	0	0	0	0	0	0	0	0	0
Chr1B-B79-Hap1	1B	GAG	656680009	1	1	1	1	1	0	1	1	1	1	1	1	1	1	0	1	0	0	1	1	1	1	1	0	0	0	0	1	1	1	0	0	0	1	0	1	0	1	1	1	0	0	0	0	0	1
Chr1B-B79-Hap2	1B	AGA	656680009	0	0	0	0	0	1	0	0	0	0	0	0	0	0	0	0	1	1	0	0	0	0	0	1	1	1	1	0	0	0	1	1	0	0	1	0	1	0	0	0	1	1	1	1	1	0
AX-94620918	1B	C/G	658714177	1	0	1	1	0	1	0	0	0	0	1	0	0	1	1	1	1	0	1	0	0	1	0	0	1	0	0	0	0	1	0	1	1	1	0	0	1	0	0	0	0	0	0	1	0	0
Chr1B-B80-Hap1	1B	T-	660736345	1	0	0	0	0	0	0	0	0	0	0	0	1	0	0	0	0	0	0	0	0	0	0	0	0	0	0	0	0	0	0	0	1	0	0	0	0	0	0	0	0	0	0	0	0	0
Chr1B-B80-Hap2	1B	TG	660736345	0	1	1	0	1	1	1	0	0	1	0	0	0	0	0	0	0	1	0	1	1	0	1	1	0	1	1	1	0	0	0	1	0	0	1	1	0	0	1	1	1	0	0	0	1	1
Chr1B-B80-Hap3	1B	CG	660736345	0	0	0	0	0	0	0	0	1	0	0	0	0	0	0	0	0	0	0	0	0	0	0	0	0	0	0	0	1	1	1	0	0	0	0	0	0	1	0	0	0	1	1	1	0	0
Chr1B-B80-Hap4	1B	TA	660736345	0	0	0	0	0	0	0	0	0	0	1	1	0	1	1	1	1	0	1	0	0	0	0	0	1	0	0	0	0	0	0	0	0	1	0	0	1	0	0	0	0	0	0	0	0	0
AX-94670484	1B	T/C	662070542	1	1	1	0	1	1	1	0	0	1	0	0	1	0	1	0	1	0	0	1	1	0	1	1	1	1	1	1	1	1	0	1	0	0	0	1	1	0	0	1	1	0	0	0	1	1
AX-94417303	1B	A/T	662154381	1	0	0	1	0	0	0	0	0	0	1	1	1	1	1	1	1	0	1	0	0	1	0	0	1	0	0	0	0	0	0	1	1	1	0	0	1	0	0	0	0	0	0	1	0	0
AX-95102985	1B	T/C	662556467	0	1	0	1	1	1	1	1	1	1	1	0	1	0	1	1	1	1	1	1	1	0	0	1	0	0	1	1	1	0	1	0	0	0	1	1	0	1	1	1	1	1	1	0	1	1
Chr1B-B81-Hap1	1B	A-	664787218	1	0	0	0	0	0	0	0	0	0	0	0	0	0	0	0	0	0	0	0	0	0	0	0	0	0	0	0	0	0	0	0	1	0	0	0	0	0	0	0	0	0	0	0	0	0
Chr1B-B81-Hap2	1B	GA	664787218	0	1	0	0	1	0	0	0	0	0	0	1	0	0	0	1	0	0	0	1	0	1	0	1	0	1	0	1	1	0	1	1	0	0	0	1	0	1	1	1	1	1	0	1	1	1
Chr1B-B81-Hap3	1B	AG	664787218	0	0	1	1	0	1	1	1	1	1	1	0	1	1	1	0	1	1	1	0	1	0	0	0	1	0	1	0	0	1	0	0	0	1	1	0	1	0	0	0	0	0	1	0	0	0
Chr1B-B82-Hap1	1B	ATCGG	665277980	1	1	0	0	1	0	0	0	0	0	1	0	0	1	0	1	0	0	1	0	0	0	0	1	1	0	0	1	0	0	0	0	0	1	0	1	1	1	0	0	1	1	0	0	1	0
Chr1B-B82-Hap2	1B	GGTAC	665277980	0	0	1	0	0	1	1	1	1	1	0	0	0	0	0	0	0	1	0	0	1	0	0	0	0	0	1	0	0	1	0	0	0	0	1	0	0	0	0	0	0	0	1	0	0	0
Chr1B-B82-Hap3	1B	ATTAG	665277980	0	0	0	0	0	0	0	0	0	0	0	1	0	0	1	0	0	0	0	0	0	0	0	0	0	0	0	0	1	0	0	0	0	0	0	0	0	0	1	1	0	0	0	0	0	0
Chr1B-B82-Hap4	1B	ATC-G	665277980	0	0	0	0	0	0	0	0	0	0	0	0	1	0	0	0	0	0	0	0	0	0	0	0	0	0	0	0	0	0	0	0	0	0	0	0	0	0	0	0	0	0	0	0	0	0
Chr1B-B82-Hap5	1B	ATTGG	665277980	0	0	0	0	0	0	0	0	0	0	0	0	0	0	0	0	0	0	0	0	0	1	0	0	0	1	0	0	0	0	0	1	0	0	0	0	0	0	0	0	0	0	0	1	0	1
Chr1B-B83-Hap1	1B	GT	666535921	1	1	1	0	1	0	0	0	0	0	1	0	1	0	0	1	0	0	1	0	0	1	0	0	1	1	0	1	0	1	0	1	1	1	0	1	0	1	0	0	1	1	0	1	1	1
Chr1B-B83-Hap2	1B	GC	666535921	0	0	0	1	0	1	1	1	1	1	0	0	0	1	0	0	0	1	0	0	1	0	0	1	0	0	1	0	0	0	0	0	0	0	1	0	1	0	0	0	0	0	1	0	0	0
Chr1B-B83-Hap3	1B	AT	666535921	0	0	0	0	0	0	0	0	0	0	0	1	0	0	0	0	0	0	0	0	0	0	0	0	0	0	0	0	1	0	1	0	0	0	0	0	0	0	0	0	0	0	0	0	0	0
Chr1B-B83-Hap4	1B	AC	666535921	0	0	0	0	0	0	0	0	0	0	0	0	0	0	1	0	1	0	0	0	0	0	0	0	0	0	0	0	0	0	0	0	0	0	0	0	0	0	1	1	0	0	0	0	0	0
Chr1B-B84-Hap1	1B	CTG	667227577	1	0	1	0	0	0	0	0	0	0	0	0	0	0	0	0	0	0	0	0	0	0	0	0	1	0	0	0	0	0	0	0	0	0	0	1	0	0	0	0	0	0	0	0	0	0
Chr1B-B84-Hap2	1B	TGT	667227577	0	1	0	1	1	0	0	0	0	0	1	1	1	1	1	1	1	0	1	1	0	1	1	1	0	1	0	1	1	1	1	1	1	1	0	0	1	1	1	1	1	1	0	1	1	1
Chr1B-B84-Hap3	1B	CGT	667227577	0	0	0	0	0	1	1	1	1	1	0	0	0	0	0	0	0	1	0	0	1	0	0	0	0	0	1	0	0	0	0	0	0	0	1	0	0	0	0	0	0	0	1	0	0	0
AX-95633864	1B	A/G	668123400	0	0	0	1	0	1	1	1	1	1	1	1	1	1	1	1	1	1	1	1	1	1	1	1	0	1	1	0	1	1	1	1	1	1	1	0	1	0	1	1	0	0	1	1	0	1
Chr1B-B85-Hap1	1B	GAGCA	668131464	1	1	0	0	1	1	1	1	1	1	1	1	1	0	1	1	0	1	1	0	1	1	1	1	1	1	1	1	1	1	1	1	0	0	1	0	1	1	1	1	1	1	0	1	1	1
Chr1B-B85-Hap2	1B	CCCTT	668131464	0	0	1	1	0	0	0	0	0	0	0	0	0	1	0	0	0	0	0	0	0	0	0	0	0	0	0	0	0	0	0	0	1	1	0	1	0	0	0	0	0	0	0	0	0	0
Chr1B-B86-Hap1	1B	CG	670432537	1	1	0	0	1	1	1	1	1	1	1	0	1	0	1	1	1	1	1	1	0	1	0	1	0	1	0	1	1	1	0	0	0	0	1	0	1	1	0	0	1	1	1	0	1	1
Chr1B-B86-Hap2	1B	TG	670432537	0	0	1	0	0	0	0	0	0	0	0	0	0	0	0	0	0	0	0	0	0	0	0	0	0	0	0	0	0	0	0	0	0	0	0	1	0	0	0	0	0	0	0	0	0	0
Chr1B-B86-Hap3	1B	C-	670432537	0	0	0	1	0	0	0	0	0	0	0	1	0	0	0	0	0	0	0	0	0	0	1	0	0	0	1	0	0	0	0	0	0	0	0	0	0	0	0	0	0	0	0	1	0	0
Chr1B-B86-Hap4	1B	CC	670432537	0	0	0	0	0	0	0	0	0	0	0	0	0	1	0	0	0	0	0	0	1	0	0	0	0	0	0	0	0	0	1	1	1	1	0	0	0	0	1	1	0	0	0	0	0	0
Chr1B-B87-Hap1	1B	GC	673640917	1	1	0	0	1	1	1	0	1	1	1	1	1	0	1	1	1	1	1	0	0	1	0	1	1	0	1	1	1	0	0	0	0	0	1	0	0	1	0	0	1	1	0	0	1	0
Chr1B-B87-Hap2	1B	GG	673640917	0	0	1	0	0	0	0	1	0	0	0	0	0	0	0	0	0	0	0	1	1	0	0	0	0	1	0	0	0	0	1	1	0	1	0	1	1	0	1	1	0	0	0	1	0	1
Chr1B-B87-Hap3	1B	AG	673640917	0	0	0	1	0	0	0	0	0	0	0	0	0	1	0	0	0	0	0	0	0	0	0	0	0	0	0	0	0	1	0	0	0	0	0	0	0	0	0	0	0	0	1	0	0	0
Chr1B-B88-Hap1	1B	CGG	674080227	0	1	0	0	1	0	0	0	0	0	1	0	1	0	0	1	0	0	0	0	0	0	0	0	0	0	0	1	0	0	0	0	0	0	0	0	0	1	0	0	1	1	0	0	1	0
Chr1B-B88-Hap2	1B	CAG	674080227	0	0	1	1	0	0	0	0	1	0	0	0	0	1	0	0	0	0	0	0	0	0	0	0	0	0	0	0	1	0	1	0	0	0	0	0	0	0	0	0	0	0	1	0	0	0
Chr1B-B88-Hap3	1B	TAC	674080227	0	0	0	0	0	1	1	0	0	0	0	0	0	0	0	0	0	1	0	0	0	1	0	1	0	0	1	0	0	0	0	0	0	0	1	0	0	0	0	0	0	0	0	0	0	0
Chr1B-B88-Hap4	1B	CAC	674080227	0	0	0	0	0	0	0	1	0	0	0	1	0	0	1	0	1	0	0	1	1	0	1	0	1	1	0	0	0	1	0	1	1	1	0	1	1	0	1	1	0	0	0	1	0	1
Chr1B-B89-Hap1	1B	AGG	676813373	1	0	0	0	0	1	1	1	0	0	0	1	0	0	1	0	1	1	0	1	1	1	1	0	0	1	1	0	0	1	0	1	0	1	1	1	1	0	1	1	0	0	0	0	0	0
Chr1B-B89-Hap2	1B	GGA	676813373	0	1	0	0	1	0	0	0	0	0	0	0	1	0	0	0	0	0	0	0	0	0	0	0	1	0	0	1	0	0	1	0	0	0	0	0	0	1	0	0	1	1	0	0	1	0
Chr1B-B89-Hap3	1B	GAA	676813373	0	0	1	1	0	0	0	0	1	0	1	0	0	1	0	1	0	0	0	0	0	0	0	0	0	0	0	0	1	0	0	0	0	0	0	0	0	0	0	0	0	0	1	0	0	0
Chr1B-B89-Hap4	1B	-GG	676813373	0	0	0	0	0	0	0	0	0	0	0	0	0	0	0	0	0	0	0	0	0	0	0	0	0	0	0	0	0	0	0	0	0	0	0	0	0	0	0	0	0	0	0	1	0	1
Chr1B-B90-Hap1	1B	AC	678266780	1	0	0	0	0	0	1	0	1	1	1	0	0	1	0	0	1	0	1	0	0	1	0	0	0	0	0	0	1	0	0	0	0	0	0	0	0	0	0	0	0	0	0	0	0	0
Chr1B-B90-Hap2	1B	GG	678266780	0	1	0	0	1	1	0	1	0	0	0	0	1	0	0	0	0	1	0	0	1	0	1	1	1	1	1	0	0	1	1	0	1	0	0	1	0	1	1	1	1	1	0	1	1	0
Chr1B-B90-Hap3	1B	-C	678266780	0	0	1	1	0	0	0	0	0	0	0	1	0	0	0	1	0	0	0	0	0	0	0	0	0	0	0	0	0	0	0	0	0	0	0	0	0	0	0	0	0	0	1	0	0	0
Chr1B-B90-Hap4	1B	G-	678266780	0	0	0	0	0	0	0	0	0	0	0	0	0	0	1	0	0	0	0	1	0	0	0	0	0	0	0	1	0	0	0	1	0	1	0	0	0	0	0	0	0	0	0	0	0	1
AX-94400468	1B	A/G	681253300	1	1	1	1	1	0	1	0	1	1	1	1	1	1	1	1	1	0	1	1	0	1	0	0	0	0	0	1	1	1	1	0	1	1	0	0	0	1	0	0	1	1	1	0	1	0
Chr1B-B91-Hap1	1B	AGC	682004269	1	0	1	1	0	1	0	1	0	0	1	1	1	1	1	1	1	1	1	1	0	0	1	0	0	1	1	0	1	1	0	1	1	1	0	1	0	0	1	1	0	0	1	1	0	1
Chr1B-B91-Hap2	1B	AGG	682004269	0	1	0	0	1	0	0	0	0	0	0	0	0	0	0	0	0	0	0	0	0	0	0	0	0	0	0	1	0	0	1	0	0	0	0	0	0	1	0	0	1	1	0	0	1	0
Chr1B-B91-Hap3	1B	GAC	682004269	0	0	0	0	0	0	0	0	1	0	0	0	0	0	0	0	0	0	0	0	0	1	0	0	1	0	0	0	0	0	0	0	0	0	0	0	0	0	0	0	0	0	0	0	0	0
Chr1B-B91-Hap4	1B	GGC	682004269	0	0	0	0	0	0	0	0	0	0	0	0	0	0	0	0	0	0	0	0	1	0	0	1	0	0	0	0	0	0	0	0	0	0	1	0	1	0	0	0	0	0	0	0	0	0
AX-94944372	1B	T/C	688283121	0	0	0	0	0	0	1	0	1	0	1	1	1	1	1	1	0	0	1	1	0	1	0	0	1	0	0	0	0	0	0	0	1	1	0	0	0	0	1	0	0	0	0	0	0	0
AX-94423510	1D	T/C	216827	0	0	1	0	0	1	0	1	1	0	0	0	0	0	0	0	0	0	0	1	0	1	0	1	1	1	1	0	1	1	1	1	0	0	0	1	1	1	0	0	0	0	0	0	1	0
Chr1D-B1-Hap1	1D	TGA	2108992	1	0	0	0	1	0	0	0	0	0	0	0	0	0	0	0	0	0	0	0	1	0	0	0	0	0	0	0	0	0	0	0	0	0	0	1	0	0	1	1	0	0	0	0	0	0
Chr1D-B1-Hap2	1D	TCG	2108992	0	1	1	0	0	1	1	0	1	0	0	0	0	0	0	0	0	0	0	1	0	1	0	0	1	0	1	1	1	0	0	1	0	0	0	0	0	0	0	0	1	1	0	0	1	1
Chr1D-B1-Hap3	1D	CCA	2108992	0	0	0	1	0	0	0	1	0	1	0	0	0	1	0	1	1	0	0	0	0	0	1	1	0	0	0	0	0	0	0	0	0	0	0	0	0	0	0	0	0	0	0	0	0	0
Chr1D-B1-Hap4	1D	TCA	2108992	0	0	0	0	0	0	0	0	0	0	1	1	1	0	1	0	0	1	1	0	0	0	0	0	0	0	0	0	0	0	1	0	1	1	1	0	0	1	0	0	0	0	0	1	0	0
Chr1D-B1-Hap5	1D	TC-	2108992	0	0	0	0	0	0	0	0	0	0	0	0	0	0	0	0	0	0	0	0	0	0	0	0	0	1	0	0	0	1	0	0	0	0	0	0	0	0	0	0	0	0	0	0	0	0
AX-94413071	1D	A/T	7834247	0	1	0	1	1	0	0	0	1	1	1	1	1	0	0	0	0	1	1	1	1	1	0	0	1	1	0	1	1	0	1	1	1	1	1	1	1	1	0	1	1	0	1	0	0	0
Chr1D-B2-Hap1	1D	ATT	8607553	1	0	1	0	0	1	1	1	1	0	0	1	1	1	1	1	1	0	0	1	0	0	1	1	0	1	1	0	1	1	0	0	1	0	0	1	0	0	1	0	0	1	0	0	1	0
Chr1D-B2-Hap2	1D	TAT	8607553	0	1	0	1	1	0	0	0	0	0	0	0	0	0	0	0	0	1	1	0	1	1	0	0	1	0	0	1	0	0	1	1	0	0	0	0	1	1	0	1	0	0	1	1	0	1
Chr1D-B2-Hap3	1D	TTA	8607553	0	0	0	0	0	0	0	0	0	1	1	0	0	0	0	0	0	0	0	0	0	0	0	0	0	0	0	0	0	0	0	0	0	1	1	0	0	0	0	0	0	0	0	0	0	0
Chr1D-B3-Hap1	1D	AGC	10257316	1	0	1	1	0	1	1	1	1	0	1	1	1	1	1	1	1	1	1	1	0	1	1	1	1	1	1	0	1	1	0	1	1	1	1	0	1	0	1	0	0	1	0	1	1	1
Chr1D-B3-Hap2	1D	CAA	10257316	0	1	0	0	1	0	0	0	0	0	0	0	0	0	0	0	0	0	0	0	1	0	0	0	0	0	0	1	0	0	1	0	0	0	0	1	0	1	0	1	1	0	1	0	0	0
Chr1D-B4-Hap1	1D	GTTTACCTT	10383057	1	0	0	0	0	1	0	0	0	0	0	0	0	0	1	0	1	0	0	0	0	0	1	1	0	0	0	0	0	0	0	0	0	0	0	1	1	0	0	0	0	1	0	0	1	1
Chr1D-B4-Hap2	1D	TCTTACCTT	10383057	0	1	0	0	1	0	0	0	0	0	0	0	0	1	0	0	0	0	0	0	1	0	0	0	0	0	0	1	0	0	1	0	0	0	0	0	0	1	0	1	1	0	0	0	0	0
Chr1D-B4-Hap3	1D	TCCCCTTCC	10383057	0	0	1	0	0	0	1	1	1	0	0	0	0	0	0	0	0	0	0	1	0	1	0	0	1	1	1	0	1	0	0	1	0	0	0	0	0	0	1	0	0	0	0	0	0	0
Chr1D-B4-Hap4	1D	TCCCCTCTT	10383057	0	0	0	0	0	0	0	0	0	0	1	1	1	0	0	0	0	1	1	0	0	0	0	0	0	0	0	0	0	0	0	0	1	1	1	0	0	0	0	0	0	0	0	0	0	0
Chr1D-B4-Hap5	1D	TCCCCT-CC	10383057	0	0	0	0	0	0	0	0	0	0	0	0	0	0	0	0	0	0	0	0	0	0	0	0	0	0	0	0	0	0	0	0	0	0	0	0	0	0	0	0	0	0	0	0	0	0
Chr1D-B5-Hap1	1D	TCA	11623227	1	0	0	0	0	1	0	0	0	0	0	0	0	0	0	0	0	0	0	0	1	0	1	1	0	0	0	0	0	0	0	0	0	0	0	1	1	0	0	0	0	0	0	0	0	0
Chr1D-B5-Hap2	1D	TTA	11623227	0	1	0	0	1	0	0	0	0	0	1	1	1	0	0	0	0	1	1	0	0	0	0	0	0	0	0	1	0	1	1	0	1	1	0	0	0	1	0	1	1	0	1	0	0	0
Chr1D-B5-Hap3	1D	CTA	11623227	0	0	1	1	0	0	1	1	0	0	0	0	0	0	0	1	0	0	0	1	0	1	0	0	1	0	1	0	0	0	0	1	0	0	0	0	0	0	1	0	0	0	0	0	0	0
Chr1D-B5-Hap4	1D	TCG	11623227	0	0	0	0	0	0	0	0	1	0	0	0	0	1	1	0	1	0	0	0	0	0	0	0	0	1	0	0	0	0	0	0	0	0	0	0	0	0	0	0	0	1	0	1	1	1
Chr1D-B5-Hap5	1D	-TA	11623227	0	0	0	0	0	0	0	0	0	1	0	0	0	0	0	0	0	0	0	0	0	0	0	0	0	0	0	0	1	0	0	0	0	0	1	0	0	0	0	0	0	0	0	0	0	0
Chr1D-B6-Hap6	1D	GA	12315233	1	0	1	0	0	0	1	0	0	0	0	0	0	0	0	0	0	0	0	0	1	0	0	0	1	0	0	0	0	0	0	0	0	0	0	0	1	0	1	0	0	0	0	0	0	0
Chr1D-B6-Hap1	1D	AG	12315233	0	1	0	0	1	1	0	0	0	0	1	0	1	1	1	1	1	1	1	0	0	1	1	1	0	0	0	1	1	1	1	1	1	1	0	1	0	1	0	1	1	1	1	1	1	1
Chr1D-B6-Hap2	1D	GG	12315233	0	0	0	0	0	0	0	1	1	0	0	0	0	0	0	0	0	0	0	1	0	0	0	0	0	1	1	0	0	0	0	0	0	0	0	0	0	0	0	0	0	0	0	0	0	0
Chr1D-B7-Hap1	1D	GGTG	16403332	1	1	1	1	1	1	1	1	0	1	0	1	0	1	1	0	0	0	0	1	0	1	1	1	1	0	0	1	1	1	1	1	0	0	0	1	0	1	1	1	1	1	1	0	1	1
Chr1D-B7-Hap2	1D	CCCA	16403332	0	0	0	0	0	0	0	0	1	0	0	0	0	0	0	0	0	0	0	0	1	0	0	0	0	1	0	0	0	0	0	0	0	0	0	0	0	0	0	0	0	0	0	1	0	0
Chr1D-B7-Hap3	1D	GCCA	16403332	0	0	0	0	0	0	0	0	0	0	1	0	1	0	0	0	1	1	1	0	0	0	0	0	0	0	0	0	0	0	0	0	0	1	0	0	0	0	0	0	0	0	0	0	0	0
AX-94472344	1D	T/C	17193705	1	1	1	1	1	1	1	1	0	0	0	1	0	0	1	0	0	0	0	1	1	1	1	1	1	0	1	1	0	0	1	1	0	0	0	1	1	1	1	1	1	0	1	0	0	0
AX-94611117	1D	C/G	17649742	1	1	1	1	1	1	1	1	0	1	0	1	0	1	0	0	0	0	0	0	1	1	1	1	1	0	1	1	1	1	1	1	0	0	0	1	1	1	1	1	1	1	1	0	1	1
Chr1D-B8-Hap1	1D	GG	18099299	1	0	0	0	0	1	0	0	0	0	0	0	0	0	1	0	0	0	0	1	0	1	0	0	0	0	0	0	0	0	0	0	0	0	0	0	0	0	0	0	0	0	0	0	0	0
Chr1D-B8-Hap2	1D	CG	18099299	0	1	1	1	1	0	1	1	0	1	0	0	0	0	0	0	0	0	0	0	0	0	1	1	1	0	1	1	0	0	1	1	0	0	0	1	0	1	0	1	1	1	1	0	1	1
Chr1D-B8-Hap3	1D	CA	18099299	0	0	0	0	0	0	0	0	1	0	1	1	1	0	0	1	1	0	1	0	1	0	0	0	0	1	0	0	0	0	0	0	1	0	1	0	1	0	1	0	0	0	0	1	0	0
AX-94533409	1D	A/G	18576110	1	0	0	1	0	1	0	1	0	0	0	0	0	1	1	0	0	0	0	1	0	1	0	1	0	0	1	0	1	1	0	0	0	0	0	0	0	0	0	0	0	0	1	1	0	0
Chr1D-B9-Hap1	1D	TTTTGTGT	27576403	1	1	1	0	1	0	1	1	1	1	1	1	1	1	0	0	1	1	1	0	0	1	1	1	0	1	1	1	0	0	1	1	1	1	0	0	0	1	0	1	1	0	0	0	0	0
Chr1D-B9-Hap2	1D	TTTTGTG-	27576403	0	0	0	0	0	1	0	0	0	0	0	0	0	0	0	0	0	0	0	0	0	0	0	0	0	0	0	0	0	0	0	0	0	0	1	0	0	0	0	0	0	0	0	0	1	0
Chr1D-B9-Hap3	1D	TTTTGTGC	27576403	0	0	0	0	0	0	0	0	0	0	0	0	0	0	1	1	0	0	0	0	1	0	0	0	0	0	0	0	0	0	0	0	0	0	0	0	1	0	1	0	0	1	1	0	0	1
Chr1D-B9-Hap4	1D	CCCCAAAC	27576403	0	0	0	0	0	0	0	0	0	0	0	0	0	0	0	0	0	0	0	1	0	0	0	0	1	0	0	0	0	0	0	0	0	0	0	0	0	0	0	0	0	0	0	0	0	0
AX-94398233	1D	T/C	28976190	1	1	1	1	1	1	1	1	1	1	1	1	1	1	1	1	1	1	1	0	1	1	1	1	0	1	1	1	0	0	1	1	1	1	1	1	1	1	1	1	1	1	1	0	1	1
Chr1D-B10-Hap1	1D	CCGC	31057109	1	0	0	1	0	0	0	0	0	0	1	0	1	1	1	1	1	1	1	0	1	0	0	0	0	0	0	0	1	1	1	0	1	1	1	1	1	0	1	0	0	0	0	0	0	0
Chr1D-B10-Hap2	1D	TTCG	31057109	0	1	0	0	1	1	1	1	1	0	0	1	0	0	0	0	0	0	0	1	0	0	1	1	0	1	0	1	0	0	0	1	0	0	0	0	0	1	0	1	1	0	1	1	0	0
Chr1D-B10-Hap3	1D	TCGC	31057109	0	0	0	0	0	0	0	0	0	0	0	0	0	0	0	0	0	0	0	0	0	0	0	0	1	0	0	0	0	0	0	0	0	0	0	0	0	0	0	0	0	0	0	0	0	0
Chr1D-B10-Hap4	1D	TTGC	31057109	0	0	0	0	0	0	0	0	0	0	0	0	0	0	0	0	0	0	0	0	0	0	0	0	0	0	0	0	0	0	0	0	0	0	0	0	0	0	0	0	0	0	0	0	0	0
AX-94660841	1D	T/C	33572505	0	0	0	0	0	0	0	0	0	0	0	0	0	0	1	1	0	0	0	0	0	0	0	0	0	0	0	0	0	0	0	1	0	0	0	0	0	0	0	0	0	0	0	0	0	0
Chr1D-B11-Hap1	1D	CCGGGTTTTC	33640439	1	1	0	0	1	1	0	1	1	1	0	0	0	0	0	1	0	0	0	0	0	1	1	1	0	1	1	1	0	0	0	1	0	0	0	0	0	1	1	1	1	0	1	1	0	0
Chr1D-B11-Hap2	1D	AGATACCCCG	33640439	0	0	0	1	0	0	0	0	0	0	1	0	1	1	0	0	1	1	1	0	1	0	0	0	1	0	0	0	0	1	1	0	1	1	0	1	0	0	0	0	0	0	0	0	0	0
Chr1D-B11-Hap3	1D	CCGGGTTT-C	33640439	0	0	0	0	0	0	1	0	0	0	0	0	0	0	0	0	0	0	0	1	0	0	0	0	0	0	0	0	0	0	0	0	0	0	0	0	0	0	0	0	0	0	0	0	0	0
Chr1D-B12-Hap1	1D	AGGTTTTGTTGCTATCGCCAGACCAG	38787643	0	1	0	0	1	1	1	1	1	1	0	1	0	0	0	1	0	0	0	0	0	0	1	0	0	1	1	1	0	0	0	1	0	0	0	0	0	1	1	1	1	0	1	0	0	0
Chr1D-B12-Hap2	1D	GCAACCAACCAAGGCTAATGCGTTGT	38787643	0	0	0	1	0	0	0	0	0	0	1	0	1	1	0	0	1	1	1	0	1	0	0	0	1	0	0	0	0	1	0	0	1	1	0	1	0	0	0	0	0	1	0	0	1	1
Chr1D-B12-Hap3	1D	AGGTTTTACCAAGGCTAATGCGTCAG	38787643	0	0	0	0	0	0	0	0	0	0	0	0	0	0	0	0	0	0	0	0	0	0	0	0	0	0	0	0	0	0	1	0	0	0	0	0	0	0	0	0	0	0	0	0	0	0
Chr1D-B13-Hap1	1D	CATATCCCAG	50958693	1	0	0	0	0	0	0	0	0	0	0	0	0	0	0	0	0	0	0	1	1	0	0	1	1	0	0	0	0	1	0	0	0	0	0	0	1	0	0	0	0	0	0	0	0	0
Chr1D-B13-Hap2	1D	GGGCCTGCGG	50958693	0	1	0	0	1	0	0	1	0	0	0	0	0	0	0	1	0	0	0	0	0	0	0	0	0	0	0	1	0	0	0	1	0	0	0	0	0	1	1	1	1	0	0	0	0	0
Chr1D-B13-Hap3	1D	GGGCCTGCAG	50958693	0	0	0	1	0	1	1	0	1	0	0	1	0	0	0	0	0	0	0	0	0	0	1	0	0	1	1	0	0	0	0	0	0	0	0	1	0	0	0	0	0	0	1	0	0	0
Chr1D-B13-Hap4	1D	CATATCGTAA	50958693	0	0	0	0	0	0	0	0	0	0	1	0	1	1	0	0	1	1	1	0	0	0	0	0	0	0	0	0	0	0	0	0	1	1	0	0	0	0	0	0	0	1	0	0	0	1
Chr1D-B13-Hap5	1D	GGGCTCCCAG	50958693	0	0	0	0	0	0	0	0	0	0	0	0	0	0	0	0	0	0	0	0	0	0	0	0	0	0	0	0	0	0	1	0	0	0	0	0	0	0	0	0	0	0	0	0	0	0
Chr1D-B14-Hap1	1D	C-	170224685	1	0	0	0	0	0	0	0	0	0	0	0	0	0	0	0	0	0	0	0	0	0	0	0	0	1	1	0	0	1	0	0	0	0	0	0	0	0	0	0	0	0	0	0	0	0
Chr1D-B14-Hap2	1D	CG	170224685	0	1	0	0	0	1	1	0	1	1	0	0	0	0	1	0	0	0	0	0	0	0	1	1	1	0	0	0	0	0	0	1	0	0	1	0	0	0	0	0	0	0	0	0	0	0
Chr1D-B14-Hap3	1D	CT	170224685	0	0	1	1	1	0	0	1	0	0	0	1	0	0	0	1	0	0	0	0	0	0	0	0	0	0	0	1	0	0	1	0	0	0	0	1	1	1	1	1	1	0	1	1	0	0
Chr1D-B14-Hap4	1D	TG	170224685	0	0	0	0	0	0	0	0	0	0	1	0	1	1	0	0	1	1	1	0	0	1	0	0	0	0	0	0	1	0	0	0	0	1	0	0	0	0	0	0	0	0	0	0	0	0
Chr1D-B14-Hap5	1D	TT	170224685	0	0	0	0	0	0	0	0	0	0	0	0	0	0	0	0	0	0	0	1	1	0	0	0	0	0	0	0	0	0	0	0	0	0	0	0	0	0	0	0	0	1	0	0	1	1
Chr1D-B15-Hap1	1D	CGGG	203750558	1	0	0	1	0	0	1	0	1	1	1	1	1	1	0	0	1	1	1	0	0	0	1	1	0	0	1	0	0	0	0	0	1	1	1	1	1	0	0	0	0	1	1	0	0	1
Chr1D-B15-Hap2	1D	GGAG	203750558	0	1	0	0	1	0	0	1	0	0	0	0	0	0	0	1	0	0	0	0	0	0	0	0	0	0	0	1	0	0	0	1	0	0	0	0	0	1	1	0	1	0	0	1	0	0
Chr1D-B15-Hap3	1D	CGAT	203750558	0	0	0	0	0	1	0	0	0	0	0	0	0	0	0	0	0	0	0	0	0	0	0	0	1	1	0	0	0	0	0	0	0	0	0	0	0	0	0	1	0	0	0	0	0	0
Chr1D-B15-Hap4	1D	CAGG	203750558	0	0	0	0	0	0	0	0	0	0	0	0	0	0	0	0	0	0	0	1	1	1	0	0	0	0	0	0	1	1	1	0	0	0	0	0	0	0	0	0	0	0	0	0	1	0
AX-94552298	1D	A/T	368340105	0	0	1	0	0	1	1	1	1	0	0	0	0	0	0	1	0	0	0	1	1	0	1	0	1	0	1	0	0	0	0	0	0	0	0	0	1	0	0	1	0	0	1	0	0	0
Chr1D-B16-Hap1	1D	TGGTCACAAGCGTTTGAAGG	407873688	1	1	1	0	1	1	1	1	1	1	1	1	1	1	0	0	1	1	1	1	1	1	1	1	0	1	1	1	1	1	1	0	1	1	1	1	1	1	0	1	1	1	1	1	1	1
Chr1D-B16-Hap2	1D	CAAGTGTTGACGTTTGAAGG	407873688	0	0	0	1	0	0	0	0	0	0	0	0	0	0	0	0	0	0	0	0	0	0	0	0	1	0	0	0	0	0	0	0	0	0	0	0	0	0	1	0	0	0	0	0	0	0
Chr1D-B16-Hap3	1D	CAAGTGTTGAGCCCCTGCAC	407873688	0	0	0	0	0	0	0	0	0	0	0	0	0	0	1	1	0	0	0	0	0	0	0	0	0	0	0	0	0	0	0	1	0	0	0	0	0	0	0	0	0	0	0	0	0	0
Chr1D-B17-Hap1	1D	ATT	412163308	1	1	1	1	1	1	1	1	1	1	1	1	1	1	0	0	1	1	1	1	1	1	1	1	1	1	1	1	1	1	1	0	1	1	1	1	1	1	1	1	1	1	1	1	1	1
Chr1D-B17-Hap2	1D	TAT	412163308	0	0	0	0	0	0	0	0	0	0	0	0	0	0	1	1	0	0	0	0	0	0	0	0	0	0	0	0	0	0	0	0	0	0	0	0	0	0	0	0	0	0	0	0	0	0
Chr1D-B18-Hap1	1D	CAGGCACTA	412219111	1	1	1	1	1	1	1	1	1	1	1	1	1	1	0	0	1	1	1	1	1	1	1	1	1	1	1	1	1	1	1	0	1	1	1	1	1	1	1	1	1	1	1	1	1	1
Chr1D-B18-Hap2	1D	AGAAACGCG	412219111	0	0	0	0	0	0	0	0	0	0	0	0	0	0	1	1	0	0	0	0	0	0	0	0	0	0	0	0	0	0	0	1	0	0	0	0	0	0	0	0	0	0	0	0	0	0
Chr1D-B19-Hap1	1D	GGAAATTCGCAATG	416614344	1	1	1	1	1	1	1	1	1	0	0	1	0	0	1	1	0	0	0	1	1	1	1	0	0	1	1	1	1	0	1	0	0	0	0	1	1	1	0	1	1	1	1	1	1	1
Chr1D-B19-Hap2	1D	TAGGCCATTGCGCA	416614344	0	0	0	0	0	0	0	0	0	0	1	0	0	1	0	0	1	1	1	0	0	0	0	1	1	0	0	0	0	0	0	1	1	1	1	0	0	0	0	0	0	0	0	0	0	0
Chr1D-B20-Hap1	1D	CTTCT	423277917	1	1	1	1	1	1	1	1	1	0	1	1	1	1	0	0	1	1	1	1	1	1	0	0	0	1	1	1	1	0	1	0	1	1	1	1	0	0	1	1	1	1	1	1	1	1
Chr1D-B20-Hap2	1D	CTCTC	423277917	0	0	0	0	0	0	0	0	0	0	0	0	0	0	0	0	0	0	0	0	0	0	0	0	1	0	0	0	0	0	0	0	0	0	0	0	0	0	0	0	0	0	0	0	0	0
AX-94641589	1D	A/C	434784467	1	1	1	0	1	1	1	0	0	1	1	1	1	1	1	1	1	1	1	1	1	0	1	1	1	1	1	1	0	0	0	1	1	1	1	1	1	0	1	1	1	0	0	0	1	1
Chr1D-B21-Hap1	1D	ACCGTTTCA	435749528	1	1	1	0	1	1	1	1	1	1	0	0	0	0	0	0	0	0	0	1	0	1	0	1	0	0	1	1	0	1	1	0	0	0	0	1	0	1	0	0	1	1	0	0	1	1
Chr1D-B21-Hap2	1D	ACCGTTCTG	435749528	0	0	0	0	0	0	0	0	0	0	1	0	1	1	0	0	0	1	1	0	1	0	0	0	1	0	0	0	1	0	0	0	1	1	0	0	1	0	0	0	0	0	0	0	0	0
Chr1D-B21-Hap3	1D	GTTCCCCTG	435749528	0	0	0	0	0	0	0	0	0	0	0	1	0	0	1	1	1	0	0	0	0	0	0	0	0	1	0	0	0	0	0	1	0	0	0	0	0	0	1	1	0	0	0	1	0	0
AX-94805297	1D	A/G	459890218	0	0	0	0	0	0	0	0	0	0	0	1	1	0	0	0	0	0	0	1	0	0	0	0	1	0	0	0	0	0	0	0	0	0	0	0	0	1	0	1	1	1	1	1	1	1
Chr1D-B22-Hap1	1D	CATAGCGAACCGTCTCACAGATCGTCTTGTACCCTACTCCATACATTTTGGATGAGATAAATTTTGCGCAAGAAAGGAAGGTTGCGCGCT	484402700	1	1	0	0	0	1	1	0	1	0	1	0	1	1	1	0	1	1	1	0	0	0	1	1	0	1	1	0	0	1	0	1	0	1	1	0	0	0	0	0	0	0	0	0	0	0
Chr1D-B22-Hap2	1D	AGCGATAGCGGAGGCTGAGATCACCTGCCCGTTTCGTCGAGCGTCCCCCACGCTTTCCGGTGCCCCGATGGACGTACGGCCGCCGTACTA	484402700	0	0	1	0	1	0	0	1	0	0	0	0	0	0	0	1	0	0	0	1	1	0	0	0	0	0	0	1	0	0	1	0	0	0	0	1	0	1	1	1	1	1	1	1	1	0
Chr1D-B22-Hap3	1D	CATAGCGAACCGTCTCACAGATCGTCTTGTACCCTACTCCATACATTTTGGATGAGATAAATTTTGCGCAAGAAAGGAAGGT-GCGCGCT	484402700	0	0	0	0	0	0	0	0	0	1	0	0	0	0	0	0	0	0	0	0	0	0	0	0	1	0	0	0	0	0	0	0	1	0	0	0	0	0	0	0	0	0	0	0	0	0
Chr2A-B1-Hap1	2A	GTTTCAT	503283	1	0	1	1	0	0	0	1	0	0	0	0	0	0	1	0	0	0	0	0	0	0	0	0	0	1	1	0	1	0	0	1	1	0	0	1	1	0	0	0	0	0	1	0	0	0
Chr2A-B1-Hap2	2A	GTTTCGC	503283	0	1	0	0	1	1	1	0	1	0	0	0	0	1	0	1	0	1	0	0	1	0	1	1	1	0	0	1	0	0	1	0	0	0	1	0	0	1	0	0	1	1	0	1	1	0
Chr2A-B1-Hap3	2A	ACCCT-C	503283	0	0	0	0	0	0	0	0	0	0	0	1	1	0	0	0	0	0	1	0	0	0	0	0	0	0	0	0	0	0	0	0	0	1	0	0	0	0	0	0	0	0	0	0	0	0
Chr2A-B1-Hap4	2A	GTTTCAC	503283	0	0	0	0	0	0	0	0	0	0	0	0	0	0	0	0	0	0	0	0	0	0	0	0	0	0	0	0	0	0	0	0	0	0	0	0	0	0	1	1	0	0	0	0	0	1
AX-94424669	2A	T/C	4165016	0	1	0	0	0	1	1	0	1	0	0	0	0	1	0	1	0	1	0	0	1	0	1	1	1	0	0	1	0	0	1	0	0	0	1	0	0	1	0	1	1	0	0	1	1	0
Chr2A-B2-Hap1	2A	CC	4620547	1	0	1	1	0	1	1	1	1	0	0	0	0	0	1	1	0	0	0	1	0	1	1	1	0	1	1	0	1	0	0	1	1	0	0	1	0	1	1	0	0	1	1	0	0	0
Chr2A-B2-Hap2	2A	CG	4620547	0	1	0	0	0	0	0	0	0	0	0	0	0	0	0	0	0	0	0	0	0	0	0	0	1	0	0	1	0	0	1	0	0	0	0	0	1	0	0	1	1	0	0	0	1	0
Chr2A-B2-Hap3	2A	GG	4620547	0	0	0	0	1	0	0	0	0	1	1	1	1	1	0	0	1	1	1	0	1	0	0	0	0	0	0	0	0	1	0	0	0	1	1	0	0	0	0	0	0	0	0	0	0	1
AX-94642093	2A	T/C	5676920	0	0	0	0	0	0	0	0	0	1	0	1	1	0	0	1	0	0	0	0	0	0	0	0	0	0	0	0	0	1	0	0	0	1	0	0	1	0	0	0	0	0	0	1	0	0
Chr2A-B3-Hap1	2A	AC	8719514	1	1	0	1	1	1	1	0	1	0	0	0	0	0	0	0	0	0	0	1	0	1	1	1	1	0	1	1	1	1	0	1	0	0	0	0	1	1	0	1	1	1	0	1	1	1
Chr2A-B3-Hap2	2A	AT	8719514	0	0	1	0	0	0	0	1	0	0	0	0	0	0	1	0	0	0	0	0	0	0	0	0	0	1	0	0	0	0	0	0	1	0	0	1	0	0	1	0	0	0	1	0	0	0
Chr2A-B3-Hap3	2A	GC	8719514	0	0	0	0	0	0	0	0	0	1	1	1	1	1	0	1	1	1	1	0	1	0	0	0	0	0	0	0	0	0	1	0	0	1	1	0	0	0	0	0	0	0	0	0	0	0
AX-95172496	2A	T/C	11897161	1	1	1	1	0	1	1	1	1	1	0	1	0	1	1	1	1	0	0	1	1	1	1	1	1	1	1	0	0	1	1	1	1	0	0	1	0	0	1	0	0	1	1	0	1	1
Chr2A-B4-Hap1	2A	ATGACCATC	13135413	1	0	1	0	0	0	0	1	0	0	0	0	0	1	1	0	0	1	0	0	1	0	0	1	0	1	0	0	1	0	0	0	1	0	1	1	1	0	1	0	0	0	1	0	0	0
Chr2A-B4-Hap2	2A	TTGACCATC	13135413	0	1	0	1	1	1	1	0	1	0	0	0	0	0	0	0	0	0	0	1	0	1	1	0	0	0	1	1	0	1	1	1	0	0	0	0	0	1	0	0	0	1	0	1	1	1
Chr2A-B4-Hap3	2A	TGAGGTCCG	13135413	0	0	0	0	0	0	0	0	0	1	0	1	1	0	0	0	1	0	1	0	0	0	0	0	1	0	0	0	0	0	0	0	0	1	0	0	0	0	0	0	0	0	0	0	0	0
Chr2A-B4-Hap4	2A	-TGACCATC	13135413	0	0	0	0	0	0	0	0	0	0	0	0	0	0	0	1	0	0	0	0	0	0	0	0	0	0	0	0	0	0	0	0	0	0	0	0	0	0	0	1	1	0	0	0	0	0
Chr2A-B5-Hap1	2A	TGTGTGG	18175965	1	0	1	1	1	1	1	1	1	0	0	0	0	1	1	1	0	1	0	1	1	1	1	1	0	1	1	1	0	1	0	1	1	0	1	1	1	1	1	1	1	1	1	1	0	1
Chr2A-B5-Hap2	2A	-GTGTGG	18175965	0	1	0	0	0	0	0	0	0	0	0	0	0	0	0	0	0	0	0	0	0	0	0	0	0	0	0	0	1	0	0	0	0	0	0	0	0	0	0	0	0	0	0	0	0	0
Chr2A-B5-Hap3	2A	CACAGAA	18175965	0	0	0	0	0	0	0	0	0	1	0	1	0	0	0	0	1	0	1	0	0	0	0	0	0	0	0	0	0	0	0	0	0	0	0	0	0	0	0	0	0	0	0	0	0	0
Chr2A-B6-Hap1	2A	A-	24113874	1	0	0	0	0	1	0	0	0	0	1	0	0	0	0	1	0	0	0	0	0	0	0	0	0	0	0	0	0	0	0	0	0	0	1	0	0	0	0	0	0	0	0	0	0	0
Chr2A-B6-Hap2	2A	GT	24113874	0	1	0	0	0	0	0	0	0	0	0	0	0	0	0	0	0	0	0	0	0	0	0	0	1	0	0	1	0	0	0	0	0	0	0	0	0	0	0	0	1	0	0	0	1	0
Chr2A-B6-Hap3	2A	AT	24113874	0	0	1	1	0	0	1	0	0	0	0	0	0	1	0	0	0	1	0	0	0	0	0	0	0	0	1	0	1	0	1	0	0	0	0	0	0	0	0	0	0	1	0	0	0	1
Chr2A-B6-Hap4	2A	AG	24113874	0	0	0	0	1	0	0	1	1	1	0	1	1	0	1	0	1	0	1	1	1	1	1	1	0	1	0	0	0	1	0	1	1	1	0	0	1	1	1	1	0	0	1	0	0	0
AX-94570860	2A	T/G	24287895	1	1	1	1	1	1	1	1	1	0	0	0	0	1	1	1	0	1	0	1	1	0	1	1	0	1	1	1	1	1	1	1	1	0	1	1	0	1	1	1	1	1	1	1	0	1
Chr2A-B7-Hap1	2A	GA	27276097	1	1	1	1	0	1	1	0	0	0	0	0	0	0	0	1	0	0	0	1	1	1	1	0	1	0	1	1	1	0	1	0	0	0	0	1	0	0	0	1	1	1	1	1	0	1
Chr2A-B7-Hap2	2A	TC	27276097	0	0	0	0	1	0	0	1	1	1	1	1	1	1	1	0	1	1	1	0	0	0	0	1	0	1	0	0	0	1	0	1	1	1	1	0	1	1	1	0	0	0	0	0	1	0
Chr2A-B8-Hap1	2A	TT	30271364	1	1	1	1	1	1	0	0	0	0	0	0	0	0	0	1	0	0	0	1	0	0	1	0	1	0	1	1	1	0	0	0	0	0	0	0	1	0	1	0	1	0	0	1	0	1
Chr2A-B8-Hap2	2A	CC	30271364	0	0	0	0	0	0	1	1	1	0	0	0	0	0	1	0	0	0	0	0	0	0	0	1	0	0	0	0	0	1	1	1	0	0	0	1	0	0	0	0	0	0	0	0	1	0
Chr2A-B8-Hap3	2A	C-	30271364	0	0	0	0	0	0	0	0	0	1	0	0	0	0	0	0	0	0	0	0	0	0	0	0	0	0	0	0	0	0	0	0	0	0	1	0	0	0	0	0	0	0	0	0	0	0
Chr2A-B8-Hap4	2A	CT	30271364	0	0	0	0	0	0	0	0	0	0	1	1	1	1	0	0	1	1	1	0	1	0	0	0	0	1	0	0	0	0	0	0	1	1	0	0	0	1	0	1	0	1	1	0	0	0
AX-94469556	2A	T/C	31085596	0	0	0	0	0	0	1	1	1	0	0	0	0	1	1	1	0	1	0	0	0	0	0	1	0	0	0	0	0	1	0	1	0	0	1	1	0	0	0	0	0	0	0	0	0	0
AX-95255993	2A	C/G	31811157	0	0	0	0	0	0	0	0	0	0	0	0	0	0	1	0	0	0	0	1	0	1	1	1	0	0	0	0	0	0	0	0	0	0	0	0	0	0	1	0	0	0	0	0	0	0
AX-94465972	2A	C/G	31953038	0	0	0	0	0	0	0	0	0	1	0	1	1	0	0	0	1	0	1	0	0	0	0	0	1	0	0	0	0	0	0	0	0	1	0	0	0	0	0	0	0	0	0	0	1	0
Chr2A-B9-Hap1	2A	TAA	31978669	1	0	1	1	0	0	1	1	1	1	0	0	0	1	1	1	0	1	0	0	1	0	0	0	1	0	0	0	1	0	1	1	0	0	1	0	1	0	1	1	0	1	1	0	1	1
Chr2A-B9-Hap2	2A	CCG	31978669	0	1	0	0	1	1	0	0	0	0	0	1	1	0	0	0	1	0	1	1	0	1	1	1	0	1	1	1	0	0	0	0	1	1	0	1	0	1	0	0	1	0	0	1	0	0
AX-94638736	2A	A/C	32865219	0	1	0	0	1	1	0	0	0	0	1	1	1	1	1	1	1	1	1	0	0	0	1	0	1	0	0	1	1	0	0	0	0	1	1	1	0	0	1	1	1	0	0	1	1	0
Chr2A-B10-Hap1	2A	CAA	36040137	1	0	1	0	1	0	1	0	1	1	1	1	1	1	0	0	0	1	1	0	1	1	1	1	1	1	1	0	1	1	1	1	1	1	0	1	1	1	1	1	0	0	0	0	1	1
Chr2A-B10-Hap2	2A	AGG	36040137	0	1	0	0	0	1	0	0	0	0	0	0	0	0	0	1	0	0	0	0	0	0	0	0	0	0	0	1	0	0	0	0	0	0	0	0	0	0	0	0	1	0	0	1	0	0
Chr2A-B10-Hap3	2A	-AA	36040137	0	0	0	1	0	0	0	0	0	0	0	0	0	0	0	0	0	0	0	0	0	0	0	0	0	0	0	0	0	0	0	0	0	0	0	0	0	0	0	0	0	0	0	0	0	0
Chr2A-B10-Hap4	2A	AAG	36040137	0	0	0	0	0	0	0	1	0	0	0	0	0	0	1	0	1	0	0	0	0	0	0	0	0	0	0	0	0	0	0	0	0	0	0	0	0	0	0	0	0	0	0	0	0	0
AX-94982574	2A	C/G	36884101	0	0	0	0	1	0	1	0	0	1	0	0	1	0	0	1	0	0	1	0	1	0	0	1	1	0	0	0	1	1	1	0	0	0	0	0	1	0	1	0	0	0	0	0	0	0
Chr2A-B11-Hap1	2A	CT	41232160	1	1	0	1	1	1	0	1	0	0	1	1	1	1	1	0	1	0	1	0	1	1	1	0	0	0	1	1	1	0	0	1	0	0	0	0	0	0	0	1	1	1	1	1	0	0
Chr2A-B11-Hap2	2A	TC	41232160	0	0	1	0	0	0	0	0	1	1	0	0	0	0	0	1	0	1	0	1	0	0	0	1	1	1	0	0	0	1	1	0	1	0	0	1	1	1	1	0	0	0	0	0	1	1
AX-95200094	2A	A/C	42398508	0	1	1	0	0	1	0	0	1	0	0	0	0	0	0	0	0	1	0	0	1	1	0	1	1	0	0	1	0	1	1	0	1	0	0	0	0	0	1	0	1	0	1	0	1	1
AX-94648074	2A	T/C	42803659	1	0	1	1	0	0	0	0	1	1	1	1	1	1	0	0	0	1	1	0	1	0	0	1	1	0	0	0	1	1	1	0	1	1	0	0	0	0	1	1	0	0	0	0	1	1
AX-95098442	2A	A/G	43299335	0	1	0	0	0	0	1	0	0	0	0	0	0	0	0	0	0	0	0	1	0	0	1	0	0	0	0	1	0	0	0	0	0	0	0	1	1	0	0	0	1	1	0	1	0	0
AX-94808037	2A	T/C	44404654	1	1	0	0	1	1	0	1	0	0	0	0	0	1	1	1	1	1	0	1	1	0	0	1	1	0	1	1	1	1	0	1	1	1	1	1	0	0	0	1	1	0	0	1	1	0
Chr2A-B12-Hap1	2A	GCT	44836088	1	0	0	1	0	0	0	0	0	0	0	0	0	0	0	0	0	0	0	0	0	0	0	0	0	0	0	0	0	0	0	1	0	0	0	0	0	0	0	1	0	0	0	0	0	0
Chr2A-B12-Hap2	2A	GCC	44836088	0	1	0	0	0	0	1	1	0	0	0	0	0	0	0	0	0	0	0	1	1	1	0	0	0	1	1	1	0	1	0	0	0	0	0	1	0	1	0	0	1	1	1	1	0	0
Chr2A-B12-Hap3	2A	GAT	44836088	0	0	1	0	0	0	0	0	1	1	0	0	0	0	0	0	0	0	0	0	0	0	0	1	0	0	0	0	0	0	1	0	0	0	0	0	1	0	1	0	0	0	0	0	1	1
Chr2A-B12-Hap4	2A	AAT	44836088	0	0	0	0	1	1	0	0	0	0	1	1	1	1	1	0	1	1	1	0	0	0	0	0	1	0	0	0	1	0	0	0	1	1	1	0	0	0	0	0	0	0	0	0	0	0
Chr2A-B13-Hap1	2A	GA	48399176	1	0	0	1	0	0	1	0	0	0	0	0	0	0	0	0	0	0	0	0	0	0	0	0	0	1	0	0	0	0	0	1	0	0	0	0	0	1	0	0	0	0	0	0	0	0
Chr2A-B13-Hap2	2A	GG	48399176	0	1	1	0	0	0	0	0	1	1	0	0	0	0	0	0	0	0	0	1	1	0	0	1	0	0	0	1	0	1	1	0	0	0	0	1	0	0	1	1	1	1	1	1	1	1
Chr2A-B13-Hap3	2A	AG	48399176	0	0	0	0	1	1	0	1	0	0	1	1	1	1	1	0	1	1	1	0	0	1	1	0	1	0	1	0	1	0	0	0	1	1	1	0	1	0	0	0	0	0	0	0	0	0
Chr2A-B13-Hap4	2A	-G	48399176	0	0	0	0	0	0	0	0	0	0	0	0	0	0	0	1	0	0	0	0	0	0	0	0	0	0	0	0	0	0	0	0	0	0	0	0	0	0	0	0	0	0	0	0	0	0
Chr2A-B14-Hap1	2A	TC	49453634	1	1	1	1	1	1	1	0	1	1	0	0	0	0	0	1	0	0	0	1	0	1	1	1	1	0	1	1	1	1	1	1	0	0	0	1	1	0	1	1	1	0	1	0	0	0
Chr2A-B14-Hap2	2A	-C	49453634	0	0	0	0	0	0	0	1	0	0	0	0	0	0	0	0	0	0	0	0	1	0	0	0	0	0	0	0	0	0	0	0	0	0	0	0	0	0	0	0	0	0	0	0	1	1
Chr2A-B14-Hap3	2A	CT	49453634	0	0	0	0	0	0	0	0	0	0	1	1	1	1	1	0	1	1	1	0	0	0	0	0	0	1	0	0	0	0	0	0	1	1	1	0	0	1	0	0	0	0	0	1	0	0
Chr2A-B15-Hap1	2A	CG	57999817	0	1	0	0	1	0	0	0	0	0	0	0	0	0	0	1	0	0	0	0	1	0	0	0	0	0	0	1	0	0	0	0	0	0	0	1	0	0	0	0	1	0	0	0	0	0
Chr2A-B15-Hap2	2A	GC	57999817	0	0	1	1	0	1	1	1	1	1	1	1	1	1	1	0	1	1	1	1	0	1	1	1	1	1	1	0	1	1	1	1	1	1	1	0	1	1	1	1	0	1	1	1	1	1
Chr2A-B16-Hap1	2A	TT	59069342	1	0	1	1	0	0	1	0	1	0	1	1	1	1	0	0	0	0	1	0	0	1	0	1	1	0	0	0	0	0	1	0	0	0	0	1	0	0	1	0	0	0	0	0	1	1
Chr2A-B16-Hap2	2A	CC	59069342	0	1	0	0	1	1	0	1	0	0	0	0	0	0	1	0	1	1	0	1	1	0	0	0	0	1	1	1	1	0	0	0	1	0	1	0	1	0	0	1	1	0	0	1	0	0
Chr2A-B16-Hap3	2A	CT	59069342	0	0	0	0	0	0	0	0	0	0	0	0	0	0	0	1	0	0	0	0	0	0	1	0	0	0	0	0	0	0	0	1	0	0	0	0	0	0	0	0	0	0	1	0	0	0
Chr2A-B17-Hap1	2A	CCC-CAAG	59724562	1	0	0	0	0	1	0	0	0	0	0	0	0	0	1	0	0	0	0	0	0	0	0	0	0	0	0	0	0	0	0	0	1	0	0	0	0	0	0	0	0	0	0	0	0	0
Chr2A-B17-Hap2	2A	CCCGCGAG	59724562	0	1	0	0	1	0	0	1	0	0	0	0	0	0	0	0	0	0	0	1	0	0	0	0	0	1	1	1	0	0	0	0	0	0	0	0	0	0	0	1	1	0	0	1	0	0
Chr2A-B17-Hap3	2A	TGTACGAG	59724562	0	0	1	0	0	0	0	0	0	0	0	0	0	0	0	0	0	0	0	0	0	0	0	0	0	0	0	0	0	0	0	0	0	0	0	1	0	0	0	0	0	0	0	0	1	0
Chr2A-B17-Hap4	2A	CCCGCGC-	59724562	0	0	0	0	0	0	1	0	1	0	0	0	0	0	0	0	0	0	0	0	0	0	0	0	0	0	0	0	0	0	0	0	0	0	0	0	0	1	1	0	0	0	0	0	0	1
Chr2A-B17-Hap5	2A	CCCGCGCC	59724562	0	0	0	0	0	0	0	0	0	1	0	0	0	0	0	0	0	0	0	0	0	1	0	1	0	0	0	0	0	0	1	0	0	0	0	0	0	0	0	0	0	0	0	0	0	0
Chr2A-B17-Hap6	2A	CGTAGGAG	59724562	0	0	0	0	0	0	0	0	0	0	1	1	1	1	0	0	0	0	1	0	0	0	1	0	0	0	0	0	0	0	0	1	0	0	0	0	0	0	0	0	0	0	0	0	0	0
Chr2A-B17-Hap7	2A	CCCGCAAG	59724562	0	0	0	0	0	0	0	0	0	0	0	0	0	0	0	0	1	1	0	0	1	0	0	0	0	0	0	0	0	0	0	0	0	0	1	0	1	0	0	0	0	0	0	0	0	0
Chr2A-B17-Hap8	2A	CCC-CGAG	59724562	0	0	0	0	0	0	0	0	0	0	0	0	0	0	0	0	0	0	0	0	0	0	0	0	0	0	0	0	1	0	0	0	0	0	0	0	0	0	0	0	0	0	0	0	0	0
Chr2A-B18-Hap1	2A	CA	67521639	1	1	1	0	1	1	0	1	0	0	1	1	1	1	1	1	1	1	1	1	1	0	1	0	0	1	1	1	1	0	0	1	1	1	1	1	1	0	0	1	1	0	1	1	1	0
Chr2A-B18-Hap2	2A	TG	67521639	0	0	0	0	0	0	1	0	1	1	0	0	0	0	0	0	0	0	0	0	0	1	0	1	1	0	0	0	0	1	1	0	0	0	0	0	0	1	1	0	0	0	0	0	0	1
Chr2A-B19-Hap1	2A	CCTT	70183276	0	1	1	1	1	0	1	0	1	1	0	0	0	0	1	1	1	1	0	1	0	1	1	1	1	1	0	1	1	0	1	0	1	0	1	0	0	1	1	1	1	1	1	1	0	1
Chr2A-B19-Hap2	2A	CTCG	70183276	0	0	0	0	0	1	0	1	0	0	0	0	0	0	0	0	0	0	0	0	0	0	0	0	0	0	1	0	0	0	0	0	0	0	0	1	1	0	0	0	0	0	0	0	1	0
Chr2A-B19-Hap3	2A	GTCG	70183276	0	0	0	0	0	0	0	0	0	0	1	1	1	1	0	0	0	0	1	0	1	0	0	0	0	0	0	0	0	1	0	1	0	0	0	0	0	0	0	0	0	0	0	0	0	0
Chr2A-B20-Hap1	2A	AGGGAAGT	74104863	0	1	1	1	1	0	1	0	1	0	1	1	1	1	1	1	1	1	1	1	0	1	1	1	1	1	0	1	1	0	0	0	1	1	1	1	1	1	1	1	1	1	1	1	1	1
Chr2A-B20-Hap2	2A	GTAAGCCC	74104863	0	0	0	0	0	1	0	0	0	0	0	0	0	0	0	0	0	0	0	0	1	0	0	0	0	0	1	0	0	0	0	1	0	0	0	0	0	0	0	0	0	0	0	0	0	0
Chr2A-B21-Hap1	2A	GAC	78810762	0	1	0	0	1	0	0	0	0	0	1	1	1	1	0	0	0	0	1	1	1	0	0	0	0	0	0	1	0	1	0	1	0	0	0	1	1	0	0	0	1	0	0	1	1	0
Chr2A-B21-Hap2	2A	AGG	78810762	0	0	1	1	0	0	1	1	1	1	0	0	0	0	1	1	1	1	0	0	0	1	1	1	1	1	1	0	1	0	1	0	1	0	1	0	0	1	1	1	0	0	1	0	0	1
Chr2A-B22-Hap1	2A	GAT	81727031	0	1	0	0	1	0	0	1	0	0	0	0	0	1	1	0	1	0	1	1	1	0	0	0	1	0	1	1	0	0	0	1	0	0	0	1	0	0	0	1	1	0	0	1	1	0
Chr2A-B22-Hap2	2A	AGC	81727031	0	0	1	0	0	0	1	0	1	0	0	0	0	0	0	0	0	0	0	0	0	1	1	0	0	1	0	0	0	0	1	0	0	0	0	0	1	1	1	0	0	0	0	0	0	1
Chr2A-B22-Hap3	2A	AAT	81727031	0	0	0	0	0	0	0	0	0	0	1	1	1	0	0	1	0	1	0	0	0	0	0	1	0	0	0	0	1	1	0	0	1	1	1	0	0	0	0	0	0	0	1	0	0	0
Chr2A-B23-Hap1	2A	AT	83829300	0	1	1	1	1	0	1	0	1	1	0	0	0	0	0	1	0	1	0	1	0	1	1	1	0	1	0	1	0	0	1	0	1	0	1	1	0	1	1	0	1	1	1	1	1	1
Chr2A-B23-Hap2	2A	GC	83829300	0	0	0	0	0	0	0	1	0	0	1	1	1	1	1	0	1	0	1	0	1	0	0	0	1	0	1	0	1	1	0	1	0	0	0	0	0	0	0	1	0	0	0	0	0	0
Chr2A-B24-Hap1	2A	GCAGG	86905811	0	1	0	0	1	1	0	0	0	0	0	0	0	0	0	0	0	0	0	1	0	0	0	0	0	0	0	1	0	0	0	0	0	0	0	1	1	0	0	0	1	0	0	1	1	0
Chr2A-B24-Hap2	2A	ATGAG	86905811	0	0	1	1	0	0	1	0	1	0	0	0	0	0	0	0	0	0	0	0	0	1	1	1	0	1	0	0	0	0	1	0	0	0	0	0	0	1	1	0	0	0	0	0	0	1
Chr2A-B24-Hap3	2A	ATAAA	86905811	0	0	0	0	0	0	0	1	0	0	1	1	1	1	1	1	1	1	1	0	1	0	0	0	1	0	1	0	1	1	0	1	1	1	1	0	0	0	0	1	0	0	1	0	0	0
Chr2A-B25-Hap1	2A	ACTTACCAACTA	93891102	0	1	0	0	1	0	0	1	0	0	0	0	0	0	0	1	0	1	0	1	0	0	0	0	0	0	1	1	0	0	0	0	1	0	1	1	0	0	0	0	1	0	0	1	1	0
Chr2A-B25-Hap2	2A	CTCCGCTGGTCG	93891102	0	0	1	0	0	0	1	0	1	0	0	0	0	0	0	0	0	0	0	0	0	0	1	0	0	1	0	0	0	0	0	0	0	0	0	0	0	1	1	0	0	0	0	0	0	1
Chr2A-B25-Hap3	2A	ACTTATCAACTA	93891102	0	0	0	0	0	1	0	0	0	0	0	0	0	1	1	0	1	0	0	0	1	0	0	0	1	0	0	0	1	1	0	1	0	0	0	0	0	0	0	1	0	0	0	0	0	0
Chr2A-B25-Hap4	2A	ATCCGCTGACTA	93891102	0	0	0	0	0	0	0	0	0	0	1	1	1	0	0	0	0	0	1	0	0	0	0	0	0	0	0	0	0	0	0	0	0	0	0	0	0	0	0	0	0	0	0	0	0	0
Chr2A-B25-Hap5	2A	CTCCGCTGGTC-	93891102	0	0	0	0	0	0	0	0	0	0	0	0	0	0	0	0	0	0	0	0	0	1	0	0	0	0	0	0	0	0	1	0	0	0	0	0	0	0	0	0	0	0	1	0	0	0
Chr2A-B25-Hap6	2A	ACTTA-CAACTA	93891102	0	0	0	0	0	0	0	0	0	0	0	0	0	0	0	0	0	0	0	0	0	0	0	0	0	0	0	0	0	0	0	0	0	0	0	0	0	0	0	0	0	0	0	0	0	0
Chr2A-B26-Hap1	2A	GTG	101994194	0	1	0	0	1	0	0	0	0	0	0	0	0	0	1	0	1	0	1	1	0	0	0	0	0	0	0	1	0	0	0	0	0	0	0	1	0	0	0	0	1	0	0	1	1	0
Chr2A-B26-Hap2	2A	GTA	101994194	0	0	1	0	0	0	1	0	1	0	0	0	0	0	0	0	0	0	0	0	0	1	1	0	0	0	0	0	0	0	0	0	0	0	0	0	0	1	1	0	0	0	1	0	0	1
Chr2A-B26-Hap3	2A	AAG	101994194	0	0	0	0	0	1	0	1	0	0	0	0	0	1	0	0	0	0	0	0	1	0	0	1	1	0	0	0	1	1	0	1	0	0	0	0	1	0	0	1	0	0	0	0	0	0
Chr2A-B26-Hap4	2A	ATG	101994194	0	0	0	0	0	0	0	0	0	0	1	1	1	0	0	1	0	1	0	0	0	0	0	0	0	0	0	0	0	0	0	0	1	1	1	0	0	0	0	0	0	0	0	0	0	0
Chr2A-B26-Hap5	2A	GT-	101994194	0	0	0	0	0	0	0	0	0	0	0	0	0	0	0	0	0	0	0	0	0	0	0	0	0	1	0	0	0	0	1	0	0	0	0	0	0	0	0	0	0	1	0	0	0	0
Chr2A-B27-Hap1	2A	TCATCAAG	104876060	0	1	0	0	1	1	0	1	0	0	0	0	0	1	1	0	1	0	1	1	1	0	0	0	1	0	1	1	0	0	0	1	0	0	0	1	0	0	0	1	1	0	0	1	1	0
Chr2A-B27-Hap2	2A	CTGGTAGA	104876060	0	0	1	0	0	0	1	0	1	0	0	0	0	0	0	0	0	0	0	0	0	1	1	0	0	1	0	0	0	0	1	0	0	0	0	0	0	1	1	0	0	0	0	0	0	1
Chr2A-B27-Hap3	2A	CTGGCGAG	104876060	0	0	0	0	0	0	0	0	0	0	1	1	1	0	0	1	0	1	0	0	0	0	0	0	0	0	0	0	1	1	0	0	0	1	1	0	1	0	0	0	0	0	0	0	0	0
Chr2A-B28-Hap1	2A	ACAC	122008638	0	1	0	0	1	1	0	1	0	0	0	0	0	1	1	1	1	0	0	0	1	0	0	1	1	0	1	1	0	1	0	0	0	1	0	1	1	0	0	1	1	0	1	1	1	0
Chr2A-B28-Hap2	2A	GTCC	122008638	0	0	1	0	0	0	1	0	0	0	0	0	0	0	0	0	0	0	0	0	0	0	0	0	0	1	0	0	0	0	0	0	0	0	0	0	0	0	1	0	0	0	0	0	0	1
Chr2A-B28-Hap3	2A	GTCT	122008638	0	0	0	0	0	0	0	0	1	0	0	0	0	0	0	0	0	0	0	0	0	1	1	0	0	0	0	0	0	0	1	0	0	0	0	0	0	1	0	0	0	0	0	0	0	0
Chr2A-B28-Hap4	2A	ACAT	122008638	0	0	0	0	0	0	0	0	0	0	1	1	1	0	0	0	0	0	1	1	0	0	0	0	0	0	0	0	1	0	0	1	1	0	1	0	0	0	0	0	0	0	0	0	0	0
Chr2A-B29-Hap1	2A	CAGGCCCGCTGACGTCTCTGC	129100099	0	1	0	0	1	0	0	0	0	0	0	0	0	0	0	0	0	0	0	1	0	0	0	0	0	0	0	1	0	0	0	0	0	0	0	0	0	0	0	0	1	0	0	1	1	0
Chr2A-B29-Hap2	2A	GGTCTTTAGCAACACACCTAG	129100099	0	0	1	0	0	0	1	0	1	0	0	0	0	0	0	0	0	0	0	0	0	1	1	1	0	1	0	0	0	0	1	0	0	0	0	0	0	1	1	0	0	0	0	0	0	1
Chr2A-B29-Hap3	2A	CAGGCCCGCTGGTGTCCTAGC	129100099	0	0	0	0	0	1	0	1	0	0	1	1	1	1	1	1	1	1	1	0	1	0	0	0	1	0	1	0	0	0	0	1	1	1	1	0	0	0	0	1	0	0	1	0	0	0
AX-94517404	2A	T/C	162563759	1	1	1	1	0	1	1	1	1	1	0	0	0	0	0	1	0	1	0	1	1	1	0	1	0	1	1	1	0	0	1	1	1	0	0	1	1	1	1	1	1	1	1	1	1	1
Chr2A-B30-Hap1	2A	TTCCATCC	165849560	0	1	0	0	1	0	0	0	0	0	0	0	0	0	0	1	0	1	0	1	0	0	0	0	0	0	0	1	0	0	0	0	1	1	1	1	0	0	0	0	1	0	0	1	1	0
Chr2A-B30-Hap2	2A	TTTTGCAT	165849560	0	0	1	0	0	0	1	0	1	0	0	0	0	0	0	0	0	0	0	0	0	1	1	1	0	1	0	0	0	0	1	0	0	0	0	0	0	0	1	0	0	0	0	0	0	1
Chr2A-B30-Hap3	2A	GGTTGTCC	165849560	0	0	0	0	0	1	0	1	0	0	0	0	0	0	0	0	0	0	1	0	1	0	0	0	1	0	1	0	0	0	0	1	0	0	0	0	0	0	0	1	0	0	1	0	0	0
Chr2A-B30-Hap4	2A	TTCCGTCC	165849560	0	0	0	0	0	0	0	0	0	0	1	1	1	1	0	0	0	0	0	0	0	0	0	0	0	0	0	0	1	1	0	0	0	0	0	0	1	0	0	0	0	0	0	0	0	0
Chr2A-B31-Hap1	2A	CTTTTCAACCGCACCAGTCCACTACGTAGACCTGAGGTGCTCTATAATCGGGTTGCCAAA	182283392	0	1	0	0	1	0	0	0	0	0	0	0	0	0	1	1	1	1	0	1	0	0	0	0	0	0	0	1	0	0	0	0	1	1	1	1	0	0	0	0	1	0	0	1	1	0
Chr2A-B31-Hap2	2A	TGCCCGGGATAAGTGGTCCAGTCGTCCCACTTCGCCACAACTCGCGGCTAATGCATAGGG	182283392	0	0	1	0	0	0	1	0	1	0	0	0	0	0	0	0	0	0	0	0	0	1	1	0	0	1	0	0	0	0	0	0	0	0	0	0	0	1	1	0	0	0	0	0	0	1
Chr2A-B31-Hap3	2A	TTTTTCAACCGCACCAGTCCACTACGTAGACCTCAGGTGCTCTATAATCGGGTTGCCAAA	182283392	0	0	0	0	0	1	0	1	0	0	0	0	0	0	0	0	0	0	1	0	1	0	0	0	1	0	1	0	0	0	0	0	0	0	0	0	0	0	0	1	0	0	1	0	0	0
Chr2A-B31-Hap4	2A	TTTTTCAACCGCACCAGTCCACTACGTAGACCTGAGGTGCTCTATAATCGGGTTGCCAAA	182283392	0	0	0	0	0	0	0	0	0	0	1	1	1	1	0	0	0	0	0	0	0	0	0	0	0	0	0	0	0	0	0	0	0	0	0	0	0	0	0	0	0	0	0	0	0	0
Chr2A-B32-Hap1	2A	AGGCTA	350401450	0	1	0	0	0	1	0	1	0	0	0	0	0	1	1	1	0	1	0	0	1	0	0	0	1	0	0	1	1	0	0	0	0	0	1	1	0	0	0	0	1	0	1	1	0	0
Chr2A-B32-Hap2	2A	GTTTCA	350401450	0	0	1	0	0	0	1	0	1	0	0	0	0	0	0	0	0	0	0	0	0	1	1	1	0	0	0	0	0	0	0	1	0	0	0	0	0	1	0	0	0	0	0	0	0	1
Chr2A-B32-Hap3	2A	AGGCTC	350401450	0	0	0	0	1	0	0	0	0	0	0	0	0	0	0	0	0	0	0	0	0	0	0	0	0	0	0	0	0	0	0	0	0	0	0	0	0	0	0	1	0	0	0	0	1	0
Chr2A-B32-Hap4	2A	AGGCT-	350401450	0	0	0	0	0	0	0	0	0	0	1	1	1	0	0	0	0	0	1	0	0	0	0	0	0	0	0	0	0	0	0	0	0	1	0	0	0	0	0	0	0	0	0	0	0	0
Chr2A-B32-Hap5	2A	AG-CTA	350401450	0	0	0	0	0	0	0	0	0	0	0	0	0	0	0	0	0	0	0	0	0	0	0	0	0	0	1	0	0	1	0	0	1	0	0	0	0	0	0	0	0	0	0	0	0	0
Chr2A-B33-Hap1	2A	GACCAGG	360424993	0	1	0	0	1	1	0	0	0	0	1	0	1	0	0	0	0	1	1	1	1	0	0	0	0	0	0	1	1	0	0	0	1	1	1	0	0	0	0	1	1	0	0	0	0	0
Chr2A-B33-Hap2	2A	AGTTCAG	360424993	0	0	1	0	0	0	1	0	1	0	0	0	0	0	0	0	0	0	0	0	0	1	1	1	0	1	0	0	0	0	1	0	0	0	0	0	0	1	1	0	0	0	0	0	0	0
Chr2A-B33-Hap3	2A	GACCAGC	360424993	0	0	0	0	0	0	0	1	0	0	0	0	0	1	1	1	1	0	0	0	0	0	0	0	1	0	0	0	0	1	0	0	0	0	0	1	0	0	0	0	0	0	0	0	0	0
Chr2A-B33-Hap4	2A	GACCAG-	360424993	0	0	0	0	0	0	0	0	0	0	0	1	0	0	0	0	0	0	0	0	0	0	0	0	0	0	0	0	0	0	0	0	0	0	0	0	0	0	0	0	0	0	1	1	1	0
Chr2A-B34-Hap1	2A	CGCCTCTTAATACTGTAGGGTTATCCTCTTAGCCGCGCAATAAC	386295448	0	1	0	0	1	0	0	0	0	0	0	0	0	0	0	0	0	0	0	0	0	0	0	0	0	0	0	1	0	0	0	0	0	0	0	0	0	0	0	0	1	0	0	1	0	0
Chr2A-B34-Hap2	2A	TATAATCGGGCGGGACCTAACCGCTTGCTGGACCGGGCCGCGCT	386295448	0	0	1	0	0	0	1	0	1	0	0	0	0	0	0	0	0	0	0	0	0	1	0	1	0	1	0	0	0	0	1	1	0	0	0	0	0	1	0	0	0	0	0	0	0	1
Chr2A-B34-Hap3	2A	CGCCTCTTAATACTGTAGGGTTATCCTCTTAGCTAGTTCATAAC	386295448	0	0	0	0	0	0	0	0	0	0	1	1	1	0	0	0	1	0	0	0	0	0	0	0	0	0	0	0	0	0	0	0	0	1	0	0	0	0	0	0	0	0	0	0	0	0
Chr2A-B34-Hap4	2A	TATAATCGGGCGGGACCTAACCGCTTGCTGGACCGGGCCGCGCC	386295448	0	0	0	0	0	0	0	0	0	0	0	0	0	0	0	0	0	0	0	0	0	0	1	0	0	0	0	0	0	0	0	0	0	0	0	0	0	0	1	0	0	0	0	0	0	0
Chr2A-B34-Hap5	2A	CGCCTCTTAATACTGTAGGGTTATCCTCTTAGCCGCGCAATACC	386295448	0	0	0	0	0	0	0	0	0	0	0	0	0	0	0	0	0	0	0	0	0	0	0	0	0	0	0	0	0	0	0	0	0	0	0	1	0	0	0	0	0	0	0	0	1	0
Chr2A-B35-Hap1	2A	-G	539013195	1	0	0	1	0	0	0	0	0	0	0	0	0	0	0	0	0	0	0	0	0	0	0	0	0	0	0	0	0	0	0	0	0	0	0	0	0	0	0	0	0	0	0	0	0	0
Chr2A-B35-Hap2	2A	AA	539013195	0	1	0	0	1	0	0	0	0	0	1	1	1	0	1	1	1	1	1	1	1	0	0	0	1	0	0	1	0	0	0	0	1	1	1	1	0	0	0	1	1	1	0	1	1	0
Chr2A-B35-Hap3	2A	GG	539013195	0	0	1	0	0	0	1	0	1	1	0	0	0	0	0	0	0	0	0	0	0	1	1	1	0	1	0	0	0	0	1	1	0	0	0	0	0	1	1	0	0	0	0	0	0	1
Chr2A-B35-Hap4	2A	AG	539013195	0	0	0	0	0	1	0	1	0	0	0	0	0	1	0	0	0	0	0	0	0	0	0	0	0	0	1	0	1	1	0	0	0	0	0	0	1	0	0	0	0	0	1	0	0	0
AX-94705278	2A	A/G	554803389	1	0	0	0	0	1	0	1	1	1	1	1	1	1	0	0	0	0	1	0	1	1	1	0	1	0	0	0	0	0	1	0	1	1	1	1	0	1	0	0	0	1	1	0	0	1
AX-94738148	2A	T/C	558526591	1	1	1	0	1	0	1	1	1	1	1	1	1	0	1	1	1	0	1	1	1	1	1	1	1	1	1	1	0	0	1	1	1	1	0	1	0	1	1	1	1	1	1	1	1	1
Chr2A-B36-Hap1	2A	GT	585206888	1	1	1	1	1	1	1	0	1	0	0	0	0	0	0	0	0	1	0	0	0	1	1	1	0	1	0	1	1	1	1	1	1	0	1	0	1	1	1	0	1	0	0	0	0	0
Chr2A-B36-Hap2	2A	TT	585206888	0	0	0	0	0	0	0	1	0	0	0	0	0	1	1	1	0	0	0	1	1	0	0	0	0	0	1	0	0	0	0	0	0	0	0	1	0	0	0	1	0	1	1	1	0	1
Chr2A-B36-Hap3	2A	GG	585206888	0	0	0	0	0	0	0	0	0	1	0	0	0	0	0	0	0	0	0	0	0	0	0	0	0	0	0	0	0	0	0	0	0	1	0	0	0	0	0	0	0	0	0	0	0	0
Chr2A-B36-Hap4	2A	TG	585206888	0	0	0	0	0	0	0	0	0	0	0	1	1	0	0	0	1	0	1	0	0	0	0	0	1	0	0	0	0	0	0	0	0	0	0	0	0	0	0	0	0	0	0	0	1	0
Chr2A-B37-Hap1	2A	CTT	597499402	1	1	1	0	1	0	1	0	1	0	0	0	0	0	0	0	0	0	0	0	0	1	1	1	0	1	0	1	0	0	1	1	1	1	0	0	0	1	1	0	1	0	0	0	0	0
Chr2A-B37-Hap2	2A	CCC	597499402	0	0	0	0	0	1	0	0	0	0	1	1	1	0	1	1	1	1	1	1	0	0	0	0	0	0	0	0	1	1	0	0	0	0	1	1	1	0	0	0	0	0	0	0	1	0
Chr2A-B37-Hap3	2A	ATT	597499402	0	0	0	0	0	0	0	1	0	0	0	0	0	1	0	0	0	0	0	0	1	0	0	0	1	0	1	0	0	0	0	0	0	0	0	0	0	0	0	1	0	1	1	1	0	1
Chr2A-B38-Hap1	2A	AGCTG	604752960	1	1	1	0	1	0	1	1	1	1	0	0	0	0	0	0	0	0	0	0	1	1	1	1	1	1	1	1	0	0	1	0	1	1	0	0	0	1	1	1	1	1	1	1	0	1
Chr2A-B38-Hap2	2A	GAGTG	604752960	0	0	0	0	0	1	0	0	0	0	0	0	0	0	0	0	0	0	0	1	0	0	0	0	0	0	0	0	0	0	0	0	0	0	1	0	0	0	0	0	0	0	0	0	1	0
Chr2A-B38-Hap3	2A	AGCCT	604752960	0	0	0	0	0	0	0	0	0	0	1	1	1	1	1	1	1	0	1	0	0	0	0	0	0	0	0	0	1	1	0	1	0	0	0	0	0	0	0	0	0	0	0	0	0	0
Chr2A-B39-Hap1	2A	ACCG	611315503	1	1	1	1	1	1	1	1	1	0	0	0	0	1	0	0	0	0	0	0	1	1	1	1	1	1	1	1	1	1	1	1	0	1	0	0	1	1	1	1	1	1	1	1	0	1
Chr2A-B39-Hap2	2A	CTTA	611315503	0	0	0	0	0	0	0	0	0	0	1	1	1	0	0	0	0	1	1	1	0	0	0	0	0	0	0	0	0	0	0	0	0	0	1	1	0	0	0	0	0	0	0	0	1	0
Chr2A-B40-Hap1	2A	CTACC	612845115	1	1	0	0	1	0	1	1	1	0	0	0	0	0	1	1	1	0	0	0	0	1	1	1	0	1	0	1	0	0	1	0	0	1	0	0	0	0	1	0	1	0	0	0	0	0
Chr2A-B40-Hap2	2A	TCCTT	612845115	0	0	0	0	0	1	0	0	0	0	0	0	0	0	0	0	0	0	0	0	0	0	0	0	0	0	1	0	0	0	0	0	0	0	0	0	0	0	0	0	0	0	1	0	0	0
Chr2A-B40-Hap3	2A	TTCTT	612845115	0	0	0	0	0	0	0	0	0	0	1	1	1	1	0	0	0	0	1	1	1	0	0	0	1	0	0	0	1	1	0	1	0	0	0	1	1	0	0	1	0	1	0	1	1	1
Chr2A-B41-Hap1	2A	CGTACTTC	649004924	1	1	0	0	1	1	1	1	1	0	0	0	0	0	0	0	0	1	0	0	0	1	1	1	0	1	0	1	0	0	1	0	0	1	1	1	0	0	1	0	1	0	0	0	1	0
Chr2A-B41-Hap2	2A	CGTATGCT	649004924	0	0	1	0	0	0	0	0	0	0	0	0	0	0	1	1	1	0	0	1	0	0	0	0	0	0	0	0	0	0	0	0	0	0	0	0	0	0	0	0	0	0	0	0	0	0
Chr2A-B41-Hap3	2A	CTCTCTTC	649004924	0	0	0	1	0	0	0	0	0	0	1	1	1	1	0	0	0	0	1	0	0	0	0	0	0	0	0	0	1	1	0	1	0	0	0	0	1	0	0	0	0	0	0	0	0	0
Chr2A-B41-Hap4	2A	TTCTCTTC	649004924	0	0	0	0	0	0	0	0	0	0	0	0	0	0	0	0	0	0	0	0	0	0	0	0	1	0	1	0	0	0	0	0	0	0	0	0	0	1	0	1	0	1	1	1	0	1
Chr2A-B42-Hap1	2A	CG	676717890	1	1	1	0	1	1	1	1	1	1	1	1	1	0	1	1	1	1	1	1	0	1	1	1	0	1	1	1	0	0	1	0	0	1	0	1	0	0	1	0	1	0	1	0	1	0
Chr2A-B42-Hap2	2A	TT	676717890	0	0	0	1	0	0	0	0	0	0	0	0	0	1	0	0	0	0	0	0	0	0	0	0	1	0	0	0	1	1	0	1	0	0	0	0	1	1	0	1	0	1	0	1	0	1
AX-94515483	2A	T/C	678370868	1	1	0	0	1	0	1	1	1	1	1	1	1	1	0	0	0	1	1	0	1	1	1	1	1	1	1	1	1	1	1	0	1	1	1	1	1	1	1	1	1	1	1	1	1	1
AX-95160129	2A	T/G	680365324	0	0	0	0	0	0	0	0	0	0	0	0	1	0	1	1	1	0	0	0	0	0	0	0	0	0	0	0	0	0	0	1	0	0	0	0	0	0	0	0	0	0	0	0	1	0
Chr2A-B43-Hap1	2A	AAA	685223693	1	1	0	0	1	1	1	1	1	0	0	0	0	0	1	0	1	1	0	1	1	0	1	1	0	1	0	1	0	0	1	0	0	0	1	0	0	1	1	1	1	1	0	1	0	1
Chr2A-B43-Hap2	2A	CAA	685223693	0	0	0	0	0	0	0	0	0	0	1	1	1	0	0	1	0	0	1	0	0	0	0	0	0	0	0	0	0	0	0	1	0	0	0	0	0	0	0	0	0	0	0	0	0	0
Chr2A-B43-Hap3	2A	AGG	685223693	0	0	0	0	0	0	0	0	0	0	0	0	0	1	0	0	0	0	0	0	0	1	0	0	1	0	1	0	1	1	0	0	0	0	0	0	1	0	0	0	0	0	1	0	0	0
Chr2A-B43-Hap4	2A	A-A	685223693	0	0	0	0	0	0	0	0	0	0	0	0	0	0	0	0	0	0	0	0	0	0	0	0	0	0	0	0	0	0	0	0	0	1	0	0	0	0	0	0	0	0	0	0	1	0
AX-94472084	2A	T/G	687503807	0	0	0	0	0	0	0	0	1	0	1	1	1	1	1	1	1	1	1	0	0	0	0	0	0	0	0	0	0	0	0	0	1	1	1	0	0	0	0	1	1	1	0	1	1	1
Chr2A-B44-Hap1	2A	CG	690924389	1	0	0	0	0	0	0	0	0	0	0	0	0	1	0	0	0	0	0	0	0	0	0	0	1	0	1	0	0	1	0	1	0	0	0	1	0	0	0	0	0	0	1	0	0	0
Chr2A-B44-Hap2	2A	GG	690924389	0	1	1	0	0	1	1	1	1	0	0	0	1	0	1	1	1	1	0	0	1	0	1	1	0	1	0	0	0	0	1	0	0	0	1	0	0	1	1	0	1	0	0	0	0	0
Chr2A-B44-Hap3	2A	CA	690924389	0	0	0	1	1	0	0	0	0	0	1	1	0	0	0	0	0	0	1	1	0	1	0	0	0	0	0	1	1	0	0	0	0	0	0	0	1	0	0	1	0	1	0	1	1	1
Chr2A-B45-Hap1	2A	CCGTATC	691478651	1	1	1	0	0	1	1	1	1	1	0	0	1	1	0	1	0	1	0	0	1	0	1	0	1	1	0	0	0	1	1	0	0	0	1	0	0	1	1	0	1	0	0	0	0	0
Chr2A-B45-Hap2	2A	TGCCGCT	691478651	0	0	0	0	1	0	0	0	0	0	1	1	0	0	0	0	0	0	1	1	0	1	0	0	0	0	1	1	1	0	0	0	0	1	0	0	1	0	0	1	0	1	1	1	1	1
Chr2A-B45-Hap3	2A	TGGTACT	691478651	0	0	0	0	0	0	0	0	0	0	0	0	0	0	1	0	1	0	0	0	0	0	0	0	0	0	0	0	0	0	0	1	0	0	0	1	0	0	0	0	0	0	0	0	0	0
Chr2A-B45-Hap4	2A	TGGCACT	691478651	0	0	0	0	0	0	0	0	0	0	0	0	0	0	0	0	0	0	0	0	0	0	0	1	0	0	0	0	0	0	0	0	0	0	0	0	0	0	0	0	0	0	0	0	0	0
Chr2A-B46-Hap1	2A	AG	695506630	1	1	1	0	1	1	1	1	1	0	1	1	1	1	1	1	1	1	1	1	1	1	1	0	1	1	1	1	0	0	1	1	1	1	1	1	1	1	0	1	1	1	1	1	1	1
Chr2A-B46-Hap2	2A	GC	695506630	0	0	0	1	0	0	0	0	0	0	0	0	0	0	0	0	0	0	0	0	0	0	0	1	0	0	0	0	1	1	0	0	0	0	0	0	0	0	0	0	0	0	0	0	0	0
Chr2A-B47-Hap1	2A	GG	699876319	1	1	1	0	0	1	1	1	1	1	0	0	0	1	0	0	0	1	0	0	1	1	1	0	1	1	1	0	0	0	1	1	0	0	1	1	1	1	0	0	1	0	1	0	1	0
Chr2A-B47-Hap2	2A	TG	699876319	0	0	0	1	1	0	0	0	0	0	0	0	1	0	1	0	1	0	0	1	0	0	0	0	0	0	0	1	0	0	0	0	0	0	0	0	0	0	0	1	0	1	0	0	0	0
Chr2A-B47-Hap3	2A	GC	699876319	0	0	0	0	0	0	0	0	0	0	1	1	0	0	0	1	0	0	1	0	0	0	0	1	0	0	0	0	1	1	0	0	0	1	0	0	0	0	1	0	0	0	0	0	0	0
Chr2A-B48-Hap1	2A	CACGG	700955093	1	1	1	0	0	1	1	1	1	1	1	1	0	1	0	0	0	1	1	0	1	1	1	1	1	1	1	0	0	0	1	1	0	1	1	1	1	1	1	0	1	0	1	0	1	0
Chr2A-B48-Hap2	2A	CGAAT	700955093	0	0	0	1	0	0	0	0	0	0	0	0	1	0	0	0	0	0	0	1	0	0	0	0	0	0	0	0	0	1	0	0	0	0	0	0	0	0	0	0	0	0	0	0	0	0
Chr2A-B48-Hap3	2A	TGAAT	700955093	0	0	0	0	1	0	0	0	0	0	0	0	0	0	1	0	1	0	0	0	0	0	0	0	0	0	0	1	1	0	0	0	0	0	0	0	0	0	0	1	0	1	0	0	0	1
AX-95204501	2A	C/G	703546487	0	0	0	1	1	0	0	0	0	0	0	0	1	1	0	0	0	0	0	1	0	0	0	0	1	0	1	1	1	1	0	0	0	0	0	0	1	1	0	1	0	1	1	0	0	1
Chr2A-B49-Hap1	2A	AT	704771096	1	1	1	1	1	1	1	1	1	1	1	1	0	0	0	0	0	1	1	1	1	1	1	1	0	1	1	1	0	1	1	1	1	1	1	1	0	0	1	1	1	1	1	1	1	1
Chr2A-B49-Hap2	2A	GC	704771096	0	0	0	0	0	0	0	0	0	0	0	0	1	1	1	0	1	0	0	0	0	0	0	0	1	0	0	0	1	0	0	0	0	0	0	0	1	1	0	0	0	0	0	0	0	0
Chr2A-B50-Hap1	2A	AAT	706903899	1	1	1	1	1	1	1	0	1	0	0	0	0	1	0	0	0	0	0	1	1	1	1	1	1	1	1	1	1	0	0	0	0	0	0	1	1	1	1	1	1	1	1	0	1	1
Chr2A-B50-Hap2	2A	GGC	706903899	0	0	0	0	0	0	0	1	0	0	0	0	0	0	1	0	0	0	0	0	0	0	0	0	0	0	0	0	0	0	0	0	0	0	0	0	0	0	0	0	0	0	0	0	0	0
Chr2A-B50-Hap3	2A	AAC	706903899	0	0	0	0	0	0	0	0	0	0	1	1	1	0	0	0	0	1	1	0	0	0	0	0	0	0	0	0	0	0	0	1	1	1	1	0	0	0	0	0	0	0	0	0	0	0
AX-94874921	2A	A/C	707064652	0	0	0	0	0	0	0	0	0	0	1	1	1	0	0	0	0	1	1	0	0	0	0	0	0	0	0	0	0	0	0	1	1	1	1	0	0	0	0	0	0	0	0	0	0	0
Chr2A-B51-Hap1	2A	GC	709041784	1	0	1	1	1	1	1	1	1	1	0	0	0	0	0	0	0	0	0	0	1	1	1	1	1	0	1	0	0	0	0	0	0	0	0	0	1	0	0	0	0	0	0	0	1	0
Chr2A-B51-Hap2	2A	GT	709041784	0	1	0	0	0	0	0	0	0	0	0	0	0	1	1	0	1	0	0	0	0	0	0	0	0	1	0	1	0	1	0	0	0	0	0	1	0	1	0	0	1	0	1	0	0	0
Chr2A-B51-Hap3	2A	AT	709041784	0	0	0	0	0	0	0	0	0	0	1	1	1	0	0	0	0	1	1	1	0	0	0	0	0	0	0	0	0	0	0	0	1	1	1	0	0	0	0	0	0	0	0	0	0	0
Chr2A-B51-Hap4	2A	AC	709041784	0	0	0	0	0	0	0	0	0	0	0	0	0	0	0	0	0	0	0	0	0	0	0	0	0	0	0	0	1	0	0	1	0	0	0	0	0	0	1	1	0	0	0	0	0	1
Chr2A-B52-Hap1	2A	CCAGGGCA	709621866	1	1	1	0	1	1	1	0	1	0	0	0	0	1	0	0	0	0	0	0	1	0	1	0	1	1	1	1	0	1	0	0	0	0	0	1	1	1	0	0	0	0	1	0	1	0
Chr2A-B52-Hap2	2A	TCGCGGTA	709621866	0	0	0	0	0	0	0	0	0	0	1	1	0	0	0	0	0	1	1	0	0	0	0	0	0	0	0	0	0	0	0	1	1	1	1	0	0	0	0	0	0	0	0	0	0	0
Chr2A-B52-Hap3	2A	TCGCAGCG	709621866	0	0	0	0	0	0	0	0	0	0	0	0	0	0	0	0	0	0	0	1	0	0	0	0	0	0	0	0	0	0	0	0	0	0	0	0	0	0	0	0	0	1	0	0	0	1
Chr2A-B52-Hap4	2A	TTAGGTCA	709621866	0	0	0	0	0	0	0	0	0	0	0	0	0	0	0	0	0	0	0	0	0	0	0	0	0	0	0	0	0	0	0	0	0	0	0	0	0	0	0	0	0	0	0	0	0	0
Chr2A-B53-Hap1	2A	AC	712189510	1	1	1	1	1	1	1	0	1	0	0	0	0	1	0	0	0	0	0	1	1	1	1	1	1	1	1	1	1	1	1	0	0	0	0	1	1	1	1	1	1	1	1	1	1	1
Chr2A-B53-Hap2	2A	TT	712189510	0	0	0	0	0	0	0	1	0	0	1	1	1	0	1	1	1	1	1	0	0	0	0	0	0	0	0	0	0	0	0	1	1	1	1	0	0	0	0	0	0	0	0	0	0	0
AX-95240055	2A	T/G	715394359	1	1	1	1	1	1	1	0	1	0	1	1	1	0	1	1	1	1	1	0	1	1	1	1	1	1	1	0	0	1	0	1	1	1	1	1	0	0	0	0	1	0	1	0	1	0
Chr2A-B54-Hap1	2A	TT	715413408	1	0	0	0	0	0	0	1	0	0	0	0	0	0	0	0	0	1	0	1	0	1	0	1	0	0	0	1	1	1	1	0	1	0	1	0	0	0	0	1	0	1	0	0	0	1
Chr2A-B54-Hap2	2A	AC	715413408	0	1	1	1	1	1	1	0	1	0	1	1	1	1	1	0	1	0	1	0	1	0	1	0	1	1	1	0	0	0	0	1	0	1	0	1	1	1	0	0	1	0	1	0	1	0
AX-94417710	2A	A/G	715928465	1	0	0	0	0	0	0	1	0	0	1	1	1	0	0	0	0	1	1	0	0	1	0	1	0	0	0	0	0	1	0	0	1	1	1	0	0	0	0	0	0	0	0	0	0	0
Chr2A-B55-Hap1	2A	CAATC	716834950	1	0	0	0	0	0	0	0	0	0	0	0	0	1	0	0	0	0	0	0	0	0	0	0	0	0	0	0	1	1	0	0	0	0	0	0	1	1	0	0	0	0	0	0	0	0
Chr2A-B55-Hap2	2A	TCGCT	716834950	0	1	1	0	1	1	1	0	1	1	1	1	1	0	1	0	1	1	1	0	1	0	1	0	0	1	1	0	0	0	0	0	1	1	1	1	0	0	0	0	1	0	1	0	1	0
Chr2A-B55-Hap3	2A	TCATC	716834950	0	0	0	0	0	0	0	1	0	0	0	0	0	0	0	0	0	0	0	0	0	1	0	1	0	0	0	0	0	0	0	0	0	0	0	0	0	0	0	0	0	0	0	0	0	0
Chr2A-B55-Hap4	2A	CAGTC	716834950	0	0	0	0	0	0	0	0	0	0	0	0	0	0	0	0	0	0	0	1	0	0	0	0	0	0	0	1	0	0	1	0	0	0	0	0	0	0	1	1	0	1	0	0	0	1
Chr2A-B55-Hap5	2A	TCGTC	716834950	0	0	0	0	0	0	0	0	0	0	0	0	0	0	0	0	0	0	0	0	0	0	0	0	1	0	0	0	0	0	0	0	0	0	0	0	0	0	0	0	0	0	0	0	0	0
AX-94514221	2A	C/G	718918926	0	0	0	0	0	0	0	0	0	0	0	0	0	1	0	0	0	0	0	1	0	0	0	0	1	0	0	1	0	0	1	1	0	0	0	0	1	1	1	1	0	1	0	0	0	1
AX-94751512	2A	T/C	724305163	0	1	0	0	1	1	0	1	0	0	1	1	1	1	1	1	1	1	1	0	0	0	0	1	0	0	0	1	1	1	1	1	1	1	1	1	0	1	1	1	1	1	0	1	1	1
AX-95159642	2A	A/G	728758938	1	1	0	0	1	1	1	1	1	1	1	1	1	1	1	1	1	1	0	1	0	1	0	1	0	1	0	0	1	1	1	1	1	1	1	1	1	0	1	0	1	1	0	0	1	1
Chr2A-B56-Hap1	2A	TC	729175064	1	0	0	0	0	0	0	1	1	1	1	1	1	1	1	1	1	1	1	1	0	0	0	1	0	1	0	1	0	1	0	1	0	0	1	0	1	0	0	1	0	1	0	1	0	1
Chr2A-B56-Hap2	2A	CG	729175064	0	1	1	1	1	1	0	0	0	0	0	0	0	0	0	0	0	0	0	0	1	0	0	0	0	0	1	0	1	0	1	0	1	1	0	1	0	0	0	0	1	0	1	0	1	0
Chr2A-B56-Hap3	2A	CC	729175064	0	0	0	0	0	0	1	0	0	0	0	0	0	0	0	0	0	0	0	0	0	1	1	0	0	0	0	0	0	0	0	0	0	0	0	0	0	1	0	0	0	0	0	0	0	0
Chr2A-B57-Hap1	2A	CG	733854404	1	1	0	0	1	1	1	1	0	1	1	1	1	1	0	1	0	1	1	1	0	1	0	0	1	1	0	1	1	1	1	0	0	0	1	1	1	1	1	1	1	1	0	1	1	1
Chr2A-B57-Hap2	2A	TC	733854404	0	0	1	1	0	0	0	0	1	0	0	0	0	0	0	0	0	0	0	0	0	0	1	0	0	0	1	0	0	0	0	1	1	1	0	0	0	0	0	0	0	0	1	0	0	0
Chr2A-B57-Hap3	2A	CC	733854404	0	0	0	0	0	0	0	0	0	0	0	0	0	0	1	0	1	0	0	0	1	0	0	1	0	0	0	0	0	0	0	0	0	0	0	0	0	0	0	0	0	0	0	0	0	0
AX-94674675	2A	A/G	734521628	0	1	1	1	1	1	0	0	1	0	0	0	0	0	1	0	1	0	0	0	1	0	1	0	0	0	1	0	0	0	0	0	1	1	0	0	0	0	0	1	1	0	1	0	0	0
AX-95176936	2A	T/G	734976421	1	1	1	1	1	1	0	1	1	1	0	1	0	1	1	0	1	0	0	0	0	0	1	1	1	1	1	1	1	1	1	1	1	1	0	1	1	1	0	0	1	0	1	1	1	0
AX-94957686	2A	T/G	735564501	0	0	0	0	1	1	0	0	0	0	1	0	1	1	0	0	0	0	1	1	1	0	0	1	0	0	0	1	0	0	0	0	0	0	1	0	1	0	1	1	1	1	0	1	0	1
AX-95222718	2A	A/G	739276846	0	1	0	0	1	0	0	1	1	1	1	1	1	1	1	1	1	1	1	0	1	0	0	0	0	0	0	0	1	1	0	1	1	1	1	1	0	1	0	1	1	1	0	1	1	1
Chr2A-B58-Hap1	2A	AG-	739712548	1	0	0	0	0	0	0	0	0	0	0	0	0	0	0	0	0	1	0	0	0	0	1	0	0	0	0	0	0	0	0	0	0	0	0	0	0	0	0	0	0	0	0	0	0	0
Chr2A-B58-Hap2	2A	AGC	739712548	0	1	0	0	1	1	1	0	0	0	1	0	1	0	0	1	0	0	1	1	0	1	0	0	1	0	0	1	0	0	1	1	1	1	1	0	0	0	1	1	1	1	0	1	0	1
Chr2A-B58-Hap3	2A	AGT	739712548	0	0	1	1	0	0	0	0	1	0	0	1	0	1	1	0	1	0	0	0	1	0	0	0	0	1	0	0	0	0	0	0	0	0	0	1	0	1	0	0	0	0	1	0	1	0
Chr2A-B58-Hap4	2A	GAC	739712548	0	0	0	0	0	0	0	1	0	0	0	0	0	0	0	0	0	0	0	0	0	0	0	1	0	0	1	0	1	1	0	0	0	0	0	0	1	0	0	0	0	0	0	0	0	0
Chr2A-B59-Hap1	2A	GA	742134116	0	1	1	1	1	1	1	1	0	0	1	0	1	0	0	1	0	1	1	1	1	1	1	1	1	0	1	1	1	1	1	1	1	1	1	0	1	1	1	1	1	1	0	1	1	1
Chr2A-B59-Hap2	2A	AG	742134116	0	0	0	0	0	0	0	0	1	0	0	1	0	1	0	0	1	0	0	0	0	0	0	0	0	1	0	0	0	0	0	0	0	0	0	1	0	0	0	0	0	0	1	0	0	0
Chr2A-B60-Hap1	2A	AAC	743988701	1	1	0	0	1	1	1	0	1	0	1	1	1	1	1	1	1	0	1	0	0	1	1	1	0	1	0	1	0	0	1	1	1	1	1	1	0	0	1	1	1	1	1	1	0	1
Chr2A-B60-Hap2	2A	AGT	743988701	0	0	1	0	0	0	0	0	0	0	0	0	0	0	0	0	0	0	0	0	1	0	0	0	0	0	0	0	0	0	0	0	0	0	0	0	0	1	0	0	0	0	0	0	1	0
Chr2A-B60-Hap3	2A	GAC	743988701	0	0	0	1	0	0	0	1	0	1	0	0	0	0	0	0	0	0	0	0	0	0	0	0	0	0	1	0	0	0	0	0	0	0	0	0	1	0	0	0	0	0	0	0	0	0
Chr2A-B60-Hap4	2A	GGC	743988701	0	0	0	0	0	0	0	0	0	0	0	0	0	0	0	0	0	0	0	0	0	0	0	0	0	0	0	0	1	1	0	0	0	0	0	0	0	0	0	0	0	0	0	0	0	0
Chr2A-B61-Hap1	2A	AGGGA	747090420	0	1	0	0	1	1	0	0	0	0	0	1	0	0	0	0	0	0	0	0	0	0	0	0	0	0	0	1	0	0	0	0	0	0	0	0	0	0	0	0	1	0	0	1	0	0
Chr2A-B61-Hap2	2A	AGATG	747090420	0	0	0	0	0	0	1	0	0	0	0	0	0	0	0	0	0	0	0	0	1	0	0	0	0	0	0	0	1	1	0	0	0	0	0	0	0	1	0	0	0	0	0	0	1	0
Chr2A-B61-Hap3	2A	GCGTG	747090420	0	0	0	0	0	0	0	1	0	1	0	0	0	1	1	1	1	0	0	0	0	0	1	1	0	0	1	0	0	0	1	0	0	0	0	0	0	0	0	1	0	0	1	0	0	0
Chr2A-B61-Hap4	2A	AGGTG	747090420	0	0	0	0	0	0	0	0	1	0	1	0	1	0	0	0	0	0	1	0	0	1	0	0	0	1	0	0	0	0	0	1	1	1	1	1	1	0	0	0	0	1	0	0	0	1
AX-94396543	2A	T/C	751239599	1	1	1	0	1	1	0	0	0	0	0	1	0	0	0	0	0	0	0	0	0	1	0	0	1	0	0	1	0	0	0	0	0	0	0	1	0	0	1	0	1	0	0	1	0	0
AX-94465394	2A	T/C	751609393	1	1	1	0	1	1	0	0	0	0	0	1	0	1	0	0	0	0	0	0	0	0	1	1	0	0	0	1	0	0	1	1	0	0	0	1	0	0	1	1	1	0	0	1	0	0
AX-95179457	2A	T/C	752102994	0	0	0	0	0	0	0	1	0	1	1	1	1	1	1	1	1	1	1	0	0	0	1	1	0	0	0	0	1	1	0	1	1	1	1	1	1	0	0	0	0	0	0	0	0	0
AX-94970500	2A	A/G	752749016	1	1	1	1	1	1	1	1	1	1	1	1	1	0	1	1	1	1	1	0	1	1	0	0	1	1	1	1	0	0	0	1	1	1	1	1	1	1	1	1	1	1	1	1	1	1
AX-94960788	2A	T/C	753008860	1	0	0	0	0	0	1	0	1	0	1	0	1	0	0	0	0	1	1	0	1	0	0	0	0	1	0	0	0	0	0	1	1	1	1	1	0	1	0	0	0	1	1	0	1	1
AX-94536174	2A	C/G	754361108	0	1	1	1	1	1	1	1	1	1	1	0	1	1	1	1	1	1	1	0	1	1	0	0	1	1	1	1	0	1	0	0	1	1	1	1	1	1	1	1	1	1	1	1	1	1
Chr2A-B62-Hap1	2A	GA	754455168	0	1	1	1	1	0	0	1	0	0	0	0	0	1	1	0	1	0	0	0	0	0	0	0	0	0	1	1	0	0	0	0	0	0	0	1	0	1	1	1	1	1	0	1	0	1
Chr2A-B62-Hap2	2A	AA	754455168	0	0	0	0	0	1	0	0	0	0	0	0	0	0	0	1	0	0	0	1	0	0	0	0	1	0	0	0	0	1	0	0	0	0	0	0	1	0	0	0	0	0	0	0	0	0
Chr2A-B62-Hap3	2A	AG	754455168	0	0	0	0	0	0	1	0	1	0	1	0	1	0	0	0	0	0	1	0	1	0	0	1	0	1	0	0	0	0	0	0	1	1	1	0	0	0	0	0	0	0	1	0	0	0
Chr2A-B62-Hap4	2A	-A	754455168	0	0	0	0	0	0	0	0	0	1	0	0	0	0	0	0	0	0	0	0	0	0	0	0	0	0	0	0	0	0	0	0	0	0	0	0	0	0	0	0	0	0	0	0	0	0
Chr2A-B62-Hap5	2A	A-	754455168	0	0	0	0	0	0	0	0	0	0	0	0	0	0	0	0	0	0	0	0	0	1	0	0	0	0	0	0	0	0	0	0	0	0	0	0	0	0	0	0	0	0	0	0	1	0
Chr2A-B62-Hap6	2A	GG	754455168	0	0	0	0	0	0	0	0	0	0	0	0	0	0	0	0	0	0	0	0	0	0	1	0	0	0	0	0	0	0	1	1	0	0	0	0	0	0	0	0	0	0	0	0	0	0
Chr2A-B63-Hap1	2A	GC	755793703	0	1	1	1	1	1	1	1	0	1	0	0	0	1	1	0	1	0	0	0	0	0	1	1	1	0	1	1	1	1	1	1	0	0	0	1	1	0	1	1	1	1	0	1	1	1
Chr2A-B63-Hap2	2A	AG	755793703	0	0	0	0	0	0	0	0	1	0	1	1	1	0	0	1	0	1	1	0	1	1	0	0	0	1	0	0	0	0	0	0	1	1	1	0	0	1	0	0	0	0	1	0	0	0
AX-94802107	2A	T/C	757948273	0	1	0	1	0	1	0	1	0	1	1	0	1	1	1	0	1	0	1	0	0	0	0	0	0	0	1	1	0	0	0	0	1	0	1	1	0	0	1	0	1	0	0	0	0	0
Chr2A-B64-Hap1	2A	TTA	758394728	1	0	0	1	0	0	0	1	0	1	0	0	0	1	1	0	1	0	0	0	0	0	1	0	1	1	1	0	1	1	0	1	0	0	0	1	0	0	1	0	0	0	1	0	0	0
Chr2A-B64-Hap2	2A	TTG	758394728	0	1	1	0	1	1	1	0	1	0	0	0	0	0	0	0	0	0	0	0	0	1	0	1	0	0	0	1	0	0	0	0	0	1	0	0	0	1	0	1	1	1	0	1	1	1
Chr2A-B64-Hap3	2A	GCA	758394728	0	0	0	0	0	0	0	0	0	0	1	0	1	0	0	0	0	0	1	0	0	0	0	0	0	0	0	0	0	0	1	0	0	0	1	0	0	0	0	0	0	0	0	0	0	0
Chr2A-B65-Hap1	2A	-G	758692104	1	0	0	0	0	0	0	0	0	0	0	1	0	0	0	0	0	0	0	1	0	0	1	0	0	0	0	0	0	0	0	0	0	0	0	0	0	0	0	1	0	0	0	0	0	0
Chr2A-B65-Hap2	2A	GG	758692104	0	1	1	0	1	1	1	0	1	0	1	0	1	1	0	0	0	1	1	0	0	1	0	0	0	0	0	1	1	1	1	1	1	1	1	0	0	1	0	0	1	1	0	1	1	1
Chr2A-B65-Hap3	2A	TA	758692104	0	0	0	1	0	0	0	1	0	1	0	0	0	0	1	0	1	0	0	0	1	0	0	1	1	1	1	0	0	0	0	0	0	0	0	1	1	0	1	0	0	0	1	0	0	0
Chr2A-B66-Hap1	2A	ATCCA	759304445	0	1	1	0	1	1	1	0	0	0	0	0	0	0	0	1	0	0	0	0	0	0	0	0	0	0	0	1	1	1	0	0	0	1	0	0	1	0	0	0	1	1	0	1	0	1
Chr2A-B66-Hap2	2A	GC-AG	759304445	0	0	0	1	0	0	0	0	0	1	0	0	0	0	0	0	0	0	0	0	0	0	0	1	0	0	1	0	0	0	0	0	0	0	0	1	0	0	0	0	0	0	0	0	0	0
Chr2A-B66-Hap3	2A	GCGAG	759304445	0	0	0	0	0	0	0	1	0	0	0	0	0	0	1	0	0	0	0	0	0	0	0	0	0	0	0	0	0	0	0	0	0	0	0	0	0	0	1	0	0	0	0	0	0	0
Chr2A-B66-Hap4	2A	GCGCG	759304445	0	0	0	0	0	0	0	0	1	0	0	0	0	0	0	0	0	0	0	0	0	0	0	0	0	0	0	0	0	0	0	0	0	0	0	0	0	1	0	0	0	0	0	0	0	0
Chr2A-B66-Hap5	2A	GCCCG	759304445	0	0	0	0	0	0	0	0	0	0	1	1	1	0	0	0	0	0	1	0	0	0	1	0	0	1	0	0	0	0	0	1	1	0	1	0	0	0	0	0	0	0	1	0	0	0
Chr2A-B66-Hap6	2A	ATCC-	759304445	0	0	0	0	0	0	0	0	0	0	0	0	0	0	0	0	0	0	0	1	0	0	0	0	0	0	0	0	0	0	0	0	0	0	0	0	0	0	0	1	0	0	0	0	0	0
Chr2A-B66-Hap7	2A	GCCAG	759304445	0	0	0	0	0	0	0	0	0	0	0	0	0	0	0	0	0	0	0	0	0	0	0	0	0	0	0	0	0	0	1	0	0	0	0	0	0	0	0	0	0	0	0	0	0	0
Chr2A-B67-Hap1	2A	-C	760578375	1	0	0	0	0	0	0	0	0	0	0	1	0	0	0	0	0	1	0	1	0	0	0	0	0	0	0	0	0	0	0	0	0	0	0	0	0	0	0	0	0	0	0	0	0	0
Chr2A-B67-Hap2	2A	CC	760578375	0	1	1	0	1	1	1	0	1	0	0	0	0	0	0	1	1	0	0	0	0	1	1	0	0	0	0	1	1	1	0	1	0	1	0	0	1	1	0	1	1	1	0	1	1	1
Chr2A-B67-Hap3	2A	TC	760578375	0	0	0	1	0	0	0	1	0	0	1	0	1	0	1	0	0	0	1	0	0	0	0	1	0	0	1	0	0	0	1	0	1	0	1	1	0	0	1	0	0	0	0	0	0	0
Chr2A-B67-Hap4	2A	CT	760578375	0	0	0	0	0	0	0	0	0	0	0	0	0	1	0	0	0	0	0	0	0	0	0	0	1	1	0	0	0	0	0	0	0	0	0	0	0	0	0	0	0	0	1	0	0	0
AX-94400737	2A	T/C	760598463	0	0	0	1	0	0	0	1	1	1	1	1	1	0	1	0	1	0	1	0	0	1	1	1	1	1	1	0	0	0	1	1	1	0	1	1	0	1	1	0	0	0	1	0	1	0
AX-94884567	2A	A/G	760619528	1	1	1	1	1	1	1	1	0	1	1	1	1	0	1	1	0	1	1	1	0	0	0	1	0	0	1	1	1	1	1	0	1	1	1	1	1	0	1	1	1	1	0	1	0	1
Chr2A-B68-Hap1	2A	GC	762762738	1	0	0	0	0	0	0	1	1	1	1	1	1	0	0	0	0	0	1	0	0	0	1	0	1	0	0	0	0	0	0	0	1	0	0	0	0	0	0	0	0	1	1	0	0	1
Chr2A-B68-Hap2	2A	AT	762762738	0	1	1	1	1	0	0	0	0	0	0	0	0	0	1	1	0	0	0	1	0	0	0	0	0	1	1	1	0	0	0	0	0	0	0	1	0	1	1	0	1	0	0	1	1	0
Chr2A-B68-Hap3	2A	GT	762762738	0	0	0	0	0	1	1	0	0	0	0	0	0	0	0	0	0	0	0	0	0	0	0	1	0	0	0	0	1	1	0	1	0	0	1	0	0	0	0	1	0	0	0	0	0	0
Chr2A-B68-Hap4	2A	AC	762762738	0	0	0	0	0	0	0	0	0	0	0	0	0	1	0	0	1	0	0	0	0	0	0	0	0	0	0	0	0	0	0	0	0	0	0	0	0	0	0	0	0	0	0	0	0	0
AX-95234060	2A	A/C	766582708	0	0	1	0	0	0	0	0	0	0	0	0	0	1	0	0	0	0	0	1	0	0	0	0	0	1	1	0	1	1	0	0	0	0	0	1	0	0	1	0	0	0	0	0	0	0
Chr2A-B69-Hap1	2A	GT	776497447	1	0	1	1	1	0	1	1	1	1	1	1	1	1	1	1	1	1	1	1	0	1	1	1	0	0	1	0	1	1	1	1	1	1	1	1	1	1	1	1	0	1	0	1	0	1
Chr2A-B69-Hap2	2A	AG	776497447	0	1	0	0	0	1	0	0	0	0	0	0	0	0	0	0	0	0	0	0	0	0	0	0	1	1	0	1	0	0	0	0	0	0	0	0	0	0	0	0	1	0	1	0	0	0
Chr2A-B70-Hap1	2A	CTTACGA	779186675	0	1	1	0	1	1	1	0	0	0	0	0	0	0	0	1	1	0	0	0	0	0	0	0	0	0	0	1	1	1	0	0	0	1	0	0	0	0	0	0	1	1	0	1	0	1
Chr2A-B70-Hap2	2A	GCCGTCG	779186675	0	0	0	0	0	0	0	1	1	0	1	1	1	1	1	0	0	0	1	0	0	1	1	1	0	1	1	0	0	0	1	1	1	0	1	1	0	1	1	0	0	0	1	0	0	0
Chr2A-B70-Hap3	2A	GCCGCCG	779186675	0	0	0	0	0	0	0	0	0	0	0	0	0	0	0	0	0	0	0	0	0	0	0	0	0	0	0	0	0	0	0	0	0	0	0	0	0	0	0	0	0	0	0	0	1	0
AX-94881796	2A	T/C	780743506	0	0	0	0	0	0	0	1	0	0	0	0	0	0	1	0	0	0	0	0	0	0	0	0	0	0	0	0	0	0	0	0	0	0	0	0	1	0	0	0	0	0	0	0	0	0
Chr2B-B1-Hap1	2B	ATT	1832772	1	0	0	1	1	0	0	1	0	1	1	1	0	0	1	0	1	0	1	1	1	0	0	0	1	0	1	0	1	0	1	1	0	0	1	0	0	1	0	1	0	0	1	0	0	0
Chr2B-B1-Hap2	2B	GCC	1832772	0	1	0	0	0	1	1	0	1	0	0	0	0	1	0	0	0	0	0	0	0	1	1	1	0	1	0	1	0	0	0	0	0	0	0	1	0	0	1	0	0	0	0	0	0	0
Chr2B-B1-Hap3	2B	GCT	1832772	0	0	0	0	0	0	0	0	0	0	0	0	0	0	0	1	0	0	0	0	0	0	0	0	0	0	0	0	0	0	0	0	0	0	0	0	1	0	0	0	0	0	0	1	0	0
AX-94505732	2B	T/C	4720576	1	1	0	1	1	1	0	1	0	1	1	1	1	0	1	0	1	0	1	1	1	0	0	0	1	0	1	1	0	1	1	1	0	1	1	0	1	1	1	1	1	1	0	0	1	1
Chr2B-B2-Hap1	2B	GG	5669131	1	0	0	0	1	0	0	1	1	0	0	0	0	0	0	0	0	0	1	1	0	0	0	1	0	0	1	0	0	1	1	1	0	0	0	1	0	0	0	1	0	1	1	0	1	1
Chr2B-B2-Hap2	2B	CG	5669131	0	1	0	0	0	0	0	0	0	0	0	0	0	1	1	1	1	0	0	0	0	0	0	0	0	0	0	0	1	0	0	0	0	0	0	0	0	0	0	0	0	0	0	1	0	0
Chr2B-B2-Hap3	2B	GA	5669131	0	0	1	1	0	1	1	0	0	1	1	1	1	0	0	0	0	1	0	0	1	1	1	0	1	1	0	1	0	0	0	0	1	1	1	0	0	1	1	0	1	0	0	0	0	0
Chr2B-B3-Hap1	2B	GGTCCAGGGAA	6253769	1	0	0	0	1	0	0	1	0	0	0	0	0	0	0	0	0	0	0	1	0	0	0	0	0	0	1	0	0	0	1	0	0	0	0	0	0	0	0	1	0	1	1	0	1	1
Chr2B-B3-Hap2	2B	GGTTTGCAAGG	6253769	0	1	0	0	0	0	0	0	0	0	0	0	0	1	1	1	1	0	0	0	0	0	0	0	0	0	0	0	0	0	0	0	0	0	0	0	0	0	0	0	0	0	0	1	0	0
Chr2B-B3-Hap3	2B	AAACCAGGGAA	6253769	0	0	1	1	0	1	1	0	1	0	1	1	1	0	0	0	0	1	1	0	1	1	1	1	1	1	0	1	1	1	0	1	1	0	1	1	1	0	1	0	1	0	0	0	0	0
Ppd-B1(Sonora64)	2B	A/T	8745957	0	1	1	1	1	1	1	0	1	1	1	1	1	1	1	1	1	1	1	1	0	1	0	1	0	1	1	1	0	0	1	0	0	1	1	1	1	1	0	1	0	1	1	1	1	1
Chr2B-B4-Hap1	2B	TGC	10388228	1	0	0	0	1	0	1	0	0	0	0	0	0	0	0	0	1	0	0	1	0	1	1	0	0	1	1	0	0	0	1	0	0	0	0	0	0	0	0	1	0	1	0	0	1	1
Chr2B-B4-Hap2	2B	CCT	10388228	0	1	0	1	0	1	0	1	1	0	0	1	1	1	0	1	0	0	1	0	1	0	0	1	1	0	0	1	1	1	0	1	0	0	0	1	1	1	1	0	0	0	0	1	0	0
Chr2B-B5-Hap1	2B	GGCGATG	12952574	1	1	0	0	0	1	0	0	0	0	0	0	1	0	0	0	0	0	0	0	1	0	0	0	1	0	0	1	0	0	0	0	0	0	0	0	0	1	1	0	0	0	0	0	0	0
Chr2B-B5-Hap2	2B	ACTAGCA	12952574	0	0	0	0	1	0	1	1	1	1	1	0	0	1	0	0	1	1	1	1	0	1	1	1	0	1	1	0	0	0	1	0	1	1	1	1	1	0	0	1	0	1	1	1	1	0
Chr2B-B6-Hap1	2B	GC	17343386	1	0	0	0	0	0	0	0	1	0	1	1	1	1	0	0	1	0	0	0	1	0	0	1	1	0	0	0	0	0	0	0	0	0	1	1	0	1	0	0	0	0	1	1	0	0
Chr2B-B6-Hap2	2B	GT	17343386	0	1	0	1	1	1	0	0	0	0	0	0	0	0	0	1	0	0	0	1	0	0	0	0	0	0	0	1	0	0	1	0	0	0	0	0	0	0	1	1	0	1	0	0	1	0
Chr2B-B6-Hap3	2B	G-	17343386	0	0	1	0	0	0	0	0	0	0	0	0	0	0	0	0	0	0	0	0	0	0	0	0	0	0	0	0	0	0	0	0	0	1	0	0	0	0	0	0	1	0	0	0	0	0
Chr2B-B6-Hap4	2B	AT	17343386	0	0	0	0	0	0	1	1	0	1	0	0	0	0	1	0	0	0	1	0	0	1	1	0	0	1	1	0	1	1	0	1	1	0	0	0	1	0	0	0	0	0	0	0	0	0
AX-94681430	2B	A/G	18941874	0	1	0	1	1	1	0	0	0	0	0	0	0	0	0	0	0	0	0	1	0	0	0	0	0	0	0	1	0	0	1	0	0	0	1	0	1	0	1	1	0	1	0	0	1	0
AX-94408000	2B	T/C	23108552	0	1	0	1	0	1	0	1	1	1	1	1	1	1	1	0	1	0	1	0	1	0	0	1	0	0	0	1	1	1	0	1	0	1	1	1	1	0	1	0	1	0	1	1	0	0
AX-94456695	2B	T/C	23788566	0	0	0	0	1	0	0	0	0	0	0	0	0	0	0	0	0	0	0	0	0	0	1	0	1	0	0	0	0	0	1	0	0	0	0	0	0	0	0	0	0	1	0	0	1	0
Chr2B-B7-Hap1	2B	GG	24264617	1	0	0	0	1	0	0	0	0	0	1	0	0	0	0	1	0	1	1	1	0	0	0	0	1	0	0	0	0	0	1	0	0	1	1	0	0	0	0	1	0	1	1	1	1	0
Chr2B-B7-Hap2	2B	CG	24264617	0	1	1	1	0	1	1	0	0	0	0	0	0	0	1	0	1	0	0	0	1	1	1	0	0	1	0	1	0	0	0	0	0	0	0	1	0	1	1	0	0	0	0	0	0	1
Chr2B-B7-Hap3	2B	C-	24264617	0	0	0	0	0	0	0	1	1	0	0	1	0	0	0	0	0	0	0	0	0	0	0	0	0	0	1	0	0	1	0	0	1	0	0	0	0	0	0	0	0	0	0	0	0	0
Chr2B-B7-Hap4	2B	-G	24264617	0	0	0	0	0	0	0	0	0	1	0	0	0	0	0	0	0	0	0	0	0	0	0	0	0	0	0	0	0	0	0	0	0	0	0	0	1	0	0	0	1	0	0	0	0	0
Chr2B-B7-Hap5	2B	CA	24264617	0	0	0	0	0	0	0	0	0	0	0	0	1	1	0	0	0	0	0	0	0	0	0	1	0	0	0	0	1	0	0	1	0	0	0	0	0	0	0	0	0	0	0	0	0	0
Chr2B-B8-Hap1	2B	GT	24853605	1	0	0	0	1	0	0	0	0	0	1	0	0	0	0	0	0	1	0	1	0	0	0	0	0	0	0	0	0	0	1	0	0	0	1	0	0	0	0	1	0	1	1	1	1	0
Chr2B-B8-Hap2	2B	AT	24853605	0	1	0	0	0	1	0	1	1	0	0	1	0	0	0	0	0	0	0	0	1	0	0	1	0	0	0	1	1	1	0	1	0	0	0	1	0	0	1	0	0	0	0	0	0	0
Chr2B-B8-Hap3	2B	-T	24853605	0	0	0	1	0	0	0	0	0	0	0	0	1	0	0	0	0	0	0	0	0	0	0	0	0	0	0	0	0	0	0	0	0	0	0	0	0	0	0	0	1	0	0	0	0	0
Chr2B-B8-Hap4	2B	GC	24853605	0	0	0	0	0	0	1	0	0	1	0	0	0	1	1	0	1	0	1	0	0	1	1	0	1	1	1	0	0	0	0	0	1	0	0	0	0	1	0	0	0	0	0	0	0	1
Chr2B-B8-Hap5	2B	G-	24853605	0	0	0	0	0	0	0	0	0	0	0	0	0	0	0	0	0	0	0	0	0	0	0	0	0	0	0	0	0	0	0	0	0	1	0	0	0	0	0	0	0	0	0	0	0	0
AX-95197220	2B	T/C	24913744	0	0	0	0	0	0	1	1	1	0	0	1	1	0	1	0	1	0	0	0	0	1	1	1	1	1	1	0	0	1	0	1	1	0	0	0	0	1	0	0	0	0	0	0	0	1
Chr2B-B9-Hap1	2B	AACA	25236559	0	1	0	0	0	1	0	0	0	0	0	0	0	0	0	1	0	0	0	0	1	0	0	0	0	0	0	1	1	0	0	0	0	0	0	1	0	0	1	0	0	0	0	0	0	0
Chr2B-B9-Hap2	2B	AGTC	25236559	0	0	0	0	1	0	0	0	0	0	0	1	1	0	0	0	0	0	0	1	0	0	0	0	1	0	0	0	0	1	1	1	0	0	0	0	0	0	0	1	0	1	0	0	1	0
Chr2B-B9-Hap3	2B	GATC	25236559	0	0	0	0	0	0	1	1	1	0	0	0	0	1	1	0	1	0	0	0	0	0	1	0	0	1	1	0	0	0	0	0	1	0	0	0	0	1	0	0	0	0	0	1	0	0
Chr2B-B9-Hap4	2B	AGCC	25236559	0	0	0	0	0	0	0	0	0	0	1	0	0	0	0	0	0	1	0	0	0	0	0	0	0	0	0	0	0	0	0	0	0	0	1	0	0	0	0	0	0	0	0	0	0	0
Chr2B-B9-Hap5	2B	GACC	25236559	0	0	0	0	0	0	0	0	0	0	0	0	0	0	0	0	0	0	0	0	0	1	0	1	0	0	0	0	0	0	0	0	0	0	0	0	0	0	0	0	0	0	0	0	0	1
AX-94540532	2B	C/G	26106439	0	0	0	0	1	0	1	1	1	1	1	1	1	1	1	0	0	1	1	1	0	0	1	0	1	1	1	0	0	1	1	1	1	1	1	0	0	1	0	0	0	1	0	1	1	1
Chr2B-B10-Hap1	2B	GG	26297210	1	1	0	1	1	1	1	1	1	1	1	1	1	1	1	1	0	1	1	1	1	0	1	1	1	1	1	1	1	1	1	1	1	1	1	1	1	0	1	1	1	1	0	1	1	0
Chr2B-B10-Hap2	2B	AA	26297210	0	0	0	0	0	0	0	0	0	0	0	0	0	0	0	0	1	0	0	0	0	1	0	0	0	0	0	0	0	0	0	0	0	0	0	0	0	1	0	0	0	0	1	0	0	1
AX-95147784	2B	T/C	26564120	1	1	0	1	1	1	1	1	1	1	1	1	1	1	1	0	1	1	1	1	1	1	1	0	1	1	1	1	1	1	1	1	1	1	1	1	1	0	1	1	1	1	0	1	1	0
AX-94462571	2B	C/G	27735717	0	0	0	0	0	0	0	0	0	0	1	1	0	0	1	0	0	1	0	0	0	0	0	0	0	0	0	0	0	0	0	0	1	0	1	0	0	1	0	0	0	0	1	0	0	1
AX-94945766	2B	C/G	30497764	1	1	0	1	1	1	0	1	0	0	1	1	1	1	1	1	1	1	0	1	0	0	1	0	1	0	0	1	1	0	0	0	1	0	1	0	0	0	1	0	0	1	0	0	1	1
AX-94694632	2B	T/C	31613955	0	1	0	1	1	1	0	1	0	1	0	1	0	1	1	0	1	0	0	1	1	0	1	0	1	0	1	0	1	0	0	0	1	0	0	0	0	0	1	0	1	1	1	0	1	1
Chr2B-B11-Hap1	2B	AT	32884901	0	1	0	0	0	1	0	1	0	0	0	0	0	1	1	1	0	1	0	0	1	0	0	0	0	0	1	1	0	0	0	0	1	0	1	1	1	0	1	1	1	0	1	0	0	1
Chr2B-B11-Hap2	2B	AC	32884901	0	0	0	1	1	0	0	0	0	0	0	0	0	0	0	0	1	0	0	1	0	0	0	0	0	0	0	0	0	0	0	0	0	0	0	0	0	0	0	0	0	1	0	0	1	0
Chr2B-B11-Hap3	2B	GC	32884901	0	0	0	0	0	0	1	0	1	0	0	0	0	0	0	0	0	0	0	0	0	1	1	1	1	1	0	0	1	1	1	1	0	0	0	0	0	1	0	0	0	0	0	1	0	0
Chr2B-B11-Hap4	2B	A-	32884901	0	0	0	0	0	0	0	0	0	1	1	1	1	0	0	0	0	0	1	0	0	0	0	0	0	0	0	0	0	0	0	0	0	1	0	0	0	0	0	0	0	0	0	0	0	0
AX-94707506	2B	A/C	38355974	0	0	0	0	0	0	0	0	0	0	0	0	0	0	0	0	0	0	0	0	0	0	1	0	0	0	0	0	1	0	0	0	0	0	0	0	1	0	0	0	0	0	0	1	0	1
AX-94769600	2B	T/G	38895078	1	1	1	0	1	1	1	1	1	1	1	1	1	1	1	0	1	1	1	1	0	1	1	1	1	1	1	1	1	1	1	1	1	1	1	1	1	1	0	0	1	1	1	1	1	1
Chr2B-B12-Hap1	2B	AAG	40905140	1	0	0	1	1	0	0	0	0	0	0	1	1	0	0	0	0	0	0	1	0	0	1	0	1	0	0	0	0	0	0	0	0	0	0	0	1	0	0	0	0	1	0	0	1	0
Chr2B-B12-Hap2	2B	GAG	40905140	0	1	1	0	0	1	1	0	0	1	0	0	0	0	0	0	0	0	0	0	1	1	0	1	0	1	0	1	1	1	1	1	0	0	0	1	0	1	1	1	0	0	0	1	0	0
Chr2B-B12-Hap3	2B	GGA	40905140	0	0	0	0	0	0	0	1	1	0	1	0	0	0	0	1	1	1	1	0	0	0	0	0	0	0	1	0	0	0	0	0	1	1	1	0	0	0	0	0	1	0	1	0	0	0
Chr2B-B13-Hap1	2B	AACACG	41960700	1	0	0	0	1	0	0	1	1	0	1	1	1	1	1	0	1	1	1	1	0	0	0	0	0	0	1	0	0	0	0	0	1	1	1	1	0	0	0	0	1	1	1	0	1	1
Chr2B-B13-Hap2	2B	GGTGAC	41960700	0	1	1	1	0	1	1	0	0	0	0	0	0	0	0	0	0	0	0	0	1	1	1	1	1	1	0	1	1	0	1	0	0	0	0	0	1	0	1	1	0	0	0	1	0	0
Chr2B-B13-Hap3	2B	AGTGAC	41960700	0	0	0	0	0	0	0	0	0	1	0	0	0	0	0	0	0	0	0	0	0	0	0	0	0	0	0	0	0	1	0	1	0	0	0	0	0	1	0	0	0	0	0	0	0	0
AX-95142610	2B	A/T	44941355	0	0	0	1	0	0	0	0	0	0	0	0	0	0	0	0	0	0	0	0	1	0	1	0	1	0	0	0	0	1	0	1	0	0	0	0	0	1	0	0	0	0	0	0	0	0
Chr2B-B14-Hap1	2B	TGAGA	45788579	1	0	0	0	0	0	0	0	0	0	0	1	1	0	0	0	1	0	1	0	0	0	0	0	0	0	0	0	0	1	0	1	0	0	0	1	0	1	0	0	0	0	0	0	0	0
Chr2B-B14-Hap2	2B	CAGAC	45788579	0	1	1	1	0	0	0	0	0	0	0	0	0	0	0	0	0	0	0	0	1	0	1	0	1	0	0	1	1	0	1	0	0	0	0	0	0	0	1	1	0	0	0	0	0	0
Chr2B-B14-Hap3	2B	CAGGA	45788579	0	0	0	0	1	0	0	0	0	1	0	0	0	0	1	0	0	0	0	1	0	0	0	0	0	0	0	0	0	0	0	0	0	0	1	0	0	0	0	0	0	1	0	1	1	1
Chr2B-B14-Hap4	2B	CAGAA	45788579	0	0	0	0	0	0	1	0	0	0	0	0	0	0	0	0	0	0	0	0	0	1	0	1	0	1	0	0	0	0	0	0	0	0	0	0	0	0	0	0	0	0	0	0	0	0
Chr2B-B14-Hap5	2B	TGAAA	45788579	0	0	0	0	0	0	0	1	1	0	1	0	0	1	0	1	0	1	0	0	0	0	0	0	0	0	1	0	0	0	0	0	1	1	0	0	1	0	0	0	0	0	1	0	0	0
Chr2B-B15-Hap1	2B	TCA	48041400	1	0	0	0	1	0	1	1	1	1	1	1	1	1	1	1	1	1	1	1	0	1	0	1	0	1	1	0	0	1	0	1	1	1	1	1	1	1	0	0	1	1	1	1	1	1
Chr2B-B15-Hap2	2B	CTG	48041400	0	1	1	0	0	0	0	0	0	0	0	0	0	0	0	0	0	0	0	0	0	0	0	0	0	0	0	1	1	0	1	0	0	0	0	0	0	0	1	1	0	0	0	0	0	0
Chr2B-B16-Hap1	2B	CTTGCC	49980678	0	1	1	1	0	1	1	0	0	0	0	0	0	0	0	0	0	0	0	1	0	1	1	1	1	1	0	1	0	0	1	0	0	0	0	0	1	0	1	1	0	1	0	0	1	1
Chr2B-B16-Hap2	2B	TCCATG	49980678	0	0	0	0	0	0	0	1	1	0	1	1	1	0	1	0	0	1	1	0	1	0	0	0	0	0	1	0	0	0	0	0	1	1	1	1	0	1	0	0	0	0	0	0	0	0
Chr2B-B16-Hap3	2B	C-CATG	49980678	0	0	0	0	0	0	0	0	0	0	0	0	0	0	0	0	0	0	0	0	0	0	0	0	0	0	0	0	1	1	0	1	0	0	0	0	0	0	0	0	0	0	0	0	0	0
Chr2B-B16-Hap4	2B	TCCA-G	49980678	0	0	0	0	0	0	0	0	0	0	0	0	0	0	0	0	0	0	0	0	0	0	0	0	0	0	0	0	0	0	0	0	0	0	0	0	0	0	0	0	0	0	1	0	0	0
AX-94459800	2B	A/G	52911883	1	1	1	1	1	1	1	1	1	1	1	1	1	1	1	1	0	1	1	1	1	1	1	1	1	1	1	1	0	0	1	0	1	1	1	1	1	1	1	1	1	1	1	1	1	1
Chr2B-B17-Hap1	2B	GATAGAA	58324913	1	0	0	0	0	0	0	1	1	0	0	0	0	0	0	0	0	1	0	0	0	0	1	0	1	0	0	0	0	1	0	0	0	1	0	0	0	1	0	0	0	0	1	0	0	0
Chr2B-B17-Hap2	2B	TATAGAA	58324913	0	1	1	1	1	0	0	0	0	0	1	0	1	1	1	0	0	0	1	0	0	1	0	0	0	0	0	1	0	0	1	0	0	0	1	1	0	0	0	0	1	0	0	1	0	0
Chr2B-B17-Hap3	2B	TGCGAGG	58324913	0	0	0	0	0	1	1	0	0	0	0	0	0	0	0	0	0	0	0	0	0	0	0	0	0	1	0	0	0	0	0	0	0	0	0	0	0	0	0	0	0	0	0	0	0	0
Chr2B-B17-Hap4	2B	TGTAGAA	58324913	0	0	0	0	0	0	0	0	0	0	0	1	0	0	0	0	1	0	0	0	0	0	0	0	0	0	0	0	0	0	0	0	0	0	0	0	1	0	0	0	0	0	0	0	0	0
Chr2B-B17-Hap5	2B	GGTAGAA	58324913	0	0	0	0	0	0	0	0	0	0	0	0	0	0	0	0	0	0	0	1	1	0	0	0	0	0	0	0	1	0	0	0	0	0	0	0	0	0	0	0	0	1	0	0	1	1
Chr2B-B18-Hap1	2B	GTCA	65099701	1	0	0	0	0	0	0	1	1	0	1	0	1	1	0	0	0	1	1	0	0	0	1	0	1	0	0	0	0	0	0	0	1	1	0	0	0	1	0	0	0	0	1	0	0	0
Chr2B-B18-Hap2	2B	GTGG	65099701	0	1	0	0	0	0	0	0	0	0	0	0	0	0	0	0	0	0	0	0	0	1	0	0	0	0	0	1	0	0	1	0	0	0	0	1	1	0	0	0	1	0	0	1	0	0
Chr2B-B18-Hap3	2B	ACCA	65099701	0	0	0	1	0	0	0	0	0	1	0	0	0	0	0	0	1	0	0	1	0	0	0	0	0	0	0	0	1	1	0	1	0	0	1	0	0	0	1	0	0	1	0	0	0	1
Chr2B-B18-Hap4	2B	GTGA	65099701	0	0	0	0	0	0	1	0	0	0	0	0	0	0	0	0	0	0	0	0	0	0	0	1	0	1	0	0	0	0	0	0	0	0	0	0	0	0	0	0	0	0	0	0	0	0
Chr2B-B19-Hap1	2B	GCG	68362499	1	0	0	1	0	1	1	1	1	0	0	0	0	0	0	0	0	0	0	0	0	0	1	1	1	0	1	0	0	0	0	0	0	1	0	0	0	1	1	0	0	0	0	0	0	0
Chr2B-B19-Hap2	2B	ATG	68362499	0	0	1	0	0	0	0	0	0	0	0	1	0	0	0	0	0	0	0	0	0	0	0	0	0	0	0	0	1	1	0	1	0	0	0	0	0	0	0	1	0	0	0	0	0	0
Chr2B-B19-Hap3	2B	ATA	68362499	0	0	0	0	1	0	0	0	0	0	1	0	1	1	0	1	0	0	1	0	0	1	0	0	0	0	0	1	0	0	1	0	0	0	0	1	0	0	0	0	1	0	0	1	0	0
Chr2B-B19-Hap4	2B	GTG	68362499	0	0	0	0	0	0	0	0	0	0	0	0	0	0	1	0	1	0	0	1	0	0	0	0	0	1	0	0	0	0	0	0	0	0	1	0	1	0	0	0	0	0	0	0	1	1
Chr2B-B20-Hap1	2B	CG	70881317	1	0	0	1	1	1	1	1	1	0	0	0	0	0	0	0	0	0	0	0	0	1	1	1	1	0	1	1	0	0	1	0	1	1	0	0	0	1	1	0	0	0	1	0	0	0
Chr2B-B20-Hap2	2B	-G	70881317	0	1	0	0	0	0	0	0	0	1	0	0	0	0	0	0	0	0	0	0	1	0	0	0	0	0	0	0	0	0	0	0	0	0	0	0	0	0	0	0	1	0	0	0	0	0
Chr2B-B20-Hap3	2B	TG	70881317	0	0	1	0	0	0	0	0	0	0	0	1	0	0	0	0	0	0	0	1	0	0	0	0	0	1	0	0	1	0	0	0	0	0	0	0	1	0	0	1	0	0	0	0	1	1
Chr2B-B20-Hap4	2B	CT	70881317	0	0	0	0	0	0	0	0	0	0	1	0	1	1	1	0	1	0	1	0	0	0	0	0	0	0	0	0	0	1	0	1	0	0	1	1	0	0	0	0	0	1	0	1	0	0
Chr2B-B21-Hap1	2B	TGCCCAAGCTGAAGT	72577440	1	0	0	0	0	1	1	1	1	0	0	0	0	0	0	0	0	0	0	0	0	1	1	1	1	0	1	0	0	0	0	0	1	1	0	0	0	1	1	0	0	0	1	0	0	0
Chr2B-B21-Hap2	2B	CAATTGGAGAAGGAG	72577440	0	1	0	0	1	0	0	0	0	0	1	0	1	1	0	0	0	0	1	0	0	0	0	0	0	0	0	1	0	0	1	0	0	0	0	1	0	0	0	0	1	1	0	1	0	0
Chr2B-B21-Hap3	2B	CAATTGGAGAGGGAG	72577440	0	0	1	0	0	0	0	0	0	0	0	0	0	0	0	0	0	0	0	0	0	0	0	0	0	0	0	0	1	1	0	1	0	0	0	0	0	0	0	0	0	0	0	0	0	0
Chr2B-B21-Hap4	2B	TGCCCAAAGAGGGAG	72577440	0	0	0	0	0	0	0	0	0	0	0	1	0	0	0	0	0	0	0	1	0	0	0	0	0	1	0	0	0	0	0	0	0	0	0	0	1	0	0	0	0	0	0	0	1	1
Chr2B-B22-Hap1	2B	GC	78827638	1	0	0	0	0	0	1	1	1	0	0	0	0	0	0	0	0	0	0	0	0	0	1	0	1	0	1	0	0	0	0	0	1	1	0	0	0	1	1	0	0	0	1	0	0	0
Chr2B-B22-Hap2	2B	AT	78827638	0	1	0	0	1	0	0	0	0	1	1	0	1	1	1	1	1	0	1	0	1	0	0	0	0	0	0	1	0	0	1	0	0	0	0	1	0	0	0	1	1	1	0	1	0	0
Chr2B-B22-Hap3	2B	GT	78827638	0	0	1	1	0	1	0	0	0	0	0	1	0	0	0	0	0	0	0	1	0	1	0	1	0	1	0	0	1	1	0	1	0	0	1	0	1	0	0	0	0	0	0	0	1	1
Chr2B-B23-Hap1	2B	CCCCT	88841359	1	0	0	0	0	0	1	1	1	0	1	0	1	1	1	0	1	1	1	0	0	0	1	0	1	0	1	0	0	0	0	0	1	1	1	0	0	1	1	0	0	0	1	0	0	0
Chr2B-B23-Hap2	2B	TTGTC	88841359	0	1	1	1	1	1	0	0	0	1	0	0	0	0	0	0	0	0	0	0	0	1	0	1	0	0	0	1	1	0	1	0	0	0	0	1	1	0	0	1	1	1	0	0	0	0
Chr2B-B23-Hap3	2B	TTGCT	88841359	0	0	0	0	0	0	0	0	0	0	0	1	0	0	0	0	0	0	0	1	0	0	0	0	0	1	0	0	0	1	0	0	0	0	0	0	0	0	0	0	0	0	0	0	1	1
Chr2B-B24-Hap1	2B	ACTT	89545940	1	0	0	0	0	0	1	1	1	0	0	1	0	0	0	0	0	0	0	1	0	0	1	0	1	1	1	0	0	1	0	1	1	1	0	0	0	1	1	0	0	0	1	0	1	1
Chr2B-B24-Hap2	2B	GGGC	89545940	0	1	0	1	1	1	0	0	0	1	0	0	0	0	0	0	1	0	0	0	0	1	0	1	0	0	0	1	1	0	1	0	0	0	0	1	1	0	0	1	1	1	0	1	0	0
Chr2B-B24-Hap3	2B	GGGT	89545940	0	0	0	0	0	0	0	0	0	0	1	0	1	1	0	0	0	0	1	0	0	0	0	0	0	0	0	0	0	0	0	0	0	0	0	0	0	0	0	0	0	0	0	0	0	0
Chr2B-B25-Hap1	2B	GGGGAGGG	91261259	1	0	0	0	0	0	1	1	1	0	1	0	1	1	0	0	0	1	1	0	0	0	1	0	1	0	1	0	0	0	0	0	0	1	1	0	0	1	1	0	0	0	0	0	0	0
Chr2B-B25-Hap2	2B	ACATGGGA	91261259	0	1	0	0	1	1	0	0	0	1	0	0	0	0	1	0	1	0	0	1	0	1	0	1	0	0	0	1	0	0	1	0	0	0	0	1	1	0	0	1	1	1	0	1	1	1
Chr2B-B25-Hap3	2B	ACATAATA	91261259	0	0	0	0	0	0	0	0	0	0	0	1	0	0	0	0	0	0	0	0	0	0	0	0	0	1	0	0	0	1	0	1	0	0	0	0	0	0	0	0	0	0	0	0	0	0
Chr2B-B26-Hap1	2B	GATCTAGGCCTGC	95797368	1	0	0	0	0	0	1	1	1	0	0	0	0	0	0	0	0	0	0	0	0	0	1	0	1	0	1	0	0	0	0	0	1	1	1	0	0	1	1	0	0	0	1	0	0	0
Chr2B-B26-Hap2	2B	GACTCTATTTCAC	95797368	0	1	0	0	1	1	0	0	0	1	0	0	0	0	0	0	0	0	0	0	0	1	0	1	0	0	0	1	1	0	1	0	0	0	0	0	1	0	0	0	1	0	0	0	0	0
Chr2B-B26-Hap3	2B	ATTCTAGGCCTGT	95797368	0	0	0	1	0	0	0	0	0	0	0	1	0	0	0	0	0	0	0	0	0	0	0	0	0	1	0	0	0	1	0	1	0	0	0	0	0	0	0	0	0	0	0	0	0	0
Chr2B-B26-Hap4	2B	GACTCTATCCTGC	95797368	0	0	0	0	0	0	0	0	0	0	0	0	0	0	0	0	0	0	0	1	0	0	0	0	0	0	0	0	0	0	0	0	0	0	0	0	0	0	0	0	0	1	0	1	1	1
Chr2B-B27-Hap1	2B	TGTTCTGAG	104832853	0	1	0	0	1	0	0	0	0	0	0	0	0	0	0	0	0	0	0	0	0	0	0	0	0	0	0	1	0	0	1	0	0	0	0	0	1	0	0	0	1	0	0	0	1	0
Chr2B-B27-Hap2	2B	TAGTCTGAG	104832853	0	0	0	1	0	0	1	0	0	0	0	1	0	0	0	0	0	0	0	0	0	0	0	0	0	1	0	0	0	1	0	1	0	0	0	1	0	0	0	0	0	0	0	0	0	0
Chr2B-B27-Hap3	2B	CGGTCTGAG	104832853	0	0	0	0	0	0	0	1	1	0	0	0	0	0	0	0	0	0	0	0	0	0	0	0	0	0	1	0	0	0	0	0	1	1	1	0	0	1	0	0	0	0	1	0	0	0
Chr2B-B27-Hap4	2B	CGGCTTGAG	104832853	0	0	0	0	0	0	0	0	0	0	1	0	1	1	0	1	0	0	1	0	0	0	0	0	0	0	0	0	0	0	0	0	0	0	0	0	0	0	0	0	0	0	0	0	0	0
Chr2B-B27-Hap5	2B	CGGCTCGGC	104832853	0	0	0	0	0	0	0	0	0	0	0	0	0	0	0	0	0	0	0	1	0	0	0	0	1	0	0	0	0	0	0	0	0	0	0	0	0	0	1	0	0	1	0	1	0	1
Chr2B-B27-Hap6	2B	TGTTCCAAG	104832853	0	0	0	0	0	0	0	0	0	0	0	0	0	0	0	0	0	0	0	0	0	1	0	1	0	0	0	0	0	0	0	0	0	0	0	0	0	0	0	0	0	0	0	0	0	0
Chr2B-B28-Hap1	2B	AG	117624250	1	0	0	0	0	0	0	0	0	0	0	0	0	0	0	0	0	0	0	1	1	0	0	0	1	0	0	0	0	0	0	0	0	0	0	0	0	0	1	0	0	1	0	1	0	1
Chr2B-B28-Hap2	2B	GA	117624250	0	1	1	1	1	1	0	1	1	1	1	1	1	1	1	1	1	1	1	0	0	1	1	0	0	1	1	1	1	1	1	1	1	1	1	1	1	1	0	1	1	0	1	0	1	0
Chr2B-B28-Hap3	2B	AA	117624250	0	0	0	0	0	0	1	0	0	0	0	0	0	0	0	0	0	0	0	0	0	0	0	1	0	0	0	0	0	0	0	0	0	0	0	0	0	0	0	0	0	0	0	0	0	0
Chr2B-B29-Hap1	2B	ACCAAACTATGTT	118693522	1	0	0	0	0	0	0	0	0	0	1	0	1	1	1	1	1	0	1	0	1	0	0	0	1	0	0	0	0	0	0	0	0	0	0	0	0	0	1	0	0	0	0	0	0	0
Chr2B-B29-Hap2	2B	GTTGTGTCGTACT	118693522	0	1	1	0	0	0	0	0	1	0	0	0	0	0	0	0	0	0	0	0	0	0	1	0	0	1	1	0	0	0	1	0	0	1	1	0	1	1	0	1	1	0	1	0	1	0
Chr2B-B29-Hap3	2B	GTTGTGTCGCACC	118693522	0	0	0	1	0	1	1	0	0	1	0	1	0	0	0	0	0	0	0	0	0	1	0	1	0	0	0	0	0	1	0	1	0	0	0	0	0	0	0	0	0	0	0	0	0	0
Chr2B-B30-Hap1	2B	CCGCAATAC	133689944	1	1	1	0	1	0	0	1	1	0	1	0	1	1	1	1	1	1	1	0	1	0	1	0	1	1	1	1	0	0	1	0	1	1	1	1	0	1	1	1	1	0	1	0	1	0
Chr2B-B30-Hap2	2B	TGAGGGCGT	133689944	0	0	0	1	0	0	0	0	0	0	0	1	0	0	0	0	0	0	0	0	0	1	0	0	0	0	0	0	1	1	0	1	0	0	0	0	0	0	0	0	0	0	0	0	0	0
Chr2B-B30-Hap3	2B	TGAGGATAC	133689944	0	0	0	0	0	1	1	0	0	0	0	0	0	0	0	0	0	0	0	0	0	0	0	0	0	0	0	0	0	0	0	0	0	0	0	0	0	0	0	0	0	0	0	0	0	0
Chr2B-B31-Hap1	2B	TCG	137214669	1	1	1	0	1	1	1	1	1	0	1	0	1	1	1	1	1	1	1	0	1	0	1	1	1	0	1	1	0	0	1	0	1	1	1	1	1	1	1	1	1	0	1	0	1	0
Chr2B-B31-Hap2	2B	AAT	137214669	0	0	0	1	0	0	0	0	0	1	0	1	0	0	0	0	0	0	0	0	0	1	0	0	0	1	0	0	1	1	0	1	0	0	0	0	0	0	0	0	0	0	0	0	0	0
Chr2B-B31-Hap3	2B	A-G	137214669	0	0	0	0	0	0	0	0	0	0	0	0	0	0	0	0	0	0	0	1	0	0	0	0	0	0	0	0	0	0	0	0	0	0	0	0	0	0	0	0	0	1	0	1	0	1
Chr2B-B32-Hap1	2B	CA	139916056	1	1	1	0	1	1	1	1	1	0	0	0	0	0	0	0	0	0	0	0	0	0	1	1	0	1	1	1	0	0	1	0	1	1	1	1	1	1	0	1	1	0	1	0	1	0
Chr2B-B32-Hap2	2B	GG	139916056	0	0	0	1	0	0	0	0	0	1	1	1	1	1	1	1	1	0	1	0	0	1	0	0	0	0	0	0	1	1	0	1	0	0	0	0	0	0	0	0	0	0	0	0	0	0
Chr2B-B32-Hap3	2B	CG	139916056	0	0	0	0	0	0	0	0	0	0	0	0	0	0	0	0	0	0	0	0	1	0	0	0	1	0	0	0	0	0	0	0	0	0	0	0	0	0	1	0	0	1	0	1	0	1
Chr2B-B33-Hap1	2B	CTATGCTCGCGAGC	140767063	1	1	0	1	1	1	1	1	1	1	0	1	0	0	0	0	0	0	0	0	0	1	1	1	0	1	1	1	1	1	1	1	1	1	1	1	1	1	0	1	1	0	1	0	1	0
Chr2B-B33-Hap2	2B	TCGCTACTAGAGAG	140767063	0	0	0	0	0	0	0	0	0	0	1	0	1	1	1	1	1	0	1	0	1	0	0	0	1	0	0	0	0	0	0	0	0	0	0	0	0	0	1	0	0	0	0	0	0	0
AX-95189323	2B	A/G	146901340	0	0	0	0	0	0	0	0	0	0	1	0	1	1	1	1	1	0	1	0	0	0	0	0	0	0	0	0	0	0	0	0	0	0	0	0	0	0	0	0	0	1	0	1	0	1
Chr2B-B34-Hap1	2B	TGGAAG	148589616	1	1	0	1	0	1	1	1	1	0	0	1	0	0	0	0	0	0	0	0	0	1	1	1	0	0	1	1	1	0	1	1	1	1	0	1	1	1	0	1	1	1	1	1	1	1
Chr2B-B34-Hap2	2B	CC-GGC	148589616	0	0	1	0	0	0	0	0	0	0	0	0	0	0	0	0	0	0	0	0	0	0	0	0	0	0	0	0	0	0	0	0	0	0	1	0	0	0	0	0	0	0	0	0	0	0
Chr2B-B34-Hap3	2B	TGGAAC	148589616	0	0	0	0	1	0	0	0	0	0	0	0	0	0	0	0	0	0	0	0	0	0	0	0	0	0	0	0	0	1	0	0	0	0	0	0	0	0	0	0	0	0	0	0	0	0
Chr2B-B34-Hap4	2B	TGGAGC	148589616	0	0	0	0	0	0	0	0	0	0	1	0	1	1	1	1	1	0	1	0	0	0	0	0	0	0	0	0	0	0	0	0	0	0	0	0	0	0	0	0	0	0	0	0	0	0
Chr2B-B34-Hap5	2B	CCAGGC	148589616	0	0	0	0	0	0	0	0	0	0	0	0	0	0	0	0	0	0	0	0	0	0	0	0	0	0	0	0	0	0	0	0	0	0	0	0	0	0	0	0	0	0	0	0	0	0
Chr2B-B35-Hap1	2B	AA	154236738	1	1	0	1	0	1	1	1	1	0	1	1	1	1	1	1	1	1	1	0	0	1	1	1	0	0	1	1	1	0	1	1	1	1	0	1	1	1	0	1	1	0	1	0	1	0
Chr2B-B35-Hap2	2B	GG	154236738	0	0	1	0	1	0	0	0	0	0	0	0	0	0	0	0	0	0	0	0	1	0	0	0	1	1	0	0	0	1	0	0	0	0	1	0	0	0	1	0	0	0	0	0	0	0
AX-94878119	2B	A/G	154252972	1	1	1	1	1	1	1	1	1	1	1	1	1	1	1	1	1	1	1	0	0	1	1	1	0	0	1	1	1	1	1	1	1	1	1	1	1	1	0	1	1	0	1	0	1	0
Chr2B-B36-Hap1	2B	TGT	154911150	1	1	0	0	0	1	1	1	0	0	1	0	1	1	1	1	1	1	1	0	0	0	1	1	0	0	0	1	0	0	1	0	1	1	0	1	1	0	0	1	1	1	1	1	1	1
Chr2B-B36-Hap2	2B	CAG	154911150	0	0	0	1	1	0	0	0	1	0	0	0	0	0	0	0	0	0	0	0	1	1	0	0	1	0	1	0	1	1	0	1	0	0	1	0	0	1	1	0	0	0	0	0	0	0
Chr2B-B36-Hap3	2B	-AT	154911150	0	0	0	0	0	0	0	0	0	0	0	0	0	0	0	0	0	0	0	1	0	0	0	0	0	1	0	0	0	0	0	0	0	0	0	0	0	0	0	0	0	0	0	0	0	0
Chr2B-B37-Hap1	2B	TG	156591381	1	1	0	1	1	1	1	0	0	1	1	0	1	1	1	1	1	1	1	0	1	1	1	1	1	1	0	1	1	1	1	1	1	1	1	1	1	0	1	1	1	0	1	0	1	0
Chr2B-B37-Hap2	2B	CA	156591381	0	0	1	0	0	0	0	0	0	0	0	1	0	0	0	0	0	0	0	1	0	0	0	0	0	0	0	0	0	0	0	0	0	0	0	0	0	0	0	0	0	1	0	1	0	1
Chr2B-B37-Hap3	2B	TA	156591381	0	0	0	0	0	0	0	1	1	0	0	0	0	0	0	0	0	0	0	0	0	0	0	0	0	0	1	0	0	0	0	0	0	0	0	0	0	1	0	0	0	0	0	0	0	0
Chr2B-B38-Hap1	2B	CT	157694243	1	1	0	0	0	1	1	1	1	0	1	0	1	1	1	1	1	1	1	0	0	1	1	1	0	0	1	1	0	0	1	0	1	1	1	1	1	1	0	0	1	0	1	0	1	0
Chr2B-B38-Hap2	2B	CC	157694243	0	0	0	1	0	0	0	0	0	0	0	1	0	0	0	0	0	0	0	0	0	0	0	0	0	1	0	0	0	0	0	0	0	0	0	0	0	0	0	0	0	1	0	1	0	1
Chr2B-B38-Hap3	2B	GC	157694243	0	0	0	0	1	0	0	0	0	1	0	0	0	0	0	0	0	0	0	0	0	0	0	0	0	0	0	0	1	1	0	1	0	0	0	0	0	0	0	1	0	0	0	0	0	0
Chr2B-B38-Hap4	2B	GT	157694243	0	0	0	0	0	0	0	0	0	0	0	0	0	0	0	0	0	0	0	0	1	0	0	0	1	0	0	0	0	0	0	0	0	0	0	0	0	0	1	0	0	0	0	0	0	0
Chr2B-B39-Hap1	2B	TC	159574121	1	1	0	0	0	1	1	0	0	0	1	0	1	0	1	1	1	1	1	0	0	1	1	1	0	0	0	1	0	0	1	0	1	1	1	1	1	0	0	0	1	0	1	0	1	0
Chr2B-B39-Hap2	2B	CG	159574121	0	0	1	1	1	0	0	1	1	0	0	1	0	0	0	0	0	0	0	1	1	0	0	0	1	1	1	0	1	1	0	1	0	0	0	0	0	1	0	1	0	0	0	1	0	0
Chr2B-B40-Hap1	2B	GCCCATGCG	162928065	1	0	0	0	0	0	0	1	1	0	0	1	0	0	0	0	0	0	0	0	0	1	0	0	0	0	0	0	0	0	0	0	0	0	0	1	0	1	0	0	0	1	0	0	0	1
Chr2B-B40-Hap2	2B	TTCCGCGCG	162928065	0	1	0	0	0	1	1	0	0	0	1	0	1	1	0	1	0	1	0	0	0	0	1	0	0	1	0	1	0	0	1	0	1	1	1	0	1	0	1	1	1	0	1	0	1	0
Chr2B-B40-Hap3	2B	TT-TGTATA	162928065	0	0	1	0	1	0	0	0	0	0	0	0	0	0	0	0	0	0	0	0	0	0	0	0	0	0	0	0	1	0	0	0	0	0	0	0	0	0	0	0	0	0	0	0	0	0
Chr2B-B40-Hap4	2B	TTTTGTATA	162928065	0	0	0	0	0	0	0	0	0	0	0	0	0	0	1	0	1	0	0	0	0	0	0	1	0	0	0	0	0	1	0	1	0	0	0	0	0	0	0	0	0	0	0	0	0	0
Chr2B-B40-Hap5	2B	TCCCATGCG	162928065	0	0	0	0	0	0	0	0	0	0	0	0	0	0	0	0	0	0	0	0	1	0	0	0	1	0	0	0	0	0	0	0	0	0	0	0	0	0	0	0	0	0	0	0	0	0
Chr2B-B41-Hap1	2B	CCGG	167798309	1	0	0	0	0	0	0	1	1	0	1	1	1	1	0	1	0	0	0	0	1	1	0	0	1	0	1	0	0	0	0	0	0	1	0	1	0	1	0	0	0	1	0	1	0	1
Chr2B-B41-Hap2	2B	TGAA	167798309	0	1	1	0	1	0	0	0	0	0	0	0	0	0	0	0	0	0	0	0	0	0	1	1	0	1	0	1	1	1	1	1	0	0	0	0	1	0	0	1	1	0	1	0	1	0
Chr2B-B41-Hap3	2B	TCAG	167798309	0	0	0	0	0	1	1	0	0	0	0	0	0	0	0	0	0	0	0	0	0	0	0	0	0	0	0	0	0	0	0	0	1	0	0	0	0	0	1	0	0	0	0	0	0	0
Chr2B-B42-Hap1	2B	ACACGGGCTTTC	177649992	1	0	0	0	0	1	1	1	1	0	1	1	1	1	1	1	1	1	1	0	1	1	0	0	1	0	1	0	0	0	0	0	1	1	0	1	0	1	1	0	0	1	0	1	0	1
Chr2B-B42-Hap2	2B	GAGTATTACGCT	177649992	0	1	1	0	1	0	0	0	0	0	0	0	0	0	0	0	0	0	0	0	0	0	1	1	0	1	0	1	1	1	1	1	0	0	1	0	1	0	0	1	1	0	1	0	1	0
Chr2B-B43-Hap1	2B	CGGGGGGAG	184661216	1	1	0	0	0	0	0	0	0	0	0	0	0	0	0	0	0	0	0	0	1	0	0	0	1	0	0	1	0	0	0	0	0	0	0	1	0	0	0	0	0	1	0	1	0	0
Chr2B-B43-Hap2	2B	TCAACCAGA	184661216	0	0	1	0	1	0	0	0	0	0	0	1	0	0	0	0	0	0	0	1	0	0	0	1	0	1	0	0	1	1	0	1	0	0	0	0	0	0	0	0	0	0	0	0	0	0
Chr2B-B43-Hap3	2B	CGGGGGGAA	184661216	0	0	0	0	0	1	1	0	0	0	0	0	0	0	0	0	0	0	0	0	0	0	0	0	0	0	0	0	0	0	0	0	1	0	0	0	0	0	0	0	0	0	0	0	0	0
Chr2B-B43-Hap4	2B	CGGACCAGA	184661216	0	0	0	0	0	0	0	1	1	0	1	0	1	1	0	1	0	0	0	0	0	0	0	0	0	0	1	0	0	0	0	0	0	1	0	0	0	1	0	0	0	0	0	0	0	0
Chr2B-B43-Hap5	2B	CCAACCAGA	184661216	0	0	0	0	0	0	0	0	0	0	0	0	0	0	0	0	0	0	0	0	0	0	1	0	0	0	0	0	0	0	1	0	0	0	0	0	1	0	0	1	0	0	1	0	1	0
Chr2B-B44-Hap1	2B	CGT	191543424	1	1	0	0	0	0	0	0	0	0	0	0	0	0	0	0	0	0	1	0	1	0	0	0	1	0	0	1	0	0	0	0	0	0	0	1	0	0	0	0	0	1	0	1	0	0
Chr2B-B44-Hap2	2B	TAC	191543424	0	0	1	0	1	1	1	1	1	1	1	1	1	1	1	1	1	1	0	1	0	1	1	1	0	1	1	0	1	1	1	1	1	1	0	0	1	1	0	1	0	0	1	0	1	1
Chr2B-B44-Hap3	2B	TAT	191543424	0	0	0	1	0	0	0	0	0	0	0	0	0	0	0	0	0	0	0	0	0	0	0	0	0	0	0	0	0	0	0	0	0	0	0	0	0	0	0	0	0	0	0	0	0	0
Chr2B-B45-Hap1	2B	TATTGC	199022342	1	1	1	0	0	1	1	0	0	1	1	1	1	0	1	1	1	1	1	1	0	0	1	1	0	1	0	1	1	1	1	0	1	1	1	1	1	0	0	1	1	1	1	1	1	1
Chr2B-B45-Hap2	2B	CGCCCT	199022342	0	0	0	1	1	0	0	0	0	0	0	0	0	0	0	0	0	0	0	0	1	0	0	0	1	0	0	0	0	0	0	0	0	0	0	0	0	0	0	0	0	0	0	0	0	0
Chr2B-B45-Hap3	2B	TATTGT	199022342	0	0	0	0	0	0	0	1	1	0	0	0	0	0	0	0	0	0	0	0	0	1	0	0	0	0	1	0	0	0	0	0	0	0	0	0	0	1	0	0	0	0	0	0	0	0
Chr2B-B45-Hap4	2B	-ATTGC	199022342	0	0	0	0	0	0	0	0	0	0	0	0	0	1	0	0	0	0	0	0	0	0	0	0	0	0	0	0	0	0	0	1	0	0	0	0	0	0	0	0	0	0	0	0	0	0
Chr2B-B46-Hap1	2B	TTA	206752147	1	1	0	0	0	0	0	0	0	0	0	0	0	0	0	0	0	0	0	0	0	0	0	0	0	0	0	1	0	0	0	0	0	0	0	1	0	0	0	0	1	1	0	1	0	0
Chr2B-B46-Hap2	2B	CCA	206752147	0	0	1	0	0	0	0	0	0	0	0	0	0	0	0	1	0	0	0	1	0	0	0	0	0	0	0	0	0	0	0	0	0	0	0	0	0	0	0	0	0	0	0	0	0	0
Chr2B-B46-Hap3	2B	CTT	206752147	0	0	0	0	1	1	1	1	1	0	1	1	1	1	0	0	0	1	0	0	1	1	1	1	1	1	1	0	1	1	1	1	1	1	1	0	1	1	0	1	0	0	1	0	1	1
Chr2B-B46-Hap4	2B	TCA	206752147	0	0	0	0	0	0	0	0	0	0	0	0	0	0	1	0	1	0	1	0	0	0	0	0	0	0	0	0	0	0	0	0	0	0	0	0	0	0	0	0	0	0	0	0	0	0
AX-94480449	2B	C/G	211872726	1	1	1	0	0	0	1	0	0	0	1	0	0	1	1	1	1	1	1	1	0	0	0	0	0	0	0	1	0	0	0	0	1	1	1	1	0	0	1	0	1	1	0	1	0	0
Chr2B-B47-Hap1	2B	CAC	212780961	1	1	0	0	1	0	0	1	1	0	0	1	0	0	1	1	1	0	1	0	1	1	1	1	1	1	1	1	1	1	1	1	0	0	0	1	1	1	1	1	1	1	0	1	1	1
Chr2B-B47-Hap2	2B	TGT	212780961	0	0	1	1	0	1	0	0	0	1	0	0	0	0	0	0	0	0	0	1	0	0	0	0	0	0	0	0	0	0	0	0	0	0	0	0	0	0	0	0	0	0	1	0	0	0
Chr2B-B47-Hap3	2B	CAT	212780961	0	0	0	0	0	0	1	0	0	0	1	0	0	1	0	0	0	1	0	0	0	0	0	0	0	0	0	0	0	0	0	0	1	1	1	0	0	0	0	0	0	0	0	0	0	0
Chr2B-B48-Hap1	2B	GCCTG	214587173	1	1	1	0	1	0	0	1	1	0	0	1	0	0	1	1	1	0	1	1	1	1	1	1	1	1	1	1	1	1	1	1	0	0	0	1	1	1	1	1	1	1	0	1	1	1
Chr2B-B48-Hap2	2B	CATCC	214587173	0	0	0	1	0	1	1	0	0	0	1	0	0	1	0	0	0	1	0	0	0	0	0	0	0	0	0	0	0	0	0	0	1	1	1	0	0	0	0	0	0	0	1	0	0	0
Chr2B-B49-Hap1	2B	ATGCTGT	216463239	1	1	0	0	1	0	0	0	0	0	0	0	0	0	1	1	1	0	1	0	0	0	1	0	1	0	0	1	0	0	0	0	0	0	0	1	0	0	1	0	1	1	0	1	1	0
Chr2B-B49-Hap2	2B	ATGCTAT	216463239	0	0	1	1	0	1	0	1	1	0	0	1	0	0	0	0	0	0	0	1	0	1	0	1	0	1	1	0	1	1	0	1	0	0	0	0	1	1	0	1	0	0	1	0	0	1
Chr2B-B49-Hap3	2B	GCTTCGC	216463239	0	0	0	0	0	0	1	0	0	0	1	0	0	1	0	0	0	1	0	0	0	0	0	0	0	0	0	0	0	0	0	0	1	1	1	0	0	0	0	0	0	0	0	0	0	0
Chr2B-B49-Hap4	2B	GCTTCGT	216463239	0	0	0	0	0	0	0	0	0	0	0	0	0	0	0	0	0	0	0	0	0	0	0	0	0	0	0	0	0	0	0	0	0	0	0	0	0	0	0	0	0	0	0	0	0	0
Chr2B-B50-Hap1	2B	CGCTTCCAGTATTGGCCTTGTCT	227080955	1	1	0	0	0	0	0	0	0	0	0	0	0	0	0	0	0	0	0	0	0	0	0	0	0	0	0	1	0	0	0	0	0	0	0	0	0	0	1	0	1	1	0	1	0	0
Chr2B-B50-Hap2	2B	CATCGTTCACGCCATATCCCGAC	227080955	0	0	0	0	0	1	0	1	1	0	0	0	0	0	0	0	0	0	0	0	0	1	0	0	0	0	1	0	0	0	0	0	0	0	0	0	1	1	0	0	0	0	1	0	0	0
Chr2B-B50-Hap3	2B	TATCGTTCACGCCATATCCCGAC	227080955	0	0	0	0	0	0	1	0	0	0	0	0	0	0	1	1	1	1	1	0	0	0	0	0	0	0	0	0	0	0	0	0	1	1	0	0	0	0	0	0	0	0	0	0	0	0
Chr2B-B50-Hap4	2B	-ATCGTTCACGCCATATCCCGAC	227080955	0	0	0	0	0	0	0	0	0	0	1	0	1	1	0	0	0	0	0	0	0	0	0	0	0	1	0	0	0	0	0	0	0	0	0	0	0	0	0	0	0	0	0	0	0	0
Chr2B-B50-Hap5	2B	CGCTTCTCGCATCATACTTGTCC	227080955	0	0	0	0	0	0	0	0	0	0	0	0	0	0	0	0	0	0	0	0	0	0	0	0	0	0	0	0	0	0	1	0	0	0	0	0	0	0	0	0	0	0	0	0	1	0
Chr2B-B50-Hap6	2B	CGCTTCCAGTATTGGCCTTGTCC	227080955	0	0	0	0	0	0	0	0	0	0	0	0	0	0	0	0	0	0	0	0	0	0	0	0	0	0	0	0	0	0	0	0	0	0	0	0	0	0	0	0	0	0	0	0	0	0
Chr2B-B51-Hap1	2B	CGAGTGAGG	245130139	1	1	0	0	0	0	0	0	0	0	0	0	0	0	0	0	0	0	0	0	0	0	1	0	1	0	0	1	0	0	1	0	0	0	0	0	0	0	0	0	0	1	0	1	1	0
Chr2B-B51-Hap2	2B	CGAGTAGGC	245130139	0	0	0	1	0	0	0	0	0	0	0	0	0	0	0	0	0	0	0	0	0	0	0	1	0	0	0	0	1	1	0	0	0	0	0	0	0	0	0	0	0	0	0	0	0	0
Chr2B-B51-Hap3	2B	TATACAGGC	245130139	0	0	0	0	1	0	0	1	1	1	0	1	0	0	0	0	0	0	0	0	0	1	0	0	0	1	1	0	0	0	0	0	0	0	0	1	1	1	0	1	0	0	0	0	0	0
Chr2B-B51-Hap4	2B	TATGCAGGC	245130139	0	0	0	0	0	1	0	0	0	0	0	0	0	0	0	1	0	0	1	0	0	0	0	0	0	0	0	0	0	0	0	0	0	0	0	0	0	0	0	0	0	0	1	0	0	0
Chr2B-B51-Hap5	2B	CGAGTGATG	245130139	0	0	0	0	0	0	0	0	0	0	1	0	0	0	0	0	0	1	0	0	0	0	0	0	0	0	0	0	0	0	0	0	0	0	1	0	0	0	0	0	0	0	0	0	0	0
Chr2B-B52-Hap1	2B	CT	250281907	1	0	0	0	0	1	0	0	0	0	0	0	0	0	0	0	0	0	0	0	0	0	1	0	1	0	0	0	0	0	1	0	0	0	0	0	0	0	1	0	1	1	0	1	1	1
Chr2B-B52-Hap2	2B	CC	250281907	0	1	0	0	0	0	0	0	0	0	0	0	0	0	0	0	0	0	0	0	0	0	0	0	0	0	0	1	0	0	0	0	0	0	0	0	0	0	0	0	0	0	1	0	0	0
Chr2B-B52-Hap3	2B	TT	250281907	0	0	1	0	0	0	0	1	1	1	1	1	1	1	1	1	1	1	1	1	0	1	0	1	0	0	1	0	1	1	0	1	1	1	1	1	1	1	0	1	0	0	0	0	0	0
Chr2B-B52-Hap4	2B	TC	250281907	0	0	0	0	1	0	1	0	0	0	0	0	0	0	0	0	0	0	0	0	0	0	0	0	0	1	0	0	0	0	0	0	0	0	0	0	0	0	0	0	0	0	0	0	0	0
Chr2B-B53-Hap1	2B	CTGACCTTTCGC	298331461	1	0	0	0	0	0	0	0	0	0	0	0	0	0	0	0	0	0	0	0	0	0	1	0	1	0	0	0	0	0	0	0	0	0	0	0	0	0	0	0	1	1	0	0	1	1
Chr2B-B53-Hap2	2B	CTGACCTTTCGT	298331461	0	1	0	0	0	0	0	0	0	0	0	0	0	0	0	0	0	0	0	0	0	0	0	0	0	0	0	1	0	0	1	0	0	0	0	0	0	0	1	0	0	0	0	1	0	0
Chr2B-B53-Hap3	2B	TCGCTTGACTAC	298331461	0	0	0	1	1	0	0	0	0	0	0	1	0	0	0	0	0	0	0	0	0	0	0	0	0	0	0	0	0	1	0	1	0	0	0	0	0	0	0	0	0	0	0	0	0	0
Chr2B-B53-Hap4	2B	TCCCTTGACTAT	298331461	0	0	0	0	0	0	1	0	0	0	0	0	0	0	0	0	1	0	0	0	0	1	0	0	0	1	0	0	0	0	0	0	0	0	1	0	1	0	0	0	0	0	0	0	0	0
Chr2B-B53-Hap5	2B	TCCCTTGACTAC	298331461	0	0	0	0	0	0	0	1	1	0	1	0	0	1	0	0	0	1	0	0	0	0	0	0	0	0	0	0	0	0	0	0	1	1	0	1	0	1	0	0	0	0	0	0	0	0
Chr2B-B53-Hap6	2B	TCGCTTGACTAT	298331461	0	0	0	0	0	0	0	0	0	1	0	0	0	0	0	0	0	0	0	0	0	0	0	1	0	0	0	0	1	0	0	0	0	0	0	0	0	0	0	0	0	0	0	0	0	0
Chr2B-B53-Hap7	2B	CCGCTTGACTAC	298331461	0	0	0	0	0	0	0	0	0	0	0	0	0	0	0	1	0	0	1	1	0	0	0	0	0	0	0	0	0	0	0	0	0	0	0	0	0	0	0	0	0	0	0	0	0	0
Chr2B-B53-Hap8	2B	CCGACCTTTCGC	298331461	0	0	0	0	0	0	0	0	0	0	0	0	0	0	0	0	0	0	0	0	0	0	0	0	0	0	0	0	0	0	0	0	0	0	0	0	0	0	0	0	0	0	1	0	0	0
Chr2B-B54-Hap1	2B	GTGGGAGTAGACTTCTTATAAATCGGTGTGGTCGCATTTA	389471710	0	1	0	0	0	0	0	0	0	0	0	0	0	0	0	0	0	0	0	0	0	0	0	0	0	0	0	1	0	0	0	0	0	0	0	0	0	0	0	0	1	1	0	1	0	0
Chr2B-B54-Hap2	2B	ACTATAGTAGACTTCTTATAAATCGGTGTGGTCGCATTTA	389471710	0	0	0	1	1	0	1	1	1	1	1	1	1	1	1	1	1	1	1	0	0	1	0	1	0	1	1	0	1	1	0	1	1	1	1	1	1	1	0	1	0	0	0	0	0	0
Chr2B-B54-Hap3	2B	GTGGGGCCGAGGCCTCCGCGCGGTAACACTCGTATCCCCG	389471710	0	0	0	0	0	1	0	0	0	0	0	0	0	0	0	0	0	0	0	0	0	0	1	0	1	0	0	0	0	0	1	0	0	0	0	0	0	0	0	0	0	0	0	0	1	0
Chr2B-B54-Hap4	2B	GTGGGGCCGAGGCCTCCGTGCGGTAACACTCGTATCCCCG	389471710	0	0	0	0	0	0	0	0	0	0	0	0	0	0	0	0	0	0	0	0	0	0	0	0	0	0	0	0	0	0	0	0	0	0	0	0	0	0	0	0	0	0	0	0	0	0
AX-94477824	2B	A/G	452811255	1	0	0	0	0	1	0	0	0	0	0	0	0	1	1	1	1	1	0	0	0	0	1	0	1	0	0	0	0	0	1	0	0	1	0	0	0	0	1	0	0	0	0	0	1	0
Chr2B-B55-Hap1	2B	CGGCTGGACG	453016986	1	0	0	0	0	1	0	0	0	0	0	0	0	0	0	0	0	0	0	0	0	0	0	0	0	0	0	0	0	0	0	0	0	0	0	0	0	0	1	0	0	0	1	0	0	0
Chr2B-B55-Hap2	2B	TAATCAAGTT	453016986	0	1	0	1	1	0	1	1	1	1	1	1	1	1	1	1	1	1	1	0	0	1	0	1	0	1	1	1	1	1	0	1	1	1	1	1	1	1	0	1	1	1	0	1	0	0
Chr2B-B55-Hap3	2B	CGGCTGAACG	453016986	0	0	0	0	0	0	0	0	0	0	0	0	0	0	0	0	0	0	0	0	0	0	1	0	1	0	0	0	0	0	1	0	0	0	0	0	0	0	0	0	0	0	0	0	1	1
Chr2B-B56-Hap1	2B	CC	469195025	1	0	1	0	1	1	0	0	0	0	0	0	0	0	0	0	0	0	0	0	0	0	1	0	1	0	0	0	0	0	1	0	0	0	0	0	0	0	1	0	0	0	1	0	1	1
Chr2B-B56-Hap2	2B	CG	469195025	0	1	0	1	0	0	1	1	1	1	0	1	0	0	0	0	0	0	1	0	0	1	0	1	0	1	1	1	1	1	0	1	1	0	0	1	1	1	0	1	1	1	0	1	0	0
Chr2B-B56-Hap3	2B	TC	469195025	0	0	0	0	0	0	0	0	0	0	1	0	0	1	1	1	1	1	0	1	0	0	0	0	0	0	0	0	0	0	0	0	0	1	1	0	0	0	0	0	0	0	0	0	0	0
Chr2B-B56-Hap4	2B	C-	469195025	0	0	0	0	0	0	0	0	0	0	0	0	0	0	0	0	0	0	0	0	1	0	0	0	0	0	0	0	0	0	0	0	0	0	0	0	0	0	0	0	0	0	0	0	0	0
Chr2B-B57-Hap1	2B	AG	510797180	1	0	0	1	0	0	0	0	0	0	0	0	0	0	0	0	0	0	0	1	0	0	0	0	0	0	0	0	0	0	0	0	0	0	0	0	0	0	1	0	0	0	0	0	0	0
Chr2B-B57-Hap2	2B	AA	510797180	0	1	0	0	1	0	1	1	1	1	1	1	1	1	1	1	1	1	1	0	0	1	0	1	0	1	1	1	1	1	0	1	1	1	1	1	1	1	0	1	1	0	0	1	1	0
Chr2B-B57-Hap3	2B	GG	510797180	0	0	1	0	0	1	0	0	0	0	0	0	0	0	0	0	0	0	0	0	0	0	1	0	1	0	0	0	0	0	1	0	0	0	0	0	0	0	0	0	0	1	1	0	0	1
Chr2B-B58-Hap1	2B	GCCTA	523083622	1	1	1	0	0	0	0	0	0	0	0	0	0	0	0	0	0	0	0	0	0	0	1	0	1	0	0	1	0	0	1	0	0	0	0	0	0	0	1	0	1	1	0	1	1	1
Chr2B-B58-Hap2	2B	AAGAG	523083622	0	0	0	1	1	1	1	1	1	1	1	1	1	1	1	1	1	1	1	1	0	1	0	1	0	1	1	0	1	1	0	1	1	1	1	1	1	1	0	1	0	0	0	0	0	0
Chr2B-B58-Hap3	2B	GCCAG	523083622	0	0	0	0	0	0	0	0	0	0	0	0	0	0	0	0	0	0	0	0	0	0	0	0	0	0	0	0	0	0	0	0	0	0	0	0	0	0	0	0	0	0	1	0	0	0
Chr2B-B59-Hap1	2B	CGTTG	539651226	1	1	1	0	0	0	0	0	0	0	0	0	0	0	0	0	0	0	0	0	0	0	0	0	1	0	0	1	0	0	1	0	0	0	0	0	0	0	1	0	1	1	0	1	1	1
Chr2B-B59-Hap2	2B	AGTTG	539651226	0	0	0	1	0	0	0	0	0	0	0	0	0	0	0	0	0	0	0	1	0	0	0	0	0	0	0	0	0	0	0	0	0	0	0	0	0	0	0	0	0	0	0	0	0	0
Chr2B-B59-Hap3	2B	CACCA	539651226	0	0	0	0	1	1	1	0	1	1	0	1	1	0	1	1	0	1	1	0	0	1	0	0	0	1	1	0	1	1	0	0	1	1	1	1	1	1	0	0	0	0	1	0	0	0
Chr2B-B59-Hap4	2B	CACCG	539651226	0	0	0	0	0	0	0	0	0	0	0	0	0	1	0	0	0	0	0	0	0	0	0	1	0	0	0	0	0	0	0	1	0	0	0	0	0	0	0	1	0	0	0	0	0	0
Chr2B-B60-Hap1	2B	CCTCCC	545267373	1	1	0	0	0	0	0	1	1	0	0	0	0	0	0	0	0	0	0	0	0	1	0	0	0	0	0	1	0	0	0	0	0	0	0	1	0	1	1	0	1	0	0	1	1	0
Chr2B-B60-Hap2	2B	CCTCCA	545267373	0	0	1	1	1	1	1	0	0	0	0	1	0	1	0	0	0	0	0	1	1	0	1	0	1	1	0	0	1	1	1	0	0	0	0	0	1	0	0	1	0	1	1	0	0	1
Chr2B-B60-Hap3	2B	TTCTGC	545267373	0	0	0	0	0	0	0	0	0	0	0	0	0	0	0	1	0	1	1	0	0	0	0	1	0	0	0	0	0	0	0	1	1	1	1	0	0	0	0	0	0	0	0	0	0	0
AX-94661570	2B	T/C	549196734	1	1	1	1	1	1	1	1	1	0	0	0	0	0	0	1	0	0	0	1	1	1	1	1	1	1	1	1	1	1	1	1	1	0	0	1	1	1	1	1	1	1	1	1	1	1
AX-94415371	2B	A/G	553873864	0	1	1	1	1	0	0	1	1	0	0	1	0	0	1	0	1	0	0	1	0	1	0	1	1	0	0	1	0	0	1	1	1	0	0	1	0	1	0	1	1	1	0	1	1	1
AX-95098686	2B	C/G	555846027	0	1	1	0	1	0	0	0	0	0	0	0	0	1	1	0	1	0	0	1	0	0	0	0	1	0	0	1	0	0	1	0	1	0	0	0	0	0	0	1	1	1	0	1	1	1
Chr2B-B61-Hap1	2B	CAAT	559430266	0	1	1	0	1	0	0	1	1	0	0	0	0	0	0	0	0	0	0	1	0	1	0	0	1	0	0	1	0	0	1	0	0	0	0	1	0	1	0	1	1	1	0	1	1	1
Chr2B-B61-Hap2	2B	TGGA	559430266	0	0	0	1	0	1	1	0	0	0	1	1	1	1	1	1	1	1	1	0	1	0	0	1	0	1	1	0	1	1	0	1	0	1	1	0	1	0	1	0	0	0	0	0	0	0
Chr2B-B61-Hap3	2B	TGAT	559430266	0	0	0	0	0	0	0	0	0	0	0	0	0	0	0	0	0	0	0	0	0	0	0	0	0	0	0	0	0	0	0	0	0	0	0	0	0	0	0	0	0	0	0	0	0	0
Chr2B-B62-Hap1	2B	ACAAAA	564232296	1	0	0	0	0	1	0	0	0	0	0	0	0	0	1	0	1	0	0	0	0	0	0	1	0	0	0	0	0	0	0	1	0	0	0	0	0	0	1	0	0	0	0	0	0	0
Chr2B-B62-Hap2	2B	ACACGC	564232296	0	1	0	0	0	0	0	0	0	0	0	0	0	0	0	0	0	0	0	0	0	0	0	0	1	0	0	1	0	0	0	0	0	0	0	0	0	0	0	0	1	0	0	1	0	0
Chr2B-B62-Hap3	2B	ACACAA	564232296	0	0	1	0	1	0	0	0	0	0	0	0	0	0	0	0	0	0	0	1	0	0	0	0	0	0	0	0	0	0	1	0	0	0	0	0	0	0	0	0	0	1	1	0	1	0
Chr2B-B62-Hap4	2B	ACAAGA	564232296	0	0	0	1	0	0	0	0	0	0	0	0	0	0	0	1	0	0	0	0	0	0	0	0	0	0	1	0	1	1	0	0	0	0	0	0	1	0	0	0	0	0	0	0	0	0
Chr2B-B62-Hap5	2B	GGGCGC	564232296	0	0	0	0	0	0	0	1	1	0	1	0	0	1	0	0	0	1	1	0	0	1	0	0	0	0	0	0	0	0	0	0	1	1	0	1	0	1	0	0	0	0	0	0	0	0
AX-94461616	2B	A/C	571531580	1	1	1	1	1	1	1	1	1	1	1	1	1	1	0	1	0	1	1	1	1	1	1	1	0	1	1	1	1	1	1	1	1	1	1	1	1	1	1	1	1	1	1	1	1	1
Chr2B-B63-Hap1	2B	ACGGTCCT	572591353	1	0	1	0	0	1	1	0	0	0	0	0	0	0	0	0	0	0	0	0	0	0	0	0	0	0	0	0	0	0	0	0	0	0	0	0	0	0	1	0	0	0	0	0	0	1
Chr2B-B63-Hap2	2B	ACGATTGT	572591353	0	1	0	1	0	0	0	1	1	1	1	1	1	0	1	1	1	1	0	0	0	1	0	1	0	0	0	1	1	0	0	1	1	1	1	1	1	1	0	0	1	0	1	1	0	0
Chr2B-B63-Hap3	2B	GTAGCCCC	572591353	0	0	0	0	1	0	0	0	0	0	0	0	0	0	0	0	0	0	0	0	0	0	0	0	1	0	0	0	0	0	1	0	0	0	0	0	0	0	0	1	0	1	0	0	1	0
Chr2B-B63-Hap4	2B	GCGGTCCT	572591353	0	0	0	0	0	0	0	0	0	0	0	0	0	0	0	0	0	0	0	1	0	0	0	0	0	0	0	0	0	0	0	0	0	0	0	0	0	0	0	0	0	0	0	0	0	0
Chr2B-B64-Hap1	2B	CC	579572009	1	0	1	0	0	1	1	0	0	0	0	0	0	0	1	0	1	0	0	0	0	0	0	0	0	1	1	0	0	0	0	0	0	0	0	0	0	0	1	0	0	0	0	0	0	1
Chr2B-B64-Hap2	2B	GT	579572009	0	1	0	1	1	0	0	1	1	0	1	1	1	1	0	1	0	1	1	0	0	1	1	1	1	0	0	1	0	1	1	1	1	1	1	1	1	1	0	1	1	1	0	1	1	0
Chr2B-B64-Hap3	2B	GC	579572009	0	0	0	0	0	0	0	0	0	0	0	0	0	0	0	0	0	0	0	1	0	0	0	0	0	0	0	0	0	0	0	0	0	0	0	0	0	0	0	0	0	0	1	0	0	0
Chr2B-B65-Hap1	2B	ATA	584112468	1	1	1	1	0	1	1	1	1	1	1	1	1	1	1	1	1	1	1	0	1	1	0	1	0	1	1	1	1	1	0	1	1	1	1	1	1	1	1	1	1	0	0	1	0	1
Chr2B-B65-Hap2	2B	GTA	584112468	0	0	0	0	1	0	0	0	0	0	0	0	0	0	0	0	0	0	0	0	0	0	0	0	0	0	0	0	0	0	1	0	0	0	0	0	0	0	0	0	0	1	0	0	1	0
Chr2B-B65-Hap3	2B	GGG	584112468	0	0	0	0	0	0	0	0	0	0	0	0	0	0	0	0	0	0	0	0	0	0	0	0	1	0	0	0	0	0	0	0	0	0	0	0	0	0	0	0	0	0	0	0	0	0
Chr2B-B66-Hap1	2B	GAAAT	586119207	1	1	1	1	0	1	1	0	0	0	0	0	0	0	0	0	0	0	0	0	0	0	0	1	0	1	0	1	1	0	0	0	0	0	0	0	1	0	1	1	1	0	0	1	0	1
Chr2B-B66-Hap2	2B	CGGGT	586119207	0	0	0	0	1	0	0	0	0	0	0	0	0	0	0	0	0	0	0	1	0	0	0	0	0	0	0	0	0	0	1	0	0	0	0	0	0	0	0	0	0	1	1	0	1	0
Chr2B-B66-Hap3	2B	CGGGC	586119207	0	0	0	0	0	0	0	1	1	0	1	1	1	1	1	1	1	1	1	0	0	1	0	0	0	0	0	0	0	0	0	1	1	1	1	1	0	1	0	0	0	0	0	0	0	0
Chr2B-B66-Hap4	2B	CGGAT	586119207	0	0	0	0	0	0	0	0	0	0	0	0	0	0	0	0	0	0	0	0	0	0	0	0	1	0	0	0	0	0	0	0	0	0	0	0	0	0	0	0	0	0	0	0	0	0
AX-95629283	2B	A/C	593675157	1	0	1	0	0	1	1	1	1	1	1	1	1	1	0	0	0	1	1	0	1	1	0	0	1	1	1	0	0	0	0	1	1	1	1	1	0	1	1	1	0	0	0	0	0	1
AX-94475572	2B	A/G	594848219	1	0	1	0	1	1	1	1	1	1	0	1	0	1	0	0	0	0	0	0	1	1	1	0	1	1	1	0	0	0	1	1	1	0	0	1	0	1	1	1	0	1	0	0	1	1
Chr2B-B67-Hap1	2B	TCCG	599597163	1	0	1	1	0	1	1	1	1	0	0	0	0	0	0	1	1	1	0	0	0	1	0	1	0	1	1	1	1	0	0	1	0	1	1	1	1	1	1	1	1	0	0	1	0	1
Chr2B-B67-Hap2	2B	CGCG	599597163	0	0	0	0	1	0	0	0	0	0	0	0	0	0	0	0	0	0	0	0	0	0	0	0	0	0	0	0	0	0	1	0	0	0	0	0	0	0	0	0	0	1	0	0	1	0
Chr2B-B67-Hap3	2B	CGTC	599597163	0	0	0	0	0	0	0	0	0	0	0	1	0	1	0	0	0	0	0	0	0	0	0	0	0	0	0	0	0	0	0	0	1	0	0	0	0	0	0	0	0	0	0	0	0	0
Chr2B-B68-Hap1	2B	C-	606046223	1	0	0	1	0	0	0	0	0	0	0	0	0	0	0	0	0	0	0	1	0	0	0	0	0	0	0	0	0	0	0	0	0	0	1	0	0	0	0	0	0	0	0	0	0	1
Chr2B-B68-Hap2	2B	CC	606046223	0	1	1	0	1	1	1	0	0	0	0	0	0	0	0	0	0	0	0	0	0	1	1	1	1	1	0	1	1	0	1	0	0	0	0	0	0	0	1	1	0	1	0	1	1	0
Chr2B-B68-Hap3	2B	CT	606046223	0	0	0	0	0	0	0	1	1	0	0	0	1	0	0	1	1	1	0	0	0	0	0	0	0	0	1	0	0	1	0	1	0	1	0	1	1	1	0	0	1	0	1	0	0	0
Chr2B-B68-Hap4	2B	TT	606046223	0	0	0	0	0	0	0	0	0	0	0	1	0	1	0	0	0	0	0	0	0	0	0	0	0	0	0	0	0	0	0	0	1	0	0	0	0	0	0	0	0	0	0	0	0	0
Chr2B-B68-Hap5	2B	TC	606046223	0	0	0	0	0	0	0	0	0	0	0	0	0	0	0	0	0	0	0	0	0	0	0	0	0	0	0	0	0	0	0	0	0	0	0	0	0	0	0	0	0	0	0	0	0	0
Chr2B-B69-Hap1	2B	CTGCGC	610916709	1	1	1	1	0	1	1	1	1	1	1	1	1	1	1	1	1	1	1	0	1	1	0	1	0	1	1	1	1	1	0	1	1	1	1	1	1	1	1	1	1	0	0	1	0	1
Chr2B-B69-Hap2	2B	TCAGTG	610916709	0	0	0	0	1	0	0	0	0	0	0	0	0	0	0	0	0	0	0	0	0	0	0	0	1	0	0	0	0	0	1	0	0	0	0	0	0	0	0	0	0	1	0	0	0	0
Chr2B-B69-Hap3	2B	CTGCTG	610916709	0	0	0	0	0	0	0	0	0	0	0	0	0	0	0	0	0	0	0	0	0	0	0	0	0	0	0	0	0	0	0	0	0	0	0	0	0	0	0	0	0	0	0	0	0	0
Chr2B-B70-Hap1	2B	CGTGGTTAACT	616475045	1	0	1	0	0	1	1	0	0	0	0	0	0	0	0	0	0	0	0	0	0	0	0	0	0	1	1	0	0	0	0	1	0	0	0	0	0	0	1	0	0	0	0	0	0	1
Chr2B-B70-Hap2	2B	GATGGTTAACC	616475045	0	1	0	1	0	0	0	0	0	0	0	0	0	0	0	0	0	0	0	0	0	0	0	0	0	0	0	1	1	1	0	0	0	0	0	0	1	0	0	0	1	0	0	1	0	0
Chr2B-B70-Hap3	2B	GACACCGGGTC	616475045	0	0	0	0	1	0	0	0	0	0	0	0	0	0	0	0	0	0	0	0	0	0	0	0	0	0	0	0	0	0	1	0	0	0	0	0	0	0	0	0	0	1	0	0	1	0
Chr2B-B70-Hap4	2B	CGTGGTTAACC	616475045	0	0	0	0	0	0	0	1	1	1	1	1	1	1	1	1	1	1	1	0	0	1	0	1	0	0	0	0	0	0	0	0	1	1	1	1	0	1	0	1	0	0	0	0	0	0
Chr2B-B71-Hap1	2B	GCC	635075980	1	1	1	1	1	1	1	0	0	0	1	1	1	1	1	1	1	1	1	0	1	0	1	1	1	1	1	1	1	1	1	1	1	1	1	0	1	0	1	0	1	1	0	1	1	1
Chr2B-B71-Hap2	2B	ATT	635075980	0	0	0	0	0	0	0	1	1	0	0	0	0	0	0	0	0	0	0	0	0	1	0	0	0	0	0	0	0	0	0	0	0	0	0	1	0	1	0	0	0	0	0	0	0	0
Chr2B-B72-Hap1	2B	ATGT	637464073	1	1	1	1	0	1	1	0	0	1	1	1	1	1	1	1	1	1	1	0	0	0	0	1	0	1	1	1	1	1	0	1	1	1	1	0	1	0	1	1	1	0	1	1	0	1
Chr2B-B72-Hap2	2B	GCA-	637464073	0	0	0	0	1	0	0	0	0	0	0	0	0	0	0	0	0	0	0	0	0	1	1	0	1	0	0	0	0	0	1	0	0	0	0	0	0	1	0	0	0	0	0	0	0	0
Chr2B-B72-Hap3	2B	GCAC	637464073	0	0	0	0	0	0	0	0	1	0	0	0	0	0	0	0	0	0	0	0	0	0	0	0	0	0	0	0	0	0	0	0	0	0	0	1	0	0	0	0	0	1	0	0	1	0
Chr2B-B73-Hap1	2B	GTGATTATGTTTGGTCCA	640340985	0	1	1	0	0	1	1	0	0	0	0	0	0	0	0	0	0	0	0	0	0	0	0	0	0	1	0	1	1	1	0	1	0	0	0	0	1	0	1	1	1	0	0	1	0	1
Chr2B-B73-Hap2	2B	CCCGGCGCACAGCACCTC	640340985	0	0	0	0	1	0	0	0	0	0	0	0	0	0	0	0	0	0	0	0	0	0	1	0	1	0	0	0	0	0	1	0	0	0	0	0	0	0	0	0	0	1	0	0	1	0
Chr2B-B73-Hap3	2B	GTGATTATGTTTGGTTCA	640340985	0	0	0	0	0	0	0	1	1	0	1	1	1	1	0	1	1	1	1	0	0	1	0	0	0	0	0	0	0	0	0	0	1	1	1	1	0	1	0	0	0	0	0	0	0	0
Chr2B-B73-Hap4	2B	CCGAGTGCACAGCACCTC	640340985	0	0	0	0	0	0	0	0	0	0	0	0	0	0	0	0	0	0	0	0	0	0	0	0	0	0	0	0	0	0	0	0	0	0	0	0	0	0	0	0	0	0	0	0	0	0
Chr2B-B74-Hap1	2B	TT	649477465	1	1	1	1	0	1	1	0	0	0	0	0	0	0	0	0	0	0	0	1	0	0	0	1	0	1	1	1	1	1	0	1	0	0	0	0	1	0	1	1	1	0	1	1	0	1
Chr2B-B74-Hap2	2B	GT	649477465	0	0	0	0	1	0	0	0	0	0	1	1	1	1	1	0	1	1	0	0	0	0	1	0	1	0	0	0	0	0	1	0	1	1	1	0	0	0	0	0	0	1	0	0	1	0
Chr2B-B74-Hap3	2B	GC	649477465	0	0	0	0	0	0	0	1	1	0	0	0	0	0	0	1	0	0	0	0	0	0	0	0	0	0	0	0	0	0	0	0	0	0	0	1	0	1	0	0	0	0	0	0	0	0
Chr2B-B74-Hap4	2B	-T	649477465	0	0	0	0	0	0	0	0	0	0	0	0	0	0	0	0	0	0	1	0	1	0	0	0	0	0	0	0	0	0	0	0	0	0	0	0	0	0	0	0	0	0	0	0	0	0
Chr2B-B75-Hap1	2B	CAG	651734378	1	0	1	0	0	1	1	0	0	0	0	0	0	0	0	0	0	0	0	0	0	0	0	0	0	1	1	0	0	0	0	1	0	0	0	0	0	0	1	1	0	0	0	0	0	1
Chr2B-B75-Hap2	2B	CAA	651734378	0	1	0	1	1	0	0	0	0	0	1	1	1	1	1	0	1	1	1	1	0	0	1	1	1	0	0	1	1	1	1	0	1	1	1	0	1	0	0	0	1	1	1	1	1	0
Chr2B-B75-Hap3	2B	TGG	651734378	0	0	0	0	0	0	0	1	1	0	0	0	0	0	0	1	0	0	0	0	0	1	0	0	0	0	0	0	0	0	0	0	0	0	0	1	0	1	0	0	0	0	0	0	0	0
Chr2B-B76-Hap1	2B	GC	653594820	1	0	1	0	0	0	1	0	0	0	0	0	0	0	0	0	0	0	0	0	0	0	0	0	0	1	1	0	0	0	0	1	0	0	0	0	0	0	1	1	0	0	0	0	0	1
Chr2B-B76-Hap2	2B	AC	653594820	0	1	0	1	1	1	0	1	1	0	1	1	1	1	1	1	1	1	1	0	1	1	0	1	0	0	0	1	1	1	1	0	1	1	1	1	1	1	0	0	1	1	1	1	1	0
Chr2B-B76-Hap3	2B	AA	653594820	0	0	0	0	0	0	0	0	0	0	0	0	0	0	0	0	0	0	0	0	0	0	0	0	1	0	0	0	0	0	0	0	0	0	0	0	0	0	0	0	0	0	0	0	0	0
Chr2B-B77-Hap1	2B	CCGCGCCTTAC	654485880	1	0	1	0	0	0	1	0	0	0	0	0	0	0	0	0	0	0	0	0	0	0	0	0	0	1	1	0	0	0	0	1	0	0	0	0	0	0	1	1	0	0	0	0	0	1
Chr2B-B77-Hap2	2B	GTATCACCCCA	654485880	0	1	0	0	0	0	0	1	1	0	0	0	0	0	0	0	0	0	0	1	0	1	0	1	0	0	0	1	0	0	0	0	0	0	0	1	0	1	0	0	1	1	0	1	1	0
Chr2B-B77-Hap3	2B	GTATCCCTTAC	654485880	0	0	0	1	0	1	0	0	0	0	0	0	0	0	0	0	0	0	0	0	0	0	0	0	0	0	0	0	1	1	0	0	0	0	0	0	1	0	0	0	0	0	0	0	0	0
Chr2B-B77-Hap4	2B	GTATCCTTTAC	654485880	0	0	0	0	0	0	0	0	0	0	1	1	1	1	1	1	0	1	0	0	0	0	0	0	0	0	0	0	0	0	0	0	0	1	1	0	0	0	0	0	0	0	0	0	0	0
Chr2B-B77-Hap5	2B	GTGCGCCCCCC	654485880	0	0	0	0	0	0	0	0	0	0	0	0	0	0	0	0	0	0	0	0	0	0	0	0	1	0	0	0	0	0	0	0	0	0	0	0	0	0	0	0	0	0	0	0	0	0
Chr2B-B77-Hap6	2B	GTATCCCCCAC	654485880	0	0	0	0	0	0	0	0	0	0	0	0	0	0	0	0	0	0	0	0	0	0	0	0	0	0	0	0	0	0	0	0	0	0	0	0	0	0	0	0	0	0	0	0	0	0
Chr2B-B78-Hap1	2B	GT	661450145	1	0	1	1	0	1	1	0	0	0	1	1	1	1	1	1	1	1	1	0	1	0	0	0	0	1	0	0	1	1	0	1	1	1	1	0	1	0	1	0	0	0	1	0	0	1
Chr2B-B78-Hap2	2B	TC	661450145	0	1	0	0	1	0	0	1	1	0	0	0	0	0	0	0	0	0	0	1	0	1	0	1	1	0	0	1	0	0	1	0	0	0	0	1	0	1	0	0	1	1	0	1	1	0
Chr2B-B79-Hap1	2B	TAG	664219791	1	0	1	1	1	1	1	0	0	0	1	1	1	1	1	1	1	1	1	0	1	0	1	0	1	1	1	0	1	1	1	1	1	1	1	0	1	0	1	1	0	1	1	0	1	1
Chr2B-B79-Hap2	2B	CGA	664219791	0	1	0	0	0	0	0	1	1	0	0	0	0	0	0	0	0	0	0	0	0	1	0	1	0	0	0	1	0	0	0	0	0	0	0	1	0	1	0	0	1	0	0	1	0	0
Chr2B-B79-Hap3	2B	TA-	664219791	0	0	0	0	0	0	0	0	0	0	0	0	0	0	0	0	0	0	0	0	0	0	0	0	0	0	0	0	0	0	0	0	0	0	0	0	0	0	0	0	0	0	0	0	0	0
Chr2B-B80-Hap1	2B	CGTCGGTCGT	666936360	1	0	1	0	0	0	0	0	0	0	1	1	0	1	0	0	0	0	1	0	1	0	0	0	0	1	1	0	0	0	0	1	0	1	0	0	0	0	0	1	0	0	1	0	0	1
Chr2B-B80-Hap2	2B	TAGTATCTAC	666936360	0	1	0	0	0	0	0	0	1	0	0	0	0	0	0	0	0	0	0	0	0	1	0	1	0	0	0	1	0	0	0	0	0	0	0	1	0	1	0	0	0	1	0	1	1	0
Chr2B-B80-Hap3	2B	CGTCGGTCAT	666936360	0	0	0	1	0	1	1	0	0	0	0	0	1	0	1	0	1	1	0	0	0	0	0	0	0	0	0	0	1	1	0	0	1	0	1	0	1	0	0	0	0	0	0	0	0	0
Chr2B-B80-Hap4	2B	TGTCATCTAT	666936360	0	0	0	0	1	0	0	0	0	0	0	0	0	0	0	0	0	0	0	0	0	0	0	0	1	0	0	0	0	0	1	0	0	0	0	0	0	0	0	0	0	0	0	0	0	0
Chr2B-B80-Hap5	2B	CGTCATCTAT	666936360	0	0	0	0	0	0	0	0	0	0	0	0	0	0	0	0	0	0	0	0	0	0	0	0	0	0	0	0	0	0	0	0	0	0	0	0	0	0	1	0	0	0	0	0	0	0
Chr2B-B81-Hap1	2B	CC	674032932	1	0	1	0	1	0	0	0	0	0	1	1	0	1	0	1	0	0	1	0	1	0	1	0	1	1	1	0	0	1	1	1	0	1	0	0	0	0	1	1	0	0	1	0	0	0
Chr2B-B81-Hap2	2B	TT	674032932	0	1	0	0	0	0	0	1	1	0	0	0	0	0	0	0	0	0	0	0	0	1	0	1	0	0	0	1	0	0	0	0	0	0	0	1	0	1	0	0	1	1	0	1	0	0
Chr2B-B81-Hap3	2B	CT	674032932	0	0	0	1	0	1	1	0	0	0	0	0	1	0	1	0	1	1	0	0	0	0	0	0	0	0	0	0	1	0	0	0	0	0	1	0	1	0	0	0	0	0	0	0	0	0
Chr2B-B82-Hap1	2B	CTGTGAG	680198467	1	1	1	1	1	0	0	0	0	0	1	1	1	1	0	1	0	0	1	1	1	0	1	0	1	1	1	1	0	1	1	1	1	1	0	0	0	0	1	1	1	0	1	1	0	1
Chr2B-B82-Hap2	2B	GCACAGA	680198467	0	0	0	0	0	0	1	0	0	0	0	0	0	0	0	0	1	0	0	0	0	1	0	0	0	0	0	0	0	0	0	0	0	0	1	0	0	0	0	0	0	1	0	0	1	0
Chr2B-B82-Hap3	2B	GCACA-A	680198467	0	0	0	0	0	0	0	0	0	0	0	0	0	0	0	0	0	0	0	0	0	0	0	1	0	0	0	0	0	0	0	0	0	0	0	0	0	0	0	0	0	0	0	0	0	0
Chr2B-B83-Hap1	2B	CTTGTTTAAG	683029156	1	0	1	1	1	0	1	0	0	0	0	0	0	0	0	1	0	0	0	0	1	0	1	0	1	1	1	0	0	0	1	1	0	0	0	0	0	0	1	0	0	1	0	0	1	0
Chr2B-B83-Hap2	2B	ACCAGCCGGT	683029156	0	1	0	0	0	0	0	1	1	0	0	0	0	0	0	0	0	0	0	0	0	1	0	1	0	0	0	1	0	0	0	0	0	0	1	1	0	1	0	0	1	0	0	1	0	0
Chr2B-B83-Hap3	2B	CTTGGTTGGG	683029156	0	0	0	0	0	0	0	0	0	0	1	1	1	1	0	0	0	0	1	0	0	0	0	0	0	0	0	0	0	0	0	0	1	1	0	0	0	0	0	0	0	0	0	0	0	0
Chr2B-B83-Hap4	2B	ACCAGCCGGG	683029156	0	0	0	0	0	0	0	0	0	0	0	0	0	0	0	0	0	0	0	0	0	0	0	0	0	0	0	0	0	1	0	0	0	0	0	0	0	0	0	0	0	0	1	0	0	0
Chr2B-B84-Hap1	2B	CGG	688462636	1	0	1	1	1	1	1	0	0	0	1	1	1	1	0	1	0	0	1	0	1	0	1	0	1	1	1	0	0	0	1	1	1	1	0	0	0	0	1	1	0	1	0	0	1	1
Chr2B-B84-Hap2	2B	TA-	688462636	0	1	0	0	0	0	0	0	0	1	0	0	0	0	1	0	1	0	0	1	0	0	0	0	0	0	0	0	0	1	0	0	0	0	0	0	1	0	0	0	0	0	1	0	0	0
Chr2B-B84-Hap3	2B	TAT	688462636	0	0	0	0	0	0	0	1	1	0	0	0	0	0	0	0	0	1	0	0	0	1	0	1	0	0	0	1	1	0	0	0	0	0	1	1	0	1	0	0	1	0	0	1	0	0
AX-95149329	2B	C/G	690210922	0	0	0	0	0	0	0	0	0	0	0	0	0	0	0	0	0	0	0	0	0	0	0	0	0	0	0	0	0	1	0	0	0	0	0	0	0	0	0	0	0	0	1	0	0	0
AX-94794604	2B	T/C	690932489	0	1	0	0	1	0	0	1	1	0	0	0	0	0	0	1	0	0	0	0	0	1	0	1	1	0	0	1	0	0	1	0	0	0	0	1	0	1	1	0	1	1	0	1	1	0
AX-94646243	2B	A/C	692461411	1	0	1	0	1	1	1	0	0	0	0	0	0	0	0	0	0	0	0	0	1	0	0	0	0	1	1	0	0	0	1	1	0	0	0	0	0	0	0	1	0	1	0	0	1	0
Chr2B-B85-Hap1	2B	ATC	694051000	1	0	1	0	1	1	1	0	0	0	0	0	1	0	1	0	1	0	0	0	0	0	0	0	0	1	1	0	1	1	0	1	0	0	0	0	0	0	0	1	0	0	1	0	0	0
Chr2B-B85-Hap2	2B	GGC	694051000	0	1	0	1	0	0	0	1	1	1	1	1	0	0	0	1	0	1	1	0	0	1	1	1	1	0	0	1	0	0	1	0	1	1	1	1	0	0	1	0	1	1	0	1	1	1
Chr2B-B85-Hap3	2B	GGT	694051000	0	0	0	0	0	0	0	0	0	0	0	0	0	1	0	0	0	0	0	0	0	0	0	0	0	0	0	0	0	0	0	0	0	0	0	0	0	1	0	0	0	0	0	0	0	0
Chr2B-B86-Hap1	2B	CT	694054493	1	0	1	0	1	1	1	0	0	0	0	0	1	0	1	0	1	0	0	0	0	0	0	0	0	1	1	0	1	1	0	1	0	0	0	0	0	0	0	1	0	0	1	0	0	0
Chr2B-B86-Hap2	2B	TT	694054493	0	1	0	1	0	0	0	1	1	1	1	1	0	0	0	1	0	1	1	1	0	1	1	1	1	0	0	1	0	0	1	0	1	1	1	1	0	0	1	0	1	1	0	1	1	1
Chr2B-B86-Hap3	2B	TA	694054493	0	0	0	0	0	0	0	0	0	0	0	0	0	1	0	0	0	0	0	0	0	0	0	0	0	0	0	0	0	0	0	0	0	0	0	0	0	1	0	0	0	0	0	0	0	0
AX-94671612	2B	T/C	695590087	0	1	0	1	0	0	0	1	1	1	1	1	0	1	1	1	1	1	1	0	0	1	1	1	1	0	0	1	0	0	1	0	1	1	1	1	0	1	1	0	1	1	1	1	1	1
Chr2B-B87-Hap1	2B	TACCA	695689264	1	0	0	0	1	1	1	0	0	0	1	1	1	1	1	0	1	1	1	0	0	0	0	0	0	1	1	0	1	1	0	1	0	1	1	0	0	0	0	1	0	0	0	0	0	0
Chr2B-B87-Hap2	2B	CCATG	695689264	0	1	0	0	0	0	0	0	0	0	0	0	0	0	0	1	0	0	0	1	0	0	1	0	1	0	0	1	0	0	0	0	0	0	0	0	0	0	1	0	1	0	0	0	1	1
Chr2B-B87-Hap3	2B	CC-TG	695689264	0	0	0	1	0	0	0	0	0	0	0	0	0	0	0	0	0	0	0	0	0	0	0	0	0	0	0	0	0	0	0	0	0	0	0	0	0	0	0	0	0	0	0	1	0	0
Chr2B-B87-Hap4	2B	CACCA	695689264	0	0	0	0	0	0	0	1	1	0	0	0	0	0	0	0	0	0	0	0	0	1	0	1	0	0	0	0	0	0	1	0	0	0	0	1	0	1	0	0	0	0	1	0	0	0
Chr2B-B88-Hap1	2B	TC	699284333	1	1	1	0	1	1	1	1	0	0	0	0	0	0	0	0	0	0	0	0	0	1	0	1	1	1	1	1	1	1	0	1	0	0	0	1	1	1	0	0	0	0	1	0	0	0
Chr2B-B88-Hap2	2B	TG	699284333	0	0	0	1	0	0	0	0	0	0	0	0	0	0	0	0	0	0	0	0	0	0	1	0	0	0	0	0	0	0	0	0	0	0	0	0	0	0	1	0	0	0	0	0	0	0
Chr2B-B88-Hap3	2B	CC	699284333	0	0	0	0	0	0	0	0	1	0	1	1	1	1	1	0	1	1	1	0	0	0	0	0	0	0	0	0	0	0	0	0	1	1	1	0	0	0	0	0	1	1	0	1	1	1
Chr2B-B88-Hap4	2B	CG	699284333	0	0	0	0	0	0	0	0	0	0	0	0	0	0	0	1	0	0	0	0	0	0	0	0	0	0	0	0	0	0	0	0	0	0	0	0	0	0	0	0	0	0	0	0	0	0
AX-94687989	2B	T/C	702199058	1	1	1	1	1	1	1	1	0	1	0	0	0	0	0	0	0	0	0	1	1	1	1	1	1	1	1	1	1	1	1	1	0	0	0	1	1	1	1	0	0	0	1	0	0	0
Chr2B-B89-Hap1	2B	TAG	703976023	1	0	1	0	1	1	1	0	0	0	0	0	0	0	0	0	0	0	0	0	0	0	1	0	0	1	1	0	1	0	1	1	0	0	0	0	0	0	0	1	0	0	0	0	0	0
Chr2B-B89-Hap2	2B	CAG	703976023	0	1	0	0	0	0	0	1	1	0	0	0	1	0	0	0	0	0	0	0	0	1	0	1	1	0	0	1	0	0	0	0	0	0	0	1	0	1	0	0	1	0	0	1	0	0
Chr2B-B89-Hap3	2B	TGA	703976023	0	0	0	1	0	0	0	0	0	0	1	1	0	1	1	1	1	1	1	0	0	0	0	0	0	0	0	0	0	1	0	0	1	1	1	0	1	0	1	0	0	1	0	0	1	1
Chr2B-B90-Hap1	2B	GTT	706568149	1	1	1	1	1	0	1	0	0	0	0	0	0	0	0	0	0	0	0	1	1	0	0	0	1	1	0	1	1	0	0	1	0	0	0	0	1	0	1	0	0	0	1	0	0	0
Chr2B-B90-Hap2	2B	-TT	706568149	0	0	0	0	0	1	0	0	0	0	0	0	0	0	0	0	0	0	0	0	0	0	0	0	0	0	1	0	0	0	0	0	0	0	0	0	0	0	0	0	0	0	0	0	0	0
Chr2B-B90-Hap3	2B	GT-	706568149	0	0	0	0	0	0	0	1	0	1	0	0	0	0	0	0	0	0	0	0	0	0	0	0	0	0	0	0	0	0	1	0	0	0	0	0	0	0	0	0	0	0	0	0	0	0
Chr2B-B90-Hap4	2B	ACC	706568149	0	0	0	0	0	0	0	0	0	0	1	1	0	1	0	0	0	1	1	0	0	0	0	0	0	0	0	0	0	0	0	0	1	1	1	0	0	0	0	0	0	0	0	0	0	0
Chr2B-B90-Hap5	2B	ACT	706568149	0	0	0	0	0	0	0	0	0	0	0	0	1	0	1	1	0	0	0	0	0	0	0	0	0	0	0	0	0	0	0	0	0	0	0	0	0	0	0	0	1	1	0	1	0	1
Chr2B-B90-Hap6	2B	GTC	706568149	0	0	0	0	0	0	0	0	0	0	0	0	0	0	0	0	0	0	0	0	0	1	1	1	0	0	0	0	0	1	0	0	0	0	0	1	0	1	0	0	0	0	0	0	0	0
Chr2B-B91-Hap1	2B	AAGT	710281820	1	0	0	0	1	1	1	1	0	1	0	0	0	0	0	0	0	0	0	1	0	1	0	1	0	1	1	0	0	0	0	1	0	0	0	1	1	1	0	0	0	0	0	0	0	0
Chr2B-B91-Hap2	2B	AAGC	710281820	0	1	1	1	0	0	0	0	0	0	0	0	0	0	0	0	0	0	0	0	0	0	1	0	0	0	0	1	1	1	0	0	0	0	0	0	0	0	1	0	0	0	1	0	0	0
Chr2B-B91-Hap3	2B	GCAT	710281820	0	0	0	0	0	0	0	0	1	0	0	0	1	0	1	0	1	0	0	0	0	0	0	0	0	0	0	0	0	0	0	0	0	0	0	0	0	0	0	0	0	1	0	0	0	1
Chr2B-B91-Hap4	2B	GCAC	710281820	0	0	0	0	0	0	0	0	0	0	1	1	0	1	0	1	0	1	1	0	0	0	0	0	0	0	0	0	0	0	0	0	1	1	1	0	0	0	0	0	1	0	0	1	0	0
AX-94789982	2B	A/G	711531783	0	0	0	0	0	0	0	0	1	0	1	1	1	1	1	1	1	1	1	0	0	0	0	0	0	0	0	0	0	0	0	0	1	1	1	0	0	0	0	0	1	1	0	1	1	1
AX-94401499	2B	T/C	711724908	1	0	0	0	1	1	1	1	1	1	0	0	1	0	1	0	1	0	0	0	0	1	0	1	0	1	1	0	1	0	0	1	0	0	0	1	1	1	0	0	0	1	0	0	0	1
Chr2B-B92-Hap1	2B	TTC	713675150	1	1	0	0	0	0	1	1	1	1	1	1	1	1	1	0	1	1	1	0	0	1	0	1	0	1	1	1	0	0	0	1	1	1	1	1	1	1	0	0	1	0	0	1	0	0
Chr2B-B92-Hap2	2B	CCC	713675150	0	0	1	0	0	0	0	0	0	0	0	0	0	0	0	0	0	0	0	0	0	0	1	0	0	0	0	0	1	1	1	0	0	0	0	0	0	0	0	0	0	1	1	0	1	1
Chr2B-B92-Hap3	2B	CCT	713675150	0	0	0	1	0	0	0	0	0	0	0	0	0	0	0	1	0	0	0	0	0	0	0	0	0	0	0	0	0	0	0	0	0	0	0	0	0	0	1	1	0	0	0	0	0	0
Chr2B-B93-Hap1	2B	TTAG	715030133	1	1	1	0	1	1	1	1	0	1	1	1	1	1	1	0	1	1	1	1	1	1	0	1	0	1	1	1	0	0	0	1	1	1	1	1	1	1	0	0	1	0	1	0	0	0
Chr2B-B93-Hap2	2B	CGTA	715030133	0	0	0	1	0	0	0	0	0	0	0	0	0	0	0	1	0	0	0	0	0	0	0	0	0	0	0	0	0	0	0	0	0	0	0	0	0	0	0	1	0	0	0	0	0	0
Chr2B-B93-Hap3	2B	TT-G	715030133	0	0	0	0	0	0	0	0	1	0	0	0	0	0	0	0	0	0	0	0	0	0	0	0	0	0	0	0	0	0	0	0	0	0	0	0	0	0	0	0	0	0	0	0	0	0
Chr2B-B93-Hap4	2B	CGAA	715030133	0	0	0	0	0	0	0	0	0	0	0	0	0	0	0	0	0	0	0	0	0	0	1	0	0	0	0	0	1	1	1	0	0	0	0	0	0	0	0	0	0	0	0	0	0	0
Chr2B-B93-Hap5	2B	CTAA	715030133	0	0	0	0	0	0	0	0	0	0	0	0	0	0	0	0	0	0	0	0	0	0	0	0	0	0	0	0	0	0	0	0	0	0	0	0	0	0	0	0	0	0	0	0	0	0
Chr2B-B94-Hap1	2B	TG	715925828	1	1	1	0	1	1	1	1	0	0	0	0	0	0	0	0	0	0	0	1	1	1	1	1	1	1	0	1	1	0	0	1	0	0	0	1	0	1	0	0	0	0	0	0	0	0
Chr2B-B94-Hap2	2B	TC	715925828	0	0	0	1	0	0	0	0	0	0	0	0	0	0	0	0	0	0	0	0	0	0	0	0	0	0	0	0	0	0	0	0	0	0	0	0	0	0	0	0	0	0	0	0	0	0
Chr2B-B94-Hap3	2B	CG	715925828	0	0	0	0	0	0	0	0	1	0	0	0	0	0	0	0	0	0	0	0	0	0	0	0	0	0	0	0	0	0	0	0	0	0	0	0	0	0	0	0	1	1	0	1	1	1
Chr2B-B94-Hap4	2B	-G	715925828	0	0	0	0	0	0	0	0	0	1	0	0	0	0	0	0	0	0	0	0	0	0	0	0	0	0	1	0	0	1	1	0	0	0	0	0	1	0	0	0	0	0	1	0	0	0
Chr2B-B94-Hap5	2B	CC	715925828	0	0	0	0	0	0	0	0	0	0	1	1	1	1	1	1	1	1	1	0	0	0	0	0	0	0	0	0	0	0	0	0	1	1	1	0	0	0	0	0	0	0	0	0	0	0
Chr2B-B95-Hap1	2B	GA	716810310	1	1	1	1	1	1	1	1	0	1	0	0	0	0	0	0	0	0	0	1	1	0	1	1	1	1	1	1	1	1	0	1	0	0	0	1	1	1	1	0	0	0	1	0	0	0
Chr2B-B95-Hap2	2B	CG	716810310	0	0	0	0	0	0	0	0	1	0	1	1	1	1	1	0	1	1	1	0	0	0	0	0	0	0	0	0	0	0	0	0	1	0	1	0	0	0	0	0	1	1	0	0	1	1
Chr2B-B95-Hap3	2B	C-	716810310	0	0	0	0	0	0	0	0	0	0	0	0	0	0	0	1	0	0	0	0	0	0	0	0	0	0	0	0	0	0	0	0	0	1	0	0	0	0	0	0	0	0	0	0	0	0
Chr2B-B96-Hap1	2B	TT	718967961	1	1	1	1	1	1	1	1	1	1	1	1	1	1	1	1	1	1	1	1	0	1	1	1	1	1	1	1	1	1	0	1	1	1	1	1	1	1	1	1	1	1	0	0	0	0
Chr2B-B96-Hap2	2B	CG	718967961	0	0	0	0	0	0	0	0	0	0	0	0	0	0	0	0	0	0	0	0	0	0	0	0	0	0	0	0	0	0	1	0	0	0	0	0	0	0	0	0	0	0	1	1	1	1
Chr2B-B97-Hap1	2B	CAT	719473978	1	1	1	1	0	1	1	1	0	1	0	0	0	0	0	0	0	0	0	0	1	1	1	1	0	1	1	0	1	0	0	1	0	0	0	1	1	1	0	0	0	0	1	0	0	0
Chr2B-B97-Hap2	2B	GGC	719473978	0	0	0	0	0	0	0	0	1	0	1	1	1	1	1	1	1	1	1	0	0	0	0	0	0	0	0	0	0	0	0	0	1	1	1	0	0	0	0	0	1	1	0	1	1	0
Chr2B-B97-Hap3	2B	-A-	719473978	0	0	0	0	0	0	0	0	0	0	0	0	0	0	0	0	0	0	0	0	0	0	0	0	0	0	0	1	0	0	0	0	0	0	0	0	0	0	0	0	0	0	0	0	0	0
Chr2B-B98-Hap1	2B	CC	720575201	1	1	1	0	1	1	1	0	0	0	0	0	0	0	0	0	0	0	0	0	1	0	0	0	1	1	1	1	0	0	1	1	0	0	0	0	0	0	0	0	1	1	1	1	1	1
Chr2B-B98-Hap2	2B	GT	720575201	0	0	0	1	0	0	0	1	1	1	1	1	1	1	1	1	1	1	1	0	0	1	1	1	0	0	0	0	1	1	0	0	1	1	1	1	1	1	1	1	0	0	0	0	0	0
Chr2B-B99-Hap1	2B	G-T	722095184	1	0	0	0	0	0	0	0	0	0	0	0	0	0	0	0	0	0	0	0	0	0	0	0	0	0	0	0	0	0	0	1	0	0	0	0	0	0	0	0	0	0	1	0	0	0
Chr2B-B99-Hap2	2B	GGT	722095184	0	1	1	0	1	1	1	0	0	1	0	0	0	0	0	0	0	0	0	0	1	0	1	0	1	1	1	1	1	1	0	0	0	0	0	0	1	0	0	0	0	0	0	0	0	0
Chr2B-B99-Hap3	2B	GGC	722095184	0	0	0	1	0	0	0	1	0	0	0	0	0	0	0	0	0	0	0	1	0	1	0	1	0	0	0	0	0	0	0	0	0	0	0	1	0	1	0	0	0	0	0	0	0	0
Chr2B-B99-Hap4	2B	ATC	722095184	0	0	0	0	0	0	0	0	1	0	1	1	1	1	0	1	1	1	1	0	0	0	0	0	0	0	0	0	0	0	0	0	1	1	1	0	0	0	0	0	0	0	0	0	0	0
Chr2B-B99-Hap5	2B	ATT	722095184	0	0	0	0	0	0	0	0	0	0	0	0	0	0	0	0	0	0	0	0	0	0	0	0	0	0	0	0	0	0	0	0	0	0	0	0	0	0	0	0	1	0	0	0	1	1
Chr2B-B100-Hap1	2B	TA	723443022	1	1	1	1	1	1	1	1	0	1	0	0	0	0	0	0	0	0	0	1	1	1	1	1	0	1	1	1	1	1	0	1	0	0	0	1	1	1	1	0	0	0	1	0	0	0
Chr2B-B100-Hap2	2B	CG	723443022	0	0	0	0	0	0	0	0	1	0	1	1	1	1	1	1	1	1	1	0	0	0	0	0	0	0	0	0	0	0	0	0	1	1	1	0	0	0	0	0	1	1	0	0	1	0
Chr2B-B100-Hap3	2B	C-	723443022	0	0	0	0	0	0	0	0	0	0	0	0	0	0	0	0	0	0	0	0	0	0	0	0	0	0	0	0	0	0	0	0	0	0	0	0	0	0	0	0	0	0	0	1	0	1
Chr2B-B101-Hap1	2B	ATGTTTAG	726547652	1	1	1	1	0	1	1	1	1	0	1	1	1	1	0	1	1	1	1	1	0	1	0	1	0	1	1	0	0	0	0	1	1	1	1	1	0	1	1	1	0	0	0	0	0	0
Chr2B-B101-Hap2	2B	ATGTT-AG	726547652	0	0	0	0	1	0	0	0	0	0	0	0	0	0	0	0	0	0	0	0	0	0	0	0	0	0	0	1	0	0	0	0	0	0	0	0	0	0	0	0	0	1	0	0	0	0
Chr2B-B101-Hap3	2B	GCCCCCTA	726547652	0	0	0	0	0	0	0	0	0	0	0	0	0	0	0	0	0	0	0	0	0	0	0	0	0	0	0	0	1	0	0	0	0	0	0	0	1	0	0	0	0	0	0	0	0	1
Chr2B-B102-Hap1	2B	TT	730562743	1	0	1	1	0	1	1	1	1	0	1	1	1	1	0	1	1	1	1	1	1	1	0	1	1	1	1	0	0	1	0	1	1	1	1	1	0	1	1	1	0	1	1	0	0	0
Chr2B-B102-Hap2	2B	CC	730562743	0	1	0	0	1	0	0	0	0	0	0	0	0	0	0	0	0	0	0	0	0	0	1	0	0	0	0	1	0	0	1	0	0	0	0	0	0	0	0	0	1	0	0	1	1	0
Chr2B-B102-Hap3	2B	-C	730562743	0	0	0	0	0	0	0	0	0	1	0	0	0	0	0	0	0	0	0	0	0	0	0	0	0	0	0	0	1	0	0	0	0	0	0	0	1	0	0	0	0	0	0	0	0	1
Chr2B-B103-Hap1	2B	GAGCC	730998385	1	0	1	1	0	1	1	1	1	0	1	1	1	1	0	1	1	1	0	1	1	1	0	1	1	1	1	0	0	1	0	1	0	1	1	1	0	1	1	1	0	1	1	0	0	0
Chr2B-B103-Hap2	2B	GAGC-	730998385	0	1	0	0	0	0	0	0	0	0	0	0	0	0	0	0	0	0	0	0	0	0	0	0	0	0	0	0	0	0	1	0	0	0	0	0	0	0	0	0	1	0	0	0	0	0
Chr2B-B103-Hap3	2B	CGCAG	730998385	0	0	0	0	0	0	0	0	0	0	0	0	0	0	0	0	0	0	0	0	0	0	1	0	0	0	0	0	1	0	0	0	0	0	0	0	0	0	0	0	0	0	0	1	0	1
Chr2B-B104-Hap1	2B	CCGG	731536539	1	1	1	0	1	1	1	1	1	0	1	1	1	1	0	0	1	1	1	1	1	1	0	1	0	1	1	1	0	1	1	1	1	1	1	1	0	1	1	0	1	1	1	0	0	0
Chr2B-B104-Hap2	2B	CCGA	731536539	0	0	0	1	0	0	0	0	0	0	0	0	0	0	0	0	0	0	0	0	0	0	0	0	1	0	0	0	0	0	0	0	0	0	0	0	0	0	0	1	0	0	0	0	0	0
Chr2B-B104-Hap3	2B	CCG-	731536539	0	0	0	0	0	0	0	0	0	0	0	0	0	0	0	1	0	0	0	0	0	0	0	0	0	0	0	0	0	0	0	0	0	0	0	0	0	0	0	0	0	0	0	0	0	0
Chr2B-B104-Hap4	2B	GTAA	731536539	0	0	0	0	0	0	0	0	0	0	0	0	0	0	0	0	0	0	0	0	0	0	0	0	0	0	0	0	1	0	0	0	0	0	0	0	1	0	0	0	0	0	0	1	0	1
Chr2B-B105-Hap1	2B	GG	732342413	1	1	1	1	1	1	1	1	1	0	0	1	1	1	0	1	1	1	1	0	1	0	0	1	1	1	1	1	0	1	1	1	1	1	1	1	0	1	1	1	1	1	1	0	0	0
Chr2B-B105-Hap2	2B	G-	732342413	0	0	0	0	0	0	0	0	0	0	1	0	0	0	0	0	0	0	0	0	0	1	0	0	0	0	0	0	0	0	0	0	0	0	0	0	0	0	0	0	0	0	0	0	0	0
Chr2B-B105-Hap3	2B	AT	732342413	0	0	0	0	0	0	0	0	0	0	0	0	0	0	0	0	0	0	0	0	0	0	1	0	0	0	0	0	1	0	0	0	0	0	0	0	0	0	0	0	0	0	0	1	0	1
AX-95015901	2B	A/G	732567875	0	0	0	0	0	0	0	1	0	0	0	1	0	0	1	1	0	0	0	0	0	1	0	0	0	0	1	0	1	1	1	1	0	0	0	0	0	0	0	0	1	0	0	0	0	0
Chr2B-B106-Hap1	2B	AGTTGATC	733845545	1	1	1	0	1	1	1	1	1	1	1	1	1	1	0	0	1	1	1	1	0	1	0	1	0	1	1	1	0	1	1	0	0	0	1	1	0	1	1	0	1	1	1	0	0	0
Chr2B-B106-Hap2	2B	AGTTGGTC	733845545	0	0	0	1	0	0	0	0	0	0	0	0	0	0	0	1	0	0	0	0	0	0	0	0	1	0	0	0	0	0	0	1	0	0	0	0	0	0	0	1	0	0	0	0	0	0
Chr2B-B106-Hap3	2B	TCCCAGCT	733845545	0	0	0	0	0	0	0	0	0	0	0	0	0	0	0	0	0	0	0	0	0	0	1	0	0	0	0	0	0	0	0	0	0	0	0	0	1	0	0	0	0	0	0	1	0	1
Chr2B-B107-Hap1	2B	ACTAAT	737490867	1	0	1	0	0	1	1	1	1	0	1	1	1	1	0	0	1	1	1	1	0	1	0	1	0	1	1	0	1	0	0	0	1	1	1	1	0	1	1	0	0	1	1	0	0	0
Chr2B-B107-Hap2	2B	GCTAAT	737490867	0	1	0	1	1	0	0	0	0	0	0	0	0	0	0	1	0	0	0	0	1	0	0	0	1	0	0	1	0	1	1	1	0	0	0	0	0	0	0	1	1	0	0	0	0	0
Chr2B-B107-Hap3	2B	GGGGGA	737490867	0	0	0	0	0	0	0	0	0	0	0	0	0	0	0	0	0	0	0	0	0	0	1	0	0	0	0	0	0	0	0	0	0	0	0	0	1	0	0	0	0	0	0	1	0	1
AX-94842524	2B	C/G	743746421	1	0	0	0	0	0	0	1	1	1	1	1	1	1	1	0	1	1	1	1	0	1	0	1	0	0	0	0	1	0	0	0	1	1	1	1	1	1	0	0	0	0	1	0	0	0
AX-94666231	2B	T/C	746037396	1	1	1	0	1	1	1	0	0	1	0	1	0	0	1	1	1	0	0	1	1	1	0	0	0	1	1	1	0	0	1	1	0	0	0	0	0	0	1	0	1	1	1	1	1	1
AX-94781466	2B	T/C	747574188	0	0	1	1	0	0	0	0	0	1	0	0	1	0	1	0	1	0	0	0	1	0	1	0	1	0	0	0	0	0	0	0	0	0	0	0	0	0	1	0	0	0	0	0	0	0
Chr2B-B108-Hap1	2B	GAAC	748079265	1	0	0	0	0	0	0	0	0	0	0	0	0	0	0	0	0	0	0	0	0	1	0	0	0	0	0	0	0	0	0	0	0	0	0	0	0	0	0	0	0	1	1	0	0	0
Chr2B-B108-Hap2	2B	GCAT	748079265	0	1	0	0	0	1	1	0	0	0	0	1	0	0	0	1	0	0	0	0	0	0	0	0	0	1	1	1	0	0	1	1	0	0	0	0	0	0	0	0	1	0	0	0	1	0
Chr2B-B108-Hap3	2B	CAAC	748079265	0	0	1	1	0	0	0	0	0	0	0	0	0	0	0	0	0	0	0	0	0	0	0	0	1	0	0	0	0	0	0	0	0	0	0	0	0	0	1	0	0	0	0	0	0	0
Chr2B-B108-Hap4	2B	CCGC	748079265	0	0	0	0	0	0	0	1	1	1	1	0	0	1	0	0	1	1	1	0	0	0	0	1	0	0	0	0	0	1	0	0	1	1	1	1	1	1	0	1	0	0	0	1	0	1
Chr2B-B108-Hap5	2B	-AAC	748079265	0	0	0	0	0	0	0	0	0	0	0	0	1	0	0	0	0	0	0	1	0	0	1	0	0	0	0	0	0	0	0	0	0	0	0	0	0	0	0	0	0	0	0	0	0	0
Chr2B-B109-Hap1	2B	GA	750017811	1	0	0	1	1	0	0	0	0	0	0	0	0	0	0	0	1	0	0	0	0	1	0	0	1	0	0	0	0	0	0	0	0	0	0	0	0	0	0	0	0	0	0	0	0	0
Chr2B-B109-Hap2	2B	CG	750017811	0	1	1	0	0	1	1	0	1	0	1	1	0	1	0	1	0	1	1	0	1	0	0	1	0	1	1	1	1	0	1	1	0	1	1	1	1	1	1	0	1	0	1	0	0	0
Chr2B-B109-Hap3	2B	C-	750017811	0	0	0	0	0	0	0	1	0	0	0	0	0	0	0	0	0	0	0	0	0	0	0	0	0	0	0	0	0	0	0	0	1	0	0	0	0	0	0	0	0	0	0	0	1	0
Chr2B-B109-Hap4	2B	CA	750017811	0	0	0	0	0	0	0	0	0	0	0	0	1	0	0	0	0	0	0	1	0	0	1	0	0	0	0	0	0	1	0	0	0	0	0	0	0	0	0	1	0	1	0	1	0	1
Chr2B-B110-Hap1	2B	GC	752490961	1	1	1	0	0	1	1	1	1	0	1	1	1	1	0	1	0	1	1	0	1	1	0	1	0	1	1	1	1	1	1	1	1	1	1	1	1	1	1	1	1	1	0	1	1	1
Chr2B-B110-Hap2	2B	C-	752490961	0	0	0	1	1	0	0	0	0	1	0	0	0	0	0	0	0	0	0	0	0	0	0	0	1	0	0	0	0	0	0	0	0	0	0	0	0	0	0	0	0	0	0	0	0	0
Chr2B-B110-Hap3	2B	CG	752490961	0	0	0	0	0	0	0	0	0	0	0	0	0	0	0	0	1	0	0	0	0	0	1	0	0	0	0	0	0	0	0	0	0	0	0	0	0	0	0	0	0	0	0	0	0	0
Chr2B-B111-Hap1	2B	CGC	752857834	1	0	1	0	0	0	0	1	0	0	0	0	0	0	0	0	0	0	0	0	0	1	0	1	0	0	0	0	1	0	0	0	0	0	0	1	1	1	1	0	0	0	0	0	0	0
Chr2B-B111-Hap2	2B	TAC	752857834	0	1	0	1	1	1	1	0	0	0	0	0	0	0	0	0	0	0	0	1	0	0	1	0	1	1	1	1	0	1	1	1	0	0	0	0	0	0	0	0	0	0	0	0	0	0
Chr2B-B111-Hap3	2B	CGT	752857834	0	0	0	0	0	0	0	0	1	0	1	1	0	1	0	1	0	1	1	0	0	0	0	0	0	0	0	0	0	0	0	0	0	1	1	0	0	0	0	0	0	0	0	0	0	0
Chr2B-B111-Hap4	2B	TAT	752857834	0	0	0	0	0	0	0	0	0	0	0	0	1	0	0	0	0	0	0	0	0	0	0	0	0	0	0	0	0	0	0	0	0	0	0	0	0	0	0	0	1	1	0	1	0	1
Chr2B-B112-Hap1	2B	TT	754924161	0	1	1	0	0	1	1	1	1	0	0	0	0	0	0	0	0	0	0	0	1	0	0	0	0	0	1	1	0	0	0	1	0	0	0	0	0	0	1	0	1	0	0	1	1	0
Chr2B-B112-Hap2	2B	TG	754924161	0	0	0	1	1	0	0	0	0	0	0	0	0	0	1	0	1	0	0	1	0	0	0	0	1	0	0	0	0	1	0	0	0	0	0	0	0	0	0	1	0	1	1	0	0	0
Chr2B-B112-Hap3	2B	T-	754924161	0	0	0	0	0	0	0	0	0	1	0	0	1	0	0	0	0	0	0	0	0	0	0	1	0	1	0	0	0	0	1	0	0	0	0	1	0	1	0	0	0	0	0	0	0	1
Chr2B-B112-Hap4	2B	GG	754924161	0	0	0	0	0	0	0	0	0	0	1	0	0	1	0	1	0	1	1	0	0	1	1	0	0	0	0	0	1	0	0	0	1	1	1	0	1	0	0	0	0	0	0	0	0	0
Chr2B-B113-Hap1	2B	CGTA	756704269	1	0	1	0	0	0	0	1	1	1	1	1	1	1	1	1	1	1	1	0	0	1	1	1	0	0	0	0	1	1	0	1	1	1	1	1	1	1	0	1	0	1	0	0	0	0
Chr2B-B113-Hap2	2B	CACG	756704269	0	1	0	0	0	1	1	0	0	0	0	0	0	0	0	0	0	0	0	0	0	0	0	0	0	1	1	1	0	0	1	0	0	0	0	0	0	0	0	0	1	0	0	0	0	0
Chr2B-B113-Hap3	2B	-GCG	756704269	0	0	0	1	1	0	0	0	0	0	0	0	0	0	0	0	0	0	0	0	0	0	0	0	1	0	0	0	0	0	0	0	0	0	0	0	0	0	0	0	0	0	0	0	0	0
Chr2B-B113-Hap4	2B	CGCG	756704269	0	0	0	0	0	0	0	0	0	0	0	0	0	0	0	0	0	0	0	0	0	0	0	0	0	0	0	0	0	0	0	0	0	0	0	0	0	0	0	0	0	0	0	1	1	1
Chr2B-B113-Hap5	2B	TACG	756704269	0	0	0	0	0	0	0	0	0	0	0	0	0	0	0	0	0	0	0	0	0	0	0	0	0	0	0	0	0	0	0	0	0	0	0	0	0	0	0	0	0	0	0	0	0	0
Chr2B-B114-Hap1	2B	CCAAA	761989136	1	0	1	0	0	0	0	0	0	1	0	0	0	1	0	0	1	0	0	0	0	1	1	0	0	0	0	0	1	1	0	1	0	0	0	1	1	0	0	1	0	0	0	0	0	0
Chr2B-B114-Hap2	2B	ATGCG	761989136	0	1	0	0	0	1	1	0	0	0	0	0	0	0	0	0	0	0	0	0	0	0	0	0	0	1	0	1	0	0	1	0	0	0	0	0	0	0	1	0	1	0	0	1	1	1
Chr2B-B114-Hap3	2B	CTGCG	761989136	0	0	0	1	1	0	0	1	1	0	0	0	0	0	1	0	0	0	0	0	0	0	0	1	0	0	0	0	0	0	0	0	0	0	0	0	0	1	0	0	0	1	0	0	0	0
Chr2B-B114-Hap4	2B	C-AAA	761989136	0	0	0	0	0	0	0	0	0	0	1	1	1	0	0	0	0	1	1	0	0	0	0	0	0	0	0	0	0	0	0	0	1	1	1	0	0	0	0	0	0	0	0	0	0	0
Chr2B-B114-Hap5	2B	ATG-G	761989136	0	0	0	0	0	0	0	0	0	0	0	0	0	0	0	0	0	0	0	0	0	0	0	0	1	0	1	0	0	0	0	0	0	0	0	0	0	0	0	0	0	0	0	0	0	0
Chr2B-B115-Hap1	2B	AAGTGGGC	764074023	0	1	0	1	1	0	1	0	0	0	0	0	0	0	0	0	0	0	0	0	0	0	0	0	1	1	1	1	0	0	1	0	0	0	0	0	0	0	1	0	1	1	1	1	1	1
Chr2B-B115-Hap2	2B	GAGTGGGC	764074023	0	0	1	0	0	0	0	1	1	0	1	0	1	1	1	0	0	0	1	0	0	0	1	0	0	0	0	0	0	0	0	1	1	1	1	0	1	1	0	0	0	0	0	0	0	0
Chr2B-B115-Hap3	2B	GGACAAAG	764074023	0	0	0	0	0	0	0	0	0	0	0	1	0	0	0	1	1	1	0	0	0	1	0	0	0	0	0	0	1	1	0	0	0	0	0	1	0	0	0	1	0	0	0	0	0	0
Chr2B-B116-Hap1	2B	CTAAGTCCTCGGCCCT	766566378	1	0	0	0	0	0	0	0	0	0	0	1	0	0	0	1	1	1	0	0	0	1	0	0	0	0	0	0	1	1	0	0	0	0	0	1	0	0	0	1	0	0	0	0	0	0
Chr2B-B116-Hap2	2B	TGCGTCTGCTAATGTG	766566378	0	1	1	1	1	0	1	1	1	1	1	0	1	1	1	0	0	0	1	0	0	0	1	0	1	0	1	1	0	0	1	0	1	1	1	0	0	1	1	0	1	1	1	1	1	1
Chr2B-B116-Hap3	2B	CGCGTCTGCTAATGTG	766566378	0	0	0	0	0	1	0	0	0	0	0	0	0	0	0	0	0	0	0	0	0	0	0	1	0	0	0	0	0	0	0	1	0	0	0	0	0	0	0	0	0	0	0	0	0	0
Chr2B-B116-Hap4	2B	TGCGTCTGC-AATGTG	766566378	0	0	0	0	0	0	0	0	0	0	0	0	0	0	0	0	0	0	0	0	0	0	0	0	0	1	0	0	0	0	0	0	0	0	0	0	0	0	0	0	0	0	0	0	0	0
Chr2B-B117-Hap1	2B	C-	769071919	1	0	0	0	0	0	0	0	0	0	0	1	0	0	0	1	1	1	0	0	0	1	0	0	0	0	0	0	1	1	0	0	0	0	0	0	0	0	0	1	0	0	0	0	0	0
Chr2B-B117-Hap2	2B	CC	769071919	0	1	1	0	0	1	1	0	0	0	0	0	0	0	0	0	0	0	0	0	1	0	1	1	0	1	0	1	0	0	0	1	0	0	0	1	1	0	1	0	0	0	1	0	0	0
Chr2B-B117-Hap3	2B	TT	769071919	0	0	0	1	1	0	0	1	1	1	1	0	1	1	1	0	0	0	1	1	0	0	0	0	1	0	1	0	0	0	1	0	1	1	1	0	0	1	0	0	1	1	0	1	1	1
Chr2B-B117-Hap4	2B	CT	769071919	0	0	0	0	0	0	0	0	0	0	0	0	0	0	0	0	0	0	0	0	0	0	0	0	0	0	0	0	0	0	0	0	0	0	0	0	0	0	0	0	0	0	0	0	0	0
Chr2B-B118-Hap1	2B	ACC	769307060	1	0	0	0	0	0	0	0	0	0	0	1	0	0	0	1	0	0	0	0	0	1	0	0	0	0	0	0	0	0	0	0	0	0	0	0	0	0	0	0	0	0	0	0	0	0
Chr2B-B118-Hap2	2B	GTC	769307060	0	1	0	0	1	1	1	0	0	0	0	0	0	0	0	0	0	0	0	0	0	0	1	0	0	1	1	1	0	0	1	1	0	0	0	0	0	0	0	0	1	1	1	0	0	0
Chr2B-B118-Hap3	2B	GTA	769307060	0	0	1	1	0	0	0	1	1	1	1	0	0	1	1	0	0	0	1	0	0	0	0	1	1	0	0	0	0	0	0	0	1	1	1	0	1	1	1	0	0	0	0	1	0	1
Chr2B-B118-Hap4	2B	GT-	769307060	0	0	0	0	0	0	0	0	0	0	0	0	1	0	0	0	0	0	0	1	0	0	0	0	0	0	0	0	0	0	0	0	0	0	0	0	0	0	0	0	0	0	0	0	1	0
Chr2B-B118-Hap5	2B	ACA	769307060	0	0	0	0	0	0	0	0	0	0	0	0	0	0	0	0	1	1	0	0	0	0	0	0	0	0	0	0	1	1	0	0	0	0	0	1	0	0	0	1	0	0	0	0	0	0
Chr2B-B119-Hap1	2B	CGAGT	770681956	1	0	0	0	0	0	0	0	0	0	0	1	0	0	0	1	1	1	0	0	0	1	0	0	0	0	0	0	1	1	0	0	0	0	0	1	0	0	0	1	0	0	0	0	0	0
Chr2B-B119-Hap2	2B	TAGAC	770681956	0	1	1	0	1	1	1	1	1	1	1	0	1	1	1	0	0	0	1	1	0	0	1	1	1	1	1	1	0	0	1	0	1	1	1	0	0	1	1	0	1	1	1	1	1	1
Chr2B-B119-Hap3	2B	-AGAC	770681956	0	0	0	0	0	0	0	0	0	0	0	0	0	0	0	0	0	0	0	0	1	0	0	0	0	0	0	0	0	0	0	1	0	0	0	0	1	0	0	0	0	0	0	0	0	0
Chr2B-B119-Hap4	2B	TGGA-	770681956	0	0	0	0	0	0	0	0	0	0	0	0	0	0	0	0	0	0	0	0	0	0	0	0	0	0	0	0	0	0	0	0	0	0	0	0	0	0	0	0	0	0	0	0	0	0
AX-95241239	2B	T/C	772027568	0	1	1	0	1	1	1	1	1	1	1	0	1	1	1	0	0	0	1	1	1	0	1	1	1	1	1	1	0	0	1	1	1	1	1	0	1	1	1	0	1	1	1	1	1	1
AX-94470912	2B	A/C	772820083	0	1	1	1	1	1	1	1	1	1	1	0	1	1	1	0	0	0	1	1	1	0	1	1	1	1	1	1	0	0	1	1	1	1	1	0	1	1	0	0	1	0	1	1	0	0
Chr2B-B120-Hap1	2B	AA	773349541	1	0	0	0	0	1	0	0	0	0	0	1	0	0	0	1	1	1	0	0	0	0	0	0	0	0	0	0	1	1	0	0	0	0	0	0	0	0	0	1	0	0	0	0	1	1
Chr2B-B120-Hap2	2B	GA	773349541	0	1	1	1	1	0	1	1	1	0	1	0	1	1	1	0	0	0	1	1	1	1	1	1	1	1	1	1	0	0	0	0	1	1	1	1	1	1	1	0	0	0	0	0	0	0
Chr2B-B120-Hap3	2B	GG	773349541	0	0	0	0	0	0	0	0	0	0	0	0	0	0	0	0	0	0	0	0	0	0	0	0	0	0	0	0	0	0	1	1	0	0	0	0	0	0	0	0	1	0	0	1	0	0
Chr2B-B121-Hap1	2B	GA	775165511	1	1	0	0	1	1	1	0	0	1	0	1	0	0	1	1	1	1	0	1	1	0	0	0	0	1	0	1	1	1	0	0	0	0	1	0	0	0	0	1	0	0	1	0	1	1
Chr2B-B121-Hap2	2B	CA	775165511	0	0	1	0	0	0	0	1	1	0	1	0	0	1	0	0	0	0	1	0	0	0	1	1	1	0	1	0	0	0	0	0	1	1	0	0	1	0	1	0	0	0	0	0	0	0
Chr2B-B121-Hap3	2B	CC	775165511	0	0	0	0	0	0	0	0	0	0	0	0	0	0	0	0	0	0	0	0	0	1	0	0	0	0	0	0	0	0	1	1	0	0	0	1	0	0	0	0	1	0	0	1	0	0
Chr2B-B121-Hap4	2B	C-	775165511	0	0	0	0	0	0	0	0	0	0	0	0	0	0	0	0	0	0	0	0	0	0	0	0	0	0	0	0	0	0	0	0	0	0	0	0	0	0	0	0	0	0	0	0	0	0
AX-94585596	2B	T/C	776410955	1	1	1	1	1	1	1	1	1	0	1	1	1	1	1	1	1	0	1	1	0	1	1	1	1	1	1	1	1	1	0	0	0	1	1	1	0	1	1	1	0	0	1	0	1	1
AX-94624485	2B	A/G	776815327	1	1	1	0	1	1	1	1	1	0	1	1	1	1	1	1	1	0	1	1	1	1	1	1	1	1	1	1	1	1	1	0	0	1	1	1	1	1	1	1	1	1	0	1	1	1
Chr2B-B122-Hap1	2B	TA	777114820	1	0	1	0	0	1	0	1	1	1	1	1	1	1	1	1	1	0	1	1	0	1	1	1	1	0	1	0	1	1	1	0	0	1	1	1	1	1	1	1	1	1	0	1	1	1
Chr2B-B122-Hap2	2B	CG	777114820	0	1	0	0	1	0	1	0	0	0	0	0	0	0	0	0	0	1	0	0	1	0	0	0	0	1	0	1	0	0	0	0	0	0	0	0	0	0	0	0	0	0	1	0	0	0
Chr2B-B122-Hap3	2B	-A	777114820	0	0	0	0	0	0	0	0	0	0	0	0	0	0	0	0	0	0	0	0	0	0	0	0	0	0	0	0	0	0	0	1	0	0	0	0	0	0	0	0	0	0	0	0	0	0
AX-94509892	2B	T/C	777301766	0	1	0	0	1	1	1	0	0	1	0	0	0	0	1	0	1	0	0	0	1	1	0	1	0	1	0	1	0	1	0	0	0	0	1	0	0	0	0	0	0	0	1	0	0	0
Chr2B-B123-Hap1	2B	GTC	779341617	1	0	1	0	0	0	0	0	0	0	1	0	1	1	1	1	1	1	1	1	0	1	1	1	1	0	0	0	1	1	1	0	0	1	1	1	0	1	1	1	1	0	0	1	1	0
Chr2B-B123-Hap2	2B	AAG	779341617	0	1	0	0	1	0	1	1	1	0	0	1	0	0	0	0	0	0	0	0	1	0	0	0	0	1	1	1	0	0	0	1	0	0	0	0	0	0	0	0	0	1	1	0	0	1
Chr2B-B123-Hap3	2B	G-C	779341617	0	0	0	0	0	1	0	0	0	1	0	0	0	0	0	0	0	0	0	0	0	0	0	0	0	0	0	0	0	0	0	0	1	0	0	0	1	0	0	0	0	0	0	0	0	0
Chr2B-B124-Hap1	2B	CG	781181445	1	0	0	0	0	1	0	0	0	1	1	0	1	1	0	0	1	1	1	1	0	0	1	1	1	0	0	0	0	0	0	0	1	1	1	1	0	1	0	1	0	0	0	0	1	0
Chr2B-B124-Hap2	2B	CA	781181445	0	1	0	0	1	0	1	0	0	0	0	0	0	0	0	0	0	0	0	0	1	0	0	0	0	1	0	1	0	0	0	0	0	0	0	0	0	0	0	0	0	0	1	0	0	0
Chr2B-B124-Hap3	2B	TA	781181445	0	0	0	0	0	0	0	1	1	0	0	1	0	0	1	1	0	0	0	0	0	1	0	0	0	0	1	0	1	1	1	1	0	0	0	0	0	0	1	0	1	1	0	1	0	1
Chr2B-B125-Hap1	2B	TAC	781777572	0	1	0	0	1	1	1	0	0	0	0	0	0	0	0	0	0	0	0	0	1	0	0	0	0	1	0	1	0	0	0	0	0	0	0	0	0	0	0	0	0	0	1	0	0	0
Chr2B-B125-Hap2	2B	GGT	781777572	0	0	1	0	0	0	0	1	0	0	0	0	0	0	1	0	1	0	0	1	0	1	0	1	0	0	0	0	0	0	0	1	0	0	0	0	0	0	1	1	1	1	0	1	1	1
Chr2B-B125-Hap3	2B	TAT	781777572	0	0	0	0	0	0	0	0	1	1	1	1	1	1	0	0	0	1	0	0	0	0	0	0	1	0	1	0	1	0	0	0	0	1	0	0	0	0	0	0	0	0	0	0	0	0
Chr2B-B125-Hap4	2B	GAT	781777572	0	0	0	0	0	0	0	0	0	0	0	0	0	0	0	0	0	0	0	0	0	0	1	0	0	0	0	0	0	1	0	0	0	0	0	1	0	1	0	0	0	0	0	0	0	0
AX-94408875	2B	A/G	784620390	1	0	0	0	0	0	0	1	0	0	0	0	0	0	0	0	1	0	0	0	0	0	0	1	0	0	0	0	0	0	0	1	0	0	0	0	0	0	0	1	0	1	0	0	1	1
AX-94891564	2B	A/C	784751050	1	1	1	0	1	0	1	0	1	1	1	1	1	1	1	1	1	1	1	0	0	0	1	1	1	1	1	1	1	1	1	1	1	1	1	1	1	1	1	1	1	0	0	1	1	0
Chr2B-B126-Hap1	2B	CTT	785190690	1	0	0	0	0	0	1	0	0	0	0	0	0	0	0	0	1	0	0	0	0	0	0	1	0	0	0	0	0	0	1	0	0	0	0	0	0	1	0	0	0	0	0	0	0	0
Chr2B-B126-Hap2	2B	CTC	785190690	0	1	0	0	1	0	0	0	0	0	0	0	0	0	0	0	0	0	0	0	1	0	0	0	1	1	0	1	0	1	0	0	0	0	0	1	0	0	0	0	0	0	1	0	0	0
Chr2B-B126-Hap3	2B	CCC	785190690	0	0	0	0	0	1	0	0	1	0	1	1	1	0	1	0	0	1	1	0	0	1	1	0	0	0	0	0	0	0	0	0	0	1	0	0	0	0	1	0	1	0	0	1	0	0
Chr2B-B126-Hap4	2B	TTT	785190690	0	0	0	0	0	0	0	1	0	0	0	0	0	0	0	1	0	0	0	1	0	0	0	0	0	0	0	0	0	0	0	1	0	0	0	0	0	0	0	1	0	1	0	0	1	1
Chr2B-B126-Hap5	2B	C-C	785190690	0	0	0	0	0	0	0	0	0	1	0	0	0	1	0	0	0	0	0	0	0	0	0	0	0	0	1	0	1	0	0	0	1	0	0	0	0	0	0	0	0	0	0	0	0	0
Chr2B-B127-Hap1	2B	CGTTGGCC	788520779	1	0	0	0	0	0	0	0	0	0	0	0	0	0	0	0	0	0	0	1	0	1	0	0	0	0	0	0	0	0	0	1	0	0	1	0	0	0	1	1	1	1	0	1	1	0
Chr2B-B127-Hap2	2B	CGCTGGCC	788520779	0	1	0	0	1	0	0	0	0	0	0	0	0	0	0	0	0	0	0	0	1	0	0	0	1	1	0	1	0	0	0	0	0	0	0	1	1	0	0	0	0	0	1	0	0	0
Chr2B-B127-Hap3	2B	TTCGTATT	788520779	0	0	0	0	0	0	0	0	0	0	1	1	1	1	1	0	0	0	1	0	0	0	0	0	0	0	0	0	0	0	0	0	1	1	0	0	0	0	0	0	0	0	0	0	0	0
AX-94808568	2B	A/G	793168773	1	1	0	0	1	0	0	0	0	0	0	0	0	0	0	0	0	0	0	0	1	1	0	0	1	1	0	1	1	0	0	0	0	0	1	1	1	0	1	0	1	0	1	1	0	0
AX-94520302	2B	T/G	794502747	0	0	0	0	0	1	0	0	0	0	0	0	0	0	0	0	0	0	0	0	0	0	0	0	0	0	0	0	0	0	0	0	0	0	0	0	0	0	0	0	0	0	0	0	0	0
AX-95631057	2D	A/G	1669156	1	0	1	1	0	0	0	1	1	0	0	0	0	0	0	0	0	0	0	1	0	0	0	0	0	1	1	0	1	0	1	0	0	0	0	1	0	0	0	0	0	0	1	0	0	0
Chr2D-B1-Hap1	2D	ACA	8889207	1	1	0	0	0	0	0	0	0	0	0	0	0	0	1	0	0	0	0	1	1	0	0	0	0	0	0	0	1	0	0	1	0	0	0	0	0	0	1	0	0	0	0	0	0	0
Chr2D-B1-Hap2	2D	CGA	8889207	0	0	1	1	1	1	0	0	0	0	0	0	0	0	0	0	1	0	0	0	0	0	1	1	1	1	0	1	0	0	0	0	0	0	0	0	0	1	0	1	1	0	0	1	0	0
Chr2D-B1-Hap3	2D	ACG	8889207	0	0	0	0	0	0	1	0	1	1	1	1	1	1	0	0	0	0	1	0	0	1	0	0	0	0	0	0	0	0	1	0	0	1	1	1	1	0	0	0	0	1	1	0	1	1
Chr2D-B1-Hap4	2D	-CG	8889207	0	0	0	0	0	0	0	1	0	0	0	0	0	0	0	0	0	0	0	0	0	0	0	0	0	0	1	0	0	1	0	0	0	0	0	0	0	0	0	0	0	0	0	0	0	0
Chr2D-B2-Hap1	2D	TGGGTGATG	9372517	0	1	1	1	0	1	0	0	0	0	0	0	0	0	1	0	1	0	0	1	1	0	1	0	1	1	1	0	0	1	1	1	1	0	0	0	0	0	0	0	0	0	1	0	0	0
Chr2D-B2-Hap2	2D	CAAACCCCC	9372517	0	0	0	0	1	0	0	0	0	0	0	0	0	0	0	0	0	1	0	0	0	0	0	0	0	0	0	1	0	0	0	0	0	0	1	0	0	1	0	1	1	0	0	1	0	0
Chr2D-B2-Hap3	2D	CGGGTGATG	9372517	0	0	0	0	0	0	1	0	0	0	0	0	0	1	0	0	0	0	0	0	0	1	0	0	0	0	0	0	0	0	0	0	0	0	0	0	0	0	0	0	0	1	0	0	1	1
Chr2D-B2-Hap4	2D	TGGGTGA-G	9372517	0	0	0	0	0	0	0	1	1	1	0	0	0	0	0	0	0	0	0	0	0	0	0	1	0	0	0	0	0	0	0	0	0	0	0	1	0	0	0	0	0	0	0	0	0	0
Chr2D-B3-Hap1	2D	GTTCT	14127127	1	1	1	1	1	1	1	1	1	1	0	0	0	1	1	0	0	0	0	1	1	1	1	1	1	1	1	1	1	1	1	1	1	0	0	0	0	1	1	1	1	1	1	1	1	1
Chr2D-B3-Hap2	2D	CCCAG	14127127	0	0	0	0	0	0	0	0	0	0	1	1	1	0	0	0	1	0	1	0	0	0	0	0	0	0	0	0	0	0	0	0	0	1	1	0	0	0	0	0	0	0	0	0	0	0
AX-94509324	2D	A/C	15966441	1	0	0	0	0	0	1	0	0	0	1	1	1	1	1	0	0	1	1	0	0	1	1	0	0	0	0	0	0	1	0	0	1	1	1	0	0	0	1	0	0	1	0	0	1	1
Chr2D-B4-Hap1	2D	AA	16357814	1	0	0	0	0	0	0	1	0	0	0	0	0	1	1	0	0	0	0	1	0	1	1	0	0	1	0	0	0	1	0	1	0	0	0	0	0	0	1	0	0	1	0	0	1	1
Chr2D-B4-Hap2	2D	GG	16357814	0	1	1	0	0	0	0	0	0	0	1	1	1	0	0	1	1	1	1	0	0	0	0	0	1	0	1	0	0	0	1	0	0	1	1	0	0	0	0	0	0	0	1	0	0	0
Chr2D-B4-Hap3	2D	AG	16357814	0	0	0	1	1	1	1	0	1	0	0	0	0	0	0	0	0	0	0	0	1	0	0	1	0	0	0	1	1	0	0	0	1	0	0	1	1	1	0	1	1	0	0	0	0	0
Chr2D-B5-Hap1	2D	TGC	17605334	1	0	0	0	0	0	0	1	0	0	0	0	0	1	1	0	0	0	0	0	0	1	1	0	0	1	0	0	0	1	0	1	0	0	0	0	0	0	1	0	0	1	0	0	1	1
Chr2D-B5-Hap2	2D	CCA	17605334	0	1	1	1	1	1	1	0	1	0	0	0	0	0	0	1	1	0	0	0	1	0	0	1	1	0	1	1	0	0	1	0	1	0	0	1	1	1	0	1	1	0	1	1	0	0
Chr2D-B5-Hap3	2D	TGA	17605334	0	0	0	0	0	0	0	0	0	0	1	1	1	0	0	0	0	1	1	0	0	0	0	0	0	0	0	0	0	0	0	0	0	1	1	0	0	0	0	0	0	0	0	0	0	0
Chr2D-B6-Hap1	2D	TG	20768655	1	1	0	1	0	0	1	1	1	1	1	1	1	1	0	0	1	1	1	0	1	1	1	0	1	1	1	0	1	1	0	1	1	1	1	1	0	0	1	0	0	1	1	0	1	1
Chr2D-B6-Hap2	2D	CA	20768655	0	0	1	0	0	1	0	0	0	0	0	0	0	0	0	0	0	0	0	0	0	0	0	1	0	0	0	0	0	0	1	0	0	0	0	0	0	0	0	0	0	0	0	0	0	0
Chr2D-B6-Hap3	2D	CG	20768655	0	0	0	0	1	0	0	0	0	0	0	0	0	0	1	0	0	0	0	1	0	0	0	0	0	0	0	1	0	0	0	0	0	0	0	0	1	1	0	1	1	0	0	0	0	0
AX-94627716	2D	A/C	32187804	0	0	0	1	0	0	0	0	0	0	0	0	0	0	0	1	1	0	0	0	0	0	1	0	0	0	0	0	0	0	0	0	0	0	0	0	0	0	0	1	0	1	0	0	1	0
Ppd-D1	2D	A/T	33956379	1	1	1	1	1	0	0	0	0	0	0	0	0	0	0	1	1	0	0	1	0	0	1	0	1	0	0	0	1	1	1	1	1	0	0	0	1	1	1	0	1	1	0	1	1	1
AX-94485593	2D	T/C	37466418	0	1	0	1	0	0	0	0	0	0	0	0	0	0	1	0	1	0	0	1	0	1	0	0	1	1	1	0	0	0	1	0	1	0	0	0	0	1	0	0	0	0	0	0	0	1
Chr2D-B7-Hap1	2D	CG	42885859	1	1	1	1	1	1	1	1	1	1	0	1	0	0	1	0	1	1	0	1	0	1	1	0	1	1	1	1	1	1	1	1	1	0	1	1	1	1	0	1	1	1	0	1	1	1
Chr2D-B7-Hap2	2D	TA	42885859	0	0	0	0	0	0	0	0	0	0	1	0	0	1	0	0	0	0	0	0	0	0	0	1	0	0	0	0	0	0	0	0	0	1	0	0	0	0	0	0	0	0	1	0	0	0
Chr2D-B7-Hap3	2D	TG	42885859	0	0	0	0	0	0	0	0	0	0	0	0	1	0	0	0	0	0	1	0	1	0	0	0	0	0	0	0	0	0	0	0	0	0	0	0	0	0	0	0	0	0	0	0	0	0
Chr2D-B7-Hap4	2D	-G	42885859	0	0	0	0	0	0	0	0	0	0	0	0	0	0	0	0	0	0	0	0	0	0	0	0	0	0	0	0	0	0	0	0	0	0	0	0	0	0	1	0	0	0	0	0	0	0
Chr2D-B8-Hap1	2D	GCC	60790460	1	0	0	0	0	0	0	0	0	0	0	0	0	0	0	0	0	0	1	0	0	0	0	0	0	0	0	0	0	0	0	0	0	0	0	0	0	0	1	0	0	0	0	0	0	0
Chr2D-B8-Hap2	2D	AGC	60790460	0	1	0	0	0	0	0	0	0	0	0	0	0	0	0	0	1	0	0	1	0	0	0	0	0	1	0	0	0	0	1	0	0	0	0	1	0	0	0	1	1	1	0	1	0	1
Chr2D-B8-Hap3	2D	AGG	60790460	0	0	1	0	1	0	1	1	1	1	0	1	0	0	1	0	0	0	0	0	1	1	1	1	1	0	1	1	1	1	0	0	1	1	1	0	0	1	0	0	0	0	1	0	1	0
Chr2D-B8-Hap4	2D	AG-	60790460	0	0	0	0	0	0	0	0	0	0	1	0	0	1	0	1	0	1	0	0	0	0	0	0	0	0	0	0	0	0	0	0	0	0	0	0	0	0	0	0	0	0	0	0	0	0
Chr2D-B9-Hap1	2D	GTA	62551229	1	1	1	0	1	1	1	1	1	1	1	1	1	1	1	1	0	1	0	1	1	1	1	1	1	0	0	1	0	1	0	0	0	1	0	0	0	1	0	0	0	0	0	0	1	0
Chr2D-B9-Hap2	2D	ACG	62551229	0	0	0	0	0	0	0	0	0	0	0	0	0	0	0	0	1	0	0	0	0	0	0	0	0	0	0	0	0	0	1	0	0	0	0	0	0	0	0	1	1	1	0	1	0	1
Chr2D-B9-Hap3	2D	ACA	62551229	0	0	0	0	0	0	0	0	0	0	0	0	0	0	0	0	0	0	0	0	0	0	0	0	0	1	0	0	0	0	0	0	0	0	0	1	0	0	1	0	0	0	0	0	0	0
Chr2D-B9-Hap4	2D	G-A	62551229	0	0	0	0	0	0	0	0	0	0	0	0	0	0	0	0	0	0	0	0	0	0	0	0	0	0	1	0	1	0	0	0	1	0	1	0	1	0	0	0	0	0	1	0	0	0
Chr2D-B10-Hap1	2D	GCGC	62614998	1	0	0	0	0	0	0	0	0	0	0	0	0	0	0	0	0	0	0	0	0	0	0	0	0	0	0	0	0	0	0	0	0	0	0	0	1	0	0	0	0	0	0	0	0	0
Chr2D-B10-Hap2	2D	ACGT	62614998	0	0	1	0	1	0	1	0	1	1	0	0	0	0	0	1	0	1	0	0	0	1	1	0	0	0	1	1	1	1	0	0	1	0	1	0	0	1	0	0	0	0	0	0	0	0
Chr2D-B10-Hap3	2D	ACGC	62614998	0	0	0	0	0	1	0	1	0	0	0	0	0	0	0	0	0	0	1	0	0	0	0	0	1	1	0	0	0	0	1	0	0	0	0	1	0	0	1	1	1	1	0	1	1	1
Chr2D-B10-Hap4	2D	GTAC	62614998	0	0	0	0	0	0	0	0	0	0	1	1	0	0	0	0	1	0	0	0	0	0	0	1	0	0	0	0	0	0	0	0	0	1	0	0	0	0	0	0	0	0	0	0	0	0
Chr2D-B11-Hap1	2D	AACAGCTAGGTTGCCATCCAACATGGGAAAGACTA	64190373	1	0	1	0	1	1	1	1	1	1	0	0	0	0	0	1	0	1	1	0	0	1	1	0	1	1	1	1	1	1	1	1	1	0	1	1	1	1	1	1	1	1	0	1	1	1
Chr2D-B11-Hap2	2D	TCGGATCTAACGATACGTTGGGTGAAACGGAGTCG	64190373	0	1	0	0	0	0	0	0	0	0	0	0	0	0	0	0	1	0	0	0	0	0	0	0	0	0	0	0	0	0	0	0	0	0	0	0	0	0	0	0	0	0	0	0	0	0
Chr2D-B11-Hap3	2D	AACGGCTAGGTTGCCATCCAACATGGGAAAGACTA	64190373	0	0	0	0	0	0	0	0	0	0	0	0	0	0	0	0	0	0	0	0	0	0	0	0	0	0	0	0	0	0	0	0	0	0	0	0	0	0	0	0	0	0	0	0	0	0
Chr2D-B12-Hap1	2D	CCGGGATACCCTGACTGTCTTGCC	73587107	1	0	1	0	1	1	1	1	1	1	0	0	0	0	1	0	0	1	0	0	1	1	1	0	1	1	1	1	1	0	1	0	1	0	1	1	1	1	1	1	0	1	0	1	1	1
Chr2D-B12-Hap2	2D	TTCAAGCGTGTCACTCACTCGAGG	73587107	0	1	0	0	0	0	0	0	0	0	0	0	0	1	0	0	0	0	0	1	0	0	0	1	0	0	0	0	0	0	0	0	0	1	0	0	0	0	0	0	0	0	0	0	0	0
Chr2D-B13-Hap1	2D	TAAGCAGGAGCTCTTGTCTCTC	78377969	1	0	1	0	1	1	1	1	1	0	0	0	0	0	1	0	1	1	0	0	0	1	1	0	1	0	1	1	1	0	1	1	1	0	1	1	0	1	0	1	0	1	0	0	0	1
Chr2D-B13-Hap2	2D	TAAGCAGGAGCTCTTGT-TCTC	78377969	0	0	0	0	0	0	0	0	0	1	0	0	0	0	0	0	0	0	0	0	0	0	0	0	0	1	0	0	0	1	0	0	0	0	0	0	1	0	0	0	0	0	0	0	0	0
Chr2D-B14-Hap1	2D	ACGTGGCCG	108928305	1	1	0	0	0	0	0	1	0	0	1	1	1	1	0	0	0	0	1	1	0	0	0	1	0	0	0	0	1	0	0	0	0	1	0	0	0	0	0	0	1	0	0	1	0	0
Chr2D-B14-Hap2	2D	AAGTGGCCG	108928305	0	0	0	1	0	0	0	0	0	0	0	0	0	0	0	0	0	0	0	0	0	1	0	0	0	0	0	0	0	0	0	0	0	0	0	0	0	0	0	0	0	0	0	0	0	0
Chr2D-B14-Hap3	2D	AAGCAACCG	108928305	0	0	0	0	1	1	0	0	0	0	0	0	0	0	0	0	0	0	0	0	0	0	1	0	0	0	0	1	0	0	0	0	0	0	0	1	0	1	0	1	0	0	0	0	0	1
Chr2D-B14-Hap4	2D	GCATGGTTA	108928305	0	0	0	0	0	0	1	0	1	0	0	0	0	0	0	0	0	1	0	0	1	0	0	0	0	1	1	0	0	0	0	0	1	0	0	0	0	0	0	0	0	0	0	0	0	0
Chr2D-B14-Hap5	2D	ACGCAACCG	108928305	0	0	0	0	0	0	0	0	0	0	0	0	0	0	0	0	0	0	0	0	0	0	0	0	0	0	0	0	0	0	0	0	0	0	0	0	0	0	0	0	0	1	0	0	1	0
Chr2D-B15-Hap1	2D	AC	354968109	1	1	0	1	0	0	0	1	0	0	1	1	1	1	0	0	0	0	1	1	0	0	0	1	0	0	0	0	1	0	0	1	0	1	0	0	1	0	0	0	1	0	1	1	0	0
Chr2D-B15-Hap2	2D	AA	354968109	0	0	1	0	0	0	1	0	1	1	0	0	0	0	1	1	1	1	0	0	1	0	0	0	0	1	1	0	0	0	0	0	1	0	1	0	0	0	0	0	0	0	0	0	0	0
Chr2D-B15-Hap3	2D	CC	354968109	0	0	0	0	1	1	0	0	0	0	0	0	0	0	0	0	0	0	0	0	0	0	1	0	1	0	0	1	0	0	0	0	0	0	0	1	0	1	1	1	0	1	0	0	1	1
Chr2D-B15-Hap4	2D	A-	354968109	0	0	0	0	0	0	0	0	0	0	0	0	0	0	0	0	0	0	0	0	0	1	0	0	0	0	0	0	0	1	0	0	0	0	0	0	0	0	0	0	0	0	0	0	0	0
Chr2D-B15-Hap5	2D	-C	354968109	0	0	0	0	0	0	0	0	0	0	0	0	0	0	0	0	0	0	0	0	0	0	0	0	0	0	0	0	0	0	1	0	0	0	0	0	0	0	0	0	0	0	0	0	0	0
AX-94494699	2D	A/G	381564686	1	0	0	1	0	0	0	0	0	0	0	0	0	0	0	1	0	0	0	0	0	0	1	0	0	0	0	0	1	0	0	0	0	0	0	0	1	0	0	0	0	1	0	1	1	1
Chr2D-B16-Hap1	2D	GGG	409601439	1	1	1	1	0	1	1	0	1	1	1	1	1	1	1	0	0	1	1	1	0	1	1	1	1	1	1	0	1	1	0	1	0	1	1	1	0	0	0	1	0	1	1	0	1	1
Chr2D-B16-Hap2	2D	AGC	409601439	0	0	0	0	1	0	0	0	0	0	0	0	0	0	0	1	1	0	0	0	1	0	0	0	0	0	0	1	0	0	1	0	0	0	0	0	0	1	0	0	0	0	0	0	0	0
Chr2D-B16-Hap3	2D	ATG	409601439	0	0	0	0	0	0	0	1	0	0	0	0	0	0	0	0	0	0	0	0	0	0	0	0	0	0	0	0	0	0	0	0	0	0	0	0	1	0	1	0	1	0	0	1	0	0
AX-95138710	2D	A/G	445894401	0	1	1	1	0	1	1	1	1	1	1	1	1	1	0	0	0	1	1	0	0	1	0	1	0	1	1	0	1	1	0	0	1	1	1	1	0	0	0	0	0	0	0	0	0	0
AX-94523846	2D	T/C	537014186	0	1	0	0	0	0	0	0	0	0	1	1	1	1	0	0	0	0	1	1	0	0	0	1	0	0	0	0	0	0	0	0	0	1	0	0	0	0	0	0	0	0	1	0	0	0
Chr2D-B17-Hap1	2D	TGAGTAAGTTGCTTCAAGT	569843302	1	1	1	0	1	1	1	1	0	0	0	0	0	0	0	0	0	0	0	1	0	1	1	0	0	1	1	0	1	1	0	1	0	0	0	0	1	0	0	0	0	0	1	0	0	0
Chr2D-B17-Hap2	2D	TAGACTGCCCCGCCGGGCT	569843302	0	0	0	1	0	0	0	0	0	0	0	0	0	0	0	0	0	0	0	0	0	0	0	0	0	0	0	0	0	0	0	0	0	0	0	1	0	0	0	0	0	0	0	0	0	0
Chr2D-B17-Hap3	2D	CAGACTGCCCCGCCGGGCC	569843302	0	0	0	0	0	0	0	0	1	0	1	1	1	1	1	1	1	1	1	0	0	0	0	0	0	0	0	0	0	0	0	0	0	1	1	0	0	0	0	0	0	1	0	1	1	1
Chr2D-B17-Hap4	2D	CAGACTGCCCCGCCGGGCT	569843302	0	0	0	0	0	0	0	0	0	0	0	0	0	0	0	0	0	0	0	0	0	0	0	1	1	0	0	0	0	0	0	0	0	0	0	0	0	0	0	0	0	0	0	0	0	0
Chr2D-B18-Hap1	2D	CAGAGTCGGGGAGTCAGAGCCCTACCCCCGCCG-	581570364	1	0	0	0	1	0	0	0	0	0	0	0	0	0	0	0	0	0	0	0	0	0	1	0	0	0	0	1	0	1	0	0	0	0	0	0	0	0	1	0	0	0	0	0	0	0
Chr2D-B18-Hap2	2D	CAGAGTCGGGGAGTCAGAGCCCTACCCGTGTCAT	581570364	0	0	1	0	0	1	1	1	0	0	0	0	0	0	0	0	0	0	0	0	0	1	0	0	0	1	0	0	0	0	0	1	0	0	0	0	1	0	0	0	0	0	0	0	0	0
Chr2D-B18-Hap3	2D	GTCGAGTAAATGTCTGAGTTTTCGGTTCCCCGGC	581570364	0	0	0	0	0	0	0	0	1	0	1	1	1	0	1	1	0	1	1	0	0	0	0	0	0	0	0	0	0	0	0	0	1	1	1	0	0	0	0	0	1	1	0	1	1	0
Chr2D-B18-Hap4	2D	CAGAGTCGGGGAGTCAGAGTTTCGGTTCCCCGGC	581570364	0	0	0	0	0	0	0	0	0	0	0	0	0	0	0	0	0	0	0	0	1	0	0	0	0	0	0	0	0	0	0	0	0	0	0	1	0	1	0	0	0	0	0	0	0	0
Chr2D-B19-Hap1	2D	GATG	602237621	1	0	1	0	0	1	1	0	0	0	0	0	0	0	0	0	0	0	0	0	0	1	1	1	0	1	1	1	1	1	0	0	0	0	0	0	0	0	1	0	0	0	0	0	0	0
Chr2D-B19-Hap2	2D	TATG	602237621	0	1	0	0	0	0	0	1	0	0	0	0	0	0	0	0	0	0	0	1	0	0	0	0	1	0	0	0	0	0	0	1	0	0	0	0	1	0	0	0	0	0	0	0	0	0
Chr2D-B19-Hap3	2D	GGCA	602237621	0	0	0	0	0	0	0	0	1	0	1	1	1	1	1	1	0	0	1	0	1	0	0	0	0	0	0	0	0	0	0	0	0	1	1	1	0	1	0	0	0	1	0	1	1	1
Chr2D-B19-Hap4	2D	-GCA	602237621	0	0	0	0	0	0	0	0	0	0	0	0	0	0	0	0	0	0	0	0	0	0	0	0	0	0	0	0	0	0	0	0	1	0	0	0	0	0	0	0	1	0	0	0	0	0
Chr2D-B20-Hap1	2D	CTGACGGTGGCTCAATC	608395657	1	0	1	1	0	1	1	0	0	0	0	0	0	0	0	0	0	0	0	0	0	1	0	1	1	1	1	1	0	0	0	0	0	0	0	0	0	0	1	0	0	0	0	0	0	0
Chr2D-B20-Hap2	2D	ATGACGGTGGCTCAATC	608395657	0	1	0	0	1	0	0	1	0	0	0	0	0	0	0	0	0	0	0	0	0	0	0	0	0	0	0	0	1	1	0	1	0	0	0	0	0	0	0	0	0	0	0	0	0	0
Chr2D-B20-Hap3	2D	CCAGAATCAATGTGGCT	608395657	0	0	0	0	0	0	0	0	1	0	1	1	1	1	0	1	1	1	1	0	1	0	0	0	0	0	0	0	0	0	0	0	1	1	1	1	0	1	0	0	1	1	0	0	1	0
Chr2D-B21-Hap1	2D	AGGGGAAAGAGACCGG	613348655	1	1	1	0	1	1	1	1	0	0	1	1	1	1	1	1	1	1	1	0	0	1	1	1	0	1	1	1	1	1	0	1	1	1	1	0	0	1	1	0	0	0	1	0	0	0
Chr2D-B21-Hap2	2D	GCTACCGGAGACTTAA	613348655	0	0	0	0	0	0	0	0	1	0	0	0	0	0	0	0	0	0	0	0	0	0	0	0	0	0	0	0	0	0	0	0	0	0	0	1	0	0	0	0	1	1	0	0	1	1
Chr2D-B22-Hap1	2D	ATAGGATAACTATTCCTGTGTACTCGCCAAGTACTTCA	636523854	1	0	0	0	0	0	0	0	0	0	0	0	0	0	0	0	0	0	0	0	0	0	0	0	0	0	0	0	0	0	0	0	0	0	0	0	0	0	0	0	0	1	0	1	1	1
Chr2D-B22-Hap2	2D	CCGAAGCGGGCGCATTCACACGTGTAGTGGACGGGCGG	636523854	0	1	1	0	0	1	1	1	1	1	0	0	0	0	0	0	0	1	0	0	0	1	0	1	0	1	0	1	0	0	0	0	0	0	1	1	0	1	0	1	1	0	0	0	0	0
Chr2D-B22-Hap3	2D	CCAGGATAACTATTCCTGTGTACTCGCCAAGTACTTCA	636523854	0	0	0	0	1	0	0	0	0	0	0	0	0	0	0	0	0	0	0	0	0	0	0	0	1	0	0	0	0	0	0	0	0	0	0	0	0	0	0	0	0	0	0	0	0	0
Chr2D-B22-Hap4	2D	CCGGGATAACTATTCCTGTGTACTCGCCAAGTACTTCA	636523854	0	0	0	0	0	0	0	0	0	0	1	1	1	0	1	0	1	0	1	0	0	0	0	0	0	0	0	0	0	1	0	1	1	1	0	0	0	0	1	0	0	0	0	0	0	0
Chr2D-B23-Hap1	2D	ATCT	650326112	1	0	0	1	1	0	0	0	0	0	0	0	0	0	0	1	1	0	0	0	0	0	0	0	1	0	0	0	0	0	1	0	0	0	0	0	0	0	1	0	0	1	0	0	0	0
Chr2D-B23-Hap2	2D	GCAG	650326112	0	1	1	0	0	1	1	1	1	1	0	0	0	0	0	0	0	1	0	0	1	1	0	1	0	1	1	1	0	0	0	0	0	0	1	1	0	1	0	1	1	0	1	0	0	0
Chr2D-B23-Hap3	2D	GCCG	650326112	0	0	0	0	0	0	0	0	0	0	1	1	1	1	1	0	0	0	1	1	0	0	1	0	0	0	0	0	1	1	0	1	1	1	0	0	0	0	0	0	0	0	0	0	1	1
AX-95175956	2D	T/G	650963387	1	1	1	1	1	1	1	1	1	1	1	1	1	0	1	1	1	1	0	1	1	1	1	1	0	1	1	1	1	1	1	1	1	1	1	1	1	1	1	1	1	1	1	0	0	0
Chr3A-B1-Hap1	3A	CCA	206218	1	0	0	0	0	0	0	0	0	0	0	0	1	0	0	1	0	0	0	0	0	1	0	1	0	0	0	0	0	0	0	0	0	0	0	1	0	0	0	0	0	0	0	0	0	0
Chr3A-B1-Hap2	3A	ACA	206218	0	1	0	0	1	0	0	0	0	0	0	0	0	0	0	0	0	0	0	1	0	0	0	0	0	0	0	1	0	0	0	0	0	0	0	0	0	0	1	0	1	0	0	0	0	0
Chr3A-B1-Hap3	3A	C--	206218	0	0	1	0	0	0	0	0	0	0	0	0	0	0	0	0	0	0	0	0	0	0	0	0	0	0	0	0	0	0	0	0	0	0	1	0	0	0	0	0	0	0	0	0	0	0
Chr3A-B1-Hap4	3A	CAG	206218	0	0	0	1	0	1	1	1	1	1	1	0	0	1	0	0	0	1	0	0	1	0	0	0	1	1	1	0	1	1	1	1	0	1	0	0	1	1	0	1	0	1	1	1	1	1
Chr3A-B1-Hap5	3A	CA-	206218	0	0	0	0	0	0	0	0	0	0	0	0	0	0	0	0	0	0	0	0	0	0	1	0	0	0	0	0	0	0	0	0	0	0	0	0	0	0	0	0	0	0	0	0	0	0
AX-94489717	3A	A/G	6892290	1	1	0	1	1	0	0	1	0	0	1	1	1	0	0	1	0	1	0	1	0	1	0	1	0	0	0	1	0	0	0	0	0	1	1	1	0	1	1	0	1	1	0	0	1	1
Chr3A-B2-Hap1	3A	ATCG	7653799	0	1	0	1	1	0	0	1	0	0	0	0	0	1	1	0	1	0	0	0	1	0	1	0	1	0	0	1	1	1	0	1	1	0	0	0	0	1	1	0	1	1	0	0	1	1
Chr3A-B2-Hap2	3A	GCTA	7653799	0	0	0	0	0	1	1	0	1	0	1	0	0	0	0	0	0	1	0	0	0	0	0	0	0	1	1	0	0	0	1	0	0	1	0	0	0	0	0	1	0	0	1	1	0	0
Chr3A-B2-Hap3	3A	ACCG	7653799	0	0	0	0	0	0	0	0	0	0	0	1	1	0	0	1	0	0	0	0	0	1	0	1	0	0	0	0	0	0	0	0	0	0	0	1	0	0	0	0	0	0	0	0	0	0
Chr3A-B3-Hap1	3A	CCG	9603484	1	0	0	0	1	0	0	0	1	0	0	0	0	0	0	0	0	0	0	0	1	0	0	0	1	1	1	0	0	0	0	0	0	0	0	0	0	0	0	0	0	0	1	1	0	0
Chr3A-B3-Hap2	3A	CCA	9603484	0	1	0	1	0	0	0	1	0	0	0	1	1	1	1	1	1	0	0	1	0	1	0	1	0	0	0	1	1	1	0	1	1	0	0	1	1	1	0	0	0	1	0	0	1	0
Chr3A-B3-Hap3	3A	TTG	9603484	0	0	0	0	0	1	0	0	0	0	1	0	0	0	0	0	0	1	0	0	0	0	0	0	0	0	0	0	0	0	1	0	0	1	0	0	0	0	0	0	0	0	0	0	0	0
Chr3A-B3-Hap4	3A	CC-	9603484	0	0	0	0	0	0	0	0	0	1	0	0	0	0	0	0	0	0	1	0	0	0	0	0	0	0	0	0	0	0	0	0	0	0	0	0	0	0	1	0	1	0	0	0	0	1
Chr3A-B3-Hap5	3A	TCG	9603484	0	0	0	0	0	0	0	0	0	0	0	0	0	0	0	0	0	0	0	0	0	0	1	0	0	0	0	0	0	0	0	0	0	0	0	0	0	0	0	0	0	0	0	0	0	0
Chr3A-B4-Hap1	3A	CGAGATCGC	11941949	0	1	0	0	0	0	0	0	0	0	0	0	0	0	0	0	0	0	0	0	1	0	0	0	0	0	0	1	0	0	1	0	0	0	0	0	0	0	1	1	1	1	0	0	1	0
Chr3A-B4-Hap2	3A	GATAATCGC	11941949	0	0	0	0	1	0	0	0	1	0	0	0	0	1	0	1	0	0	0	0	0	1	0	1	0	1	1	0	0	0	0	0	0	0	0	0	0	0	0	0	0	0	1	1	0	0
Chr3A-B4-Hap3	3A	CGAGGCA-G	11941949	0	0	0	0	0	1	1	1	0	0	0	0	0	0	0	0	0	0	0	1	0	0	1	0	0	0	0	0	0	0	0	0	0	0	0	1	0	0	0	0	0	0	0	0	0	0
Chr3A-B4-Hap4	3A	CGAGGCATG	11941949	0	0	0	0	0	0	0	0	0	0	1	0	0	0	0	0	0	0	0	0	0	0	0	0	0	0	0	0	0	0	0	0	0	1	0	0	0	0	0	0	0	0	0	0	0	0
Chr3A-B4-Hap5	3A	GATGATCGC	11941949	0	0	0	0	0	0	0	0	0	0	0	1	0	0	1	0	1	0	0	0	0	0	0	0	0	0	0	0	1	1	0	1	0	0	0	0	1	0	0	0	0	0	0	0	0	0
Chr3A-B5-Hap1	3A	ACG	12996827	1	0	0	1	1	0	0	0	1	0	0	0	0	0	0	1	0	0	0	0	0	0	0	1	1	1	1	0	1	1	1	1	0	0	1	0	1	1	0	0	0	0	1	1	0	0
Chr3A-B5-Hap2	3A	CTG	12996827	0	1	0	0	0	0	0	0	0	1	0	1	0	1	1	0	1	0	1	0	0	1	0	0	0	0	0	1	0	0	0	0	1	0	0	0	0	0	1	0	1	1	0	0	1	1
Chr3A-B5-Hap3	3A	CCC	12996827	0	0	0	0	0	1	1	1	0	0	1	0	0	0	0	0	0	1	0	1	0	0	1	0	0	0	0	0	0	0	0	0	0	1	0	1	0	0	0	0	0	0	0	0	0	0
Chr3A-B6-Hap1	3A	ATACG	13081931	1	0	0	1	1	0	0	0	1	0	0	0	0	0	0	0	0	0	0	0	0	0	0	1	1	1	1	0	0	0	1	0	0	0	0	0	0	1	0	0	0	0	1	1	0	0
Chr3A-B6-Hap2	3A	CAACG	13081931	0	1	0	0	0	0	0	0	0	1	0	1	0	1	1	0	1	0	1	0	1	1	0	0	0	0	0	1	0	0	0	0	1	0	0	0	1	0	1	1	1	0	0	0	1	1
Chr3A-B6-Hap3	3A	ATGGC	13081931	0	0	0	0	0	0	1	1	0	0	0	0	0	0	0	0	0	0	0	1	0	0	1	0	0	0	0	0	0	0	0	0	0	1	0	1	0	0	0	0	0	0	0	0	0	0
Chr3A-B7-Hap1	3A	TGCC	13515992	1	1	0	1	1	0	0	0	1	1	0	1	1	1	1	1	1	0	1	0	1	1	0	1	1	1	1	1	1	1	1	1	1	0	0	0	1	1	1	1	1	1	1	1	1	1
Chr3A-B7-Hap2	3A	CATG	13515992	0	0	0	0	0	1	1	1	0	0	0	0	0	0	0	0	0	0	0	1	0	0	1	0	0	0	0	0	0	0	0	0	0	1	0	1	0	0	0	0	0	0	0	0	0	0
AX-94591588	3A	T/C	20004042	0	0	0	1	0	0	0	0	1	1	0	0	1	1	0	1	0	0	1	0	1	0	0	0	0	0	1	0	0	1	0	1	0	0	0	1	1	0	0	1	0	0	1	0	0	0
Chr3A-B8-Hap1	3A	TAA	20506062	1	1	1	1	1	1	0	1	1	0	0	0	0	1	0	0	0	0	1	1	0	0	0	1	0	1	1	1	1	1	1	1	0	0	0	1	1	1	1	0	1	0	1	1	1	1
Chr3A-B8-Hap2	3A	TAG	20506062	0	0	0	0	0	0	1	0	0	0	0	0	0	0	0	0	0	0	0	0	0	0	1	0	1	0	0	0	0	0	0	0	0	0	0	0	0	0	0	0	0	0	0	0	0	0
Chr3A-B8-Hap3	3A	CGG	20506062	0	0	0	0	0	0	0	0	0	0	1	1	0	0	0	1	1	1	0	0	0	1	0	0	0	0	0	0	0	0	0	0	1	1	1	0	0	0	0	0	0	0	0	0	0	0
AX-94406738	3A	T/C	21223570	0	0	0	0	0	0	0	0	1	1	1	1	1	0	1	1	1	1	1	0	1	1	0	0	0	0	1	0	0	0	0	0	1	1	1	1	0	0	0	1	0	0	1	0	0	0
AX-94490447	3A	T/C	21223570	0	0	0	1	1	0	1	0	1	1	1	1	1	1	1	1	1	1	1	1	1	1	1	0	1	1	1	1	0	0	1	0	0	1	1	1	0	0	0	0	0	1	0	1	0	1
AX-94769054	3A	A/G	23275260	0	1	1	1	1	1	0	1	1	0	0	0	0	0	0	0	0	0	0	1	0	0	1	1	0	1	1	1	1	1	0	0	0	0	0	1	1	1	0	1	1	1	0	1	1	1
AX-94449625	3A	A/G	23829167	0	1	0	0	0	1	0	0	0	0	1	1	0	1	0	0	0	1	1	0	0	0	0	1	0	0	0	0	0	1	0	1	0	1	1	0	0	1	1	1	1	0	1	0	1	0
Chr3A-B9-Hap1	3A	ACCT	25938563	1	1	0	0	1	0	0	1	0	1	0	0	0	0	0	1	0	0	0	1	0	0	0	0	0	1	0	1	1	1	1	1	0	1	1	0	1	1	1	0	1	1	0	1	1	0
Chr3A-B9-Hap2	3A	-GTC	25938563	0	0	1	0	0	1	0	0	0	0	0	0	0	0	0	0	0	0	0	0	0	0	0	0	1	0	0	0	0	0	0	0	0	0	0	0	0	0	0	0	0	0	0	0	0	0
Chr3A-B9-Hap3	3A	CCTC	25938563	0	0	0	1	0	0	0	0	1	0	1	1	0	1	0	0	0	1	1	0	1	1	1	0	0	0	1	0	0	0	0	0	0	0	0	1	0	0	0	1	0	0	0	0	0	0
Chr3A-B9-Hap4	3A	AGTC	25938563	0	0	0	0	0	0	1	0	0	0	0	0	0	0	1	0	1	0	0	0	0	0	0	1	0	0	0	0	0	0	0	0	0	0	0	0	0	0	0	0	0	0	0	0	0	0
AX-94393827	3A	T/C	32120038	0	0	0	0	0	0	0	0	0	0	0	0	0	0	0	0	0	0	0	0	0	0	0	0	1	0	0	1	0	0	0	0	0	0	0	0	0	0	0	0	0	1	0	1	0	0
AX-94906819	3A	A/C	35050490	0	0	0	0	1	0	0	0	1	0	0	0	0	0	1	0	1	0	0	0	0	1	0	0	0	1	1	1	0	0	0	0	0	0	0	1	0	0	0	1	1	1	0	1	1	1
Chr3A-B10-Hap1	3A	TC	36492114	1	1	1	1	1	1	1	1	1	0	0	0	0	0	1	0	1	0	0	0	0	0	1	1	0	1	1	0	1	1	1	0	1	0	0	1	1	0	0	0	0	0	1	0	0	0
Chr3A-B10-Hap2	3A	CA	36492114	0	0	0	0	0	0	0	0	0	1	1	1	1	1	0	1	0	1	1	1	1	1	0	0	0	0	0	1	0	0	0	1	0	0	1	0	0	1	1	1	1	1	0	1	1	1
Chr3A-B10-Hap3	3A	CC	36492114	0	0	0	0	0	0	0	0	0	0	0	0	0	0	0	0	0	0	0	0	0	0	0	0	1	0	0	0	0	0	0	0	0	0	0	0	0	0	0	0	0	0	0	0	0	0
Chr3A-B11-Hap1	3A	GCT	41625547	1	1	0	0	0	0	0	0	0	1	0	1	0	0	0	1	0	1	0	0	1	0	1	0	1	0	0	0	1	1	1	1	1	0	0	0	1	0	1	0	0	0	0	0	0	0
Chr3A-B11-Hap2	3A	GCG	41625547	0	0	1	1	0	1	1	1	0	0	1	0	1	1	0	0	0	0	1	0	0	0	0	1	0	1	0	0	0	0	0	0	0	0	1	1	0	0	0	0	0	0	1	0	0	0
Chr3A-B11-Hap3	3A	ATG	41625547	0	0	0	0	1	0	0	0	1	0	0	0	0	0	1	0	1	0	0	0	0	1	0	0	0	0	1	1	0	0	0	0	0	0	0	0	0	0	0	1	1	0	0	1	0	0
AX-94381520	3A	T/C	44628805	1	1	1	1	1	1	1	1	1	1	1	1	1	1	1	1	1	1	1	1	0	1	1	1	0	1	1	1	0	1	1	1	1	1	1	1	1	1	1	1	1	1	1	1	1	1
Chr3A-B12-Hap1	3A	TCGGGAGCTTTG	46717091	0	1	1	1	1	1	1	1	1	1	1	1	1	1	1	1	1	0	1	0	1	0	0	1	1	1	1	0	0	0	0	1	0	1	1	1	0	0	1	0	0	0	1	0	0	0
Chr3A-B12-Hap2	3A	CTAACTCTCCGA	46717091	0	0	0	0	0	0	0	0	0	0	0	0	0	0	0	0	0	0	0	0	0	1	0	0	0	0	0	1	0	0	0	0	0	0	0	0	0	0	0	1	0	0	0	1	0	0
Chr3A-B12-Hap3	3A	CCGACACTCCTA	46717091	0	0	0	0	0	0	0	0	0	0	0	0	0	0	0	0	0	0	0	0	0	0	0	0	0	0	0	0	0	0	1	0	0	0	0	0	0	0	0	0	0	0	0	0	0	0
Chr3A-B13-Hap1	3A	TAAT	53204773	1	1	1	1	1	1	1	1	1	1	1	1	1	1	1	1	1	1	1	1	1	0	1	1	1	1	1	0	1	1	0	1	1	1	1	1	1	0	1	0	0	1	0	0	0	1
Chr3A-B13-Hap2	3A	CGTG	53204773	0	0	0	0	0	0	0	0	0	0	0	0	0	0	0	0	0	0	0	0	0	1	0	0	0	0	0	0	0	0	1	0	0	0	0	0	0	0	0	1	1	0	0	1	0	0
Chr3A-B14-Hap1	3A	TATAAGG	53832189	1	1	1	0	1	1	1	1	1	1	0	0	0	0	1	0	0	1	0	1	1	0	1	1	1	1	1	0	1	1	0	1	0	0	0	1	1	0	1	0	0	1	0	0	0	1
Chr3A-B14-Hap2	3A	TATCAGT	53832189	0	0	0	0	0	0	0	0	0	0	1	1	1	1	0	1	0	0	1	0	0	0	0	0	0	0	0	0	0	0	0	0	0	1	1	0	0	0	0	0	0	0	0	0	0	0
Chr3A-B14-Hap3	3A	GCCCGCT	53832189	0	0	0	0	0	0	0	0	0	0	0	0	0	0	0	0	0	0	0	0	0	1	0	0	0	0	0	1	0	0	0	0	0	0	0	0	0	1	0	1	1	0	0	1	0	0
Chr3A-B14-Hap4	3A	GCCCAGT	53832189	0	0	0	0	0	0	0	0	0	0	0	0	0	0	0	0	0	0	0	0	0	0	0	0	0	0	0	0	0	0	1	0	0	0	0	0	0	0	0	0	0	0	0	0	0	0
Chr3A-B15-Hap1	3A	GTCGCGG	56087498	1	1	1	1	1	1	1	1	1	1	0	0	0	0	1	0	1	1	0	1	1	0	1	1	1	1	1	0	1	1	0	1	1	0	0	1	1	0	1	0	0	1	1	0	0	1
Chr3A-B15-Hap2	3A	AAGATAA	56087498	0	0	0	0	0	0	0	0	0	0	1	1	1	1	0	1	0	0	1	0	0	0	0	0	0	0	0	0	0	0	1	0	0	1	1	0	0	0	0	0	0	0	0	0	0	0
Chr3A-B15-Hap3	3A	GTGGTGG	56087498	0	0	0	0	0	0	0	0	0	0	0	0	0	0	0	0	0	0	0	0	0	1	0	0	0	0	0	1	0	0	0	0	0	0	0	0	0	1	0	1	1	0	0	1	0	0
AX-95188541	3A	A/G	57474046	0	0	0	0	1	0	0	0	1	0	1	0	0	0	0	0	0	1	0	0	0	0	0	0	0	0	1	0	0	0	0	0	0	1	0	0	0	0	1	1	0	0	1	0	0	0
Chr3A-B16-Hap1	3A	GGAGCA	57568660	1	0	0	0	0	0	0	0	0	0	0	0	0	0	0	0	0	0	0	0	0	0	0	0	0	0	0	0	0	0	0	0	0	0	0	0	0	0	0	0	0	0	0	0	0	0
Chr3A-B16-Hap2	3A	AGAGCA	57568660	0	1	0	0	0	0	0	0	0	0	1	0	1	1	0	0	0	1	1	0	0	1	0	0	1	0	0	1	0	0	1	0	1	1	1	0	0	1	0	0	1	0	1	1	0	0
Chr3A-B16-Hap3	3A	GAGATG	57568660	0	0	1	1	0	0	1	1	1	0	0	1	0	0	0	1	0	0	0	0	0	0	1	1	0	1	1	0	1	1	0	1	0	0	0	1	0	0	0	0	0	1	0	0	0	1
Chr3A-B16-Hap4	3A	AAAGCA	57568660	0	0	0	0	1	0	0	0	0	0	0	0	0	0	1	0	1	0	0	0	1	0	0	0	0	0	0	0	0	0	0	0	0	0	0	0	0	0	1	1	0	0	0	0	0	0
Chr3A-B17-Hap1	3A	AGAGAATGTT	61219700	1	1	0	0	0	0	0	0	0	0	0	0	1	1	0	0	0	1	0	1	0	0	0	0	1	0	0	0	0	0	1	0	0	0	0	0	1	0	0	0	0	1	0	0	0	1
Chr3A-B17-Hap2	3A	CAGTGGGATT	61219700	0	0	1	1	0	1	1	1	1	0	0	1	0	0	0	1	0	0	0	0	0	0	1	1	0	1	1	0	1	1	0	1	0	0	0	1	0	0	0	0	0	0	0	0	0	0
Chr3A-B17-Hap3	3A	CAGTGGGATC	61219700	0	0	0	0	1	0	0	0	0	1	0	0	0	0	1	0	1	0	0	0	1	1	0	0	0	0	0	1	0	0	0	0	0	0	0	0	0	1	1	1	1	0	0	1	1	0
Chr3A-B17-Hap4	3A	AGAGAATGCT	61219700	0	0	0	0	0	0	0	0	0	0	1	0	0	0	0	0	0	0	1	0	0	0	0	0	0	0	0	0	0	0	0	0	0	1	1	0	0	0	0	0	0	0	1	0	0	0
Chr3A-B18-Hap1	3A	TGGA	67913190	1	0	1	1	0	1	1	1	1	0	0	1	0	0	0	0	0	0	0	0	0	0	1	1	0	1	1	0	1	1	0	1	0	0	0	1	1	0	0	0	0	0	0	0	0	0
Chr3A-B18-Hap2	3A	TAGA	67913190	0	1	0	0	0	0	0	0	0	0	0	0	0	1	0	0	0	0	0	0	0	0	0	0	0	0	0	0	0	0	1	0	0	0	0	0	0	0	0	0	0	0	0	0	0	0
Chr3A-B18-Hap3	3A	TAGT	67913190	0	0	0	0	1	0	0	0	0	0	0	0	0	0	0	0	1	0	0	0	1	1	0	0	1	0	0	0	0	0	0	0	0	0	0	0	0	1	1	1	0	0	0	0	0	0
Chr3A-B18-Hap4	3A	CGAA	67913190	0	0	0	0	0	0	0	0	0	0	1	0	0	0	0	0	0	1	1	0	0	0	0	0	0	0	0	1	0	0	0	0	1	1	1	0	0	0	0	0	1	0	1	1	0	0
Chr3A-B19-Hap1	3A	GGCT	70710566	1	0	1	0	0	1	1	1	1	0	0	1	0	0	0	1	0	0	0	0	0	0	1	1	0	1	1	0	1	1	0	1	0	0	0	1	1	0	0	0	0	0	0	0	0	0
Chr3A-B19-Hap2	3A	AGCT	70710566	0	1	0	0	0	0	0	0	0	0	0	0	0	0	0	0	0	0	0	0	0	0	0	0	0	0	0	0	0	0	1	0	0	0	0	0	0	0	0	0	0	0	0	0	0	0
Chr3A-B19-Hap3	3A	ACTT	70710566	0	0	0	0	1	0	0	0	0	1	0	0	0	0	1	0	1	0	0	0	1	1	0	0	1	0	0	1	0	0	0	0	0	0	0	0	0	1	1	1	1	0	0	1	1	0
Chr3A-B19-Hap4	3A	AGCC	70710566	0	0	0	0	0	0	0	0	0	0	1	0	0	0	0	0	0	1	1	0	0	0	0	0	0	0	0	0	0	0	0	0	0	1	1	0	0	0	0	0	0	0	1	0	0	0
Chr3A-B20-Hap1	3A	TTGCGGTAATTCTGTC	107738796	1	0	0	0	1	0	0	0	0	0	0	0	0	0	1	0	1	0	0	0	1	0	0	0	1	0	0	0	0	0	0	0	0	0	0	0	0	0	1	1	0	0	0	0	0	0
Chr3A-B20-Hap2	3A	TCACGGTAGCCCCACG	107738796	0	1	0	0	0	0	0	0	0	0	0	0	0	0	0	0	0	0	0	0	0	0	1	0	0	0	0	0	1	0	1	1	0	0	0	0	0	0	0	0	0	0	0	0	0	0
Chr3A-B20-Hap3	3A	TCACGGTAGCTTTACG	107738796	0	0	1	1	0	0	1	1	1	1	0	0	0	0	0	0	0	0	0	0	0	0	0	1	0	1	1	0	0	0	0	0	0	0	0	1	0	0	0	0	0	0	0	0	0	0
Chr3A-B20-Hap4	3A	TTGAAACGGCCCTGCG	107738796	0	0	0	0	0	1	0	0	0	0	0	0	0	0	0	0	0	0	0	0	0	0	0	0	0	0	0	1	0	0	0	0	0	0	0	0	0	0	0	0	1	0	0	1	0	0
Chr3A-B20-Hap5	3A	TCACGGTAGCCCTACG	107738796	0	0	0	0	0	0	0	0	0	0	1	0	1	1	0	0	0	0	1	1	0	0	0	0	0	0	0	0	0	0	0	0	0	1	0	0	0	1	0	0	0	1	0	0	0	1
Chr3A-B20-Hap6	3A	CCACGGTAGCCCCACG	107738796	0	0	0	0	0	0	0	0	0	0	0	0	0	0	0	0	0	1	0	0	0	0	0	0	0	0	0	0	0	0	0	0	0	0	1	0	0	0	0	0	0	0	1	0	0	0
Chr3A-B21-Hap1	3A	TGT	371628609	1	0	0	0	1	1	0	0	0	0	0	0	0	0	1	0	1	0	0	0	1	0	0	0	1	0	0	1	0	0	0	0	0	0	0	0	1	0	1	1	1	0	0	1	0	0
Chr3A-B21-Hap2	3A	CAC	371628609	0	1	1	1	0	0	1	1	1	1	0	0	0	0	0	0	0	0	0	0	0	1	1	1	0	1	1	0	1	1	1	1	0	0	0	1	0	1	0	0	0	1	1	0	0	1
Chr3A-B21-Hap3	3A	CAT	371628609	0	0	0	0	0	0	0	0	0	0	1	1	1	1	0	0	0	1	1	0	0	0	0	0	0	0	0	0	0	0	0	0	1	1	1	0	0	0	0	0	0	0	0	0	0	0
Chr3A-B22-Hap1	3A	GT	391491788	1	0	0	0	0	0	0	0	0	0	0	0	0	0	1	0	1	0	0	0	0	0	0	0	0	0	0	0	0	0	0	1	0	0	0	0	0	1	1	0	0	1	0	0	1	0
Chr3A-B22-Hap2	3A	GC	391491788	0	1	0	0	1	1	0	0	0	0	0	1	0	0	0	1	0	1	0	1	1	0	1	0	1	0	0	1	1	1	1	0	0	0	1	0	1	0	0	1	1	0	1	1	0	1
Chr3A-B22-Hap3	3A	AC	391491788	0	0	1	1	0	0	1	0	1	0	1	0	1	0	0	0	0	0	1	0	0	1	0	1	0	0	1	0	0	0	0	0	0	1	0	1	0	0	0	0	0	0	0	0	0	0
Chr3A-B22-Hap4	3A	AT	391491788	0	0	0	0	0	0	0	1	0	1	0	0	0	1	0	0	0	0	0	0	0	0	0	0	0	1	0	0	0	0	0	0	0	0	0	0	0	0	0	0	0	0	0	0	0	0
Chr3A-B23-Hap1	3A	GC	395761568	1	0	0	0	1	0	0	0	0	0	0	0	0	0	1	0	1	0	0	0	1	0	0	0	1	0	0	0	0	0	0	0	0	0	0	0	0	0	1	1	0	0	0	0	0	0
Chr3A-B23-Hap2	3A	CT	395761568	0	1	1	1	0	0	1	1	1	1	1	1	1	1	0	0	0	1	1	0	0	1	1	1	0	1	1	0	1	1	1	1	1	1	1	1	0	1	0	0	0	1	1	0	0	1
Chr3A-B23-Hap3	3A	CC	395761568	0	0	0	0	0	1	0	0	0	0	0	0	0	0	0	1	0	0	0	1	0	0	0	0	0	0	0	1	0	0	0	0	0	0	0	0	1	0	0	0	1	0	0	1	1	0
Chr3A-B24-Hap1	3A	GTGTATAAT	430317710	1	0	1	1	0	0	1	1	1	1	1	1	1	0	0	0	0	0	1	0	0	1	0	1	1	0	1	0	0	0	1	0	0	1	0	1	1	0	0	0	0	0	0	0	0	0
Chr3A-B24-Hap2	3A	GTATGCGGC	430317710	0	1	0	0	0	0	0	0	0	0	0	0	0	0	0	0	0	0	0	0	0	0	0	0	0	0	0	0	0	0	0	0	0	0	0	0	0	1	0	0	0	1	0	0	0	1
Chr3A-B24-Hap3	3A	AAACACAAC	430317710	0	0	0	0	1	0	0	0	0	0	0	0	0	0	1	0	1	0	0	1	1	0	0	0	0	0	0	0	1	1	0	1	0	0	0	0	0	0	1	1	0	0	0	0	0	0
Chr3A-B24-Hap4	3A	GTACACAAC	430317710	0	0	0	0	0	1	0	0	0	0	0	0	0	0	0	0	0	0	0	0	0	0	0	0	0	0	0	1	0	0	0	0	0	0	0	0	0	0	0	0	1	0	0	1	0	0
Chr3A-B24-Hap5	3A	GTGTATAAC	430317710	0	0	0	0	0	0	0	0	0	0	0	0	0	0	0	1	0	1	0	0	0	0	0	0	0	0	0	0	0	0	0	0	0	0	1	0	0	0	0	0	0	0	1	0	0	0
Chr3A-B24-Hap6	3A	GTGTATAA-	430317710	0	0	0	0	0	0	0	0	0	0	0	0	0	0	0	0	0	0	0	0	0	0	0	0	0	0	0	0	0	0	0	0	1	0	0	0	0	0	0	0	0	0	0	0	0	0
Chr3A-B25-Hap1	3A	GCA	474573472	1	0	1	1	0	0	1	1	1	1	1	1	1	1	0	0	0	0	1	0	0	1	0	1	1	1	1	0	1	1	1	1	0	1	0	1	1	0	0	0	0	0	0	0	0	0
Chr3A-B25-Hap2	3A	ATG	474573472	0	1	0	0	1	0	0	0	0	0	0	0	0	0	0	0	0	1	0	0	1	0	0	0	0	0	0	0	0	0	0	0	0	0	1	0	0	1	1	1	0	1	1	0	0	1
Chr3A-B25-Hap3	3A	GTG	474573472	0	0	0	0	0	1	0	0	0	0	0	0	0	0	1	1	1	0	0	0	0	0	1	0	0	0	0	1	0	0	0	0	0	0	0	0	0	0	0	0	1	0	0	1	0	0
Chr3A-B26-Hap1	3A	CGAA	478256834	1	0	0	0	0	1	0	0	0	0	0	0	0	0	0	0	0	0	0	0	0	0	0	0	1	0	0	1	0	0	0	0	0	0	0	0	1	0	0	0	1	0	1	1	0	0
Chr3A-B26-Hap2	3A	CGAG	478256834	0	1	1	1	1	0	1	1	1	1	0	1	0	0	0	0	0	0	0	1	0	1	0	1	0	1	1	0	1	1	1	1	0	0	0	1	0	1	0	1	0	1	0	0	0	1
Chr3A-B26-Hap3	3A	TAGG	478256834	0	0	0	0	0	0	0	0	0	0	1	0	0	1	1	1	1	1	1	0	1	0	1	0	0	0	0	0	0	0	0	0	1	0	1	0	0	0	1	0	0	0	0	0	0	0
Chr3A-B27-Hap1	3A	AGGCC-TT	479129504	1	0	0	0	0	0	0	0	0	0	0	0	0	0	0	0	0	0	0	0	0	0	0	0	1	0	0	0	0	0	0	0	0	0	0	0	0	0	0	0	0	0	0	1	0	0
Chr3A-B27-Hap2	3A	GAATACGC	479129504	0	1	1	1	1	0	1	1	1	1	0	0	0	0	0	0	0	0	0	1	1	0	0	0	0	1	1	0	1	1	1	1	0	0	0	1	0	1	1	1	0	1	0	0	0	1
Chr3A-B27-Hap3	3A	GA-TACGC	479129504	0	0	0	0	0	0	0	0	0	0	0	1	0	0	0	0	0	0	0	0	0	1	0	1	0	0	0	0	0	0	0	0	0	0	0	0	0	0	0	0	0	0	0	0	0	0
Chr3A-B27-Hap4	3A	AGGCATTC	479129504	0	0	0	0	0	0	0	0	0	0	0	0	0	0	0	0	0	0	0	0	0	0	1	0	0	0	0	0	0	0	0	0	0	0	0	0	0	0	0	0	0	0	1	0	0	0
Chr3A-B28-Hap1	3A	AGGT	484635474	1	0	0	0	0	1	0	0	0	0	0	0	0	0	0	0	0	0	0	0	0	0	0	0	1	0	0	1	0	0	0	0	0	0	0	0	1	0	0	0	1	0	0	1	0	0
Chr3A-B28-Hap2	3A	CAAC	484635474	0	1	0	0	1	0	0	0	0	0	0	0	0	0	0	0	0	1	0	1	0	0	0	0	0	0	0	0	0	0	0	0	0	0	1	0	0	1	1	1	0	1	1	0	0	1
Chr3A-B28-Hap3	3A	AAAC	484635474	0	0	1	1	0	0	1	1	1	1	1	1	0	1	1	1	1	0	1	0	1	0	1	1	0	1	1	0	1	1	1	1	0	1	0	1	0	0	0	0	0	0	0	0	0	0
Chr3A-B29-Hap1	3A	ATACTCA	487447642	1	0	0	0	0	1	0	0	0	0	0	0	0	0	0	0	0	0	0	0	0	0	0	0	1	0	0	1	0	0	0	0	0	0	0	0	1	0	0	0	1	0	0	1	0	0
Chr3A-B29-Hap2	3A	GTACCAG	487447642	0	1	0	0	0	0	0	0	0	0	0	0	0	0	0	0	0	0	0	1	0	0	0	0	0	0	0	0	0	0	0	0	0	0	0	0	0	1	0	0	0	1	1	0	0	1
Chr3A-B29-Hap3	3A	GTATCAG	487447642	0	0	1	1	0	0	1	1	1	1	0	0	0	0	0	0	0	0	0	0	0	1	1	1	0	1	1	0	1	1	1	1	0	0	0	1	0	0	0	0	0	0	0	0	0	0
Chr3A-B29-Hap4	3A	GTACTCA	487447642	0	0	0	0	1	0	0	0	0	0	0	1	0	0	0	0	0	0	0	0	0	0	0	0	0	0	0	0	0	0	0	0	0	0	0	0	0	0	1	1	0	0	0	0	0	0
Chr3A-B29-Hap5	3A	ACGCTCA	487447642	0	0	0	0	0	0	0	0	0	0	1	0	0	1	1	1	1	1	1	0	1	0	0	0	0	0	0	0	0	0	0	0	1	1	1	0	0	0	0	0	0	0	0	0	0	0
Chr3A-B30-Hap1	3A	TA	501225046	1	0	0	0	1	0	0	0	0	0	1	1	1	1	1	1	1	1	1	0	1	0	0	0	1	0	0	0	0	0	0	0	1	1	1	0	1	0	1	1	0	0	0	0	0	0
Chr3A-B30-Hap2	3A	AC	501225046	0	1	0	0	0	0	0	0	0	0	0	0	0	0	0	0	0	0	0	1	0	1	1	0	0	1	0	0	1	1	1	1	0	0	0	0	0	1	0	0	0	1	0	0	0	0
Chr3A-B30-Hap3	3A	AA	501225046	0	0	1	1	0	0	1	1	1	1	0	0	0	0	0	0	0	0	0	0	0	0	0	1	0	0	1	0	0	0	0	0	0	0	0	1	0	0	0	0	0	0	1	0	0	1
Chr3A-B30-Hap4	3A	-A	501225046	0	0	0	0	0	1	0	0	0	0	0	0	0	0	0	0	0	0	0	0	0	0	0	0	0	0	0	1	0	0	0	0	0	0	0	0	0	0	0	0	1	0	0	1	0	0
Chr3A-B31-Hap1	3A	AGG	504802118	1	0	1	1	1	1	1	1	1	1	1	1	1	1	1	1	1	1	0	0	1	0	1	1	1	0	1	1	0	0	0	0	1	1	1	1	1	0	1	0	1	0	0	1	0	1
Chr3A-B31-Hap2	3A	GAA	504802118	0	1	0	0	0	0	0	0	0	0	0	0	0	0	0	0	0	0	0	0	0	0	0	0	0	0	0	0	0	0	0	0	0	0	0	0	0	1	0	1	0	1	0	0	0	0
Chr3A-B31-Hap3	3A	AAA	504802118	0	0	0	0	0	0	0	0	0	0	0	0	0	0	0	0	0	0	1	1	0	1	0	0	0	1	0	0	1	0	1	1	0	0	0	0	0	0	0	0	0	0	0	0	0	0
Chr3A-B31-Hap4	3A	-GG	504802118	0	0	0	0	0	0	0	0	0	0	0	0	0	0	0	0	0	0	0	0	0	0	0	0	0	0	0	0	0	0	0	0	0	0	0	0	0	0	0	0	0	0	1	0	0	0
Chr3A-B32-Hap1	3A	GT	510189456	1	1	0	0	1	0	1	0	0	0	1	1	0	1	1	1	1	1	1	0	1	0	1	0	1	0	0	0	0	0	0	0	1	1	1	1	1	1	1	1	0	1	1	0	0	0
Chr3A-B32-Hap2	3A	GC	510189456	0	0	1	1	0	0	0	1	1	1	0	0	0	0	0	0	0	0	0	1	0	1	0	1	0	1	0	0	1	1	1	1	0	0	0	0	0	0	0	0	0	0	0	0	0	0
Chr3A-B32-Hap3	3A	CC	510189456	0	0	0	0	0	1	0	0	0	0	0	0	0	0	0	0	0	0	0	0	0	0	0	0	0	0	0	1	0	0	0	0	0	0	0	0	0	0	0	0	1	0	0	0	0	1
Chr3A-B32-Hap4	3A	G-	510189456	0	0	0	0	0	0	0	0	0	0	0	0	1	0	0	0	0	0	0	0	0	0	0	0	0	0	1	0	0	0	0	0	0	0	0	0	0	0	0	0	0	0	0	0	0	0
Chr3A-B33-Hap1	3A	TGCT	511754912	1	0	0	0	0	0	0	0	0	0	0	0	0	0	0	0	0	0	0	0	0	0	1	0	1	0	0	0	0	0	0	0	0	0	0	0	1	0	0	0	0	0	1	0	0	0
Chr3A-B33-Hap2	3A	TGGC	511754912	0	1	0	0	0	0	0	0	0	0	0	0	0	0	0	0	0	0	1	0	1	0	0	0	0	0	0	0	0	0	0	0	0	0	0	0	0	1	0	0	0	0	0	0	0	0
Chr3A-B33-Hap3	3A	CAGC	511754912	0	0	1	1	0	0	0	1	1	1	0	0	0	0	0	0	0	0	0	1	0	1	0	1	0	1	0	0	1	1	0	1	0	0	0	0	0	0	0	0	0	0	0	0	0	1
Chr3A-B33-Hap4	3A	CGGC	511754912	0	0	0	0	0	1	0	0	0	0	0	1	0	0	0	0	0	0	0	0	0	0	0	0	0	0	0	1	0	0	0	0	0	0	0	0	0	0	0	0	1	0	0	0	0	0
Chr3A-B33-Hap5	3A	TAGC	511754912	0	0	0	0	0	0	1	0	0	0	1	0	1	1	1	1	1	0	0	0	0	0	0	0	0	0	0	0	0	0	0	0	1	1	1	1	0	0	0	0	0	0	0	0	0	0
Chr3A-B33-Hap6	3A	TGCC	511754912	0	0	0	0	0	0	0	0	0	0	0	0	0	0	0	0	0	0	0	0	0	0	0	0	0	0	0	0	0	0	0	0	0	0	0	0	0	0	1	1	0	0	0	0	0	0
Chr3A-B34-Hap1	3A	TCA	515889934	1	0	0	0	1	0	1	0	0	0	1	0	1	1	1	1	1	0	0	0	0	0	0	0	1	0	0	0	0	0	0	0	1	1	1	0	1	0	1	1	0	0	1	0	0	0
Chr3A-B34-Hap2	3A	CCG	515889934	0	1	1	1	0	0	0	1	1	1	0	0	0	0	0	0	0	0	0	1	0	1	1	1	0	1	1	0	1	1	1	1	0	0	0	0	0	0	0	0	0	0	0	0	0	0
Chr3A-B34-Hap3	3A	CGG	515889934	0	0	0	0	0	1	0	0	0	0	0	0	0	0	0	0	0	0	0	0	0	0	0	0	0	0	0	1	0	0	0	0	0	0	0	0	0	0	0	0	1	0	0	1	0	1
Chr3A-B34-Hap4	3A	TGG	515889934	0	0	0	0	0	0	0	0	0	0	0	1	0	0	0	0	0	0	1	0	0	0	0	0	0	0	0	0	0	0	0	0	0	0	0	0	0	1	0	0	0	1	0	0	0	0
Chr3A-B35-Hap1	3A	CCGGCTTGTG	517079920	1	0	0	0	0	0	0	0	0	0	0	0	0	0	0	0	0	0	0	0	0	0	0	0	1	0	0	0	0	0	0	0	0	0	0	0	1	0	0	0	0	0	1	0	0	0
Chr3A-B35-Hap2	3A	GTAGATAGCC	517079920	0	1	1	1	0	0	0	1	1	1	0	0	0	0	0	0	0	0	0	1	0	1	1	1	0	1	1	0	1	1	1	1	0	0	0	1	0	0	0	0	0	0	0	0	0	0
Chr3A-B35-Hap3	3A	CCATCTATTC	517079920	0	0	0	0	1	0	1	0	0	0	1	0	1	1	1	1	1	1	0	0	1	0	0	0	0	0	0	0	0	0	0	0	1	1	1	0	0	0	1	1	0	0	0	0	0	0
Chr3A-B35-Hap4	3A	CCAGCCAGTG	517079920	0	0	0	0	0	1	0	0	0	0	0	1	0	0	0	0	0	0	0	0	0	0	0	0	0	0	0	1	0	0	0	0	0	0	0	0	0	0	0	0	1	0	0	1	0	1
Chr3A-B35-Hap5	3A	GTAGCTAGTG	517079920	0	0	0	0	0	0	0	0	0	0	0	0	0	0	0	0	0	0	1	0	0	0	0	0	0	0	0	0	0	0	0	0	0	0	0	0	0	1	0	0	0	1	0	0	0	0
Chr3A-B36-Hap1	3A	TCGTTC	526863990	1	0	0	0	0	0	0	0	0	0	0	0	0	0	0	0	0	0	0	0	0	0	0	0	0	0	0	0	0	0	0	0	0	0	0	0	0	0	0	0	0	0	0	0	0	0
Chr3A-B36-Hap2	3A	GGATTC	526863990	0	1	0	0	0	0	0	0	0	0	0	0	0	0	0	0	0	0	0	0	0	1	0	0	0	1	0	1	1	1	1	1	0	0	0	1	0	1	0	0	0	1	0	0	0	1
Chr3A-B36-Hap3	3A	GGATCC	526863990	0	0	1	1	0	0	0	1	1	1	0	0	0	0	0	0	0	0	0	1	0	0	0	1	0	0	1	0	0	0	0	0	0	0	0	0	0	0	0	0	0	0	0	0	0	0
Chr3A-B36-Hap4	3A	TCGGTA	526863990	0	0	0	0	1	0	1	0	0	0	1	0	1	1	1	0	1	1	0	0	1	0	0	0	0	0	0	0	0	0	0	0	1	1	1	0	0	0	1	1	0	0	0	0	0	0
Chr3A-B36-Hap5	3A	GG-TTC	526863990	0	0	0	0	0	1	0	0	0	0	0	0	0	0	0	0	0	0	0	0	0	0	1	0	0	0	0	0	0	0	0	0	0	0	0	0	0	0	0	0	1	0	0	1	0	0
Chr3A-B36-Hap6	3A	TCGTCC	526863990	0	0	0	0	0	0	0	0	0	0	0	0	0	0	0	0	0	0	0	0	0	0	0	0	1	0	0	0	0	0	0	0	0	0	0	0	1	0	0	0	0	0	1	0	0	0
Chr3A-B37-Hap1	3A	TGGG	531896479	0	1	1	1	0	0	0	1	1	1	0	0	0	0	0	0	0	0	0	0	0	0	1	1	1	1	1	0	0	0	1	0	0	0	0	1	1	0	0	0	0	0	1	0	0	0
Chr3A-B37-Hap2	3A	CCAA	531896479	0	0	0	0	1	0	1	0	0	0	1	0	1	1	1	0	1	1	1	0	1	0	0	0	0	0	0	0	0	0	0	0	0	1	1	0	0	0	1	1	0	0	0	0	0	0
Chr3A-B37-Hap3	3A	CGGG	531896479	0	0	0	0	0	1	0	0	0	0	0	0	0	0	0	0	0	0	0	0	0	0	0	0	0	0	0	1	0	0	0	0	0	0	0	0	0	0	0	0	1	0	0	1	1	1
Chr3A-B38-Hap1	3A	CC	532846837	1	0	0	0	1	0	1	0	0	0	1	1	1	1	1	1	1	1	1	1	1	0	0	0	0	0	0	0	0	0	0	0	1	1	1	0	0	1	1	1	0	1	0	0	0	0
Chr3A-B38-Hap2	3A	AC	532846837	0	1	1	1	0	0	0	1	1	1	0	0	0	0	0	0	0	0	0	0	0	1	1	1	0	1	1	0	1	1	1	1	0	0	0	1	0	0	0	0	0	0	1	0	0	0
Chr3A-B38-Hap3	3A	C-	532846837	0	0	0	0	0	1	0	0	0	0	0	0	0	0	0	0	0	0	0	0	0	0	0	0	0	0	0	0	0	0	0	0	0	0	0	0	0	0	0	0	1	0	0	0	0	1
Chr3A-B38-Hap4	3A	CT	532846837	0	0	0	0	0	0	0	0	0	0	0	0	0	0	0	0	0	0	0	0	0	0	0	0	1	0	0	1	0	0	0	0	0	0	0	0	1	0	0	0	0	0	0	1	1	0
Chr3A-B39-Hap1	3A	CTC	533625422	1	0	0	0	1	0	0	0	0	0	0	1	0	0	0	0	0	0	0	0	0	0	0	0	0	0	0	0	0	0	0	0	0	0	0	0	0	1	1	1	0	1	0	0	0	0
Chr3A-B39-Hap2	3A	TTC	533625422	0	1	1	1	0	1	0	1	1	1	0	0	0	0	0	0	0	0	0	0	0	1	1	1	1	1	1	1	1	1	1	1	0	0	0	1	1	0	0	0	1	0	1	1	0	1
Chr3A-B39-Hap3	3A	CAT	533625422	0	0	0	0	0	0	0	0	0	0	1	0	1	1	1	1	1	1	1	0	0	0	0	0	0	0	0	0	0	0	0	0	0	1	0	0	0	0	0	0	0	0	0	0	0	0
Chr3A-B39-Hap4	3A	C-T	533625422	0	0	0	0	0	0	0	0	0	0	0	0	0	0	0	0	0	0	0	0	1	0	0	0	0	0	0	0	0	0	0	0	1	0	0	0	0	0	0	0	0	0	0	0	0	0
Chr3A-B40-Hap1	3A	CATGCCGCCGT	534546084	0	1	1	1	0	0	0	1	1	1	0	0	0	0	0	0	0	0	0	1	0	1	1	1	0	1	1	0	1	1	1	1	0	0	0	1	0	0	0	0	0	0	0	0	0	0
Chr3A-B40-Hap2	3A	CATGCCGCCCG	534546084	0	0	0	0	1	0	0	0	0	0	0	0	0	0	0	0	0	0	0	0	0	0	0	0	0	0	0	0	0	0	0	0	0	0	0	0	0	1	1	1	0	1	0	0	0	0
Chr3A-B40-Hap3	3A	ACCAAGTCTCG	534546084	0	0	0	0	0	1	0	0	0	0	0	0	0	0	0	0	0	0	0	0	0	0	0	0	0	0	0	1	0	0	0	0	0	0	0	0	0	0	0	0	1	0	0	1	0	1
Chr3A-B40-Hap4	3A	AATGCCGCCCG	534546084	0	0	0	0	0	0	1	0	0	0	1	0	1	1	1	1	1	1	0	0	1	0	0	0	0	0	0	0	0	0	0	0	0	1	1	0	0	0	0	0	0	0	0	0	0	0
Chr3A-B40-Hap5	3A	ACCAAGTTTCG	534546084	0	0	0	0	0	0	0	0	0	0	0	0	0	0	0	0	0	0	0	0	0	0	0	0	1	0	0	0	0	0	0	0	0	0	0	0	1	0	0	0	0	0	1	0	0	0
AX-94504504	3A	T/C	552757175	1	0	0	0	1	0	0	0	0	0	0	0	0	0	1	0	1	0	0	0	1	0	0	0	1	0	0	0	0	0	0	0	0	0	0	0	0	0	1	1	0	0	0	0	0	0
AX-94495697	3A	T/C	556355037	0	0	0	0	1	1	0	0	0	0	1	1	1	1	0	1	0	0	1	0	0	0	1	0	0	0	0	1	1	0	0	1	1	0	0	0	0	1	1	1	1	1	0	1	1	1
AX-94896311	3A	C/G	556456380	0	1	1	1	1	0	0	0	1	1	0	0	0	0	0	0	0	0	0	1	0	1	0	1	1	1	1	0	0	0	1	0	0	0	0	1	1	1	0	0	0	1	1	0	0	0
Chr3A-B41-Hap1	3A	TTGTGCACCCTCGACTGCTGAA	557019721	1	1	1	1	0	1	0	1	1	1	0	0	0	0	0	0	0	0	0	1	0	1	1	1	1	1	0	1	1	1	0	1	0	0	0	1	1	1	0	0	1	1	1	1	0	1
Chr3A-B41-Hap2	3A	CGTCATGTTGCGCCTCAAAAGG	557019721	0	0	0	0	0	0	1	0	0	0	1	1	1	1	1	1	1	1	1	0	1	0	0	0	0	0	0	0	0	0	0	0	1	1	1	0	0	0	0	0	0	0	0	0	0	0
Chr3A-B41-Hap3	3A	TTGTGCACCCTCGACTGCTG-A	557019721	0	0	0	0	0	0	0	0	0	0	0	0	0	0	0	0	0	0	0	0	0	0	0	0	0	0	1	0	0	0	1	0	0	0	0	0	0	0	0	0	0	0	0	0	0	0
Chr3A-B41-Hap4	3A	TTGTGCACCCTCGCCTGCAAAA	557019721	0	0	0	0	0	0	0	0	0	0	0	0	0	0	0	0	0	0	0	0	0	0	0	0	0	0	0	0	0	0	0	0	0	0	0	0	0	0	0	0	0	0	0	0	0	0
AX-94914964	3A	A/G	565357097	1	1	1	1	0	1	0	1	1	0	0	0	0	0	0	0	0	0	0	1	0	1	1	1	1	1	1	1	1	1	1	1	0	0	0	1	1	1	0	0	1	1	1	1	0	1
Chr3A-B42-Hap1	3A	CAGAACGA	568383306	0	1	1	1	0	0	1	1	1	0	0	0	0	0	1	0	1	1	0	0	1	0	0	1	0	0	0	0	0	0	0	0	0	1	1	0	0	0	0	0	0	0	1	0	0	0
Chr3A-B42-Hap2	3A	CGGAACGA	568383306	0	0	0	0	1	0	0	0	0	0	1	0	1	1	0	0	0	0	0	0	0	1	0	0	0	1	0	0	0	0	0	0	1	0	0	1	0	1	1	1	0	1	0	0	0	0
Chr3A-B42-Hap3	3A	CGGAACAC	568383306	0	0	0	0	0	1	0	0	0	0	0	0	0	0	0	0	0	0	0	0	0	0	0	0	0	0	0	1	0	0	0	0	0	0	0	0	0	0	0	0	1	0	0	0	0	1
Chr3A-B42-Hap4	3A	TGAGCTGA	568383306	0	0	0	0	0	0	0	0	0	0	0	0	0	0	0	0	0	0	1	1	0	0	0	0	1	0	0	0	0	0	1	0	0	0	0	0	1	0	0	0	0	0	0	0	0	0
Chr3A-B42-Hap5	3A	CGAGCTGA	568383306	0	0	0	0	0	0	0	0	0	0	0	0	0	0	0	0	0	0	0	0	0	0	1	0	0	0	0	0	1	1	0	1	0	0	0	0	0	0	0	0	0	0	0	0	0	0
AX-94499849	3A	A/G	600007693	1	1	0	0	1	1	1	0	0	0	0	0	0	0	0	0	1	0	0	0	0	0	0	0	0	0	0	0	0	0	0	0	0	0	1	0	0	0	0	0	1	0	0	1	0	0
Chr3A-B43-Hap1	3A	CT	602680124	1	0	1	1	0	0	0	1	1	1	1	1	1	1	1	1	0	1	1	1	1	1	1	1	1	1	1	1	1	1	1	1	1	1	1	1	1	1	0	1	0	0	1	0	0	0
Chr3A-B43-Hap2	3A	TG	602680124	0	1	0	0	1	0	1	0	0	0	0	0	0	0	0	0	1	0	0	0	0	0	0	0	0	0	0	0	0	0	0	0	0	0	0	0	0	0	0	0	1	1	0	1	0	1
Chr3A-B44-Hap1	3A	CA	611702519	1	0	0	0	0	0	0	0	0	0	0	0	0	0	0	1	0	0	0	1	0	0	0	0	0	0	0	0	0	0	0	0	0	0	0	0	0	0	0	0	1	0	0	1	0	0
Chr3A-B44-Hap2	3A	CG	611702519	0	1	0	0	1	0	0	0	0	0	0	0	0	0	0	0	1	0	0	0	1	0	0	0	1	0	0	1	1	0	1	0	0	0	0	0	0	1	0	1	0	0	0	0	0	0
Chr3A-B44-Hap3	3A	TA	611702519	0	0	1	1	0	1	1	1	1	1	1	1	1	1	1	0	0	1	1	0	0	1	0	1	0	1	1	0	0	1	0	1	1	1	1	1	1	0	1	0	0	1	1	0	1	1
AX-94499822	3A	A/G	614762840	0	0	0	0	1	0	1	0	0	0	1	0	1	1	0	0	1	1	1	0	1	1	0	0	0	1	0	1	0	0	1	0	1	1	1	1	1	1	0	1	1	0	0	1	0	0
Chr3A-B45-Hap1	3A	CT	617074197	1	1	1	1	0	1	1	1	1	1	1	1	1	1	1	1	0	1	1	1	0	1	1	1	1	1	1	0	1	1	0	1	1	1	1	1	0	1	1	1	0	0	0	0	1	1
Chr3A-B45-Hap2	3A	TC	617074197	0	0	0	0	1	0	0	0	0	0	0	0	0	0	0	0	1	0	0	0	1	0	0	0	0	0	0	1	0	0	1	0	0	0	0	0	1	0	0	0	1	0	1	1	0	0
Chr3A-B45-Hap3	3A	-C	617074197	0	0	0	0	0	0	0	0	0	0	0	0	0	0	0	0	0	0	0	0	0	0	0	0	0	0	0	0	0	0	0	0	0	0	0	0	0	0	0	0	0	0	0	0	0	0
AX-94402160	3A	T/G	619795953	0	0	0	0	1	0	1	0	0	0	1	0	1	1	0	0	1	0	1	0	1	1	0	0	0	1	0	0	0	0	1	0	0	1	1	1	1	1	0	0	0	0	1	0	0	0
Chr3A-B46-Hap1	3A	GT	621834060	1	1	1	1	1	1	1	1	1	1	1	1	1	1	1	1	0	0	1	1	1	1	1	1	1	1	1	1	1	1	1	1	0	1	1	1	1	1	1	1	0	1	0	0	1	1
Chr3A-B46-Hap2	3A	AG	621834060	0	0	0	0	0	0	0	0	0	0	0	0	0	0	0	0	1	1	0	0	0	0	0	0	0	0	0	0	0	0	0	0	1	0	0	0	0	0	0	0	0	0	1	1	0	0
Chr3A-B47-Hap1	3A	GACTCATGG	624534049	1	0	1	0	1	1	1	1	1	1	1	1	1	1	1	1	0	0	1	0	0	1	1	1	1	1	1	1	1	0	0	0	0	1	1	1	0	1	0	1	0	0	0	0	0	0
Chr3A-B47-Hap2	3A	AACTCATGG	624534049	0	1	0	0	0	0	0	0	0	0	0	0	0	0	0	0	1	1	0	0	0	0	0	0	0	0	0	0	0	1	0	1	1	0	0	0	0	0	1	0	0	1	1	0	1	1
Chr3A-B47-Hap3	3A	GGGGTGCCT	624534049	0	0	0	0	0	0	0	0	0	0	0	0	0	0	0	0	0	0	0	0	1	0	0	0	0	0	0	0	0	0	1	0	0	0	0	0	0	0	0	0	0	0	0	0	0	0
Chr3A-B48-Hap1	3A	CC	627962622	1	0	1	1	0	1	1	1	1	1	1	1	1	1	1	1	1	1	1	1	1	1	1	1	1	1	1	0	1	0	1	0	1	1	1	1	1	1	0	1	0	0	1	0	0	0
Chr3A-B48-Hap2	3A	TT	627962622	0	1	0	0	1	0	0	0	0	0	0	0	0	0	0	0	0	0	0	0	0	0	0	0	0	0	0	1	0	1	0	0	0	0	0	0	0	0	1	0	1	1	0	1	1	1
Chr3A-B49-Hap1	3A	ATA	631281628	1	1	0	0	0	0	1	0	0	0	1	1	1	1	1	1	1	1	1	1	0	1	0	1	1	1	0	0	0	1	0	1	1	1	1	1	0	1	1	1	0	1	1	0	1	1
Chr3A-B49-Hap2	3A	ACG	631281628	0	0	1	1	1	1	0	1	1	0	0	0	0	0	0	0	0	0	0	0	1	0	1	0	0	0	1	1	1	0	1	0	0	0	0	0	1	0	0	0	0	0	0	0	0	0
Chr3A-B49-Hap3	3A	GTA	631281628	0	0	0	0	0	0	0	0	0	0	0	0	0	0	0	0	0	0	0	0	0	0	0	0	0	0	0	0	0	0	0	0	0	0	0	0	0	0	0	0	0	0	0	1	0	0
Chr3A-B50-Hap1	3A	AT	638334731	1	0	0	0	0	0	0	0	0	0	0	0	0	0	1	0	0	1	0	1	0	0	0	0	0	0	0	0	1	0	0	0	0	0	0	0	0	0	0	1	0	0	0	0	0	0
Chr3A-B50-Hap2	3A	GT	638334731	0	1	0	0	0	0	1	0	0	0	1	1	1	1	0	0	0	0	1	0	1	1	0	1	1	1	1	0	0	1	1	1	0	1	1	1	1	0	1	0	0	1	0	0	1	1
Chr3A-B50-Hap3	3A	GG	638334731	0	0	1	1	1	1	0	1	1	0	0	0	0	0	0	1	1	0	0	0	0	0	1	0	0	0	0	1	0	0	0	0	0	0	0	0	0	1	0	0	1	0	1	1	0	0
Chr3A-B51-Hap1	3A	CAAACCGCCTCCACCGG	648868134	1	0	0	0	1	0	1	0	0	0	0	0	0	0	0	0	0	0	0	0	0	1	0	0	1	0	0	1	0	1	0	0	0	0	0	0	1	0	0	0	1	0	0	1	0	0
Chr3A-B51-Hap2	3A	CAAACCTCGTCCACCGG	648868134	0	1	0	0	0	0	0	0	0	0	1	0	1	0	1	0	0	1	1	1	1	0	0	0	0	1	1	0	1	0	0	1	1	1	1	1	0	0	0	0	0	1	0	0	0	1
Chr3A-B51-Hap3	3A	TGCCTTGTGCTGGTTAA	648868134	0	0	1	1	0	1	0	1	1	0	0	1	0	0	0	1	1	0	0	0	0	0	1	0	0	0	0	0	0	0	0	0	0	0	0	0	0	1	0	1	0	0	1	0	0	0
Chr3A-B51-Hap4	3A	CGCACCTCGTCCACCGG	648868134	0	0	0	0	0	0	0	0	0	0	0	0	0	0	0	0	0	0	0	0	0	0	0	0	0	0	0	0	0	0	0	0	0	0	0	0	0	0	0	0	0	0	0	0	0	0
Chr3A-B52-Hap1	3A	TGCCC	656104808	1	1	1	1	0	1	1	1	1	1	1	1	1	1	1	0	0	0	1	1	1	0	1	1	1	1	1	0	1	1	1	1	0	1	0	0	1	1	1	0	0	0	1	0	1	1
Chr3A-B52-Hap2	3A	GATAT	656104808	0	0	0	0	1	0	0	0	0	0	0	0	0	0	0	0	0	1	0	0	0	1	0	0	0	0	0	1	0	0	0	0	1	0	1	0	0	0	0	0	1	0	0	1	0	0
Chr3A-B53-Hap1	3A	GCAGTG	659040140	1	1	1	1	0	1	1	1	1	1	0	0	0	0	1	1	0	1	0	1	1	0	1	0	1	1	1	0	1	0	1	1	1	0	1	0	1	1	1	1	0	0	0	0	1	1
Chr3A-B53-Hap2	3A	ATCAGC	659040140	0	0	0	0	1	0	0	0	0	0	0	0	0	0	0	0	0	0	0	0	0	1	0	0	0	0	0	1	0	0	0	0	0	0	0	0	0	0	0	0	1	1	0	1	0	0
Chr3A-B53-Hap3	3A	ATCGTG	659040140	0	0	0	0	0	0	0	0	0	0	1	0	1	0	0	0	0	0	1	0	0	0	0	0	0	0	0	0	0	0	0	0	0	1	0	0	0	0	0	0	0	0	0	0	0	0
Chr3A-B54-Hap1	3A	CAG	667793642	1	0	1	1	0	1	0	0	0	0	1	1	1	0	0	0	1	0	1	0	0	0	0	1	0	0	0	0	0	0	0	0	0	1	0	0	1	1	1	0	0	0	1	0	0	0
Chr3A-B54-Hap2	3A	TCA	667793642	0	1	0	0	1	0	1	1	1	0	0	0	0	0	1	1	0	1	0	1	1	1	0	0	1	1	1	1	1	1	1	1	0	0	1	1	0	0	0	1	1	1	0	1	1	1
Chr3A-B55-Hap1	3A	CGACGGAAAAA	683071287	1	1	0	0	0	0	0	1	1	0	1	0	1	0	0	0	1	0	1	0	0	1	0	0	1	1	1	0	1	1	0	1	0	1	0	1	1	0	0	0	0	1	1	0	1	1
Chr3A-B55-Hap2	3A	TAGTGGGAAGA	683071287	0	0	1	0	1	0	0	0	0	0	0	0	0	0	0	0	0	0	0	0	0	0	0	0	0	0	0	1	0	0	0	0	0	0	0	0	0	0	0	1	0	0	0	0	0	0
Chr3A-B55-Hap3	3A	TAGTGGAAAAA	683071287	0	0	0	1	0	1	0	0	0	1	0	1	0	0	0	1	0	0	0	0	0	0	0	1	0	0	0	0	0	0	0	0	0	0	0	0	0	1	0	0	0	0	0	1	0	0
Chr3A-B55-Hap4	3A	TAGTAAGGCGG	683071287	0	0	0	0	0	0	1	0	0	0	0	0	0	0	1	0	0	1	0	0	0	0	0	0	0	0	0	0	0	0	0	0	1	0	1	0	0	0	0	0	0	0	0	0	0	0
Chr3A-B56-Hap1	3A	TC	685781353	1	1	0	1	0	1	0	1	1	1	1	1	1	1	0	1	1	0	1	0	0	1	0	1	1	1	1	0	1	1	1	1	0	1	0	1	1	1	0	0	0	1	1	1	1	1
Chr3A-B56-Hap2	3A	CG	685781353	0	0	1	0	1	0	1	0	0	0	0	0	0	0	1	0	0	1	0	1	1	0	1	0	0	0	0	1	0	0	0	0	1	0	1	0	0	0	1	1	0	0	0	0	0	0
AX-94479536	3A	C/G	686171738	0	0	0	1	0	1	1	1	1	1	0	1	0	0	1	1	0	1	0	0	0	1	1	1	0	1	1	0	1	0	1	1	1	0	1	1	0	1	1	0	0	0	1	1	0	0
AX-95257035	3A	T/C	686784123	0	0	0	0	0	0	0	0	0	0	0	1	0	0	0	0	0	0	0	0	0	0	0	0	0	0	0	0	0	0	0	0	0	0	0	0	0	0	0	0	0	0	0	0	0	0
Chr3A-B57-Hap1	3A	GT	688621509	1	1	0	0	0	1	1	0	0	0	1	1	1	1	0	1	0	0	1	0	0	0	1	1	0	0	0	0	1	1	0	1	0	1	0	0	1	1	1	1	0	1	0	1	1	1
Chr3A-B57-Hap2	3A	TC	688621509	0	0	1	1	1	0	0	1	1	0	0	0	0	0	1	0	1	1	0	1	1	1	0	0	0	1	1	1	0	0	1	0	1	0	1	1	0	0	0	0	0	0	1	0	0	0
Chr3A-B57-Hap3	3A	GC	688621509	0	0	0	0	0	0	0	0	0	0	0	0	0	0	0	0	0	0	0	0	0	0	0	0	1	0	0	0	0	0	0	0	0	0	0	0	0	0	0	0	0	0	0	0	0	0
Chr3A-B58-Hap1	3A	CAC	688690430	1	1	0	1	1	1	1	1	1	1	1	1	1	0	0	0	0	0	1	1	0	1	1	1	0	1	1	0	1	1	1	1	0	1	0	1	1	1	1	1	0	1	0	1	1	1
Chr3A-B58-Hap2	3A	GCG	688690430	0	0	1	0	0	0	0	0	0	0	0	0	0	0	0	0	0	1	0	0	1	0	0	0	0	0	0	1	0	0	0	0	0	0	1	0	0	0	0	0	0	0	0	0	0	0
Chr3A-B58-Hap3	3A	G-G	688690430	0	0	0	0	0	0	0	0	0	0	0	0	0	0	0	0	1	0	0	0	0	0	0	0	1	0	0	0	0	0	0	0	0	0	0	0	0	0	0	0	0	0	0	0	0	0
AX-95151919	3A	T/C	689498047	0	0	1	0	1	0	0	0	0	0	0	1	0	0	0	0	0	0	0	0	1	0	0	0	1	0	0	1	0	0	0	0	0	0	0	0	0	0	0	0	0	0	0	0	0	0
Chr3A-B59-Hap1	3A	GG	695501824	1	1	0	0	1	1	1	1	1	1	1	1	1	0	0	0	1	1	1	0	0	1	0	0	0	1	1	0	0	0	0	0	1	1	1	1	0	0	0	1	0	0	1	0	1	0
Chr3A-B59-Hap2	3A	AA	695501824	0	0	1	0	0	0	0	0	0	0	0	0	0	0	0	0	0	0	0	1	1	0	0	0	0	0	0	1	0	0	0	0	0	0	0	0	1	1	0	0	1	0	0	0	0	0
Chr3A-B59-Hap3	3A	GA	695501824	0	0	0	1	0	0	0	0	0	0	0	0	0	0	0	0	0	0	0	0	0	0	1	0	1	0	0	0	1	1	1	1	0	0	0	0	0	0	1	0	0	1	0	0	0	1
AX-94392907	3A	A/G	697455456	0	1	0	0	0	0	0	0	0	0	0	0	0	0	0	0	0	0	0	0	0	0	0	0	0	0	0	0	0	0	0	0	0	0	0	0	0	0	0	0	0	0	0	0	1	0
Chr3A-B60-Hap1	3A	GGCA	699419434	1	0	1	1	1	0	0	0	0	0	0	0	0	0	1	1	1	0	0	0	1	0	1	1	1	0	0	1	0	0	0	0	1	0	0	1	1	0	1	1	1	1	0	1	1	1
Chr3A-B60-Hap2	3A	CGCA	699419434	0	0	0	0	0	1	1	1	1	1	0	0	0	0	0	0	0	0	0	0	0	1	0	0	0	1	1	0	0	0	0	0	0	0	0	0	0	1	0	0	0	0	0	0	0	0
Chr3A-B60-Hap3	3A	GAGA	699419434	0	0	0	0	0	0	0	0	0	0	0	1	0	0	0	0	0	0	1	0	0	0	0	0	0	0	0	0	0	0	0	0	0	1	0	0	0	0	0	0	0	0	0	0	0	0
Chr3A-B60-Hap4	3A	GACG	699419434	0	0	0	0	0	0	0	0	0	0	0	0	0	0	0	0	0	0	0	0	0	0	0	0	0	0	0	0	1	1	1	1	0	0	0	0	0	0	0	0	0	0	0	0	0	0
AX-95090222	3A	T/G	700564725	1	0	1	1	1	1	1	1	1	1	0	0	0	0	1	1	1	0	0	1	1	1	1	1	1	1	1	1	1	1	1	1	1	0	0	1	1	1	1	1	1	1	0	1	1	1
Chr3A-B61-Hap1	3A	TA	700809148	1	0	1	1	1	1	1	1	1	1	1	1	1	1	1	1	1	1	1	0	1	1	1	0	0	1	1	1	1	0	1	1	1	1	1	1	1	1	1	1	1	1	0	0	1	1
Chr3A-B61-Hap2	3A	CG	700809148	0	1	0	0	0	0	0	0	0	0	0	0	0	0	0	0	0	0	0	1	0	0	0	0	0	0	0	0	0	0	0	0	0	0	0	0	0	0	0	0	0	0	1	0	0	0
Chr3A-B61-Hap3	3A	-A	700809148	0	0	0	0	0	0	0	0	0	0	0	0	0	0	0	0	0	0	0	0	0	0	0	1	1	0	0	0	0	1	0	0	0	0	0	0	0	0	0	0	0	0	0	1	0	0
R-A1	3A	A/T	703906112	1	1	1	1	1	0	0	0	0	0	1	1	1	1	1	1	1	1	1	1	1	1	0	1	1	0	0	1	1	1	1	1	1	1	1	1	0	0	0	1	1	1	0	1	1	1
Chr3A-B62-Hap1	3A	AT	708234770	1	1	0	1	1	0	1	1	1	1	1	1	1	1	1	0	0	1	1	0	0	1	1	0	0	1	1	1	1	0	1	1	0	1	0	1	1	1	1	0	1	1	1	0	1	1
Chr3A-B62-Hap2	3A	CC	708234770	0	0	1	0	0	1	0	0	0	0	0	0	0	0	0	1	1	0	0	1	1	0	0	0	1	0	0	0	0	0	0	0	1	0	1	0	0	0	0	1	0	0	0	0	0	0
Chr3A-B62-Hap3	3A	A-	708234770	0	0	0	0	0	0	0	0	0	0	0	0	0	0	0	0	0	0	0	0	0	0	0	1	0	0	0	0	0	1	0	0	0	0	0	0	0	0	0	0	0	0	0	1	0	0
Chr3A-B63-Hap1	3A	CG	711202893	1	1	0	1	1	1	1	1	0	0	1	1	1	1	1	0	0	0	1	1	0	1	1	0	1	0	0	1	1	1	1	1	0	1	0	1	0	0	1	0	1	1	1	1	1	1
Chr3A-B63-Hap2	3A	AC	711202893	0	0	1	0	0	0	0	0	1	0	0	0	0	0	0	0	0	0	0	0	1	0	0	1	0	1	1	0	0	0	0	0	0	0	0	0	1	1	0	1	0	0	0	0	0	0
AX-94382546	3A	A/G	714155834	1	1	1	1	1	0	1	0	0	0	0	0	0	1	0	1	1	0	0	1	1	1	1	0	1	0	0	1	1	1	1	1	1	0	1	1	1	0	0	1	1	1	0	1	1	1
Chr3A-B64-Hap1	3A	GC	714588160	1	0	0	0	0	1	0	0	0	0	0	0	0	0	0	0	0	0	0	0	0	0	0	1	0	1	1	0	1	1	0	0	0	0	0	0	0	0	0	0	0	0	1	0	0	0
Chr3A-B64-Hap2	3A	GG	714588160	0	1	1	1	1	0	1	0	0	0	0	0	0	0	0	0	0	0	0	1	0	0	1	0	0	0	0	1	0	0	1	0	0	0	0	0	0	0	0	0	1	0	0	1	0	0
Chr3A-B64-Hap3	3A	TG	714588160	0	0	0	0	0	0	0	1	1	1	1	1	1	1	1	1	1	1	1	0	1	1	0	0	0	0	0	0	0	0	0	1	1	1	1	1	0	1	1	1	0	1	0	0	0	1
Chr3A-B64-Hap4	3A	-G	714588160	0	0	0	0	0	0	0	0	0	0	0	0	0	0	0	0	0	0	0	0	0	0	0	0	1	0	0	0	0	0	0	0	0	0	0	0	0	0	0	0	0	0	0	0	1	0
AX-94833327	3A	T/C	715594833	0	1	1	1	1	0	1	1	1	1	1	1	1	0	1	1	1	1	1	1	1	1	0	0	1	0	0	1	0	0	0	1	1	1	1	1	1	1	1	0	1	1	0	1	1	1
AX-94492007	3A	A/G	717724776	1	0	1	1	0	1	1	1	0	1	1	1	1	1	1	1	1	1	1	1	1	1	1	1	1	1	1	0	1	1	1	0	1	1	1	1	1	1	1	0	0	1	0	0	1	0
Chr3A-B65-Hap1	3A	AGCC	719302014	0	1	1	0	1	0	0	0	0	0	0	0	0	0	0	0	0	0	0	0	0	0	0	0	0	0	0	1	0	0	0	0	0	0	0	0	0	0	0	1	1	0	0	1	0	1
Chr3A-B65-Hap2	3A	GGT-	719302014	0	0	0	1	0	0	0	0	0	0	0	0	0	0	0	0	0	0	0	0	0	0	0	1	0	0	0	0	0	0	0	0	0	0	0	0	0	0	0	0	0	0	0	0	0	0
Chr3A-B65-Hap3	3A	GCCC	719302014	0	0	0	0	0	1	0	0	0	0	1	1	1	0	0	1	0	0	1	0	0	1	0	0	0	0	0	0	0	0	0	0	1	1	0	1	0	0	0	0	0	0	1	0	0	0
Chr3A-B65-Hap4	3A	GCTC	719302014	0	0	0	0	0	0	1	0	0	0	0	0	0	0	0	0	0	1	0	0	0	0	0	0	1	0	0	0	0	0	0	0	0	0	1	0	1	0	0	0	0	0	0	0	0	0
Chr3A-B65-Hap5	3A	GGTT	719302014	0	0	0	0	0	0	0	1	1	1	0	0	0	1	1	0	1	0	0	0	1	0	0	0	0	1	1	0	0	0	0	0	0	0	0	0	0	1	1	0	0	1	0	0	1	0
Chr3A-B65-Hap6	3A	AGTC	719302014	0	0	0	0	0	0	0	0	0	0	0	0	0	0	0	0	0	0	0	0	0	0	1	0	0	0	0	0	1	0	1	0	0	0	0	0	0	0	0	0	0	0	0	0	0	0
AX-94526152	3A	A/G	721666264	1	0	0	0	0	0	0	1	0	1	0	0	0	1	1	0	1	0	0	0	1	0	0	0	1	1	0	0	0	0	0	1	0	0	0	0	0	1	1	0	0	1	0	0	1	0
Chr3A-B66-Hap1	3A	GAG	722207666	0	1	1	1	1	1	1	1	1	1	1	1	1	1	1	1	1	1	1	1	1	1	0	0	0	1	1	1	0	0	0	0	1	1	1	1	1	1	1	1	1	1	1	0	1	1
Chr3A-B66-Hap2	3A	TGC	722207666	0	0	0	0	0	0	0	0	0	0	0	0	0	0	0	0	0	0	0	0	0	0	1	0	0	0	0	0	1	1	1	0	0	0	0	0	0	0	0	0	0	0	0	0	0	0
Chr3A-B66-Hap3	3A	--G	722207666	0	0	0	0	0	0	0	0	0	0	0	0	0	0	0	0	0	0	0	0	0	0	0	1	0	0	0	0	0	0	0	0	0	0	0	0	0	0	0	0	0	0	0	1	0	0
Chr3A-B67-Hap1	3A	AGTT	724047354	0	0	1	0	0	1	0	0	0	1	0	0	0	0	0	0	0	1	0	0	0	1	0	0	0	0	0	0	0	0	0	0	0	0	1	1	0	0	1	0	0	1	0	0	0	0
Chr3A-B67-Hap2	3A	GCCC	724047354	0	0	0	1	0	0	0	0	1	0	0	0	0	0	0	0	0	0	0	0	0	0	0	1	0	1	1	0	0	0	0	0	0	0	0	0	0	0	0	0	0	0	0	0	0	0
Chr3A-B67-Hap3	3A	GGCC	724047354	0	0	0	0	0	0	1	1	0	0	1	1	1	1	1	0	1	0	1	0	1	0	1	0	0	0	0	0	1	0	0	0	0	1	0	0	1	1	0	0	0	0	0	0	0	0
Chr3A-B67-Hap4	3A	AGCC	724047354	0	0	0	0	0	0	0	0	0	0	0	0	0	0	0	0	0	0	0	0	0	0	0	0	0	0	0	1	0	0	0	0	0	0	0	0	0	0	0	1	1	0	0	0	0	0
Chr3A-B68-Hap1	3A	GC	724649175	1	0	0	0	0	0	0	1	1	0	1	1	1	1	1	0	1	0	1	1	1	0	1	1	0	1	1	0	0	1	0	1	0	1	0	0	1	1	0	0	0	0	0	0	0	0
Chr3A-B68-Hap2	3A	GG	724649175	0	1	0	0	0	0	1	0	0	0	0	0	0	0	0	0	0	0	0	0	0	0	0	0	0	0	0	0	1	0	0	0	0	0	0	0	0	0	0	0	0	1	0	0	1	0
Chr3A-B68-Hap3	3A	AC	724649175	0	0	1	1	1	1	0	0	0	1	0	0	0	0	0	1	0	1	0	0	0	1	0	0	1	0	0	1	0	0	0	0	0	0	1	1	0	0	1	1	1	0	1	1	0	0
Chr3A-B69-Hap1	3A	AC	726137776	1	1	1	1	1	1	1	1	1	1	1	1	1	1	1	1	1	1	1	1	1	1	1	1	1	1	1	1	1	1	0	1	1	1	1	1	0	1	1	1	1	1	1	1	1	1
Chr3A-B69-Hap2	3A	GT	726137776	0	0	0	0	0	0	0	0	0	0	0	0	0	0	0	0	0	0	0	0	0	0	0	0	0	0	0	0	0	0	0	0	0	0	0	0	0	0	0	0	0	0	0	0	0	0
Chr3A-B70-Hap1	3A	CC	726997290	1	1	1	1	1	1	1	0	0	1	1	1	1	1	0	0	0	1	1	0	1	0	1	0	1	0	0	1	1	1	0	1	1	1	1	1	1	1	1	1	1	1	0	1	1	1
Chr3A-B70-Hap2	3A	TT	726997290	0	0	0	0	0	0	0	1	0	0	0	0	0	0	1	0	1	0	0	1	0	1	0	1	0	1	1	0	0	0	0	0	0	0	0	0	0	0	0	0	0	0	1	0	0	0
Chr3A-B70-Hap3	3A	CT	726997290	0	0	0	0	0	0	0	0	1	0	0	0	0	0	0	1	0	0	0	0	0	0	0	0	0	0	0	0	0	0	0	0	0	0	0	0	0	0	0	0	0	0	0	0	0	0
Chr3A-B71-Hap1	3A	CC	730178267	1	1	0	1	1	1	0	0	1	0	0	0	0	0	0	0	0	0	0	1	0	0	1	0	0	1	1	0	0	1	0	0	0	0	0	1	0	0	0	0	0	0	0	0	0	0
Chr3A-B71-Hap2	3A	TC	730178267	0	0	1	0	0	0	0	0	0	0	0	0	0	0	1	0	1	1	0	0	0	0	0	0	0	0	0	0	1	0	0	0	0	0	1	0	1	0	0	1	0	0	0	0	0	0
Chr3A-B71-Hap3	3A	-C	730178267	0	0	0	0	0	0	1	0	0	0	0	0	0	0	0	0	0	0	0	0	0	0	0	0	0	0	0	0	0	0	1	0	0	0	0	0	0	0	0	0	0	0	0	0	0	0
Chr3A-B71-Hap4	3A	TT	730178267	0	0	0	0	0	0	0	1	0	1	1	1	1	1	0	0	0	0	1	0	1	1	0	1	1	0	0	1	0	0	0	1	0	1	0	0	0	1	1	0	1	1	1	1	1	1
Chr3A-B72-Hap1	3A	GG-	732042418	1	0	0	0	0	0	0	0	0	0	0	0	0	0	0	0	0	0	0	0	0	0	0	0	0	0	0	0	0	1	0	0	0	0	0	0	0	0	0	0	1	0	0	0	1	0
Chr3A-B72-Hap2	3A	AAT	732042418	0	1	0	0	0	0	0	1	0	1	0	0	0	1	1	0	1	1	0	0	1	0	0	1	0	0	0	0	1	0	0	0	0	0	1	0	0	0	0	0	0	0	0	0	0	0
Chr3A-B72-Hap3	3A	GGC	732042418	0	0	0	1	1	1	0	0	0	0	1	1	1	0	0	0	0	0	1	0	0	1	1	0	1	1	1	1	0	0	0	1	0	1	0	1	1	1	1	1	0	1	1	1	0	1
AX-94633808	3A	A/G	732472588	0	1	1	0	0	0	1	0	1	1	0	0	0	1	1	0	1	1	0	1	0	0	0	0	1	0	0	0	1	0	0	1	0	0	1	0	0	0	0	0	0	0	0	0	0	0
AX-94644333	3A	A/G	734788148	0	0	1	1	0	0	0	0	1	1	1	1	1	1	1	1	1	1	1	0	0	1	0	0	1	0	0	0	1	0	0	1	1	1	1	0	1	0	0	1	0	0	1	0	0	1
Chr3A-B73-Hap1	3A	CTTTCA	735975704	0	1	0	1	0	0	1	1	0	0	1	1	1	0	1	1	1	1	1	0	1	0	0	0	0	0	0	0	0	0	0	0	1	1	1	0	0	0	0	0	0	0	0	0	0	1
Chr3A-B73-Hap2	3A	GTTTCA	735975704	0	0	1	0	0	1	0	0	1	0	0	0	0	0	0	0	0	0	0	0	0	0	1	0	0	1	1	0	0	0	0	0	0	0	0	1	0	0	0	0	0	0	0	0	0	0
Chr3A-B73-Hap3	3A	CCCGGG	735975704	0	0	0	0	1	0	0	0	0	0	0	0	0	0	0	0	0	0	0	0	0	1	0	0	0	0	0	1	0	0	0	0	0	0	0	0	0	1	0	0	1	1	0	1	0	0
Chr3A-B73-Hap4	3A	CTT-CA	735975704	0	0	0	0	0	0	0	0	0	0	0	0	0	0	0	0	0	0	0	0	0	0	0	1	1	0	0	0	0	0	0	1	0	0	0	0	0	0	0	0	0	0	0	0	0	0
Chr3A-B74-Hap1	3A	ACTTG	738462605	0	1	0	0	0	0	0	0	0	0	0	0	0	0	0	0	0	0	0	0	0	0	0	0	0	0	0	0	0	1	1	0	0	0	0	0	0	0	0	0	0	0	0	0	0	0
Chr3A-B74-Hap2	3A	GTCCA	738462605	0	0	1	0	0	0	0	1	0	0	1	1	1	1	0	0	1	1	1	1	0	0	0	0	0	0	0	0	0	0	0	0	1	1	1	1	0	0	0	1	0	1	0	0	1	0
Chr3A-B74-Hap3	3A	GCTTG	738462605	0	0	0	1	0	0	0	0	0	0	0	0	0	0	1	0	0	0	0	0	0	0	0	0	0	0	0	0	0	0	0	0	0	0	0	0	0	0	0	0	0	0	0	0	0	0
Chr3A-B74-Hap4	3A	GTCTG	738462605	0	0	0	0	1	0	1	0	0	0	0	0	0	0	0	0	0	0	0	0	1	1	0	1	0	1	1	1	1	0	0	0	0	0	0	0	0	1	1	0	1	0	1	1	0	1
AX-94746338	3A	T/C	739992148	1	0	1	1	1	0	1	1	0	0	1	1	1	1	0	0	0	0	1	0	1	1	1	1	1	1	1	1	0	0	0	1	1	1	0	1	1	1	1	1	1	1	1	1	1	1
AX-95083205	3A	A/C	743874389	0	1	0	1	1	0	1	0	0	0	0	0	0	1	1	0	0	0	0	1	0	1	1	0	0	1	1	1	1	0	0	0	0	0	0	0	0	1	1	1	1	1	0	1	1	1
Chr3A-B75-Hap1	3A	GG	749346542	0	1	1	1	1	0	1	0	0	0	0	0	0	0	0	0	0	0	0	1	0	0	0	1	1	0	0	1	0	0	1	0	0	0	0	1	0	0	1	1	1	1	0	1	1	1
Chr3A-B75-Hap2	3A	AG	749346542	0	0	0	0	0	1	0	0	1	1	0	0	0	0	1	0	1	0	0	0	0	1	1	0	0	1	1	0	1	0	0	0	0	0	0	0	0	1	0	0	0	0	0	0	0	0
Chr3A-B75-Hap3	3A	GA	749346542	0	0	0	0	0	0	0	0	0	0	1	1	1	0	0	0	0	1	1	0	0	0	0	0	0	0	0	0	0	0	0	0	0	1	1	0	0	0	0	0	0	0	0	0	0	0
Chr3A-B75-Hap4	3A	-G	749346542	0	0	0	0	0	0	0	0	0	0	0	0	0	1	0	1	0	0	0	0	0	0	0	0	0	0	0	0	0	0	0	1	0	0	0	0	0	0	0	0	0	0	0	0	0	0
AX-94957332	3A	T/C	750323346	0	1	1	1	1	0	1	0	0	0	1	1	1	1	0	0	0	1	1	1	1	0	0	0	0	0	0	1	0	0	0	0	0	1	1	1	1	0	1	1	1	1	0	0	1	1
AX-94775611	3B	A/C	665537	0	0	0	0	0	1	1	1	1	1	0	1	0	1	0	0	0	0	0	0	1	0	1	1	0	1	1	0	0	1	0	1	0	0	0	1	0	1	1	1	0	0	0	0	0	0
AX-94460311	3B	A/G	2520556	0	0	0	0	1	1	1	1	1	1	0	1	0	0	1	1	1	0	0	1	0	1	1	1	0	1	1	1	0	0	1	0	0	0	0	0	0	1	0	0	0	1	1	1	1	1
Chr3B-B1-Hap1	3B	CGTG	3228095	0	1	0	0	1	0	0	0	0	0	0	0	0	0	0	0	0	0	0	0	0	0	0	1	0	0	0	1	0	0	0	0	0	0	0	1	0	0	1	1	0	1	1	1	1	0
Chr3B-B1-Hap2	3B	CAAG	3228095	0	0	1	0	0	1	1	1	1	0	0	1	0	0	0	0	0	0	0	0	1	0	0	0	1	1	1	0	0	1	0	1	0	0	0	0	0	1	0	0	0	0	0	0	0	0
Chr3B-B1-Hap3	3B	TGTA	3228095	0	0	0	1	0	0	0	0	0	0	0	0	0	1	0	0	0	0	0	0	0	0	0	0	0	0	0	0	0	0	1	0	0	0	0	0	1	0	0	0	1	0	0	0	0	0
Chr3B-B1-Hap4	3B	CAAA	3228095	0	0	0	0	0	0	0	0	0	0	1	0	1	0	1	0	0	1	1	0	0	1	0	0	0	0	0	0	0	0	0	0	0	1	1	0	0	0	0	0	0	0	0	0	0	0
Chr3B-B1-Hap5	3B	CA-G	3228095	0	0	0	0	0	0	0	0	0	0	0	0	0	0	0	1	0	0	0	0	0	0	1	0	0	0	0	0	0	0	0	0	0	0	0	0	0	0	0	0	0	0	0	0	0	0
AX-94591477	3B	T/C	4490439	0	0	1	0	0	1	1	1	1	0	1	1	1	0	1	1	1	1	1	0	1	1	1	0	1	1	1	0	1	1	0	1	0	1	1	0	0	1	0	0	0	0	0	0	0	0
Chr3B-B2-Hap1	3B	GGT	6220123	0	1	1	1	1	1	1	1	1	0	0	0	0	1	0	0	0	0	0	0	1	0	1	0	1	1	1	1	0	0	0	0	1	0	0	0	1	1	0	0	0	1	1	1	1	1
Chr3B-B2-Hap2	3B	A-C	6220123	0	0	0	0	0	0	0	0	0	0	1	0	1	0	1	0	1	1	0	0	0	0	0	0	0	0	0	0	0	0	0	0	0	1	1	0	0	0	0	0	0	0	0	0	0	0
Chr3B-B2-Hap3	3B	GAC	6220123	0	0	0	0	0	0	0	0	0	0	0	1	0	0	0	0	0	0	0	0	0	0	0	0	0	0	0	0	0	0	0	0	0	0	0	0	0	0	0	0	0	0	0	0	0	0
Chr3B-B2-Hap4	3B	GGC	6220123	0	0	0	0	0	0	0	0	0	0	0	0	0	0	0	0	0	0	0	0	0	0	0	1	0	0	0	0	1	1	0	1	0	0	0	1	0	0	1	1	0	0	0	0	0	0
Chr3B-B3-Hap1	3B	GCTTC	7189564	0	1	1	0	1	1	1	1	0	0	0	1	0	1	0	0	0	0	0	0	0	0	1	0	1	1	1	0	0	0	0	0	0	0	0	0	1	1	0	0	0	0	0	1	0	0
Chr3B-B3-Hap2	3B	CTGGG	7189564	0	0	0	0	0	0	0	0	1	1	1	0	1	0	0	0	0	1	1	0	1	0	0	0	0	0	0	0	1	1	0	1	1	1	1	1	0	0	0	0	0	0	1	0	0	0
Chr3B-B3-Hap3	3B	GTGGC	7189564	0	0	0	0	0	0	0	0	0	0	0	0	0	0	0	0	0	0	0	0	0	0	0	1	0	0	0	0	0	0	0	0	0	0	0	0	0	0	1	1	0	0	0	0	0	0
Chr3B-B4-Hap1	3B	CAGC	8133862	1	0	0	0	0	0	0	0	1	0	0	0	0	0	1	0	1	0	0	0	1	1	0	0	0	0	0	0	1	1	0	1	1	0	0	1	0	0	0	0	0	0	1	0	0	0
Chr3B-B4-Hap2	3B	TGAT	8133862	0	1	1	1	1	1	1	1	0	0	0	1	0	1	0	0	0	0	0	0	0	0	1	1	0	1	1	1	0	0	0	0	0	0	0	0	1	1	1	1	0	0	0	1	0	0
Chr3B-B4-Hap3	3B	CAAT	8133862	0	0	0	0	0	0	0	0	0	0	1	0	1	0	0	0	0	1	1	0	0	0	0	0	0	0	0	0	0	0	0	0	0	0	1	0	0	0	0	0	0	0	0	0	0	0
Chr3B-B4-Hap4	3B	CAAC	8133862	0	0	0	0	0	0	0	0	0	0	0	0	0	0	0	0	0	0	0	1	0	0	0	0	0	0	0	0	0	0	1	0	0	0	0	0	0	0	0	0	1	1	0	0	1	1
AX-94418850	3B	A/G	9881209	0	0	1	0	1	1	1	1	1	1	0	0	1	0	0	0	0	1	0	1	0	0	1	1	1	0	0	0	0	0	1	0	0	0	0	1	0	1	1	1	1	1	0	0	1	1
Chr3B-B5-Hap1	3B	TG	10301822	1	1	1	1	1	1	1	1	1	0	0	1	0	1	0	0	0	0	0	0	1	1	1	0	1	0	0	1	0	0	0	0	1	0	1	0	1	1	0	0	0	0	0	1	0	0
Chr3B-B5-Hap2	3B	CC	10301822	0	0	0	0	0	0	0	0	0	1	1	0	1	0	1	1	1	0	1	0	0	0	0	1	0	1	0	0	1	1	0	1	0	0	0	1	0	0	1	1	0	0	1	0	0	0
Chr3B-B5-Hap3	3B	TC	10301822	0	0	0	0	0	0	0	0	0	0	0	0	0	0	0	0	0	0	0	0	0	0	0	0	0	0	0	0	0	0	1	0	0	0	0	0	0	0	0	0	1	1	0	0	1	1
Chr3B-B5-Hap4	3B	T-	10301822	0	0	0	0	0	0	0	0	0	0	0	0	0	0	0	0	0	0	0	0	0	0	0	0	0	0	0	0	0	0	0	0	0	0	0	0	0	0	0	0	0	0	0	0	0	0
Chr3B-B6-Hap1	3B	TCACG	16443341	1	1	1	1	1	1	1	1	1	0	0	1	0	0	1	1	1	1	0	1	1	1	1	0	0	1	1	1	0	0	0	0	1	0	1	1	0	1	0	0	1	1	1	1	0	1
Chr3B-B6-Hap2	3B	CGGGG	16443341	0	0	0	0	0	0	0	0	0	1	0	0	0	0	0	0	0	0	0	0	0	0	0	0	0	0	0	0	0	0	1	0	0	0	0	0	0	0	1	1	0	0	0	0	1	0
Chr3B-B6-Hap3	3B	CGGGA	16443341	0	0	0	0	0	0	0	0	0	0	1	0	1	1	0	0	0	0	1	0	0	0	0	1	1	0	0	0	1	1	0	1	0	0	0	0	1	0	0	0	0	0	0	0	0	0
Chr3B-B7-Hap1	3B	GC	17081795	1	0	1	0	0	1	1	1	0	1	0	0	0	0	0	0	0	0	0	0	1	0	1	0	0	0	0	1	0	0	0	0	0	0	0	0	0	1	1	1	1	0	0	1	0	0
Chr3B-B7-Hap2	3B	AT	17081795	0	1	0	0	0	0	0	0	0	0	0	1	0	0	0	0	0	0	0	0	0	0	0	0	0	0	0	0	0	0	1	0	0	0	0	0	1	0	0	0	0	0	0	0	0	0
Chr3B-B7-Hap3	3B	AC	17081795	0	0	0	1	1	0	0	0	1	0	1	0	1	1	1	1	1	1	1	1	0	1	0	1	1	1	1	0	1	1	0	1	1	1	0	1	0	0	0	0	0	1	1	0	1	1
Chr3B-B8-Hap1	3B	AT	17188792	1	0	1	0	0	1	1	1	0	0	0	1	0	0	1	1	0	0	0	0	1	0	1	0	0	0	0	1	0	0	1	0	0	0	0	0	0	1	0	0	1	0	0	1	1	0
Chr3B-B8-Hap2	3B	TT	17188792	0	1	0	1	1	0	0	0	1	0	0	0	0	0	0	0	1	0	0	1	0	1	0	0	0	1	1	0	0	0	0	0	0	0	0	1	0	0	0	0	0	1	0	0	0	1
Chr3B-B8-Hap3	3B	AC	17188792	0	0	0	0	0	0	0	0	0	1	1	0	1	1	0	0	0	1	1	0	0	0	0	1	1	0	0	0	1	1	0	1	1	1	0	0	1	0	1	1	0	0	1	0	0	0
Chr3B-B9-Hap1	3B	CAT	17866668	1	1	1	0	1	1	0	1	0	0	0	0	0	0	0	0	0	0	0	0	1	0	0	0	0	0	0	0	0	0	0	0	0	0	0	0	0	0	0	0	1	1	0	0	0	0
Chr3B-B9-Hap2	3B	GGG	17866668	0	0	0	1	0	0	0	0	1	0	1	0	1	1	0	0	1	0	1	0	0	1	0	1	1	1	1	0	1	1	0	1	0	1	0	1	1	0	0	0	0	0	1	0	0	0
Chr3B-B9-Hap3	3B	GAG	17866668	0	0	0	0	0	0	1	0	0	1	0	1	0	0	1	0	0	0	0	0	0	0	0	0	0	0	0	0	0	0	0	0	0	0	0	0	0	0	1	1	0	0	0	0	0	0
Chr3B-B9-Hap4	3B	CA-	17866668	0	0	0	0	0	0	0	0	0	0	0	0	0	0	0	1	0	0	0	0	0	0	1	0	0	0	0	1	0	0	0	0	0	0	1	0	0	1	0	0	0	0	0	1	0	1
Chr3B-B9-Hap5	3B	CGG	17866668	0	0	0	0	0	0	0	0	0	0	0	0	0	0	0	0	0	1	0	0	0	0	0	0	0	0	0	0	0	0	1	0	1	0	0	0	0	0	0	0	0	0	0	0	1	0
Chr3B-B10-Hap1	3B	GA	18503547	1	0	1	0	0	1	0	1	0	0	0	1	0	0	1	0	0	1	0	0	1	0	1	0	0	0	0	1	0	0	1	0	1	0	1	0	0	1	0	0	1	0	0	1	1	0
Chr3B-B10-Hap2	3B	TG	18503547	0	1	0	0	1	0	0	0	0	0	0	0	0	1	0	1	0	0	0	0	0	0	0	0	1	0	0	0	0	1	0	1	0	0	0	0	1	0	0	0	0	1	0	0	0	1
Chr3B-B10-Hap3	3B	TA	18503547	0	0	0	1	0	0	1	0	1	1	1	0	1	0	0	0	0	0	1	1	0	1	0	1	0	1	0	0	1	0	0	0	0	0	0	1	0	0	1	1	0	0	0	0	0	0
Chr3B-B10-Hap4	3B	-A	18503547	0	0	0	0	0	0	0	0	0	0	0	0	0	0	0	0	1	0	0	0	0	0	0	0	0	0	1	0	0	0	0	0	0	1	0	0	0	0	0	0	0	0	0	0	0	0
Chr3B-B11-Hap1	3B	GGGT	18775896	1	0	1	0	0	1	0	1	0	0	0	0	0	0	0	0	0	0	0	0	1	0	1	0	0	0	0	1	0	0	0	0	0	0	0	0	0	1	0	0	1	0	0	1	0	0
Chr3B-B11-Hap2	3B	AGAC	18775896	0	1	0	0	1	0	0	0	0	0	0	0	0	0	0	0	0	0	0	0	0	0	0	1	0	0	0	0	0	0	0	0	0	0	0	0	0	0	1	1	0	1	0	0	1	1
Chr3B-B11-Hap3	3B	ATAC	18775896	0	0	0	1	0	0	1	0	1	1	1	0	1	0	0	0	1	0	1	0	0	1	0	0	0	1	1	0	1	0	0	0	0	0	0	1	0	0	0	0	0	0	0	0	0	0
Chr3B-B11-Hap4	3B	GGAC	18775896	0	0	0	0	0	0	0	0	0	0	0	1	0	1	0	0	0	0	0	0	0	0	0	0	1	0	0	0	0	1	1	1	0	0	0	0	1	0	0	0	0	0	1	0	0	0
Chr3B-B12-Hap1	3B	CGAC	20358398	1	1	1	0	1	1	1	1	0	1	0	1	0	0	1	0	1	0	0	0	0	0	0	0	1	0	0	1	0	1	0	1	0	0	0	0	1	1	0	0	1	1	1	1	1	1
Chr3B-B12-Hap2	3B	TTGG	20358398	0	0	0	1	0	0	0	0	1	0	0	0	0	0	0	0	0	0	0	0	1	1	1	0	0	1	0	0	0	0	0	0	0	0	0	0	0	0	0	0	0	0	0	0	0	0
Chr3B-B12-Hap3	3B	CTGG	20358398	0	0	0	0	0	0	0	0	0	0	0	0	0	1	0	0	0	1	0	0	0	0	0	1	0	0	0	0	0	0	0	0	1	0	0	0	0	0	1	1	0	0	0	0	0	0
AX-95199184	3B	T/G	21385918	0	0	0	0	0	0	0	0	0	0	1	0	1	1	0	0	0	1	1	0	1	1	1	1	0	1	1	0	1	0	0	0	0	1	0	1	0	0	1	1	0	0	0	0	0	0
Chr3B-B13-Hap1	3B	ATA	21769712	1	0	1	0	1	1	1	1	0	0	0	0	0	0	0	0	1	0	0	0	0	0	0	0	0	0	0	1	1	0	0	1	0	0	0	0	0	1	0	0	1	0	1	0	0	0
Chr3B-B13-Hap2	3B	CCC	21769712	0	1	0	1	0	0	0	0	1	0	1	1	1	1	0	0	0	1	1	1	1	1	1	1	1	1	1	0	0	0	1	0	1	1	0	1	1	0	1	1	0	1	0	0	1	1
AX-95131665	3B	A/G	22916797	1	0	1	1	1	1	1	1	1	1	1	1	1	1	1	0	1	0	1	0	1	1	1	1	1	1	1	1	1	1	1	1	0	0	1	1	0	1	1	1	1	0	1	1	0	0
Chr3B-B14-Hap1	3B	CGCT	23020893	1	0	0	0	0	1	0	1	0	1	0	0	0	0	1	0	0	0	0	0	0	0	0	0	0	0	0	0	0	0	0	0	0	0	0	0	0	1	0	0	0	0	1	0	0	0
Chr3B-B14-Hap2	3B	CTTC	23020893	0	1	0	0	0	0	0	0	0	0	0	0	0	0	0	0	0	1	0	0	0	0	0	0	0	0	0	0	1	1	0	1	1	0	0	0	1	0	0	0	0	0	0	0	0	1
Chr3B-B14-Hap3	3B	GTTC	23020893	0	0	0	1	1	0	1	0	1	0	0	1	0	0	0	0	0	0	0	0	1	0	1	1	1	1	0	1	0	0	0	0	0	0	0	1	0	0	1	1	1	0	0	1	1	0
Chr3B-B14-Hap4	3B	GGTC	23020893	0	0	0	0	0	0	0	0	0	0	1	0	1	0	0	0	0	0	1	0	0	0	0	0	0	0	0	0	0	0	1	0	0	0	0	0	0	0	0	0	0	0	0	0	0	0
Chr3B-B14-Hap5	3B	-TTC	23020893	0	0	0	0	0	0	0	0	0	0	0	0	0	0	0	0	1	0	0	1	0	1	0	0	0	0	1	0	0	0	0	0	0	0	0	0	0	0	0	0	0	1	0	0	0	0
AX-95201874	3B	T/G	24937074	1	1	1	0	1	1	0	1	0	0	1	0	1	1	1	0	1	1	1	1	0	0	0	1	1	0	0	0	1	1	1	1	1	1	1	1	1	0	0	0	1	1	1	1	0	1
Chr3B-B15-Hap1	3B	CAAC	32278155	0	1	0	0	1	0	0	0	1	0	0	1	0	0	0	0	0	0	0	0	1	0	1	1	1	1	1	1	0	0	0	0	0	0	0	0	0	0	0	1	1	0	0	0	0	0
Chr3B-B15-Hap2	3B	TGGT	32278155	0	0	1	1	0	1	0	1	0	0	0	0	0	0	0	0	0	0	0	0	0	1	0	0	0	0	0	0	0	0	0	0	0	0	0	1	0	0	0	0	0	0	0	1	0	0
Chr3B-B15-Hap3	3B	TGGC	32278155	0	0	0	0	0	0	1	0	0	0	1	0	1	0	1	0	1	1	1	0	0	0	0	0	0	0	0	0	1	1	1	1	1	1	1	0	0	0	0	0	0	1	1	0	0	1
Chr3B-B15-Hap4	3B	TGG-	32278155	0	0	0	0	0	0	0	0	0	0	0	0	0	1	0	0	0	0	0	1	0	0	0	0	0	0	0	0	0	0	0	0	0	0	0	0	0	0	1	0	0	0	0	0	0	0
Chr3B-B15-Hap5	3B	CAGC	32278155	0	0	0	0	0	0	0	0	0	0	0	0	0	0	0	0	0	0	0	0	0	0	0	0	0	0	0	0	0	0	0	0	0	0	0	0	0	1	0	0	0	0	0	0	1	0
AX-94752492	3B	T/C	33955911	1	1	0	1	1	0	1	0	1	1	1	1	1	1	1	1	1	1	1	1	1	1	1	0	1	0	0	1	1	1	1	1	1	1	1	1	1	1	1	1	0	1	1	0	1	1
Chr3B-B16-Hap1	3B	AC	39460478	1	0	1	1	0	1	1	1	0	1	0	0	0	1	1	1	1	1	0	1	0	1	1	0	0	0	0	0	1	1	1	1	0	1	1	1	1	0	1	0	0	1	1	1	1	1
Chr3B-B16-Hap2	3B	GT	39460478	0	1	0	0	0	0	0	0	1	0	1	1	0	0	0	0	0	0	1	0	1	0	0	0	0	1	1	1	0	0	0	0	1	0	0	0	0	1	0	1	0	0	0	0	0	0
Chr3B-B16-Hap3	3B	GC	39460478	0	0	0	0	0	0	0	0	0	0	0	0	0	0	0	0	0	0	0	0	0	0	0	1	1	0	0	0	0	0	0	0	0	0	0	0	0	0	0	0	1	0	0	0	0	0
Chr3B-B17-Hap1	3B	CTG	39906658	1	0	0	0	0	0	1	0	0	1	0	0	0	1	1	0	1	0	0	1	0	0	1	0	0	0	0	0	1	1	1	1	0	0	0	0	1	1	1	0	0	1	1	0	1	0
Chr3B-B17-Hap2	3B	TCG	39906658	0	1	0	0	0	0	0	0	1	0	1	1	1	0	0	0	0	1	0	0	1	0	0	0	0	1	1	1	0	0	0	0	1	1	0	0	0	0	0	1	0	0	0	0	0	0
Chr3B-B17-Hap3	3B	CCC	39906658	0	0	1	0	0	1	0	1	0	0	0	0	0	0	0	0	0	0	0	0	0	0	0	0	0	0	0	0	0	0	0	0	0	0	0	0	0	0	0	0	0	0	0	1	0	0
Chr3B-B17-Hap4	3B	CCG	39906658	0	0	0	1	0	0	0	0	0	0	0	0	0	0	0	1	0	0	0	0	0	1	0	1	0	0	0	0	0	0	0	0	0	0	0	1	0	0	0	0	0	0	0	0	0	0
Chr3B-B18-Hap1	3B	AC	40234391	1	0	1	1	0	1	1	1	0	1	0	0	0	0	1	1	1	0	0	1	0	1	1	0	0	0	0	0	1	1	1	1	0	0	1	1	1	1	1	0	0	1	1	1	1	1
Chr3B-B18-Hap2	3B	AT	40234391	0	1	0	0	0	0	0	0	1	0	1	1	1	1	0	0	0	1	1	0	1	0	0	0	0	1	1	1	0	0	0	0	1	1	0	0	0	0	0	1	0	0	0	0	0	0
Chr3B-B18-Hap3	3B	GT	40234391	0	0	0	0	0	0	0	0	0	0	0	0	0	0	0	0	0	0	0	0	0	0	0	1	1	0	0	0	0	0	0	0	0	0	0	0	0	0	0	0	1	0	0	0	0	0
Chr3B-B19-Hap1	3B	AC	40624497	1	0	0	0	0	0	0	0	0	0	0	0	0	0	0	0	0	0	0	0	0	1	0	0	0	0	0	0	0	1	0	0	0	0	0	1	0	0	1	0	1	0	0	1	0	0
Chr3B-B19-Hap2	3B	GC	40624497	0	1	0	0	1	0	1	0	1	1	1	1	0	1	0	0	0	1	1	0	1	0	0	1	0	1	1	1	0	0	1	0	1	1	0	0	1	0	0	1	0	1	1	0	1	1
Chr3B-B19-Hap3	3B	-C	40624497	0	0	1	0	0	1	0	1	0	0	0	0	0	0	0	0	0	0	0	1	0	0	0	0	0	0	0	0	0	0	0	1	0	0	0	0	0	0	0	0	0	0	0	0	0	0
Chr3B-B19-Hap4	3B	GA	40624497	0	0	0	1	0	0	0	0	0	0	0	0	0	0	1	1	1	0	0	0	0	0	1	0	0	0	0	0	1	0	0	0	0	0	1	0	0	1	0	0	0	0	0	0	0	0
Chr3B-B20-Hap1	3B	CC	43556386	1	0	0	1	0	0	0	0	0	0	1	1	1	1	0	1	0	0	1	1	0	0	1	0	1	0	0	0	0	1	0	1	1	1	0	0	1	1	1	0	1	1	1	0	1	1
Chr3B-B20-Hap2	3B	TC	43556386	0	1	0	0	0	0	0	0	1	0	0	0	0	0	0	0	0	1	0	0	1	0	0	0	0	1	1	1	0	0	0	0	0	0	1	0	0	0	0	1	0	0	0	0	0	0
Chr3B-B20-Hap3	3B	CT	43556386	0	0	1	0	0	1	1	0	0	1	0	0	0	0	0	0	1	0	0	0	0	1	0	1	0	0	0	0	1	0	1	0	0	0	0	1	0	0	0	0	0	0	0	1	0	0
AX-94392034	3B	T/C	47210095	0	0	0	1	0	0	1	0	0	0	1	1	1	1	1	1	1	0	1	0	0	0	1	0	1	0	0	0	1	1	1	1	1	1	1	0	0	1	0	0	1	0	1	0	0	0
Chr3B-B21-Hap1	3B	GG	50793938	1	1	1	1	1	1	1	1	1	1	1	1	1	1	1	0	1	1	1	1	1	0	1	1	0	1	1	0	1	1	1	1	1	1	1	1	1	1	0	0	0	0	0	0	0	0
Chr3B-B21-Hap2	3B	GC	50793938	0	0	0	0	0	0	0	0	0	0	0	0	0	0	0	1	0	0	0	0	0	0	0	0	1	0	0	0	0	0	0	0	0	0	0	0	0	0	0	0	0	1	1	0	0	1
Chr3B-B21-Hap3	3B	AG	50793938	0	0	0	0	0	0	0	0	0	0	0	0	0	0	0	0	0	0	0	0	0	1	0	0	0	0	0	1	0	0	0	0	0	0	0	0	0	0	0	1	1	0	0	1	0	0
AX-94921030	3B	T/C	52773191	1	1	1	1	1	1	1	1	1	1	1	1	1	1	1	0	0	1	1	1	1	1	1	1	0	1	1	1	0	1	1	1	1	1	1	1	1	1	1	1	1	0	0	1	1	0
Chr3B-B22-Hap1	3B	AC	53567411	1	0	0	1	0	0	0	0	0	0	1	1	1	1	1	1	0	0	1	1	0	0	0	0	1	0	0	0	0	0	0	0	1	1	0	0	0	0	1	0	1	1	0	0	0	1
Chr3B-B22-Hap2	3B	GT	53567411	0	1	1	0	1	1	1	1	1	1	0	0	0	0	0	0	1	1	0	0	1	1	1	1	0	1	1	1	1	0	1	0	0	0	0	1	1	1	0	1	0	0	0	1	1	0
Chr3B-B23-Hap1	3B	TACGCG	54758010	0	1	1	0	0	1	1	1	1	1	0	0	0	0	0	0	1	1	0	0	1	0	0	1	0	1	1	1	0	0	0	0	0	0	0	0	0	0	0	0	0	0	0	1	1	0
Chr3B-B23-Hap2	3B	GCTTTG	54758010	0	0	0	1	0	0	0	0	0	0	0	1	0	0	0	1	0	0	0	0	0	0	0	0	0	0	0	0	1	0	1	0	1	0	0	0	0	0	0	0	0	0	0	0	0	0
Chr3B-B23-Hap3	3B	GCTTCG	54758010	0	0	0	0	0	0	0	0	0	0	1	0	1	1	0	0	0	0	1	0	0	0	1	0	0	0	0	0	0	1	0	1	0	1	0	0	0	0	0	0	0	0	0	0	0	0
Chr3B-B23-Hap4	3B	GCCTCA	54758010	0	0	0	0	0	0	0	0	0	0	0	0	0	0	1	0	0	0	0	1	0	0	0	0	1	0	0	0	0	0	0	0	0	0	0	0	0	0	1	1	1	0	0	0	0	0
Chr3B-B23-Hap5	3B	TATTCG	54758010	0	0	0	0	0	0	0	0	0	0	0	0	0	0	0	0	0	0	0	0	0	1	0	0	0	0	0	0	0	0	0	0	0	0	0	1	1	1	0	0	0	1	0	0	0	1
AX-94776447	3B	T/C	60254118	1	1	1	1	1	1	1	1	1	1	0	1	0	0	0	1	1	1	0	0	1	1	1	1	0	1	1	1	1	1	1	1	1	0	1	1	1	1	0	0	0	1	1	1	1	1
Chr3B-B24-Hap1	3B	CCCAA	60868220	1	0	0	1	0	0	0	0	0	0	0	1	0	0	0	1	0	0	0	1	0	0	0	0	1	0	0	0	1	0	1	0	1	0	0	0	0	0	0	1	0	0	0	0	0	0
Chr3B-B24-Hap2	3B	TTTTG	60868220	0	1	1	0	0	1	1	1	1	1	1	0	1	1	0	0	0	1	0	0	1	1	1	1	0	1	1	1	0	1	0	1	0	1	1	0	1	1	0	0	0	1	1	0	1	1
Chr3B-B24-Hap3	3B	-CCAA	60868220	0	0	0	0	0	0	0	0	0	0	0	0	0	0	0	0	0	0	0	0	0	0	0	0	0	0	0	0	0	0	0	0	0	0	0	0	0	0	1	0	0	0	0	0	0	0
AX-95223462	3B	A/C	64696846	0	0	1	0	0	1	0	0	0	0	1	0	1	1	1	0	1	0	1	1	0	1	0	0	1	0	0	0	0	0	0	0	0	1	0	1	1	1	1	1	1	0	1	0	0	0
Chr3B-B25-Hap1	3B	CCCAAC	66865016	1	0	0	1	0	0	0	0	0	0	0	1	0	0	0	1	0	0	0	0	0	0	1	0	0	0	0	0	0	1	0	1	1	0	0	0	0	0	0	0	0	1	0	0	0	1
Chr3B-B25-Hap2	3B	TCTCCT	66865016	0	1	0	0	0	0	1	1	1	1	0	0	0	0	0	0	0	0	0	0	1	0	0	1	0	1	1	1	0	0	0	0	0	0	0	0	0	0	0	0	0	0	0	1	1	0
Chr3B-B25-Hap3	3B	TCTCCC	66865016	0	0	1	0	0	1	0	0	0	0	0	0	0	0	0	0	0	0	0	1	0	1	0	0	1	0	0	0	0	0	0	0	0	0	0	1	1	1	1	1	1	0	0	0	0	0
Chr3B-B25-Hap4	3B	TTTCCC	66865016	0	0	0	0	1	0	0	0	0	0	1	0	1	1	1	0	1	0	1	0	0	0	0	0	0	0	0	0	1	0	1	0	0	1	0	0	0	0	0	0	0	0	0	0	0	0
Chr3B-B26-Hap1	3B	TTTTA	68464238	1	1	0	1	0	0	1	1	1	1	0	1	0	0	0	1	0	0	0	0	1	0	0	1	0	1	1	1	0	0	0	0	1	0	0	0	0	0	0	0	0	0	0	1	1	0
Chr3B-B26-Hap2	3B	CGCCC	68464238	0	0	1	0	1	1	0	0	0	0	1	0	1	1	1	0	1	0	1	1	0	1	1	0	1	0	0	0	1	1	1	1	0	1	0	1	1	1	1	1	1	1	1	0	0	1
AX-94851653	3B	A/G	68879121	0	0	0	0	0	0	1	0	1	0	1	1	1	0	0	0	1	1	1	0	0	0	0	1	0	0	0	0	0	0	0	0	1	0	1	0	0	0	0	1	1	0	0	0	1	0
Chr3B-B27-Hap1	3B	CTG	69818526	1	0	0	1	0	0	0	0	0	0	0	1	0	0	0	1	0	0	0	0	0	0	0	0	0	0	0	0	0	0	0	0	1	0	0	0	0	0	0	0	0	0	0	0	0	0
Chr3B-B27-Hap2	3B	TGG	69818526	0	1	0	0	0	0	1	1	1	1	0	0	0	0	0	0	0	1	0	0	1	0	0	1	0	1	1	1	0	0	0	0	0	0	0	0	0	0	0	0	0	0	1	1	1	0
Chr3B-B27-Hap3	3B	CGA	69818526	0	0	1	0	1	1	0	0	0	0	1	0	1	1	1	0	1	0	1	1	0	1	0	0	1	0	0	0	1	0	1	0	0	1	0	1	1	1	1	1	1	0	0	0	0	0
Chr3B-B27-Hap4	3B	TTG	69818526	0	0	0	0	0	0	0	0	0	0	0	0	0	0	0	0	0	0	0	0	0	0	1	0	0	0	0	0	0	1	0	1	0	0	0	0	0	0	0	0	0	1	0	0	0	1
Chr3B-B28-Hap1	3B	AGTCG	71120023	1	0	0	1	0	0	0	0	0	0	0	1	0	0	0	0	0	0	0	0	0	0	1	0	0	0	0	0	0	1	0	1	1	0	0	0	0	0	0	0	0	1	0	0	0	1
Chr3B-B28-Hap2	3B	GGCCG	71120023	0	1	0	0	0	0	1	1	1	1	0	0	0	0	0	0	0	1	0	0	1	0	0	1	0	1	1	1	0	0	0	0	0	0	0	0	0	0	0	0	0	0	0	1	1	0
Chr3B-B28-Hap3	3B	GCCGA	71120023	0	0	1	0	0	1	0	0	0	0	0	0	0	0	0	0	0	0	0	1	0	1	0	0	1	0	0	0	1	0	1	0	0	0	0	1	1	1	1	1	1	0	0	0	0	0
Chr3B-B28-Hap4	3B	GCTCG	71120023	0	0	0	0	1	0	0	0	0	0	1	0	1	1	1	0	1	0	1	0	0	0	0	0	0	0	0	0	0	0	0	0	0	1	0	0	0	0	0	0	0	0	0	0	0	0
Chr3B-B29-Hap1	3B	CTGCGTTGGAGCACCGT	79288552	0	1	0	0	0	0	1	1	1	1	0	0	0	0	0	0	0	0	0	0	1	0	0	1	0	1	1	1	0	0	0	0	0	0	0	0	0	0	0	0	0	0	0	1	1	0
Chr3B-B29-Hap2	3B	TCTAACCAACTGGTAAC	79288552	0	0	1	0	0	1	0	0	0	0	0	1	0	0	0	0	0	0	0	1	0	1	0	0	1	0	0	0	0	0	1	0	0	0	0	1	1	1	1	1	1	0	1	0	0	0
Chr3B-B29-Hap3	3B	TCTAACCGGAGCACCGC	79288552	0	0	0	0	1	0	0	0	0	0	1	0	1	1	1	0	1	0	0	0	0	0	1	0	0	0	0	0	0	1	0	1	0	1	0	0	0	0	0	0	0	1	0	0	0	1
AX-94568436	3B	A/C	116001344	1	0	1	0	1	1	0	0	0	0	1	1	1	1	1	0	1	0	1	1	0	1	1	0	1	0	0	0	0	1	0	1	0	1	1	1	1	1	1	1	1	1	1	0	0	1
Chr3B-B30-Hap1	3B	TTTACGCCAGTAGTACT	116148201	1	0	0	1	1	0	0	0	0	0	1	1	1	1	1	1	1	0	0	1	0	0	1	0	1	0	0	0	1	1	1	1	1	1	0	0	0	0	1	1	0	1	1	0	0	1
[truncated: 3,013 more rows]
[truncated: 56 more columns]
