# Supplementary material for: Haplotype block analysis of an Argentinean hexaploid wheat collection and GWAS for yield components and adaptation
Source: BMC Plant Biol. 2019 Dec 16;19:553. doi: 10.1186/s12870-019-2015-4 (PMC6916457; doi:10.1186/s12870-019-2015-4)
Supplement: Supplementary file 5 — Additional file 5 Table S4. Phenotypic data from Balcarce (2013-2015), Azul (2013-2014) and Marcos Juárez (2011-2016) for FEh, GNS, TGW, HD and PH used in GWAS. [file 12870_2019_2015_MOESM5_ESM.xlsx]

## Sheet: Table S4
Table S4: Phenotypic data from Balcarce (2013-2015), Azul (2013-2014) and Marcos Juárez (2011-2016) for FEh, GNS, TGW, HD and PH used in GWAS
Taxa	HD_Balcarce_2013	HD_Balcarce_2014	HD_Balcarce_2015	PH_Balcarce_2013	PH_Balcarce_2014	PH_Balcarce_2015	FEh_Balcarce_2013	FEh_Balcarce_2014	FEh_Balcarce_2015	TKW_Balcarce_2013	TKW_Balcarce_2014	TKW_Balcarce_2015	KNS_Balcarce_2013	KNS_Balcarce_2014	KNS_Balcarce_2015	HD_Azul_2013	HD_Azul_2014	PH_Azul_2013	PH_Azul_2014	FEh_Azul_2013	FEh_Azul_2014	TKW_Azul_2013	TKW_Azul_2014	KNS_Azul_2013	KNS_Azul_2014	HD_MsJz_2011	HD_MsJz_2012	HD_MsJz_2013	HD_MsJz_2014	HD_MsJz_2015	HD_MsJz_2016	PH_MsJz_2011	PH_MsJz_2012	PH_MsJz_2013	PH_MsJz_2014	PH_MsJz_2015	PH_MsJz_2016	FEh_MsJz_2015	FEh_MsJz_2016	FEh_MsJz_2012	FEh_MsJz_2013	FEh_MsJz_2014	TKW_MsJz_2012	TKW_MsJz_2013	TKW_MsJz_2014	TKW_MsJz_2015	TKW_MsJz_2016	KNS_MsJz_2012	KNS_MsJz_2013
55 CL 2	106.5	96	100	88	93.75	98.5	77.4054	79.7971	81.6605	40.161	35.84	38.255	57.7238	40.3	43.9333	92	86	90.165	80.15	82.6008	73.925	27.1302	33.7275	39.475	30.225	109	82	100	82	106.5	107	90	95	62	78.5	90	80	52.4309	59.5995	56.2595	54.0669	41.209	27.2102	27.5335	26.7245	31.5266	30.2444	24.725	32.7
ACA 201	130.5	120	118	88	91.75	93	70.9064	64.6024	88.5879	41.9938	35.64	41.53	49.3333	42.2	47.6333	98	94	87.24	80.125	72.433	79.3542	NaN	32.7467	43.25	44.575	123	103	113.5	111	125	114	85	95	62	83.5	95	82.5	41.2917	50.2541	56.7102	35.7467	35.0999	26.2839	31.8438	27.7287	29.5805	35.2826	38.875	32.1
ACA 202	144	148.5	151	88.5	92.25	90.5	56.616	58.9521	53.3594	44.9617	35.27	38.465	57.9667	52.8	38.6667	101.5	98	72.895	73.895	63.9906	54.8148	37.1743	30.0131	37.9	45.275	130	108.5	119.5	113.5	132	125	80	85	58	73.5	90	72.5	25.8714	38.7238	38.6595	32.0845	37.1315	35.0208	27.994	26.4827	28.1734	36.0948	36.05	33.4
ACA 223	152	153.5	157	86	92.75	97.75	78.384	65.9882	72.0867	33.9384	33.75	41.49	57.8333	54.7333	53.2	107	102	80.2675	74.7725	77.9424	82.5981	32.8793	34.2394	49.575	58.05	133	111	123	117	133.5	125.5	80	80	58.5	72	80	90	36.6407	46.7374	69.927	39.488	45.0036	26.1056	25.06	22.9012	28.1947	34.3376	42.2917	38.7
ACA 320	144	145.5	149	91.5	98.25	102.5	71.2002	71.765	51.7061	39.6525	35.605	37.04	41.3667	47.0333	39.3333	102.5	99	82.285	76.6825	77.9748	78.7507	28.8211	30.3734	38.675	38.325	125	109	110.5	113.5	127	125.5	90	89.5	62.5	82.5	95	77.5	38.0055	55.343	59.294	40.1521	47.7642	31.6883	30.5242	30.3602	31.051	33.91	38.2	29.5
ACA 801	112	102.5	103.5	90.5	92	87.5	76.3461	71.0017	83.9937	38.1028	38.15	41.175	49.1333	40.5333	35.3333	99.5	94.5	77.005	74.03	75.0109	70.4224	32.2852	29.1609	43.45	31.25	112	90	105	90	106.5	112	85	89	69.5	74.5	82.5	72.5	40.757	55.9695	63.9387	49.0305	64.0623	24.5162	23.7205	24.5821	25.0004	30.5895	35.5	42
ACA 901	131.5	115	119	87.5	93.75	97.25	70.3347	70.5628	78.7975	42.7434	37.93	40.26	49.3333	49.4333	49.8	101.5	91	83.21	74.8409	77.0503	47.2175	32.3059	35.0429	49.4	35.625	112	90	106.5	94	109.5	113.5	90	91	63.5	76	85	70	41.7967	65.2107	53.5055	41.4778	55.0364	29.0571	28.5054	29.712	30.3627	31.2306	33.05	48.05
ACA 903 B	NaN	114.5	119	NaN	98.25	92	NaN	66.6218	71.3861	NaN	31.075	39.72	NaN	44.1333	63.1333	100	88	82.9575	76.2203	68.5768	54.208	33.3578	35.2289	48.825	37.8	111	93	102	92	110	110.5	80	89	61	75.5	84	80	45.3806	56.9818	45.2767	45.4076	44.9476	26.0002	32.2727	26.5273	32.2249	33.6824	33.6	44
ACA 906	111	96.5	103.5	75	78.75	81	83.7196	72.7149	228.688	40.7067	34.825	38.59	52.5333	46.8667	55.7667	95.5	89	66.715	57.775	82.2289	56.3092	35.3995	34.9547	44.275	28.375	111	85	108	83.5	108	109	70	71.5	52.5	55	69	62.5	41.7614	61.0518	52.7337	54.4058	56.1451	29.487	27.4588	22.44	26.7512	32.5542	27.775	23.9
ACA 907	129	114.5	117	92	95.75	95.5	65.1639	61.7116	54.7628	46.7309	34.865	41.225	51	51.4	44.0333	99.5	90.5	87.2125	80.375	65.7791	NaN	33.0681	37.7444	56.425	35	109	92	107	89	108	110.5	90	96.5	68	79.5	91	80	38.9452	52.4116	62.6808	40.7691	54.1021	31.183	34.7656	28.2105	37.8094	32.2331	37.35	39.5
BAGUETTE 10	145.5	144	149	86.5	88	93.75	107.393	100.194	125	32.8232	33.445	39.025	50.8333	52.1667	43.6667	108	104.5	78.7375	78.8621	119.132	98.2016	38.6752	21.7499	48.8	53.275	123	106	116.5	109.5	124	126	75	85	60	75.5	79	72.5	49.6652	77.8383	86.3689	44.705	66.6068	28.3851	27.4809	23.8748	23.8265	24.8369	41.15	38.5
BAGUETTE 17	143	143	146.5	84.5	95	93.5	91.5524	83.8948	95.5512	39.2636	33.12	41.365	47.3333	44.7667	44	105.5	100	84.29	77.5475	112.457	103.71	25.0231	31.042	45.3	49.4	125	101	118	109	122.5	124.5	85	88.5	57.5	75	90	77.5	44.3292	76.8432	64.6847	32.3805	61.9214	31.4403	26.3801	30.6739	26.9716	30.8204	36.125	26.7
BAGUETTE 18	143	142	145	97.5	100.75	98.75	91.3352	98.9512	75.2262	37.6502	33.86	40.22	60.6667	51.2667	45.8667	106.5	100	94.8025	86.05	109.235	97.7294	26.7231	29.1469	49.825	52.525	123	99.5	112.5	97	122.5	118.5	95	99	66	82.5	87	85	48.7443	79.779	109.882	98.9251	60.0835	27.6989	28.1181	25.1027	28.1698	28.5594	59.525	43.3
BAGUETTE 19	147	144.5	149.5	81	88.5	83.25	95.9177	105.033	102.903	35.656	36.605	40.96	50.9	47.5333	44.7667	113	107	67.355	65.6325	126.159	144.608	24.4576	26.3223	43.225	49.225	128	109	114.5	113	128	127.5	80	77.5	50	70.5	73.5	65	38.2005	40.6474	96.8689	53.2194	65.899	26.9752	30.2464	22.9963	17.2214	18.1494	34.95	34.35
BAGUETTE 21	147	146.5	147	94	80.75	75	101.199	113.208	178.737	34.3311	31.315	41.94	54.5667	57.4667	49.4	120.5	116	58.145	61.4325	93.5063	116.66	24.2944	21.7071	40.55	46.15	130	117	115.5	121	131	NaN	75	83	45	59	55	NaN	32.2244	NaN	32.5557	34.5405	45.4731	23.6482	22.7236	14.4048	13.2646	NaN	15.35	27.4
BAGUETTE 30	153	154	156	84	101.75	88.75	78.4511	80.4563	88.3646	36.8358	34.085	41.29	56.2333	51.6333	49.9	110	107	77.8125	72.5	85.5002	94.204	15.0847	27.3123	46.85	54.75	132	116	123	126.5	142	138.5	87	78	55	68	72	70	18.3631	28.4845	70.3501	25.6722	31.301	29.4107	23.8851	15.2938	14.0002	16.9307	37.625	29.6
BAGUETTE 31	153	150	152	80	83.25	76	93.3333	94.0277	95.0507	33.8275	27.59	40.36	49.4667	54.9	44.4333	NaN	129.5	NaN	59.405	NaN	103.098	26.6487	19.5573	NaN	35	132	NaN	126.5	126	141.5	NaN	80	73	52.5	65	66	NaN	44.1212	NaN	42.3357	31.9753	58.5407	23.0587	24.0819	21.0908	21.7601	NaN	13.575	28.05
BAGUETTE 9	129	115.5	120.5	89	96.75	88	68.4462	75.468	86.9903	53.498	36.475	40.2	39.8333	43.0667	48.3	102.5	98.5	84.5725	77.945	84.8584	81.0808	19.2214	39.1091	38.525	35.85	115	96	112	97	116.5	115	100	90.5	67.5	76.5	85	82.5	38.1747	56.9519	70.8353	113.831	60.668	36.3289	34.4012	29.392	31.8577	32.6511	37.075	38.35
BAGUETTE PREMIUM 11	147	143	147	86	90.5	90.5	105.179	108.898	190.706	35.8923	36.35	39.29	41.9667	46.1	40.2	110.5	106.5	83.715	75.7229	122.182	119.75	39.9991	24.7742	45.275	51.45	130	111	118.5	112.5	131	130.5	88	88.5	60.5	81	75	82.5	57.0342	55.4944	116.305	59.2399	70.4396	29.0319	25.9679	21.3263	24.2866	27.5448	39.925	37.35
BARLETA 77	145.5	149	153	112.5	112.75	132.5	73.7331	66.5498	50.6971	35.5526	36.29	40.935	44.6667	35.4333	37.7667	103	99.5	107.54	100.853	NaN	84.8056	22.323	29.0068	41.15	42.325	132	109	123.5	120.5	135.5	124	125	117.5	78.5	103.5	111	97.5	28.7918	46.2164	62.9082	37.159	42.5458	30.3098	27.557	20.7738	19.7874	27.3072	43.625	34.55
BIOINTA 1000	129	112	115.5	87.5	102.25	95.5	73.316	84.6312	67.6487	39.0382	36.055	40.745	58.6667	47.0667	43.2667	100.5	92	82.5125	76.545	89.3828	74.3399	30.4876	34.8581	46.475	42.05	117	91.5	108	95	111	111	85	89	72	76	90	87.5	44.7405	50.4277	64.5667	43.6463	66.9673	28.5499	34.2838	29.696	32.5249	31.4877	41.55	37.25
BIOINTA 1001	128	113.5	117	91	98.25	94.75	71.5937	74.5797	78.3074	38.7552	33.675	40.88	47.1	46.8	55.4667	101	93.5	86.1375	79.86	79.7528	62.0872	28.5026	33.4441	44.8	44.425	115	92	108	95	112	112	90	99	75	77.5	92.5	82.5	44.2716	65.4836	70.3514	70.936	64.7268	29.5241	40.6796	28.1033	36.3839	33.038	45.7	36.85
BIOINTA 1002	127	114	115	89.5	91.25	78	55.4408	68.8605	63.3608	41.546	29.455	41.46	41.4	42.6333	39.6	100.5	90.5	80.505	75.5525	61.8923	54.5416	30.0163	38.5607	39.225	35.875	115	93	113	101	113	115	88	90	68.5	78.5	90	80	44.6163	43.3261	40.2651	35.8579	55.8112	25.6902	30.3351	31.3092	40.3944	35.6183	27.025	37.9
BIOINTA 1003	145	142.5	149	95.5	103.75	108.25	64.2071	57.5636	69.9123	41.8229	31.46	40.26	52.4667	37.4333	50.6667	105.5	97.5	89.36	78.895	72.7743	66.4749	31.2059	33.6583	49.55	44.525	132	99.5	112.5	106	120	116.5	82	92.5	71.5	85	90	80	47.2808	56.7034	52.3333	39.6059	52.4997	30.9724	29.0032	26.4672	29.6701	33.8696	33.875	46.65
BIOINTA 1004	129.5	118.5	121	92	92.25	89.25	70.6617	63.999	56.6892	38.0928	34.685	41.34	50.6	40.4667	50.7	102.5	94	91.4975	83.2875	79.1471	82.3625	38.2131	34.0242	53.1	51.2	118	99	113.5	102.5	122.5	115	90	97.5	61.5	78	80	85	36.0962	60.6476	59.7582	42.5713	27.6521	29.045	23.3447	21.8631	24.4349	30.4808	43.175	40.05
BIOINTA 1005	126.5	114	116	95	96	89	72.0666	64.2777	70.8451	35.7841	21.64	38.64	54.6333	49.2333	60.7	98	88.5	85.0075	77.7675	77.6723	NaN	31.3401	31.0606	51.875	37.4792	115	89	104	86	112	111	82	93	65	72	80	80	39.5246	40.4419	47.0786	41.1915	30.2036	24.5153	32.9959	23.8593	35.4009	27.4028	33.675	48.4
BIOINTA 1006	128	113.5	114.5	94	98.5	94	70.2166	86.3615	89.0346	45.2833	34.795	41.055	54.1	45.7	50.6667	98	89	81.7375	71.2033	86.5316	NaN	29.0363	29.262	40.2	28.4292	112	89	106.5	90.5	114	111.5	85	95.5	69	76	82.5	80	47.2666	65.4329	75.6055	34.0646	46.1308	29.5467	27.2805	30.8426	34.3475	35.3898	37.275	36.5
BIOINTA BONAERENSE 2001	143	144	139	78.5	90.25	93	77.6353	70.5391	87.1003	34.7882	38.08	38.31	53.3	36.3333	31.4667	101.5	99	83.2525	74.1305	80.5908	73.0335	33.6535	36.5159	51.85	38.9	125	104	119	115	127	118	80	82.5	59	74	85	72.5	36.2894	47.6007	48.3208	42.7157	39.4199	30.8462	28.4106	25.7309	27.8137	30.3687	25.15	30.2
BIOINTA 2004	126.5	112.5	116.5	87	89.25	86	77.8125	89.2033	98.8943	35.0657	34.785	41.445	43.4333	37.8667	39.6	102	108	78.8	69.185	101.084	103.239	37.9152	27.9897	40.075	44.35	123	99	117	109	120	NaN	80	88	56	70.5	82.5	NaN	49.9733	NaN	54.9488	41.4151	63.1378	29.2367	26.5584	25.3124	27.0261	NaN	36.8205	30.9
BIOINTA 3003	140.5	141	147	88	96.5	101.25	88.466	87.061	84.6046	35.0611	34.85	40.82	39.2333	40.3667	29.8667	NaN	124	NaN	70.9675	NaN	91.7821	34.7686	28.6704	NaN	45.275	137	NaN	125	123.5	134	141	100	81	52.5	73	80	70	42.2612	34.9063	NaN	74.9088	49.3454	NaN	40.3131	27.3169	25.5848	25.6547	NaN	36.7
BIOINTA 3004	145.5	148.5	151.5	93	100.5	101.5	79.0619	78.8394	72.6806	40.0934	39.035	38.555	67.6	56.2333	47	102	98	88.0725	77.1632	89.8828	62.0274	31.0222	34.978	59.95	38	125	106.5	117.5	113	123.5	114.5	100	101.5	61.5	84.5	88.5	82.5	54.5355	65.7491	63.8271	44.3722	52.8812	25.659	24.7033	27.8462	25.687	32.8018	46.6	44.25
BIOINTA 3005	129.5	123.5	125	93	97.5	87.75	69.5145	72.1346	78.6917	48.6489	32.655	39.32	42.8333	38.6333	40.5333	113	126.5	76.5425	71.3725	75.4885	95.1385	24.6677	25.666	44.5	42.875	134	111	124	122	132.5	NaN	95	97.5	56	76.5	88	NaN	66.7757	NaN	68.885	45.4464	64.0858	33.6597	31.5036	26.6013	25.6139	NaN	33.175	36.8
SY 100	131	119.5	123	92	100.25	91.75	91.6022	95.2527	99.0909	39.8308	36.95	39.975	51	40.5333	46.2333	108	100	90.0325	81.5575	105.907	107.556	23.1833	21.8366	45.9	44.175	123	108	114.5	109	124	133.5	95	93	64	75.5	92.5	75	40.2407	24.878	98.7104	43.2447	53.7198	30.285	30.0843	22.5641	18.9197	21.2521	42.1	40.2
SY 200	142	143	148	94.5	93.25	106.5	69.3099	71.1967	66.0461	47.9904	30.585	37.54	50.2333	50.2	49.6667	104	100	86.5675	86.2575	81.1266	76.3222	34.7063	42.8647	49.9	40.4	125	100	112	106	120	121	95	99.5	70	84	96.5	80	51.5483	65.7734	65.2351	34.9727	54.6407	36.2613	40.625	35.2042	32.3653	38.4248	32.15	32
SY 300	111.5	100	104	93	96.25	91.25	79.4322	78.4343	92.4955	43.0857	35.665	39.405	49.7333	51.1333	44.9333	97.5	89.5	87.45	80.765	88.0303	85.7448	30.8246	31.6943	42.375	41.075	112	90.5	107	92	108	112	95	96	61	76.5	92.5	80	51.9262	72.0278	80.91	40.4164	57.3448	36.7263	32.2826	27.8272	32.0482	31.5354	41.575	33.95
BUCK 75 ANIVERSARIO	127.5	113	117.5	91.5	92	87.5	71.0438	78.2092	72.6598	37.4873	36.525	37.235	41.9	41.1333	39.8667	98.5	88	82.1475	71.945	74.3707	61.7335	26.5964	35.5803	37.7	28.65	118	92	108	96	111	113	80	89	67.5	64.5	92.5	75	40.0665	55.3658	63.4451	51.5767	52.5597	27.2722	31.7067	27.1195	37.0123	35.1306	28.7	40.75
AGP FAST	111.5	101	104	95	95.75	100	89.8493	82.3802	102.756	36.7034	39.115	39.42	53.8667	48.7	48.6667	97.5	89.5	89.6175	79.13	86.6434	86.0721	37.073	28.453	48.925	41.5	112	89	104	88	111	112.5	85	101.5	63.5	68.5	91.5	75	43.704	48.685	72.5712	49.8347	50.6591	27.5227	32.3531	28.9668	21.2582	25.6692	41.7	48.5
BUCK BAQUEANO	143.5	151	154	90.5	94.25	99.5	65.577	61.4271	76.6337	43.2062	37.005	38.6	58.0667	49.9667	59.9333	106	102	80.56	78.9575	71.5728	63.5551	36.4854	38.6055	52.625	47.875	132	111	124	120	133.5	128	85	88.5	57.5	78.5	86.5	75	29.7875	39.0986	53.3928	33.4941	45.3369	27.055	27.2065	23.9964	27.756	32.0176	36.15	38.4
BUCK BIGUÁ	129.5	114.5	119	86.5	97.75	92.75	75.6644	70.7414	76.7741	38.6725	36.525	41.495	46.6333	39.8667	47.6667	99	93	83.73	73.895	85.0674	70.0778	34.8158	34.0241	50.85	41.4	118	94.5	114	109	120	115.5	75	99	58.5	73	87.5	72.5	38.0525	48.18	55.7847	37.5524	46.4319	31.3703	26.4022	24.6925	28.8381	28.5973	34.05	32.35
BUCK BRASIL	129.5	115	119.5	84	88.75	90	76.2966	82.2662	78.5412	33.5653	31.03	40.855	50.7667	48.2	50.4667	102.5	92.5	78.7425	73.5675	102.196	93.7245	31.3826	33.2431	49.25	43.95	123	99	112	109.5	115.5	111	75	88.5	67.5	72.5	95	95	46.6546	64.2524	49.4238	41.6789	50.2998	26.438	28.3999	27.755	32.1558	34.2509	28.525	36.95
BUCK CHACARERO	127.5	121.5	121	83	90.5	90.25	70.6151	68.2757	77.2656	40.5129	36.85	41.335	44.6333	41.8333	41.3667	103	89	79.4825	87.9503	88.9408	77.7819	32.2269	34.7214	38.8	41.525	123	106	104.5	97	119.5	113	95	83.5	71	83	105	95	36.268	53.1648	48.6211	41.4109	45.2006	30.9692	36.9234	29.3225	31.6453	36.0575	28.375	30.1
BUCK GUAPO	146	149.5	151	99	106	102.25	61.6925	54.8408	63.3329	43.6138	37.81	40.285	47.4333	41.8333	40.8667	109.5	107	90.3575	85.1025	60.3091	75.5384	33.9562	34.4963	38.425	45.075	132	114	122.5	120	130.5	130.5	95	99	65	81	102.5	82.5	37.3447	36.8368	45.8502	29.7435	42.1357	38.4845	36.7472	29.936	33.3884	32.4546	32.55	26.9
BUCK HUANCHEN	129.5	114	120	87.5	90	93.25	69.3559	65.8204	68.4175	45.0235	37.29	39.22	51.8333	41.6333	45.9667	100	90.5	85.255	68.5325	71.0536	42.3264	28.3589	37.2203	48.05	33.55	117	96	108.5	94	111	111	80	84	65	66.5	82.5	75	31.4831	65.9981	71.5218	36.7421	40.0195	31.513	26.7816	28.328	29.6392	33.6418	45.925	38.35
BUCK MALEVO	127.5	114	117	87.5	95.5	89.5	67.001	70.9513	71.2477	41.0126	34.965	38.97	51.1	44.3333	43.3667	99	92.5	80.03	74.3475	78.8034	64.8432	30.0142	34.6904	46.675	37.45	118	97.5	110.5	101	120	114.5	80	90	57.5	69.5	80	75	39.694	53.1108	54.6914	43.657	57.418	25.1805	24.5769	25.341	26.171	30.0838	27.775	41
BUCK MANGRULLO	143	146	151	87	95.75	102.75	82.9513	85.2303	66.5888	40.4123	36.925	40.875	49.4667	51.5333	27.5	102.5	101	89.1075	80.6075	86.2475	71.5261	31.5658	36.7122	41.625	39.05	130	104.5	118.5	117.5	131	126	95	95.5	66	82	96.5	80	42.3652	62.6438	63.6276	41.0649	45.5606	27.168	27.9393	27.3791	25.2471	28.9348	38.5	30.8
BUCK METEORO	127	117.5	119.5	93	103.25	98.5	76.4055	80.3423	73.9207	42.9279	35.28	39.315	53.8667	52.3	43.2667	95.5	92.5	88.7275	86.695	94.2403	67.2378	33.7596	35.6065	47.425	41.05	130	104	115	115	124	116	NaN	102.5	73.5	89	102.5	85	42.8041	56.8576	51.4496	45.688	59.2814	27.4752	31.1735	24.7242	31.6583	34.5005	34.25	35.4
BUCK NAPOSTÁ	130	121	119	125	111.25	132.75	46.4184	42.6752	43.2028	48.3828	33.04	40.49	38.1	29.6	34.7	103.5	99	117.575	106.532	55.1515	61.6533	35.9708	34.0568	37.7	37.3	127	108	120.5	119.5	131	127	130	130	71	104.5	122	92.5	38.7121	38.5424	35.3806	17.4939	32.8075	38.3716	27.6704	32.537	25.7077	34.8873	29.125	16.2429
BUCK NORTEÑO	145	149	148.5	92.5	94	106.5	74.4648	69.6809	63.1607	37.7386	34.6	39.9	46.3	51.9	41.5	107	103	81.545	71.59	84.0111	87.2591	30.6461	30.864	39.45	39.75	127	110.5	122	118	131	126	85	83	57	72	90	70	41.4767	59.8482	68.3187	47.1649	47.6014	28.7933	25.7923	26.7643	26.2657	32.3809	31.325	36.6
BUCK PINGO	129.5	118	119	94	102.5	100.25	64.3872	68.4783	76.4701	41.7952	35.12	41.96	46.2	45.1	45.6333	100.5	90	88.77	80.0228	65.0366	66.9075	32.1818	34.4249	44.4	35.375	125	105.5	115.5	96	123	113.5	95	85	55	82.5	95	77.5	41.7023	52.6802	55.8519	35.1964	38.8213	26.4252	32.2882	29.027	34.4881	32.8767	27.925	31.15
BUCK PRONTO	106	97.5	98	96.5	97	90.5	65.0793	58.3316	52.4066	37.1414	36.965	39.315	50.5667	38	31.0333	93	87	88.2475	79.7525	59.9157	52.7952	36.3542	34.7558	40.4	30.775	109	87.5	104	94	109	107.5	85	97.5	67.5	73	90	87.5	30.4012	45.5903	41.618	38.5463	30.9591	28.5054	27.5236	26.7038	32.1131	35.0014	29.825	27.75
BUCK PUELCHE	129.5	116	120.5	90	95.25	93.75	92.5059	79.4561	99.3232	34.6483	35.8	41.85	56.6333	43.0333	39.1333	102.5	91.5	93.5725	81.7225	97.9114	83.5135	32.8967	30.4977	49.325	33.9125	117	96.5	108	96	111	115	NaN	95.5	64.5	72.5	82.5	82.5	54.5995	82.6727	80.3231	49.553	43.6	27.0863	26.3602	28.5933	24.5153	30.3843	41	39.9
BUCK RANQUEL	130.5	119.5	121.5	85	92.5	82.25	68.2801	67.5413	66.3648	41.2408	36.01	38.65	38.8333	38	38	110	115	77.4475	72.15	78.9155	82.4021	30.556	27.7551	35.625	37.7	132	110.5	122.5	116	128	140	85	83	53.5	77	85	65	39.3119	24.4073	58.8826	48.3791	46.3841	30.4767	28.9519	31.0697	32.8622	23.0857	27.15	32.5
BUCK TAITA	148	151	152	90.5	102	100.25	70.0356	76.0971	91.9677	38.9136	39.025	40.88	47.1905	44.0667	43.0667	NaN	127.5	NaN	75.37	NaN	72.1652	36.3534	30.2097	NaN	39.8	137	NaN	127.5	125	137.5	NaN	85	81	51.5	80.5	92.5	NaN	45.6868	NaN	32.669	34.8921	46.2853	26.4262	24.7146	24.7998	24.6747	NaN	15.9583	18
AREX	129	113.5	116	98	103.25	99.75	76.7811	89.2472	73.4876	46.275	37.31	38.875	41.7	42.1333	41.6	100	76.5	92.98	84.83	88.9049	72.4961	36.03	40.1268	45.825	33.8667	117	93.5	103.5	90	109	111	98	93	68	83	105	87.5	45.3129	62.6297	56.6898	45.9815	50.7948	30.7544	34.633	31.3813	33.1609	37.5818	37.55	41
ATLAX	130	114.5	120.5	89	101.25	92.75	87.0354	83.3963	60.6167	42.8533	37.415	40.55	61.4667	43	47.0333	102.5	96	87.6725	78.6725	97.8944	75.8128	28.4273	33.5957	47.525	35.8471	117	98	108	101.5	117	115	90	96.5	58	73.5	85	75	44.7539	61.005	60.2065	53.4945	48.1385	24.787	26.2143	23.7798	24.4568	33.1434	30.675	45.55
CRONOX	129.5	115	120	97	97.25	104.75	94.1711	104.152	91.0666	39.3563	36.57	42.505	57.0333	47.6333	41.4	100.5	92	89.67	80.57	105.639	NaN	27.5313	30.8304	46.475	27.6	117	99.5	109	105.5	117.5	113.5	95	100.5	60.5	83.5	92.5	77.5	54.6667	77.1191	79.8092	56.4415	66.0907	28.9311	26.3924	24.9419	27.336	32.6915	31.575	43.95
ONIX	131	116.5	119	99	92.5	96.75	85.4298	82.2741	90.3631	35.7445	35.895	40.655	50.8	46.9333	58.7667	102	97	87.355	79.7475	94.4298	85.7131	26.7518	31.8377	47.075	43.925	114	99	108	95	113	114	90	97.5	52	75	84	77.5	49.8216	61.0927	74.0402	61.2235	50.7484	26.508	24.5142	22.7623	26.7913	32.8732	39.325	45
THEMIX L	131.5	123	123.5	87	98.75	85.5	85.0755	79.7686	95.0078	40.9658	38.52	38.17	45.8	45.4667	40.6	117	125.5	77.395	73.0775	77.6105	110.735	33.4538	24.07	45.875	42.95	132	117	120	100.5	134	NaN	90	87	57.5	80	80	NaN	43.6694	NaN	55.3723	36.2841	45.3229	22.0171	29.5205	17.7744	20.7277	NaN	23.7	32
CENTINELA	130	114	118.5	86.5	90	84.5	73.1797	76.6458	84.704	35.8645	35.945	39.54	58.4	58.0667	55.6	99	90.5	78.61	64.1375	78.5511	75.9654	30.1708	29.9295	54.5	47.65	117	89	103	94	109	110	90	94	54	70	77.5	70	34.1959	54.4783	64.0343	40.055	48.6553	22.4113	22.4027	23.906	24.0842	26.4286	42.8	43.7
LE 2249	143.5	141	143.5	91	101.5	95	72.2395	74.0114	66.1606	33.5207	34.68	40.875	58.5333	46.3	43.6333	103.5	97	93.19	83.2525	92.4692	74.6708	28.5967	30.3941	43.9	47	119	98	111	106	113	125	92	99	62.5	78	96.5	90	41.8883	61.8456	73.8688	39.92	54.4465	22.349	23.5144	25.6217	25.7563	27.4383	37.175	42
LE 2294	144	140.5	144	103	111.25	107.25	71.1606	72.1047	65.5435	39.0282	34.32	41.235	56.4	44.2	38.4333	103	107	94.2	84.78	82.0147	NaN	28.4137	33.7643	44.45	48	123	100	115	109	119	122	100	97.5	65	77	100	85	42.6392	60.6289	62.8902	37.4768	37.2606	29.6111	26.5048	28.9324	33.0459	34.2692	46.575	35.35
LE 2271	153	151.5	153.5	87.5	92.75	88.75	95.2754	92.2311	98.0975	28.9569	37.19	37.155	38.8333	51.4333	40.4667	110	108	78.4625	76.745	90.332	108.95	25.9051	25.5769	43.325	50.975	137	116	126.5	123.5	140.5	131	85	83	58.5	76	80	70	46.864	59.4213	56.6121	33.1803	64.8331	24.327	20.8301	23.7763	21.3978	25.9918	22.275	23.55
KLEIN 32	139	133.5	150	98	110.25	109	68.3419	70.2808	75.3821	39.6444	36.63	40.45	35.5	23.2333	42.3667	97	92	102.23	90.3947	71.6226	91.4299	26.3316	31.2963	18.375	34.55	117	90.5	110.5	96	109	115	113	110.5	77.5	84	101	97.5	50.9944	61.6115	67.2522	39.0215	49.0355	34.6563	30.1455	32.1714	30.8949	33.1937	28.875	30.4
KLEIN ATLAS	110	101.5	107	121.5	102.75	122.75	84.866	74.7244	68.136	37.4673	33.57	41.12	41	33.1667	30.3667	99.5	99.5	113.657	98.7825	70.6149	71.0688	28.6571	36.2523	38	32.725	117	97	112	101	106.5	116	120	115.5	82.5	102	102.5	95	52.391	66.5809	67.6403	36.0615	64.7785	35.4037	31.7057	33.882	40.524	37.4625	35.1	30.25
KLEIN BRUJO	129	115	121	88	94.5	98	62.8387	66.9922	54.1742	40.5587	33.985	40.705	52.7	44.4	43.8667	103.5	96	85.3125	75.03	74.353	63.789	28.5232	32.8395	50.5	47.05	119	98	113.5	101	116	122.5	90	83	57.5	64.5	85	80	56.2063	63.5227	59.4068	38.2607	51.6907	28.6084	30.6784	25.3019	33.4083	31.0628	35.475	45.2
KLEIN CACIQUE	145	148	151.5	103.5	112.25	115.25	67.6582	72.7753	82.7211	42.0586	36.025	39.555	57.9667	44.1	43.3333	106.5	103	90.845	81.1275	77.2019	47.3662	31.9355	35.5842	48.7	42.775	127	110	123	118.5	128	125	110	107.5	70	86	102.5	92.5	43.4958	56.8686	55.9234	38.978	50.3484	27.9138	28.5347	29.1039	30.2363	36.6664	42.65	38.9
KLEIN CAPRICORNIO	148.5	150	151.5	89	107.25	111.25	69.8101	64.3108	73.236	38.4433	35.5	39.615	47.4	45.2333	44.2	107	101.5	83.8575	81.5225	69.3081	79.4888	26.8345	32.9743	40.45	46.875	137	108.5	123	119	131	126	NaN	82	60	77	90	77.5	53.9675	55.8305	67.6897	37.7801	57.0729	30.1765	28.2203	28.0289	27.2846	32.5949	28.7875	35.4
KLEIN CARPINCHO	151	154.5	155	96.5	103	109.5	66.502	67.8825	78.9431	39.641	35.555	39.565	48.6667	58.7667	49.0333	111	105	89.835	82.655	73.5494	84.7437	33.4478	35.1718	49.975	55.3	134	117	124	123	134	134.5	95	93	68.5	77.5	91.5	77.5	45.3878	48.5275	65.545	35.4448	42.7205	35.8033	26.1015	29.6573	30.5159	32.9677	42.625	39.25
KLEIN CASTOR	128	114	117	91.5	93.75	92	78.4902	84.4513	82.4069	36.6169	34.435	38.15	57.8333	52.8	46.6333	101.5	93	86.03	78.8053	90.2344	NaN	32.1222	31.7423	44.35	39.5	117	95.5	110	96	108	111.5	85	89	66.5	76	95.5	88.5	43.6831	63.7109	74.8722	43.4685	46.9515	27.5667	23.9786	29.1833	25.2825	29.4512	39.975	38.5
KLEIN CENTAURO	144	147	151	105	99	120	66.6311	62.6214	32.0743	38.2837	36.56	41.005	36.9667	40.6667	33.4	105	103.5	90.82	79.4275	68.159	58.7944	34.1238	45.2574	40.9	36.1	125	101	121	116.5	126.5	124	100	100	66	81	107.5	82.5	45.5947	51.0404	52.785	40.0354	62.3987	36.7236	29.5528	27.0317	25.9015	38.4718	40.325	34.1
KLEIN CHAJÁ	129.5	113	117	89	97.25	88.5	71.8091	74.8441	84.1401	39.7317	32.495	42.305	47.1333	48.7333	53.8667	98	88.5	82.365	70.0025	81.9704	54.3118	32.7303	34.9677	46.425	34.875	117	91	114	94	118	112	75	90.5	55	54	65	62.5	46.189	54.157	70.494	70.2216	57.64	35.1084	10.5128	24.5894	18.448	27.321	44.675	50.7
KLEIN DON ENRIQUE	112	101	104.5	87.5	94	87.25	88.0854	79.647	83.3292	38.4907	37.925	40.33	42.0667	41.6333	35.3667	96.5	89	79.6575	70.725	78.0519	75.431	28.4877	35.3744	33.8	27.9	114	92	103	88	109	110	80	84	59	63.5	76.5	70	51.7465	65.9321	77.4714	50.3442	57.455	31.9677	28.3576	25.3279	29.5469	31.7864	32.775	33
KLEIN ESCORPIÓN	132.5	123.5	122	93	105.25	101.25	71.9168	68.8269	79.0383	42.33	37.645	40.65	45.6	48.3	44.2333	105.5	101.5	90.33	81.5525	78.2477	76.4995	28.9047	35.5601	44.375	40.3	130	110	123	118	127.5	125	95	100	60	80	101	75	43.1811	63.1718	72.0845	45.0742	58.7284	30.1467	26.5569	25.8002	34.4121	33.1078	31.6288	33.4
KLEIN GAVILÁN	145.5	149.5	153	86	105.25	103.75	72.8946	71.8871	54.4842	38.5302	36.26	38.44	48.2667	45.3	49.9	105.5	101	88.245	86.36	79.2019	68.2114	27.5898	39.2849	47.525	46.675	136	111	123	118	132	122	95	95	67	80	90	82.5	44.8783	45.8937	52.4608	33.1075	44.2526	37.806	28.1871	29.1272	30.8679	36.4446	42.075	34.2
KLEIN GLADIADOR	144	148.5	151	89	105.75	103	76.8712	74.3936	72.2525	41.7676	36.33	41.145	62.0667	53.2667	46.8667	105	101.5	82.9975	80.19	86.0439	86.0994	32.836	32.9938	55.875	55.45	134	111.5	124	121	132	124.5	95	92	66	83.5	94	82.5	41.7695	49.1387	74.2642	30.4345	52.7961	32.0833	44.9192	24.9688	30.2803	33.297	49.2	33.15
KLEIN GUERRERO	149	150	151	96.5	105.5	101.5	77.8113	81.8501	73.0107	41.2695	35.71	39.83	60.7333	50.7667	46.6	107.5	101.5	88.075	72.9522	74.0876	91.48	33.3176	32.9581	52.45	48.55	NaN	114.5	113	95	111	112	80	92	61	75.5	88.5	72.5	44.6266	59.2259	70.056	34.3907	54.8666	34.1339	30.1699	28.2533	30.0279	36.1924	48.25	41.2
KLEIN IMPACTO	145	150.5	153.5	116.5	120.75	132.75	70.2028	67.9614	98.3936	40.8642	37	41.34	43.9	35.9333	32.6667	106	102	112.577	108.745	68.1984	75.3751	32.6128	32.7461	38.725	36.8289	130	112	122.5	123.5	131	126.5	145	132.5	80.5	106.5	125	105	37.6614	47.4421	60.6796	47.1964	47.597	34.6823	29.9005	25.5669	28.4784	33.543	41.825	34.1
KLEIN LEÓN	128	115	118.5	95	105.25	93	67.0413	70.8474	77.4466	40.7802	34.51	40.15	56.5	39.9333	53.9667	102	96.5	97.52	84.2275	71.8567	59.3857	33.4286	43.0173	47.225	40.7921	114	93	110.5	95	111	112.5	95	100	71	72.5	95	85	44.4591	58.9327	57.0445	42.7566	51.68	34.0248	26.1402	31.2175	39.4816	32.7582	35.325	40.95
KLEIN NUTRIA	111	100	107	88	91.75	89.5	75.6724	71.2806	63.2761	44.9031	39.585	41.505	42.5	42.7	37.3667	97.5	95	78.9925	72.4958	76.5928	48.0088	32.108	36.2909	41	29.025	114	95	94.5	92	108	111	85	89	65	68	89	77.5	40.4409	59.594	71.4502	45.2581	49.4301	32.2201	31.6853	28.4056	36.1536	37.6669	35.2	38.05
KLEIN PANTERA	144	148.5	154.5	92	102.5	105.75	79.4429	77.8039	85.8555	36.4036	36.09	41.27	56.7667	52.2	53.8667	106	102	83.18	76.895	92.0626	84.8632	30.0968	28.6477	59.05	58.575	130	113.5	126	122.5	134	127.5	90	90	56	72.5	87.5	80	39.0503	62.9299	78.4512	37.6428	52.1873	27.6029	24.0287	22.6841	21.877	27.9504	54.8	34.35
KLEIN PROTEO	129	118.5	118	92	99	102	65.7334	68.2411	95.8404	43.0363	39.515	40.69	37.2	35.6	42.2667	101.5	91.5	90.6	81.66	98.5803	67.0179	32.6835	34.6787	41.1	37.3	117	102	113.5	109	119.5	113	98	104	65.5	79.5	97.5	90	37.5823	57.6696	60.3572	40.8235	50.3812	34.6225	30.4143	30.1916	34.6224	35.7033	34.775	33.85
KLEIN RAYO	127.5	113	118	91	96.5	96.75	65.6423	67.0928	53.2433	40.3838	23.775	39.7	54.6667	47	48.9	99	89.5	83.63	78.6244	76.4568	NaN	31.748	25.3797	53.25	24.85	109	89	105	92	108	111.5	93	96	69.5	69.5	90	77.5	47.8659	44.6564	45.1536	39.4692	45.7524	24.8878	33.5334	26.8849	38.0238	26.8222	33.95	47.3
KLEIN RENDIDOR	131.5	122.5	122	110.5	107	93.75	71.2065	81.8103	79.2887	38.7948	35.95	40.015	45.9667	42.6333	49.6667	103	100	108.377	102.405	86.6285	85.8201	38.6416	31.6366	45.625	37.975	123	99	114	110.5	120	119	110	122.5	83	85.5	115	100	54.6613	60.8597	69.4944	34.1569	75.7576	32.0082	29.3743	29.0647	34.9544	29.8771	39.625	31.35
KLEIN TAURO	109	98	104	98	102.25	105.25	65.0232	62.82	70.423	47.3885	34.81	37.58	45.8667	46.2	48.1667	95.5	88.5	96.885	80.95	74.1309	59.3532	37.9469	39.5289	42.7	33.975	112	88.5	108	88	105.5	112	110	103.5	70	82	100	90	44.9788	48.079	58.5606	35.1759	44.7443	34.203	30.0348	36.5338	41.1899	44.2476	33.75	36.4
KLEIN TIGRE	111.5	102	105	89.5	89.25	85.5	67.1703	70.2007	75.5075	44.3439	33.84	40.385	50.8	47.9333	54.8667	98.5	94	82.41	67.495	83.8497	51.8463	28.5533	37.8509	49.3	33.5556	117	91	107.5	83	112	111.5	85	89	62.5	65	74	77.5	49.1235	56.457	57.786	41.6337	45.565	36.0633	32.8929	30.2254	33.9442	38.3694	38.4	38.65
KLEIN YARARÁ	145.5	140.5	145.5	98.5	115.25	121	76.9489	76.9567	78.3911	39.5456	35.165	41.42	52.3667	30.3667	34.1667	106	103	87.3125	80.6575	104.525	79.6938	32.0626	30.8008	45.2	42.7	130	110.5	122.5	118.5	129.5	126	100	90.5	62.5	79.5	97.5	90	42.6278	69.9605	67.1518	48.7117	61.0258	29.2783	26.8262	25.6611	29.2115	31.3946	41.85	39.7
KLEIN ZORRO	128.5	112.5	117	90	97.5	94.5	76.0842	68.4865	60.8285	42.8032	35.575	40.295	53.5	37.5333	42.1667	99	93	85.5475	68.2075	78.264	65.05	37.6411	35.7111	45.2	33.6	113	93	108	93.5	109	111.5	90	93	67	66	81	77.5	43.0183	61.3413	75.1745	47.7907	46.5041	33.2225	32.2628	27.8023	41.1462	39.8861	40.325	41.1
LE 2330	145	147.5	149.5	92	103	104.5	83.9453	88.2987	82.9389	35.4218	36.79	40.77	56.2667	57.6667	48.8333	102	99.5	84.3375	79.753	88.6357	82.611	30.436	33.4673	54.4	51.225	125	107	118	115.5	129.5	122	95	96	67.5	75.5	87.5	75	45.1597	76.3438	75.4972	47.694	59.8959	29.9156	27.4305	24.7	23.1056	29.3727	45.275	50.95
LE 2331	129.5	114	119	90	92.75	82	82.1285	76.6701	102.704	38.1615	33.24	39.73	43.0667	35.0333	42.8667	103	98	79.555	76.455	92.687	82.2026	39.0965	36.2187	39.8	37.05	117	98.5	112.5	96.5	116	114	85	93	57.5	71.5	91.5	72.5	45.5061	53.2063	53.2939	37.7074	51.6721	28.3593	33.1222	27.4568	33.0608	31.8325	26.875	33.75
LE 2333	142	139.5	143.5	86	94	98.25	87.5948	68.3874	58.5341	35.0014	34.985	41.62	65.1667	42.2	29.9	104.5	99.5	76.9175	78.5425	NaN	86.7925	36.9585	30.2283	NaN	50.375	119	99	114	102	115	122	80	81	55	66	82.5	77.5	36.6814	78.3407	69.2888	45.9182	55.1203	23.1164	25.4191	21.4063	26.0445	26.6892	37.75	56.1
LE 2341	131	115	119.5	92.5	98.25	98.5	64.1891	63.5088	64.8395	48.1424	36.46	38.78	43.9	33.8333	37.6	108	109	84.175	76.5575	75.0514	75.4759	29.9817	34.9016	39.65	40.625	125	103	114	107.5	119	134.5	85	92.5	60	78	91	75	42.8519	49.7428	58.6572	39.4452	55.562	38.2907	38.1795	36.284	41.88	35.1783	31.975	40.55
MARCOS JUÁREZ INTA	104.5	97	105.5	88.5	92	90	71.2575	68.8638	74.327	35.0717	31.66	40.145	53.7667	51.9667	55.3667	94	87.5	80.2	72.6808	84.5722	57.7326	32.9754	33.5483	41.375	30.85	109	84	102	80	109	108.5	85	83.5	58.5	63.5	86.5	82.5	34.8705	59.0535	50.6594	46.7426	45.1588	27.3496	25.8744	26.7486	33.8026	40.4453	28.625	37.45
OLAETA ARTILLERO	131.5	121.5	118.5	131.5	132.5	133.5	54.1044	56.9798	64.7989	45.1024	34.425	40.39	42.0667	37.1	38.1	101	98.5	123.693	103.297	57.2633	68.3768	29.6942	39.2704	37.375	36.7	126	108.5	120	113.5	132	123	145	142.5	86	110.5	125	117.5	31.9474	37.5509	43.4933	34.1679	37.6863	42.2172	36.7338	37.2211	37.9951	42.4363	34.55	30.8
PROINTA ELITE	142	140	144	101.5	101.75	109.5	64.5666	62.9464	63.302	43.4327	33.66	40.055	50.4333	42.3333	49.3333	102.5	94	87.955	81.5575	69.9337	60.5231	30.5263	39.6522	48.725	41.35	118	97.5	114	96	119	116.5	90	101.5	75	78	99	85	35.815	48.4759	50.9677	35.7307	52.7502	26.526	27.1734	28.7181	30.4888	38.6742	33.825	46.7
PROINTA GAUCHO	126	114	117	90	91.25	89.25	88.4598	74.5811	71.8248	35.6237	33.225	41.79	45.8667	37.6	37.3667	99.5	89.5	82.0375	71.0745	93.6702	79.5719	29.362	29.4991	46.6	41.675	112	94	104	92	109	112	85	86.5	58.5	63	85	75	44.3693	81.808	65.2576	50.5105	47.1634	25.0625	23.9517	21.8859	27.9873	29.257	38.875	43.4
PROINTA GRANAR	130	114	118	83	94	84.25	52.2505	71.0325	76.5301	36.7626	35.93	39.16	47.9333	47.8667	43.1667	100.5	89	80.785	74.7849	82.341	67.677	37.1615	31.0564	44.925	34	112	95	105	94	110	113.5	85	87	61	67	79	75	46.1117	51.1347	56.5771	45.4409	59.1749	28.1571	26.4177	23.2474	24.4004	32.112	33.2	39.65
PROINTA GUAZÚ	134.5	124.5	122	88.5	104.25	86.75	62.4494	61.951	52.7903	42.8934	36.195	38.065	45.3	42.9667	44.1	105.5	100	82.0075	79.3175	71.5028	63.3236	30.8775	40.9259	47.15	48.05	NaN	109	115.5	114	130	123.5	95	102.5	59	70.5	82.5	82.5	39.5103	49.8443	53.7236	29.8498	37.9034	35.6627	28.6807	31.5036	27.2226	37.8677	38.475	33.1
PROINTA ISLA VERDE	126	112.5	117	85.5	87.5	88.5	75.0756	85.0267	128.158	37.1883	29.255	37.4	61.7333	56.1333	61.9333	99.5	88	75.8125	69.8871	93.0007	60.8704	35.8248	34.0858	55.35	33.1	113	89	113.5	96	110	109.5	80	81	59	66	73.5	70	36.2695	50.9568	53.0421	37.1822	52.1407	22.6076	28.5038	23.3135	26.2193	29.3393	33.25	41.05
PROINTA OASIS	131	117.5	121	80.5	83.5	81	68.6066	67.7983	78.1554	38.3925	35.565	37.62	66.0667	57.1667	63.3333	107	100.5	74.56	68.875	58.224	57.8052	37.0862	35.897	63.175	58.375	117	103.5	108.5	101.5	119.5	123.5	78	81.5	55	58.5	71.5	65	38.909	43.9045	50.6967	38.3043	45.3864	24.4495	25.8353	23.0509	26.878	29.6669	30.6	51.3
SIRIRÍ	126	111.5	113.5	81.5	91.25	81	62.8201	62.9577	67.3759	40.8416	34.705	40.34	49.8667	36.8	31.6667	100.5	88.5	69.7425	68.6021	70.6754	33.9713	28.4534	32.8147	40.025	22.575	113	91	102.5	84.5	109	109	100	81.5	62.5	64.5	80	72.5	33.6356	48.2674	49.023	31.5466	48.0357	22.0474	30.5524	23.3466	28.3989	29.7816	34.25	30.75
SINVALOCHO MA	111	96.5	100.5	109	107.5	116.25	73.751	78.8724	65.3243	38.0983	29.06	42.55	38.9667	36.8667	33.6333	95.5	88	104.92	89.215	71.3315	70.2071	29.7433	28.8564	35.25	33.75	114	93	102	97.5	112	109	117	121	77.5	88.5	102.5	100	35.2394	35.8634	59.0174	42.3767	49.9541	34.7995	35.0024	27.1699	27.9743	30.6592	34.5	30.3
SRM NOGAL	128.5	117.5	120.5	77.5	78.75	77.5	84.5733	88.5553	107.097	40.0681	34.59	41.16	56	53.4	52.9333	106.5	108	73.4925	71.385	108.788	77.6463	32.4915	31.8153	51.65	57.45	123	106	116.5	108	120	128.5	75	80	55	71.5	80	60	60.9487	73.7717	80.5017	37.6713	63.274	29.288	26.4975	28.4414	32.0418	28.1766	35.6	48.85
[truncated: 3 more columns]
