# Supplementary material for: Haplotype block analysis of an Argentinean hexaploid wheat collection and GWAS for yield components and adaptation
Source: BMC Plant Biol. 2019 Dec 16;19:553. doi: 10.1186/s12870-019-2015-4 (PMC6916457; doi:10.1186/s12870-019-2015-4)
Supplement: Supplementary file 6 — Additional file 6 Table S5. Detailed information of the significant associated Haplotypes/markes detected by GWAS for FEh, TGW, GNS, PH and HD using the 102 Argetninean hexaploid wheat collection including all the SNPs/markers ID. [file 12870_2019_2015_MOESM6_ESM.xlsx]

## Sheet: Table S5
Table S5: Detailed information of the significant associated Haplotypes/markes detected by GWAS for FEh, TGW, GNS, PH and HD using the 102 Argetninean hexaploid wheat collection including all the SNPs/markers ID
Trait	Haplotype/SNP	Chr.	Start	End	Freq-Effect	Allele	SNPs/markers ID
FE	Chr1A-B32-Hap4	1A	482.3	487	6+	CCTTCTTAC	AX-94938408, AX-95024082, AX-94644800, AX-94507352, AX-95120675, AX-94448644, AX-94997258, AX-95629264, AX-94757176
	Chr2A-B19-Hap3	2A	70.2	72.9	12+	GTCG	AX-94639168, AX-95096480, AX-94381449, AX-94400797
	Chr2A-B23-Hap1	2A	83.8	84.5	52-	AT	AX-95631188, AX-94466696
	Chr2A-B26-Hap3	2A	102	102.7	36+	AAG	AX-94880269, AX-95164703, AX-94669822
	Chr2A-B30-Hap4	2A	165.8	182.1	7+	TTCCGTCC	AX-94774467, AX-94576255, AX-94849076, AX-94692672, AX-95115244, AX-94448613, AX-94724618, AX-94577367
	Chr2A-B49-Hap2	2A	704.8	705.8	15+	GC	AX-94720460, AX-94399675
	AX-94874921	2A	707.1	-	16+	A	AX-94874921
	Chr2A-B55-Hap1	2A	716.8	718.9	12+	CAATC	AX-95096362, AX-94982819, AX-94661746, AX-94535413, AX-94433820
	Chr3B-B14-Hap4	3B	23	24	6+	GGTC	AX-94624219, AX-95189982, AX-94413646, AX-94873710
	AX-94869767	4A	606.4	-	18+	C	AX-94869767
	Chr4A-B35-Hap3	4A	625.7	625.9	23+	GT	AX-94952227, AX-94629424
	Chr5A-B33-Hap4	5A	445.2	445.2	7+	GC	AX-95632187, AX-94682497
	Chr5A-B43-Hap1	5A	476.4	476.7	15+	GACCGCG	AX-95132574, AX-94876698, AX-94638131, AX-94983398, AX-94955528, AX-94430148, AX-95114243
	Chr6A-B24-Hap2	6A	205.1	233.3	17+	TCAA	AX-95141224, AX-94593271, AX-94493694, AX-95652741
	Chr6A-B28-Hap4	6A	448.7	454.6	9-	GATC	AX-95074798, AX-94441458, AX-95076677, AX-94912807
	Chr6A-B29-Hap2	6A	455.6	467	25+	GATC	AX-95074798, AX-94441458, AX-95076677, AX-94912807
	Chr7A-B36-Hap2	7A	119	126	10+	CCGG	AX-94410775, AX-94436598, AX-94578662, AX-94404264
TGW	Chr2D-B5-Hap3	2D	17.6	18.2	7-	TGA	AX-94672889, AX-94814880, AX-95098966
	Chr3A-B12-Hap3	3A	46.7	52.6	5-	CCGACACTCCTA	AX-94494425, AX-94947888, AX-94946504, AX-94660985, AX-95252995, AX-94429024, AX-94567917, AX-94954991, AX-94994948, AX-94713555, AX-94821666, AX-94718027
	AX-95257035	3A	686.8	-	11+	T	AX-95257035
	Chr3B-B111-Hap4	3B	817.4	817.8	11+	CCCC	AX-94758693, AX-94799334, AX-94401378, AX-95131891
	AX-94459169	6A	0.6	-	30+	C	AX-94459169
	Chr6A-B20-Hap3	6A	63.8	74	21-	TTCAGCGAGGGGTCTCGGA	AX-94684858, AX-94600197, AX-95008689, AX-95012251, AX-94815030, AX-94396601, AX-94722330, AX-94840852, AX-95142812, AX-95025823, AX-95179502, AX-94422265, AX-94494618, AX-94790181, AX-94449290, AX-94774196, AX-95258743, AX-95022356, AX-95631090
	Chr6A-B21-Hap3	6A	74.5	101.3	20-	TCATTTTCGTTGC	AX-94664414, AX-94961629, AX-94640976, AX-94395941, AX-95246731, AX-94683058, AX-94977405, AX-94942752, AX-95256931, AX-94490150, AX-94795446, AX-95145282, AX-95012377
	Chr6A-B24-Hap2	6A	205.1	233.3	17-	TCAA	AX-95141224, AX-94593271, AX-94493694, AX-95652741
	Chr7B-B38-Hap3	7B	626.1	627.6	5+	TG-TC	AX-94754235, AX-94843008, AX-95171526, AX-94419535, AX-94746769
	Chr7B-B60-Hap2	7B	702.3	703.7	27+	TT	AX-94498540, AX-94700055
	Chr7B-B60-Hap3	7B	702.3	703.7	15+	CT	AX-94498540, AX-94700055
GNS	Chr2A-B49-Hap2	2A	704.8	705.8	15+	GC	AX-94720460, AX-94399675
	Chr4A-B19-Hap5	4A	231	349.3	13+	CACAGT	AX-94392668, AX-94728695, AX-94606134, AX-94394855, AX-94661891, AX-94482222
HD	Chr1B-B76-Hap2	1B	643.1	645.7	35+	TCT	AX-94439319, AX-94766122, AX-95017951
	Chr1B-B84-Hap3	1B	667.2	667.8	17-	CGT	AX-95199577, AX-94689744, AX-94803292
	Chr1B-B89-Hap4	1B	676.8	678	6-	-GG	AX-94431388, AX-94537816, AX-94546627
	Chr2B-B40-Hap4	2B	162.9	166.9	10+	TTTTGTATA	AX-94622328, AX-94450544, AX-94655193, AX-94755547, AX-95213611, AX-95081080, AX-94499577, AX-95007105, AX-94589917
	Chr2B-B62-Hap1	2B	564.2	569	10+	ACAAAA	AX-95146301, AX-94459397, AX-95685439, AX-94967288, AX-95235626, AX-94770158
	Ppd-D1 sensitive	2D	34	-	42+	sensitive	Ppd-D1
	Chr3A-B31-Hap1	3A	504.8	507.5	59-	AGG	AX-94818694, AX-94989495, AX-94664169
	Chr3A-B49-Hap3	3A	631.2	633.1	12-	GTA	AX-94983266, AX-94480950, AX-94590370
	Chr3A-B59-Hap3	3A	695.5	695.7	19+	GA	AX-94460524, AX-94829707
	Chr3A-B60-Hap4	3A	699.4	700.6	10+	GACG	AX-95083017, AX-94700391, AX-94586183, AX-95230073
	Chr3D-B7-Hap1	3D	518.2	560.1	54-	CGCGAATATCTAGCCT	AX-94918512, AX-94838180, AX-95014681, AX-94749865, AX-94643137, AX-94629154, AX-94462026, AX-94508902, AX-94762786, AX-94401224, AX-94804577, AX-94505336, AX-94524892, AX-95078497, AX-94475658, AX-94965337
	Chr5B-B75-Hap4	5B	597.2	601.4	11-	TATGTTCGCTTCCG	AX-94472448, AX-94825873, AX-95126299, AX-94494539, AX-94534515, AX-94435670, AX-94419463, AX-94526460, AX-94855957, AX-95234715, AX-95141741, AX-95257158, AX-94955787, AX-95131986
	AX-94610041	6A	13.8	-	46+	A	AX-94610041
	Chr6A-B43-Hap1	6A	591.7	592.5	61-	TGTACT	AX-94439933, AX-94621070, AX-95152390, AX-94499400, AX-94765421, AX-94750793
	Chr6B-B26-Hap3	6B	157.6	157.8	11+	ACG	AX-95231652, AX-94976370, AX-94918690
	Chr7A-B24-Hap2	7A	68	70.2	8+	CAAC	AX-94880471, AX-94952518, AX-94923482, AX-94915156
PH	Chr1A-B38-Hap3	1A	508.6	510.4	16+	CTAATTTG	AX-95194961, AX-94775918, AX-94519549, Glu-A1_2*, Glu-A1_1, Glu-A1_null, AX-94509092, AX-95192108
	Chr1B-B17-Hap4	1B	121	124	5+	C-TAACAC	AX-94479105, AX-94923277, AX-95215734, AX-94819793, AX-95630584, AX-95233201, AX-95117274, AX-94511623
	AX-94510167	1B	548.7	-	21+	C	AX-94510167
	Chr1B-B54-Hap1	1B	580.5	581.2	43-	GAT	AX-94417290, AX-94963680, AX-94858556
	Lr10	1D	8.6	-	10+	TTA	Lr 10_362
	Chr1D-B5-Hap4	1D	11.6	11.9	19-	TCG	AX-95069958, AX-94514240, AX-95653181
	Chr1D-B10-Hap4	1D	31.1	32.5	10+	TTGC	AX-94450337, AX-94886765, AX-94603350, AX-95235028
	Chr2A-B39-Hap1	2A	611.2	611.9	70-	ACCG	AX-94929514, AX-95166962, AX-95076860, AX-95238815
	Chr2A-B48-Hap3	2A	701	702.1	15-	TGAAT	AX-94881363, AX-94401392, AX-94619928, AX-94526179, AX-94486441
	Chr2B-B56-Hap4	2B	469.2	476.6	6+	C-	AX-94917137, AX-95133917
	Chr2B-B79-Hap3	2B	664.2	664.9	5+	TA-	AX-94950749, AX-95199286, AX-95069755
	AX-94687989	2B	702.2	-	52+	T	AX-94687989
	Chr2B-B97-Hap1	2B	719.5	719.5	38-	CAT	AX-94645156, AX-94982580, AX-94706037
	Chr2B-B114-Hap4	2B	762	763.9	8+	C-AAA	AX-94868242, AX-94431230, AX-95097760, AX-95191464, AX-94912106
	AX-94585596	2B	776.4	-	15+	C	AX-94585596
	AX-94624485	2B	776.8	-	10+	G	AX-94624485
	Chr2B-B122-Hap3	2B	777.1	777.2	6+	-A	AX-94869081, AX-94764862
	Chr3A-B22-Hap2	3A	391.5	393.4	53+	GC	AX-94393045, AX-94823297
	AX-95090222	3A	700.6	-	18+	G	AX-95090222
	AX-95083205	3A	743.9	-	46+	C	AX-95083205
	Chr3B-B6-Hap1	3B	164.4	170.8	65-	TCACG	AX-94415818, AX-94512569, AX-94586240, AX-94707486, AX-95629899
	Chr3B-B55-Hap4	3B	511.1	513.6	6-	CCCTT	AX-94541525, AX-94453315, AX-94990396, AX-94853100, AX-94547219
	Chr3B-B60-Hap6	3B	541.5	544.5	5+	GA-G-CC-T	AX-95141130, AX-95685009, AX-94701179, AX-95630480, AX-94829564, AX-94900436, AX-94434519, AX-94445502, AX-94929428
	Chr3B-B109-Hap2	3B	796	799.1	9-	CTGTTGACGATG	AX-95681901, AX-94724702, AX-95085345, AX-94613383, AX-95229979, AX-94460257, AX-95630742, AX-94991264, AX-94967827, AX-95210310, AX-94528506, AX-94512236
	Chr3B-B111-Hap4	3B	817.4	817.8	11+	CCCC	AX-94758693, AX-94799334, AX-94401378, AX-95131891
	Chr4A-B57-Hap6	4A	738.7	739.7	9-	ATTAG	AX-94416122, AX-95249633, AX-95150738, AX-95652066, AX-94511022
	Chr4B-B28-Hap5	4B	612.2	613.2	6+	GG-G	AX-94617210, AX-94652395, AX-94783372, AX-94750774
	Chr4B-B36-Hap2	4B	650.7	650.7	57-	TGT	AX-94484839, AX-95096924, AX-94521391
	Chr5A-B16-Hap4	5A	33	33.2	5+	CCC	AX-94653931, AX-94556600, AX-94635713
	Chr5A-B33-Hap4	5A	445.2	445.2	7-	GC	AX-95632187, AX-94682497
	Chr5A-B54-Hap3	5A	516.1	527.9	5+	CACTGAAG	AX-94397871, AX-94509108, AX-94908260, AX-94415346, AX-94606396, AX-94462177, AX-95629459, AX-94651425
	Chr5A-B82-Hap2	5A	611.6	613.5	10+	CACC	AX-94413482, AX-94423469, AX-94437035, AX-94747224
	Chr5B-B26-Hap2	5B	430.7	430.7	17+	CG	AX-94432329, AX-94784692
	AX-94550178	5B	455.7	-	46+	G	AX-94550178
	Chr5B-B92-Hap4	5B	683.5	684	5+	C-	AX-94861020, AX-94597114
	Chr6A-B2-Hap5	6A	0.6	0.8	5+	-C	AX-95630434, AX-94746756
	Chr6A-B4-Hap2	6A	2.2	2.7	26+	CGCC	AX-94786709, AX-95630503, AX-95209203, AX-95148675
	Chr6A-B4-Hap3	6A	2.2	2.7	17-	CATC	AX-94786709, AX-95630503, AX-95209203, AX-95148675
	Chr6A-B16-Hap1	6A	48.6	49.8	57+	CCC	AX-94889521, AX-95233516, AX-94739464
	Chr6A-B17-Hap3	6A	50.3	51.4	33-	CCA	AX-94472732, AX-95184774, AX-94579590
	Chr6A-B54-Hap5	6A	610	610.2	6+	-TG	AX-94900530, AX-95188728, AX-94554119
	Chr6B-B7-Hap2	6B	19.8	20.7	82-	CAC	AX-94606720, AX-95152971, AX-94679404
	Chr6B-B20-Hap4	6B	124.4	126.1	6+	CCC	AX-94725996, AX-95154560, AX-95069655
	Chr6B-B25-Hap4	6B	151.4	156.4	25-	TCATAGGCCTTGAGTTC	AX-94476270, AX-94489861, AX-94594212, AX-94592155, AX-95228304, AX-94746774, AX-95251482, AX-95224228, AX-94436738, AX-94925666, AX-94723474, AX-95257540, AX-95254919, AX-94814333, AX-95150132, AX-94933359, AX-94606831
	Chr6B-B26-Hap3	6B	157.6	157.8	11-	ACG	AX-95231652, AX-94976370, AX-94918690
	Chr6B-B31-Hap2	6B	195.3	197.8	5+	-G	AX-94507593, AX-94510067
	AX-94943227	6B	234.8	-	17+	C	AX-94943227
	Chr6B-B47-Hap3	6B	480.4	491.6	24-	GGTCGTTGCCAGC	AX-94485266, AX-94999452, AX-94504202, AX-94501866, AX-94417160, AX-94459292, AX-94596473, AX-94878625, AX-94647376, AX-94523508, AX-94690961, AX-94916954, AX-95197645
	AX-94476474	7A	561.6	-	14+	T	AX-94476474
	Chr7B-B14-Hap4	7B	59.6	61.6	22-	ATAC	AX-94590671, AX-94587603, AX-94758128, AX-95222995
	Chr7B-B76-Hap3	7B	743.5	743.6	10-	CA	AX-94593529, AX-94770939
